# Supplementary material for: Covariation MS uncovers a protein that controls cysteine catabolism
Source: Nature. 2025 Sep 17;647(8088):268–76. doi: 10.1038/s41586-025-09535-5 (PMC12589099; doi:10.1038/s41586-025-09535-5)
Supplement: Supplementary file 5 — Supplementary Tables 1–10. [file 41586_2025_9535_MOESM5_ESM.zip]

Archive with 11 entries (11 files):
- 2024-04-07889D-s5/Supplementary Table legends.docx
- 2024-04-07889D-s5/Table_S1.xlsx
- 2024-04-07889D-s5/Table_S10.xlsx
- 2024-04-07889D-s5/Table_S2.xlsx
- 2024-04-07889D-s5/Table_S3.xlsx
- 2024-04-07889D-s5/Table_S4.xlsx
- 2024-04-07889D-s5/Table_S5_.xlsx
- 2024-04-07889D-s5/Table_S6.xlsx
- 2024-04-07889D-s5/Table_S7.xlsx
- 2024-04-07889D-s5/Table_S8.xlsx
- 2024-04-07889D-s5/Table_S9.xlsx
