# Supplementary material for: Covariation MS uncovers a protein that controls cysteine catabolism
Source: Nature. 2025 Sep 17;647(8088):268–76. doi: 10.1038/s41586-025-09535-5 (PMC12589099; doi:10.1038/s41586-025-09535-5)
Supplement: Supplementary file 5 — Supplementary Tables 1–10. [file 41586_2025_9535_MOESM5_ESM.zip › 2024-04-07889D-s5/Table_S1.xlsx]

## Sheet: tab and column descriptions
Table S1. Quantification of 11,867 proteins and 285 metabolites from brown adipose tissue (BAT) and liver of DO mice
Overview	This spreadsheet summarizes protein and metabolite abundance measured in BAT and lliver of DO mice
Tab Name	Description
BAT protein	TMT-based measurements of relative protein abundance in the BAT of every mouse in the DO cohort
BAT metabolite	Targeted metabolomics measurements of relative metabolite abundance in the BAT of every mouse in the DO cohort
Liver protein	TMT-based measurements of relative protein abundance in the liver of every mouse in the DO cohort
Liver metabolite	Targeted metabolomics measurements of relative metabolite abundance in the liver of every mouse in the DO cohort
Column Name	Description
Uniprot accession	Uniprot accession as the protein identifier
Gene symbol	Official gene symbol as the protein identifier
Description	Protein description
Mouse 166- Mouse 96	Relative protein and metabolite abundance in the BAT of all 163 DO mice. Abundance presented as Log2 (sample/bridge), "NA" denotes a missing value
Metabolite	Name of metabolites

## Sheet: BAT protein
Table S1a. Abundance of 10,229 proteins quantified in BAT
Uniprot accession	Gene symbol	Description	Mouse 1	Mouse 10	Mouse 100	Mouse 101	Mouse 102	Mouse 103	Mouse 104	Mouse 105	Mouse 106	Mouse 107	Mouse 108	Mouse 109	Mouse 11	Mouse 110	Mouse 111	Mouse 112	Mouse 113	Mouse 114	Mouse 115	Mouse 116	Mouse 117	Mouse 118	Mouse 119	Mouse 12	Mouse 120	Mouse 121	Mouse 122	Mouse 123	Mouse 124	Mouse 125	Mouse 126	Mouse 127	Mouse 128	Mouse 129	Mouse 13	Mouse 130	Mouse 131	Mouse 132	Mouse 133	Mouse 134	Mouse 135	Mouse 136	Mouse 137	Mouse 138	Mouse 139	Mouse 14	Mouse 140
E9QM38	Slc12a2	Solute carrier family 12 member 2 OS=Mus musculus OX=10090 GN=Slc12a2 PE=1 SV=1	-0.288854	-0.458619	0.196639	-0.705015	-0.104253	0.0674571	0.0300598	0.41073	0.0366749	-0.173196	-0.565304	0.335956	-0.127476	0.362932	0.328262	-0.194792	0.27542	0.459491	0.143402	0.203349	0.284695	0.195476	-0.0845306	1.27424	-0.151577	0.0247194	0.302326	0.0358383	0.490355	-0.275813	-0.204107	-0.322212	-0.711156	0.263384	0.780593	0.252906	-0.0896722	-0.288976	0.017235	-0.00610633	-0.0355013	-0.208196	-0.398227	-0.237905	-0.425971	-0.22492	0.354991
Q14AX6	Cdk12	Cyclin-dependent kinase 12 OS=Mus musculus OX=10090 GN=Cdk12 PE=1 SV=2	-0.112596	-0.121912	0.0766826	0.257208	0.0808802	0.138973	-0.410348	0.15221	-0.164935	-0.132734	-0.295332	0.0131922	0.335642	NA	-0.268822	-0.204842	0.317563	0.630126	0.242899	0.216803	0.0351137	0.120015	NA	0.614441	0.0125812	0.306233	0.0386044	0.110231	NA	0.323077	0.0496412	-0.320348	-0.098832	0.499436	0.336574	0.114888	-0.082214	NA	-0.185898	-0.0565869	-0.072728	-0.20675	0.382571	-0.084123	-0.246795	-0.0896671	-0.1105
Q8CCJ9	Phf20l1	PHD finger protein 20-like protein 1 OS=Mus musculus OX=10090 GN=Phf20l1 PE=1 SV=2	-0.407114	NA	0.376847	-0.024743	-0.326769	0.151678	-0.0423532	0.112861	0.114704	-0.0843558	-0.298812	0.071506	0.0689305	NA	0.276672	-0.172843	-0.30056	0.0656506	0.224941	-0.0545153	-0.653389	0.126511	NA	0.103783	-0.120192	-0.310126	NA	0.119715	NA	-0.0120065	NA	NA	-0.251784	0.141037	-0.0458916	0.0861895	-0.103023	NA	-0.0278004	-0.279924	-0.183482	-0.514821	0.248382	0.0215029	-0.376442	-0.087676	0.0808758
Q69ZA1	Cdk13	Cyclin-dependent kinase 13 OS=Mus musculus OX=10090 GN=Cdk13 PE=1 SV=3	-0.020314	0.107715	0.288978	0.101031	0.102679	0.209209	0.00211139	0.0890958	-0.0860656	0.0494336	-0.107418	0.0666997	0.458904	0.280601	0.275248	-0.100523	0.150184	0.195364	0.215796	0.0610248	-0.133713	0.0344362	-0.347258	0.15509	0.0332918	-0.00783145	-0.0466537	0.129784	-0.0968477	0.1583	0.194261	-0.143924	-0.207267	0.0537766	-0.0794621	0.15861	0.0896386	0.0670962	0.0395319	0.0252552	-0.00984417	-0.359806	0.21466	0.118191	-0.155927	-0.00500812	0.065652
Q69ZA1-2	Cdk13	Isoform 2 of Cyclin-dependent kinase 13 OS=Mus musculus OX=10090 GN=Cdk13	NA	NA	NA	NA	NA	NA	0.508524	NA	0.126115	NA	NA	NA	NA	NA	NA	NA	NA	0.314158	NA	0.504929	NA	NA	NA	NA	NA	NA	NA	0.212431	NA	NA	NA	NA	NA	NA	NA	NA	NA	NA	NA	NA	NA	NA	NA	NA	NA	NA	NA
P39688	Fyn	Tyrosine-protein kinase Fyn OS=Mus musculus OX=10090 GN=Fyn PE=1 SV=4	-0.196217	0.233108	0.328815	0.357713	0.0915355	0.264946	-0.052351	0.0704088	-0.110751	0.220012	-0.0480938	0.159938	-0.160212	0.00626743	0.233332	-0.011358	-0.0416267	0.119235	0.139369	0.31364	-0.0110713	0.0434863	-0.0974332	0.328221	-0.0507972	-0.0370325	-0.107578	0.067888	-0.0594828	0.132576	-0.171007	-0.0923144	-0.377145	0.207556	0.0780089	-0.0331057	-0.184067	0.529366	-0.186691	0.0187	-0.21563	-0.205625	0.553759	-0.0482149	-0.148388	0.0217299	-0.0724433
P97377	Cdk2	Cyclin-dependent kinase 2 OS=Mus musculus OX=10090 GN=Cdk2 PE=1 SV=2	-0.213942	-0.14147	0.0200593	-0.251831	-0.00424882	-0.351509	NA	-0.160179	NA	-0.0993109	-0.166412	-0.0293791	-0.399344	0.190775	0.105695	0.0960123	-0.0616953	NA	0.431553	NA	-1.18171	-0.153728	-0.518624	-0.13995	-0.0891648	-0.0368153	-0.127189	NA	-0.168404	0.0375361	0.00883826	-0.255082	-0.206976	0.0994312	-0.143979	0.101542	0.0308435	0.116628	0.0769813	0.0890265	-0.0494884	-0.207718	0.132672	-0.125474	-0.172146	-0.153715	-0.205668
Q04736	Yes1	Tyrosine-protein kinase Yes OS=Mus musculus OX=10090 GN=Yes1 PE=1 SV=3	-0.0028332	0.101474	0.301675	0.141885	0.21952	0.364345	-0.0674788	0.318914	-0.148592	-0.00282183	0.0448139	0.233164	-0.039597	0.234422	0.206317	0.334271	0.0876033	0.224894	0.475938	0.113144	-0.0905003	0.126158	-0.445294	-0.115434	0.128753	0.224618	-0.0780089	0.323215	-0.0777607	0.606982	0.2356	0.0341157	-0.261015	0.189403	-0.0556648	0.1368	0.286434	0.231264	0.347359	0.171754	0.128348	-0.112529	0.504972	0.367222	0.115842	0.0602408	0.168699
P25911	Lyn	Tyrosine-protein kinase Lyn OS=Mus musculus OX=10090 GN=Lyn PE=1 SV=4	-0.189518	0.420569	0.00176773	0.33671	0.123198	0.437076	0.102301	0.319215	-0.513281	-0.0322693	0.208262	0.209593	-0.273064	0.0482769	0.283744	0.277305	0.051005	0.252294	0.186688	0.0823882	0.290967	-0.0221925	-0.763003	0.184582	0.234604	0.10556	-0.141992	0.045865	-0.155018	0.368559	0.30917	0.148336	-0.127786	0.240098	0.0184247	-0.124946	-0.201681	0.227659	0.0639712	-0.29838	0.242536	-0.530024	0.267993	0.0465655	-0.0515932	0.103124	0.439066
Q64261	Cdk6	Cyclin-dependent kinase 6 OS=Mus musculus OX=10090 GN=Cdk6 PE=1 SV=2	-0.350922	-0.63067	0.443418	-0.0373398	0.120854	0.378176	-0.249492	0.13148	-0.256183	-0.0457299	-0.1055	0.0911127	0.489129	-0.277216	0.186368	-0.189731	-0.249662	0.0501274	0.507616	0.0717864	0.147874	0.273055	-0.396595	-0.0530595	0.143207	-0.269498	-0.118446	0.0628681	-0.137402	-0.131279	0.119475	-0.297368	-0.0531805	0.182658	0.277047	0.301935	-0.355539	-0.824106	0.183994	0.0737287	0.21431	-0.318446	0.291566	-0.00733996	0.0289907	-0.233027	-0.0136775
Q04735	Cdk16	Cyclin-dependent kinase 16 OS=Mus musculus OX=10090 GN=Cdk16 PE=1 SV=1	-0.227204	0.17487	0.429948	0.322285	-0.0578495	0.13315	0.0172454	0.0420906	-0.178567	0.131658	0.0285627	-0.0475361	0.00494153	0.1773	-0.0392052	0.243976	-0.115213	-0.24615	0.0930312	-0.128525	0.0672107	0.139729	-0.361293	-1.17472	-0.0313314	0.0289667	-0.148839	0.218282	-0.330967	0.406948	-0.175282	0.236978	-0.0216109	0.156502	-0.359543	-0.0159306	-0.110074	-0.0796568	0.149065	-0.136128	-0.151979	-0.0723739	0.320806	0.115357	-0.169715	-0.0152949	0.0407327
P49615	Cdk5	Cyclin-dependent-like kinase 5 OS=Mus musculus OX=10090 GN=Cdk5 PE=1 SV=1	0.0199785	-0.00602689	-0.131598	0.0656319	0.0867237	0.188134	0.00938971	0.29844	0.0685715	-0.202917	-0.397389	0.113218	-0.00613238	0.133007	0.175483	-0.0514728	0.176849	-0.0432335	0.0912287	0.165562	-0.0864918	0.0237042	-0.281766	-0.171607	0.306751	0.0556178	0.226055	-0.093382	0.0574806	0.238701	0.223947	-0.25231	-0.0618179	-0.0429435	-0.10467	0.0570022	0.0911883	-0.328624	0.0508057	0.105665	0.140125	-0.270915	-0.0169028	0.125431	-0.151067	-0.0242106	0.0302397
Q3UTQ8	Cdkl5	Cyclin-dependent kinase-like 5 OS=Mus musculus OX=10090 GN=Cdkl5 PE=1 SV=1	0.0349412	0.195076	NA	-0.270534	0.175133	0.218728	0.0903921	0.0232113	0.160505	-0.0828651	-0.317262	0.312038	0.200215	NA	-0.0117297	-0.266696	-0.135443	-0.048453	0.217587	0.180058	-0.169194	0.197305	NA	-0.50374	0.297252	0.0366927	0.22263	-0.18081	NA	0.483771	0.0976891	-0.181511	0.0791733	NA	-0.362687	0.232491	0.168093	NA	0.00111878	0.0737605	0.220292	NA	NA	-0.0183975	0.0512211	0.21143	0.279531
P30285	Cdk4	Cyclin-dependent kinase 4 OS=Mus musculus OX=10090 GN=Cdk4 PE=1 SV=1	-0.0186128	-0.27526	0.184481	-0.191825	0.127608	-0.0975243	-0.126258	-0.101113	-0.352069	-0.207155	-0.362315	0.0126442	-0.0462729	-0.10768	0.223199	-0.10694	0.0405883	0.00613103	0.12462	-0.0535822	-0.74414	0.0259181	-0.424605	-0.0741242	-0.000959	0.0507238	-0.0456151	0.0546352	-0.212244	0.249674	-0.353168	-0.194371	-0.242056	0.158375	0.0376013	0.0760922	-0.273955	-0.358092	-0.12052	-0.209626	-0.0309853	-0.624991	0.18354	-0.181741	-0.279722	-0.180706	-0.0516656
Q8BZ03	Prkd2	Serine/threonine-protein kinase D2 OS=Mus musculus OX=10090 GN=Prkd2 PE=1 SV=1	-0.152871	0.0789414	0.162678	0.209622	0.00864766	0.284811	-0.253116	0.334491	-0.205459	0.0807241	-0.0647129	0.106644	-0.029688	0.281017	0.218848	0.246061	0.123389	0.186192	0.32057	0.21368	-0.401208	0.0628214	-0.427856	0.232935	-0.0711649	0.408563	-0.0782683	0.0903561	-0.157221	0.387597	0.0662164	0.092453	-0.275806	0.0533134	0.0706523	0.280225	0.261424	-0.182368	0.063231	-0.00662092	0.227905	-0.272548	0.370802	0.0535625	-0.27876	0.283353	0.153542
Q62101	Prkd1	Serine/threonine-protein kinase D1 OS=Mus musculus OX=10090 GN=Prkd1 PE=1 SV=2	0.13619	0.0757679	0.0799721	-0.033379	0.019117	0.125511	-0.0300005	0.37728	-0.785002	-0.473769	0.234728	-0.160801	-0.220176	-0.00688661	0.410302	0.374653	0.20216	0.268538	0.682558	-0.240876	0.123083	-0.0428998	-0.62252	-0.236475	-0.187488	-0.183638	0.148907	0.0561049	-0.310147	0.170996	0.0178294	-0.269088	0.0206352	0.180242	-0.233685	0.193781	0.0247629	-0.30662	0.33258	0.228005	0.156362	-0.147879	0.331707	0.380426	-0.113442	0.268784	-0.0178328
Q8K0D0	Cdk17	Cyclin-dependent kinase 17 OS=Mus musculus OX=10090 GN=Cdk17 PE=1 SV=2	0.0510028	0.147473	0.306564	0.168306	0.161035	0.168329	0.0607664	0.270117	-0.137458	-0.192107	-0.399241	0.214888	0.0272076	0.28839	0.240857	-0.0552667	0.317886	0.296427	0.28175	0.209252	0.121861	0.0833243	-0.284224	0.317584	0.565508	0.158927	0.0221429	0.0230349	0.0621824	0.19492	0.275888	-0.344616	-0.230421	0.0729501	0.140831	0.143546	0.00156245	-0.0730118	-0.0693377	0.0209127	0.265153	-0.418497	0.0653491	-0.116986	-0.232197	-0.0729747	0.198004
P16092-3	Fgfr1	Isoform 3 of Fibroblast growth factor receptor 1 OS=Mus musculus OX=10090 GN=Fgfr1	-0.217875	0.0501212	0.166251	0.376417	0.142693	-0.0111419	-0.0645118	-0.128477	-0.0485824	-0.229275	0.331813	-0.342264	0.221638	0.170854	1.88084	2.38263	-0.208741	0.330827	0.0393747	0.207493	-0.276909	0.0247791	-0.0574967	-0.03525	-0.0902631	-0.164269	0.0993733	0.145008	-0.0907694	0.0851417	0.0175938	-0.276795	-0.0119394	0.193612	-0.238323	-0.0574815	-0.363845	0.539333	-0.24185	0.0649341	-0.177735	-0.334437	0.0293444	0.300579	-0.0498785	0.137928	0.325277
Q62190	Mst1r	Macrophage-stimulating protein receptor OS=Mus musculus OX=10090 GN=Mst1r PE=1 SV=3	0.344207	-0.105407	-0.532548	-0.119275	0.431208	-0.482474	NA	-0.796049	NA	NA	1.05839	-0.470821	NA	-1.58792	-0.549453	0.159153	-0.692263	NA	-0.589127	NA	-1.46629	0.0343642	-0.00662264	-0.0881708	-0.441953	-0.225978	0.0805937	NA	-0.954634	NA	-0.235431	0.406594	0.18189	0.920786	0.307218	-0.37862	-0.841165	-0.221984	NA	0.174421	-0.42426	0.457439	-0.518037	0.321729	NA	0.507558	-0.524718
P16056	Met	Hepatocyte growth factor receptor OS=Mus musculus OX=10090 GN=Met PE=1 SV=1	-0.28911	0.0154138	0.175941	0.222333	-0.0301314	-0.102226	-0.193388	0.118818	-0.400323	-0.176182	0.29194	-0.304265	0.153045	-0.482472	0.0349547	0.0981297	-0.04401	-0.0106818	-0.0706836	0.090373	0.188352	0.453849	-0.086439	-0.0238197	-0.0329359	-0.498041	0.312749	0.370688	-0.0965822	-0.486728	-0.68562	-0.10236	0.187583	-0.155159	-0.203797	0.273823	-0.00774309	-0.340806	-0.418646	0.354296	0.0367067	0.406685	0.160301	0.222503	-0.343649	0.407593	0.082585
P05480	Src	Neuronal proto-oncogene tyrosine-protein kinase Src OS=Mus musculus OX=10090 GN=Src PE=1 SV=4	0.103922	0.178657	0.0744644	0.0723278	0.164697	-0.0174602	-0.0696044	0.0589533	-0.358571	-0.207557	0.862271	0.0914558	0.0213759	-0.166574	-0.0893749	0.0861425	-0.0683882	0.169081	0.0477136	0.115736	-0.0937013	0.179362	-0.418114	0.534444	-0.339026	-0.160962	-0.180279	0.163395	-0.276505	0.359767	-0.362873	-0.1415	-0.417394	0.0855239	0.0122876	0.106235	-0.0933735	0.411176	0.0233907	0.0436936	-0.169805	-0.469117	0.346637	-0.0795768	-0.159734	0.329708	-0.355213
P08103	Hck	Tyrosine-protein kinase HCK OS=Mus musculus OX=10090 GN=Hck PE=1 SV=4	-0.331643	-0.111348	-0.361589	-0.267151	-0.289311	-0.40339	-0.683462	-0.961534	-1.20731	-1.2806	0.528596	-0.351402	-0.970008	0.0861648	NA	NA	-0.748194	-0.67492	0.0258152	-0.0900797	-0.576288	0.538284	-1.11998	0.168203	-0.570574	-1.19228	-0.880484	-0.615735	-0.926478	-0.0520927	-0.358718	-0.45199	-0.524495	-0.172919	-0.912973	0.010767	-0.37541	0.229481	-1.1192	-0.768698	-0.537722	-0.587474	-0.0381688	-0.788584	-0.917628	0.775418	NA
P39688-2	Fyn	Isoform 2 of Tyrosine-protein kinase Fyn OS=Mus musculus OX=10090 GN=Fyn	-0.385263	0.036275	0.320713	0.120637	-0.0657246	-0.534267	-0.0779653	-0.0904604	-0.47529	-0.200234	0.593623	-0.301794	0.189592	-0.235082	0.0983219	0.222293	-0.256722	-0.158121	0.029779	0.226074	-0.33597	-0.360781	-0.432551	NA	-0.224569	NA	-0.4885	-0.297463	-0.152029	-0.142547	-0.537667	-0.14277	0.40912	0.149722	NA	-0.451862	-0.501822	-0.211683	-0.361161	0.239007	-0.534224	-0.348539	0.206637	-0.157838	0.109458	-0.0228468	-0.288052
O35495	Cdk14	Cyclin-dependent kinase 14 OS=Mus musculus OX=10090 GN=Cdk14 PE=1 SV=2	-0.575895	0.0800394	0.229598	NA	0.127515	0.116758	-0.496517	NA	-0.2643	NA	NA	NA	NA	-0.275218	-0.0733032	-0.0293513	NA	-0.640584	NA	-0.26323	-0.910177	-0.32823	-0.496758	-0.0504779	-0.229505	-0.388966	0.0420633	-0.18794	-0.646655	NA	0.191942	-0.0324861	-0.63611	0.421074	-0.162827	NA	NA	-0.651719	NA	-0.0553344	NA	-0.141116	0.203694	0.0841992	NA	NA	-0.366321
Q04899	Cdk18	Cyclin-dependent kinase 18 OS=Mus musculus OX=10090 GN=Cdk18 PE=1 SV=1	NA	NA	NA	0.0595147	NA	-0.197111	NA	0.281453	NA	-0.0623739	-0.287284	0.188839	-0.353476	-1.07239	NA	NA	-0.0142879	NA	-0.15632	NA	-0.0051999	-0.351486	-0.214953	-0.0632634	-0.266171	0.106422	NA	NA	-0.161138	-0.243678	NA	NA	-0.0142995	NA	0.0905795	-0.35716	-0.528042	0.105444	-0.0183769	NA	-0.36837	NA	NA	NA	-0.611546	-0.220793	NA
Q8K1Y2	Prkd3	Serine/threonine-protein kinase D3 OS=Mus musculus OX=10090 GN=Prkd3 PE=1 SV=1	-0.115075	NA	NA	-0.277658	0.133052	0.0412763	-0.0937925	0.194747	-0.0437716	-0.0505742	0.30507	-0.365448	0.10624	NA	NA	NA	-0.0849756	-0.217159	0.23706	-0.0052339	-0.106128	0.288667	NA	-0.0137121	-0.0745382	-0.130272	NA	0.187065	NA	0.262573	NA	NA	-0.107927	NA	-0.107123	0.101569	0.231681	NA	-0.0373501	0.103614	0.0125776	NA	NA	0.130053	-0.256572	-0.253402	NA
Q99J95	Cdk9	Cyclin-dependent kinase 9 OS=Mus musculus OX=10090 GN=Cdk9 PE=1 SV=1	-0.0803395	0.00249968	0.387721	0.0796738	0.0627274	0.180735	-0.231042	0.170322	-0.0984305	0.00976552	-0.256169	0.0667079	0.21519	0.0860306	0.0112001	-0.0663254	0.033055	-0.0522195	0.256593	-0.177356	-0.257846	0.0738625	-0.3164	0.159011	0.0144189	-0.0373229	0.00818196	0.04826	-0.12011	0.0616247	0.0720334	-0.0856013	-0.163762	0.255343	-0.00695645	0.288754	0.197452	-0.619617	0.0584394	0.169861	-0.00180359	-0.128827	0.205285	0.00915434	-0.292225	0.00262012	0.578545
P14234	Fgr	Tyrosine-protein kinase Fgr OS=Mus musculus OX=10090 GN=Fgr PE=1 SV=2	NA	NA	NA	NA	NA	NA	-0.40777	NA	-0.859286	NA	NA	NA	NA	0.115996	0.419482	0.57757	NA	-0.203226	NA	-0.0898342	NA	NA	-0.293692	NA	NA	NA	NA	-0.573984	0.52318	NA	NA	NA	NA	NA	NA	NA	NA	-0.666119	NA	NA	NA	NA	NA	NA	NA	NA	-0.359756
P11440	Cdk1	Cyclin-dependent kinase 1 OS=Mus musculus OX=10090 GN=Cdk1 PE=1 SV=3	-0.778175	NA	NA	NA	-0.295251	NA	NA	NA	NA	NA	0.373479	-0.539325	NA	NA	NA	NA	NA	NA	-0.11697	NA	NA	NA	NA	NA	NA	NA	NA	NA	NA	NA	NA	NA	NA	NA	NA	-0.522221	-0.420517	NA	NA	-0.543916	-0.623939	NA	NA	-0.492161	NA	0.118638	NA
Q69ZM6	Stk36	Serine/threonine-protein kinase 36 OS=Mus musculus OX=10090 GN=Stk36 PE=1 SV=3	-0.027438	-0.0387101	0.239047	0.257407	-0.0728029	NA	-0.0592532	0.447271	-0.583021	-0.185896	0.0204494	-0.0190799	-0.153833	NA	0.322748	0.236239	0.20216	0.111189	0.327699	-0.14884	NA	NA	NA	-0.0709606	NA	0.0320121	-0.0905227	0.0518952	NA	0.233675	-0.0591535	-0.311768	NA	0.211154	-0.0800348	0.233725	0.0912316	NA	0.34894	0.223449	-0.0559533	-0.028285	0.344537	0.259469	-0.180688	0.31931	-0.00418583
P41241	Csk	Tyrosine-protein kinase CSK OS=Mus musculus OX=10090 GN=Csk PE=1 SV=2	-0.00181762	0.0862793	0.0120678	0.38301	0.0857642	0.0466977	-0.0594781	0.0677797	-0.345522	-0.242465	0.219158	-0.0954401	-0.0472025	-0.00194564	0.184082	0.0860531	-0.0876202	-0.0905132	0.0756821	-0.0321691	-0.335195	-0.068262	-0.472421	0.0305687	-0.236834	-0.0262811	-0.210593	-0.0131442	-0.260292	0.00176453	0.149089	-0.121791	-0.289429	0.130817	-0.00827594	-0.0514027	-0.264956	-0.0288398	-0.22847	0.0696114	-0.176948	-0.344343	0.199026	-0.165639	-0.164109	0.218001	-0.0921374
Q922K9	Frk	Tyrosine-protein kinase FRK OS=Mus musculus OX=10090 GN=Frk PE=1 SV=3	-0.0287991	NA	0.063061	2.44246	0.0815902	2.62517	-0.250037	0.484395	-0.121601	-0.1946	0.141684	-0.066664	0.23423	0.261133	-0.554458	-0.071794	0.202312	4.33677	0.263735	0.0995575	0.701551	-0.227036	-0.4221	0.0508068	1.49455	-1.46361	NA	1.4114	-0.186426	0.1723	NA	NA	0.16438	-0.0805713	-0.0657527	-0.0919659	-0.121246	0.0923862	0.992608	0.0736849	-0.187848	-0.542009	0.233688	1.23873	-0.396342	0.234338	0.454608
Q9DC71	Mrps15	28S ribosomal protein S15, mitochondrial OS=Mus musculus OX=10090 GN=Mrps15 PE=1 SV=2	-0.25933	-0.141017	-0.0953561	-0.0702127	0.332149	0.301475	0.172462	0.0121792	0.284335	-0.240281	-0.600411	0.282702	0.201122	0.389357	0.247182	-0.125395	0.105508	0.379482	-0.0445555	-0.110488	0.152889	-0.130136	-0.410121	0.14145	0.269628	-0.254374	0.436101	0.0609876	0.351928	0.00410964	0.0640772	-0.651304	-0.215804	-0.0540589	0.0409325	0.15369	0.00825374	-0.0829969	0.244084	-0.0381272	0.38675	-0.490551	-0.134914	0.27218	-0.0925063	-0.0988386	0.244874
O08582	Gtpbp1	GTP-binding protein 1 OS=Mus musculus OX=10090 GN=Gtpbp1 PE=1 SV=2	0.120378	-0.0389922	0.230613	0.0535772	0.0116031	0.226017	-0.0619463	0.125012	-0.135529	0.0736882	0.0159775	0.202009	0.0989837	0.305847	0.171148	0.179948	0.0483889	-0.142376	0.141586	0.000213	-0.173685	0.111567	-0.174667	-0.144287	0.146847	-0.00175921	0.0395985	0.0245313	-0.167622	0.149636	0.0700777	-0.153968	-0.0692945	0.028082	-0.0307078	0.220893	0.0732788	0.094847	-0.018228	0.0956197	0.0411201	-0.0344905	0.177609	0.0465609	-0.065292	0.130378	0.0460879
Q9JHS4	Clpx	ATP-dependent Clp protease ATP-binding subunit clpX-like, mitochondrial OS=Mus musculus OX=10090 GN=Clpx PE=1 SV=2	-0.00805199	0.0592331	-0.0766687	-0.0972013	-0.0699849	0.178853	0.145696	0.290242	0.188359	-0.324967	-0.525714	0.182447	0.551702	0.315162	0.30595	-0.114405	0.301879	0.32001	0.158546	0.0974265	0.138576	-0.190161	-0.200535	0.531178	0.455902	0.179019	0.340771	0.0842995	0.565184	0.12241	0.126468	-0.529658	-0.179795	0.0263068	0.166295	0.029275	-0.101083	-0.141445	-0.0732575	0.121622	0.260044	-0.508727	-0.147117	0.105119	-0.175803	0.0476609	0.264944
E9PYB0	Ahnak2	AHNAK nucleoprotein 2 (Fragment) OS=Mus musculus OX=10090 GN=Ahnak2 PE=1 SV=8	-4.14769	0.497007	-0.0468756	1.12975	1.20371	0.437453	-1.65849	-0.167161	0.416319	-3.36311	0.561826	0.267762	0.0791596	0.339498	0.185609	0.533404	0.388764	0.596242	1.1006	0.929026	-3.24215	0.422187	0.535327	-2.91208	-2.37705	-0.0428716	-0.39113	0.0297069	-3.46873	0.0290456	0.427976	-0.191194	-2.44507	1.41085	-2.68965	-0.220519	-0.0936305	0.323025	-0.170178	0.511675	0.794113	-0.238265	-2.22308	0.419635	1.11084	-1.73683	-1.68097
F7DBB3	Ahnak2	AHNAK nucleoprotein 2 (Fragment) OS=Mus musculus OX=10090 GN=Ahnak2 PE=1 SV=1	-0.273381	-0.218957	-0.339282	0.671926	0.660078	0.636103	-0.526904	-0.125652	-0.19226	-0.927502	0.168058	0.148709	0.310296	-0.193263	0.101793	-0.0654913	0.0672907	0.422493	0.473202	0.613848	-0.23486	0.420234	0.0245606	-0.472356	-0.597764	-0.000592	-0.473054	-0.0922448	-0.947904	-0.0832268	-0.193819	-0.182706	-0.377074	0.860088	-0.185924	-0.268335	-0.140131	0.39392	-0.562328	0.648318	0.161389	-0.0455474	-0.418337	0.0678209	0.357161	0.260234	-0.509465
Q80ZM5	H1f10	H1 histone family, member X OS=Mus musculus OX=10090 GN=H1f10 PE=1 SV=1	0.582324	-0.00895366	0.201786	0.199703	0.216424	0.498898	-0.109965	0.123779	-0.592751	-0.277163	0.197471	0.313796	-0.106485	0.588133	0.0571834	-0.154618	-0.152042	0.310803	-0.123562	0.0964854	-0.313799	0.0933549	-0.602773	0.0521981	0.243761	-0.18158	-0.222661	0.294979	-0.979344	0.0554353	-0.301162	-0.437135	-0.396775	-0.0376009	0.206692	-0.098438	-0.469822	0.244858	0.282096	-0.126757	-0.562643	-0.224303	0.128752	0.156769	-0.155286	0.806582	0.157656
Q3U0V1	Khsrp	Far upstream element-binding protein 2 OS=Mus musculus OX=10090 GN=Khsrp PE=1 SV=2	-0.00708676	-0.0171279	0.354607	0.19378	0.118054	0.190263	-0.10693	0.0856723	-0.123612	-0.0365573	-0.168727	0.0514145	0.227889	0.302776	0.269972	0.0155977	-0.101685	0.0186856	0.134127	-0.0468581	-0.0995195	0.101032	-0.338157	0.101088	0.0313882	-0.034795	0.0402263	0.205355	-0.155407	0.133416	-0.0621177	-0.181108	-0.180894	0.146256	-0.0717757	0.151123	-0.0255872	0.615914	-0.0667132	-0.0240586	-0.0460826	-0.200262	0.243963	0.0725724	-0.279842	-0.0221387	0.0915185
A2AJ72	Fubp3	Far upstream element (FUSE)-binding protein 3 OS=Mus musculus OX=10090 GN=Fubp3 PE=1 SV=1	-0.0111922	0.0612971	0.115745	0.0787969	0.101156	0.266834	-0.132115	-0.0643079	-0.0483167	-0.200735	-0.109714	0.0808691	0.235409	0.159856	0.071424	-0.198502	0.039535	0.0987638	0.0904298	-0.00835088	-0.173679	0.0731309	-0.330629	0.396463	0.0814094	0.0190771	-0.0190154	0.0714403	-0.0467601	0.236396	0.112122	-0.235422	-0.160416	0.177494	0.00437272	0.146799	-0.0150389	0.077702	-0.0850077	-0.0163143	0.0205834	-0.368984	0.0717493	0.0256597	-0.142568	0.0290711	-0.0291053
Q91WJ8-2	Fubp1	Isoform 2 of Far upstream element-binding protein 1 OS=Mus musculus OX=10090 GN=Fubp1	-0.12217	0.073818	0.278277	0.240633	0.198283	0.146564	-0.0551569	0.231965	-0.0595992	0.156694	-0.170597	0.181976	0.177651	0.319897	0.306383	-0.0589146	0.0290066	0.0338111	0.254137	-0.00713333	0.145253	0.0379583	-0.357863	0.491759	0.227686	0.128926	0.0352319	0.0785368	0.00270331	0.236019	0.0823642	-0.224627	-0.286447	0.0612626	0.16015	0.165997	-0.0131307	0.550732	0.0724967	0.0280832	0.0325681	-0.358473	0.2354	0.136501	-0.259172	0.13717	0.116919
A0A0G2JGW9	Fubp1	Far upstream element-binding protein 1 OS=Mus musculus OX=10090 GN=Fubp1 PE=1 SV=1	-0.212387	-0.105959	0.545177	0.332268	0.124156	0.0435231	0.114046	0.328201	0.0684166	0.039126	-0.135634	0.11862	0.28152	0.213784	0.184891	-0.271829	0.221056	0.09785	0.268956	0.130281	0.190107	-0.193182	-0.407066	NA	0.153135	NA	-0.326881	-0.113233	-0.0501754	0.24912	-0.175594	-0.0292127	-0.365779	0.171407	NA	0.113191	-0.1444	0.73254	0.0186281	0.0137202	0.0435865	-0.17561	0.387751	0.0616895	-0.446475	0.0826276	0.0261022
Q91V81	Rbm42	RNA-binding protein 42 OS=Mus musculus OX=10090 GN=Rbm42 PE=1 SV=2	0.00357407	0.479904	0.3988	-0.0512187	0.0914312	0.112133	-0.206134	-0.0138989	-0.108834	-0.00733385	-0.28272	0.0106589	0.203563	0.255122	0.285504	0.01109	-0.165325	-0.042983	0.261328	-0.190893	-0.298787	0.153536	-0.2879	0.0943174	0.0912798	0.0280857	0.191567	0.155525	-0.155549	0.129179	0.0717116	-0.180849	-0.208005	0.226207	-0.109146	0.181035	-0.0376622	-0.055992	-0.0400358	0.14499	-0.0316162	-0.287451	0.288413	0.0776039	-0.191208	0.029076	0.0522634
Q99KD5	Unc45a	Protein unc-45 homolog A OS=Mus musculus OX=10090 GN=Unc45a PE=1 SV=2	-0.223903	-0.135928	0.154753	0.117859	-0.0833482	0.196955	-0.095325	0.352906	0.0324276	-0.410209	0.0672831	0.0664721	0.242123	0.31716	0.299567	0.168528	-0.118761	0.233073	0.170748	-0.152835	-0.262422	0.267774	-0.367849	0.184062	0.0980187	-0.10658	0.342707	0.241963	0.0599009	0.128963	0.0356164	-0.0972087	-0.364338	0.139149	-0.147226	0.112413	-0.230357	-0.112384	-0.0879428	0.412766	0.0276032	-0.208203	0.0889367	0.151486	0.117246	0.283935	-0.114349
Q80WW9	Ddrgk1	DDRGK domain-containing protein 1 OS=Mus musculus OX=10090 GN=Ddrgk1 PE=1 SV=2	-0.0762828	0.109219	0.0666191	0.379063	0.0632743	0.0838622	0.198079	-0.0540373	-0.15188	-0.241506	-0.0503965	0.156766	0.10217	-0.171934	-0.215012	-0.0828253	-0.0039773	-0.12606	0.301739	0.0867428	-0.0438111	0.17928	-0.415152	-0.354445	-0.0314631	0.016949	-0.218419	-0.0729497	-0.00210351	0.120563	0.31656	-0.133423	0.0956256	0.0329638	0.0307669	-0.0403949	-0.204211	0.259533	-0.121013	-0.170413	0.0234973	-0.293949	0.0371208	-0.289265	-0.158266	0.194487	-0.20904
Q8CH77	Nav1	Neuron navigator 1 OS=Mus musculus OX=10090 GN=Nav1 PE=1 SV=2	0.438335	-0.166602	0.0174601	0.408976	-0.118202	-0.0480134	-0.234899	0.0833957	-0.473869	-0.0677688	0.288749	-0.160604	-0.254974	0.16382	0.00403007	-0.0974485	-0.0439714	0.078944	0.156882	-0.0914349	-0.141352	0.0691961	-0.263581	-0.250857	-0.277876	-0.0841143	0.0433315	-0.0883259	-0.281172	-0.0209994	0.0885672	-0.0614382	-0.27859	0.289054	-0.165704	0.0763165	-0.126564	0.434932	-0.287147	0.106849	-0.0319673	-0.210026	0.146134	-0.127319	0.175417	0.186372	-0.38756
Q8K0D5	Gfm1	Elongation factor G, mitochondrial OS=Mus musculus OX=10090 GN=Gfm1 PE=1 SV=1	0.15345	-0.110038	0.463252	-0.125759	0.173394	0.104876	0.560767	0.232552	0.142976	-0.292586	-0.26724	0.228365	-0.250123	0.305573	-0.0432635	-0.0850186	0.279197	0.436094	-0.197299	0.0324431	0.00183861	-0.306716	-0.408734	0.0058064	0.0941268	0.123225	0.223537	-0.0326033	0.459731	0.0530683	0.181807	-0.590845	-0.184221	-0.138125	0.407331	-0.136055	0.0474459	-0.0663479	0.162067	-0.022958	0.094006	-0.502032	-0.0128472	0.0408819	-0.342975	0.24231	0.179251
Q80UM7	Mogs	Mannosyl-oligosaccharide glucosidase OS=Mus musculus OX=10090 GN=Mogs PE=1 SV=1	-0.141134	0.251859	0.292344	0.116562	0.0250188	0.0375232	-0.00154927	0.0788679	-0.0377737	-0.00625145	-0.272966	-0.105192	0.304349	0.131303	0.131852	-0.0470708	0.0145596	-0.0612483	0.122934	0.120128	0.188217	0.224217	-0.229051	0.0425956	-0.104143	-0.0879575	-0.0106999	0.0943745	-0.275169	0.120943	0.0605121	-0.276799	-0.173813	0.277842	-0.0809213	0.108293	-0.0494423	0.0106382	-0.0236072	-0.0132437	-0.154259	-0.168107	0.239937	-0.186626	-0.341384	-0.0731322	-0.170396
Q80VI1	Trim56	E3 ubiquitin-protein ligase TRIM56 OS=Mus musculus OX=10090 GN=Trim56 PE=1 SV=1	-0.145951	-0.0130813	0.0199228	-0.0379106	0.0290461	0.13796	0.0860157	-0.0870202	-0.0646278	-0.251965	-0.0130096	0.125255	-0.019905	0.298825	0.10019	-0.00225423	0.0285577	-0.010186	0.0756976	0.0555361	-0.329182	-0.121984	-0.319363	0.165496	0.121438	0.139242	-0.161628	0.0229974	-0.0215202	0.0241255	0.0816547	-0.280068	-0.184888	0.114158	-0.0404379	0.101536	-0.144719	0.603439	-0.121876	0.103857	-0.00532323	-0.44126	-0.148872	0.0533151	-0.0259441	0.226249	-0.0472187
Q3TW96	Uap1l1	UDP-N-acetylhexosamine pyrophosphorylase-like protein 1 OS=Mus musculus OX=10090 GN=Uap1l1 PE=1 SV=1	0.012688	0.585946	0.184448	0.230174	-1.01521	-0.23594	-0.00905739	-0.0304904	-0.428545	-0.384425	-0.952307	-1.05063	0.862318	-0.191589	0.506032	0.232396	0.296818	-0.855915	-0.415262	0.265595	-0.780077	-0.13621	-0.572226	0.969482	-0.000215	-0.42497	-0.149858	-0.265637	-0.845903	0.0994699	0.092465	-0.208163	-0.0967291	0.129915	0.279574	0.320589	-0.569365	0.29419	-0.147574	-0.0720955	-0.818367	0.0866706	-0.308728	-0.519062	-1.37925	0.325433	0.277298
Q6P549	Inppl1	Phosphatidylinositol 3,4,5-trisphosphate 5-phosphatase 2 OS=Mus musculus OX=10090 GN=Inppl1 PE=1 SV=1	0.00583212	0.0293077	0.121918	-0.0368737	0.120612	0.108791	-0.0470467	-0.057669	-0.0158158	-0.0486804	-0.0298761	-0.0521041	0.081343	0.116651	0.161186	-0.0406485	0.135293	0.134354	0.258085	0.135613	-0.0256632	0.0455799	-0.0608972	-0.115651	-0.0567301	-0.0120058	0.118764	0.142665	0.0422896	0.233992	-0.0939592	0.0484558	0.147381	0.00263936	0.070385	0.203461	0.231936	0.0973203	0.00970613	-0.0789767	0.481533	-0.106769	-0.0359425	-0.00308587	-0.10962	0.0505851	0.327408
Q91YN5	Uap1	UDP-N-acetylhexosamine pyrophosphorylase OS=Mus musculus OX=10090 GN=Uap1 PE=1 SV=1	0.443033	-0.160554	0.10765	0.231569	0.0918967	0.120466	0.0288719	0.0677695	-0.209635	-0.057231	-0.0958661	-0.115555	-0.335878	0.100508	0.310611	0.415116	-0.204407	-0.126243	-0.0624432	-0.422436	-0.294009	0.21564	-0.503242	-0.573489	0.107878	-0.0621932	-0.0636381	-0.0767849	-0.25085	0.393021	-0.0703246	0.153304	-0.176274	-0.132124	-0.227798	0.320023	-0.353624	-0.213387	-0.00654386	0.352657	-0.344771	-0.278193	-0.131561	0.137189	0.239128	0.609392	-0.205403
Q9ES52	Inpp5d	Phosphatidylinositol 3,4,5-trisphosphate 5-phosphatase 1 OS=Mus musculus OX=10090 GN=Inpp5d PE=1 SV=2	-0.282596	0.0186185	-0.163507	0.0682603	-0.233531	-0.419955	-0.371955	0.05837	-0.595903	-0.0609455	0.640237	-0.314844	-0.0212285	0.0951195	0.234656	0.115191	-0.331274	-0.26933	0.0395665	-0.0153457	-0.7309	0.0102079	-0.596591	-0.0146673	-0.753259	-0.25193	-0.505227	0.0127402	-0.456136	-0.31749	-0.248452	-0.219817	-0.709989	0.0787499	-0.284638	0.0532176	-0.110789	0.429066	-0.358985	0.355829	-0.251129	-0.320653	0.234637	-0.326137	-0.23648	0.4203	-0.108601
G5E8Q8	Adgrf5	Adhesion G protein-coupled receptor F5 OS=Mus musculus OX=10090 GN=Adgrf5 PE=1 SV=1	-0.182388	0.142271	0.0740567	0.274197	0.159631	0.329808	0.114472	-0.106792	-0.0823402	-0.130646	-0.434371	0.307554	0.143135	0.213292	0.0635101	0.156194	0.0376539	0.146511	0.250987	0.10385	0.0476493	-0.213048	-0.344508	0.469326	0.169867	0.167235	-0.0528428	0.0990547	0.0945862	0.329095	-0.146021	-0.169793	-0.324344	0.285931	0.363343	-0.117294	0.0547112	-0.0880059	-0.140119	0.188373	0.0724311	-0.256057	0.181776	0.148566	-0.275149	-0.181323	0.122254
Q8BQP9	Rgs7bp	Regulator of G-protein signaling 7-binding protein OS=Mus musculus OX=10090 GN=Rgs7bp PE=1 SV=1	NA	NA	NA	NA	NA	NA	NA	NA	NA	NA	NA	NA	NA	NA	NA	NA	NA	NA	NA	NA	NA	NA	NA	-0.0113073	NA	0.212885	NA	NA	NA	NA	NA	NA	NA	NA	-0.122896	NA	NA	NA	NA	NA	NA	NA	NA	NA	NA	NA	NA
Q9WU40-2	Lemd3	Isoform 2 of Inner nuclear membrane protein Man1 OS=Mus musculus OX=10090 GN=Lemd3	-0.0343731	0.00879992	0.138766	0.144164	0.0579917	0.157345	-0.115205	0.0665947	-0.176349	-0.0632331	0.0876896	0.0217779	0.229397	0.140874	0.209072	0.125569	-0.0660103	-0.13025	0.160909	-0.0113423	-0.347741	0.203307	-0.0913559	0.145947	0.0863779	0.0573612	-0.030185	0.114476	-0.191526	0.141651	-0.0182255	-0.166991	-0.140432	0.147499	0.00381238	0.0625977	-0.0348767	0.20365	0.0385525	0.0247107	-0.0569869	-0.178805	0.191958	-0.0338834	-0.177867	0.0172261	0.0719129
Q99JG7	Tnip2	TNFAIP3-interacting protein 2 OS=Mus musculus OX=10090 GN=Tnip2 PE=1 SV=1	NA	-0.750281	0.255642	NA	NA	NA	NA	NA	NA	NA	NA	NA	NA	0.543042	-0.0527289	-0.151594	NA	NA	NA	NA	NA	NA	-0.148258	NA	NA	NA	0.0100391	NA	0.148406	NA	-0.147259	-0.84183	NA	-0.00734796	NA	NA	NA	0.114349	NA	NA	NA	-0.019554	-0.0221152	NA	NA	NA	-0.0250959
Q6PIX5	Rhbdf1	Inactive rhomboid protein 1 OS=Mus musculus OX=10090 GN=Rhbdf1 PE=1 SV=2	-0.0756209	-0.0282653	-0.14955	0.415314	0.085129	-0.0533183	-0.312218	-0.111401	-0.700244	-0.87832	0.374504	-0.0194738	-0.459313	-0.354221	-0.166505	0.101439	-0.184009	0.0338734	0.130659	-0.164212	-0.237557	-0.000422	-0.379295	0.153677	-0.424048	0.0283283	-0.370422	-0.031508	-0.299125	0.0279452	0.122844	0.1415	-0.174616	0.471603	-0.0567991	-0.267147	-0.269189	-0.111734	-0.553619	-0.303594	-0.069955	-0.359533	-0.0140638	0.0187261	-0.26907	-0.0784488	-0.127912
Q6PDM1	Msl1	Male-specific lethal 1 homolog OS=Mus musculus OX=10090 GN=Msl1 PE=1 SV=1	-0.230298	-0.343989	0.256514	0.0310192	0.0381054	0.199499	-0.0709914	-0.00456012	0.191751	0.180722	-0.155642	0.05999	0.367037	NA	NA	NA	-0.0650174	-0.0504382	0.372544	0.0279835	-0.337262	0.0774008	NA	NA	0.0221234	NA	0.0876285	0.360357	NA	0.35687	0.0250616	-0.261436	-0.296335	0.122146	NA	0.34849	0.0492129	NA	0.127277	-0.0282646	-0.0379138	0.0546914	0.222021	-0.00593286	-0.564452	0.183738	NA
F6R9G0	Ep400	E1A-binding protein p400 (Fragment) OS=Mus musculus OX=10090 GN=Ep400 PE=1 SV=1	NA	NA	0.44378	NA	NA	0.11824	NA	NA	NA	NA	NA	NA	NA	0.0155699	0.0441742	0.127189	NA	NA	NA	NA	0.0808377	0.199012	-0.323832	NA	-0.113354	NA	NA	NA	-0.143701	NA	NA	NA	-0.557549	0.248413	NA	NA	NA	0.853795	NA	NA	NA	-0.283985	0.483022	NA	NA	NA	-0.0419374
Q8CHI8	Ep400	E1A-binding protein p400 OS=Mus musculus OX=10090 GN=Ep400 PE=1 SV=3	-0.0167758	-0.304704	0.261884	-0.0371415	-0.135667	0.238555	-0.0929573	-0.0292688	-0.0697455	-0.026093	-0.221278	0.0220394	0.20953	0.403623	0.152229	0.0700624	-0.0126596	0.0602737	0.209315	0.0806076	-0.0903586	0.290501	-0.148069	0.156257	0.190923	-0.146921	0.0078311	0.128202	-0.186112	-0.00392544	-0.442405	0.65353	0.00784869	0.194779	0.0014294	0.201	0.0171181	0.227811	-0.110836	0.045956	-0.110884	-0.236922	0.226023	-0.073058	-0.314378	-0.118112	0.0451246
Q5NC05	Ttf2	Transcription termination factor 2 OS=Mus musculus OX=10090 GN=Ttf2 PE=1 SV=2	0.0362427	-0.0428999	0.0906392	0.0914831	0.287993	-0.0573106	0.439583	0.153291	-0.692192	0.102122	-0.655732	0.392615	-0.255764	-0.107015	0.285439	0.0327509	0.321361	-0.0224866	-0.130761	-0.0502707	-0.459177	-0.56915	0.123711	0.239479	-0.108151	0.512187	-0.134896	-0.298515	-0.179621	0.401353	0.90227	-0.40505	0.35907	0.398625	0.322196	-0.377832	-0.140309	0.137707	0.337352	0.153613	0.448819	-0.140517	-0.0428883	0.322733	0.280772	0.0978293	-0.00405059
Q3UH06-3	Rreb1	Isoform 3 of Ras-responsive element-binding protein 1 OS=Mus musculus OX=10090 GN=Rreb1	-0.0310937	0.0634422	0.454816	0.136984	0.0438483	0.260162	-0.106969	0.100435	0.175852	-0.140809	-0.379364	-0.00230098	0.487381	0.262453	0.359516	-0.0903478	-0.0306018	0.327821	0.312407	0.18326	0.0480631	0.179417	-0.259465	0.386801	0.166114	-0.0151273	0.000675	0.197377	-0.052748	0.226247	0.0293567	-0.235145	-0.193124	0.131519	0.0249041	0.0814528	0.148122	0.488136	-0.0913237	0.190905	0.0756155	-0.305347	0.078905	0.1482	-0.435761	0.0610316	0.280816
Q8VDX6	Rxylt1	Ribitol-5-phosphate xylosyltransferase 1 OS=Mus musculus OX=10090 GN=Rxylt1 PE=2 SV=1	0.154366	NA	NA	NA	0.129771	NA	NA	NA	NA	NA	0.110897	0.287524	NA	0.00310029	NA	NA	NA	NA	0.520469	NA	NA	NA	-0.231187	0.00611183	NA	0.174384	NA	NA	0.253002	NA	NA	NA	NA	NA	-0.139295	0.58239	-0.03389	0.568112	NA	-0.0385974	0.337145	NA	NA	-0.0054023	NA	0.603853	NA
O35226	Psmd4	26S proteasome non-ATPase regulatory subunit 4 OS=Mus musculus OX=10090 GN=Psmd4 PE=1 SV=1	0.168923	0.179785	0.0913912	0.496496	0.244141	0.07235	0.0882341	0.0284562	-0.149928	-0.171559	-0.0542279	0.139888	0.0875319	-0.253704	-0.0765699	-0.167193	-0.0773098	-0.0340174	-0.0377115	-0.0364307	0.177711	-0.17265	-0.2943	0.028322	0.114455	0.116468	-0.122395	-0.0136402	-0.275226	0.217097	0.156073	-0.0865962	0.0453186	-0.05022	-0.023807	-0.0554041	-0.226894	0.555271	-0.141167	-0.274715	0.0936788	-0.488562	-0.0515011	-0.43111	-0.104477	0.0785475	-0.313824
O35226-2	Psmd4	Isoform Rpn10B of 26S proteasome non-ATPase regulatory subunit 4 OS=Mus musculus OX=10090 GN=Psmd4	0.135761	0.096921	0.0887382	0.267249	0.0863626	-0.0394486	0.0845114	-0.00104648	-0.138801	-0.0596116	0.0762959	0.0734836	0.041168	-0.112535	-0.0848655	-0.100679	-0.066991	0.07468	-0.0698612	-0.0722321	0.0100756	-0.120377	-0.202284	0.033703	0.0253945	0.126672	-0.0674632	0.00311191	-0.199308	0.15593	0.279805	-0.108643	0.0633788	-0.0602485	-0.0613661	-0.144417	-0.194638	0.365133	-0.0834897	-0.179513	0.0893432	-0.35231	0.0302474	-0.0694793	-0.0234814	0.0875323	-0.252977
D3YXK1	Samd1	Atherin OS=Mus musculus OX=10090 GN=Samd1 PE=1 SV=1	0.143349	0.179514	-0.322884	0.00981259	0.509369	0.211869	NA	0.147471	NA	-0.190825	0.323524	0.0415789	0.175785	0.066321	0.293582	-0.4083	-0.122705	NA	0.792255	NA	-0.50438	0.0612141	-0.414532	0.393798	0.205836	-0.277698	0.17264	NA	-0.376226	-0.0422231	-0.17212	0.00399575	-0.245499	-0.241426	-0.00201881	0.33788	0.362472	0.684814	0.00350284	0.192526	0.517369	-0.429171	0.582171	0.12529	-0.403248	0.645687	-0.0920771
Q80X85	Mrps7	28S ribosomal protein S7, mitochondrial OS=Mus musculus OX=10090 GN=Mrps7 PE=1 SV=1	-0.218596	-0.0915629	-0.0824878	-0.20357	0.190308	0.338888	0.20602	0.0136542	0.260915	-0.229484	-0.73533	0.288899	0.258034	0.420263	0.216318	-0.104624	0.125522	0.45181	-0.0147202	-0.113157	-0.0149448	-0.178506	-0.387484	0.150827	0.304527	-0.230414	0.43677	0.0815999	0.35776	-0.0671084	-0.0452452	-0.567078	-0.158312	-0.0603229	0.101874	0.0928659	-0.00170083	-0.274252	0.222449	-0.0309104	0.367861	-0.554447	-0.13192	0.205879	-0.112388	-0.140279	0.278063
F6U5V1	Larp1b	La ribonucleoprotein domain family, member 1B OS=Mus musculus OX=10090 GN=Larp1b PE=1 SV=2	-0.191093	0.079388	-0.0144854	-0.0720639	-0.0851079	0.0859114	0.00300518	0.127938	0.141156	-0.126111	-0.295495	0.136555	0.0108042	0.188458	0.293051	-0.10856	0.134711	0.0774279	0.0673963	0.1002	0.0107894	-0.0179458	-0.236635	0.162867	0.44974	-0.288934	0.247152	0.0714186	0.0852806	-0.00251654	0.188824	-0.184899	-0.0351378	-0.0338582	-0.294503	0.0866932	0.190641	-0.0462511	0.0571183	0.124579	-0.0925349	-0.257159	-0.0916656	-0.118553	-0.326989	-0.0615172	0.31101
P58404	Strn4	Striatin-4 OS=Mus musculus OX=10090 GN=Strn4 PE=1 SV=2	-0.0419097	0.175704	0.238863	0.28958	0.0245032	0.158535	-0.090439	0.253683	-0.29085	-0.0913074	-0.114562	0.139024	0.25682	0.0554136	0.15462	0.0226705	0.0299056	0.266483	0.238705	0.00612304	-0.0316932	0.0787507	-0.410268	0.00776432	0.063988	0.0656783	-0.101889	0.125029	-0.211273	0.248549	0.147526	-0.111753	-0.180124	0.0920865	-0.0307658	0.12928	-0.106942	0.277252	-0.0260391	0.0620736	0.0178834	-0.148183	0.177831	0.108474	-0.345903	0.101561	0.00429639
Q9ERG2	Strn3	Striatin-3 OS=Mus musculus OX=10090 GN=Strn3 PE=1 SV=1	-0.0074904	0.061512	0.0672428	0.199161	0.0393738	0.106984	-0.0766311	0.0520793	-0.0508296	0.00224026	-0.114918	0.122645	0.0414675	-0.0204741	-0.0142655	-0.152614	0.0465275	-0.0234832	0.097313	0.0452389	0.103182	-0.0473841	-0.0839074	-0.0364585	0.0836821	0.0975965	0.0150584	-0.0589002	0.0393931	0.184375	0.182507	-0.095932	0.0599703	0.0917109	0.0608014	0.00465271	-0.0966149	0.0988021	-0.0312235	-0.0573774	0.115306	-0.174289	0.0610945	0.0500111	-0.0304555	0.044796	-0.0711493
O55106	Strn	Striatin OS=Mus musculus OX=10090 GN=Strn PE=1 SV=2	-0.0251245	0.172731	0.120693	0.0654971	0.147463	0.0387966	-0.00401011	0.026118	-0.316482	-0.248277	0.0224619	0.116281	0.174414	-0.0208704	0.16805	-0.0183246	-0.0910878	-0.0270333	0.224226	0.0610186	0.0177605	-0.0333202	-0.375338	0.00672941	0.0422717	0.0186668	-0.0485126	0.0271284	-0.203312	0.18644	0.164811	-0.235697	0.126326	0.166139	-0.0836572	0.0652165	-0.0188333	0.34521	-0.0593018	0.0451165	0.128564	-0.317548	0.161502	0.0832551	-0.0830062	0.254392	-0.328434
B2RQS1	Strn3	Striatin-3 OS=Mus musculus OX=10090 GN=Strn3 PE=1 SV=1	0.0594232	0.0983054	-0.00849682	NA	-0.0985527	0.0967333	-0.111746	NA	-0.149342	-0.12735	-0.147428	0.0901675	0.157371	-0.0337751	NA	NA	NA	-0.14486	-0.0149706	0.0953818	0.163039	-0.0107335	-0.0304945	-0.425588	0.0555939	0.0488426	-0.0469249	-0.248479	-0.0762464	0.124988	0.153226	-0.0650971	0.117959	-0.120478	-0.319958	0.0220813	-0.130918	0.283871	-0.0471668	-0.32552	0.166386	-0.192278	-0.16189	-0.142197	-0.0611678	0.0320362	NA
Q9D6J1	Cers4	Ceramide synthase 4 OS=Mus musculus OX=10090 GN=Cers4 PE=1 SV=1	-0.296793	-0.596504	NA	0.743072	0.232361	-0.0818706	-0.499067	-0.257793	-0.595655	-0.572571	NA	NA	-0.0153767	NA	0.000184	0.849991	-0.410348	-0.0443519	NA	-0.155298	-0.83881	-0.403029	NA	NA	-0.333307	NA	-0.179579	-0.0217301	NA	0.428426	-0.599679	-1.1604	-0.620139	NA	NA	NA	NA	NA	0.509112	0.763593	NA	NA	NA	-0.85682	-0.098016	NA	0.025901
Q8BIV3	Ranbp6	Ran-binding protein 6 OS=Mus musculus OX=10090 GN=Ranbp6 PE=1 SV=3	-0.139908	-0.194642	-0.0760937	-0.0823112	-0.107739	0.00438495	0.13436	0.125997	-0.129858	-0.0556983	0.154015	-0.139654	-0.194999	0.0679473	-0.129382	0.245222	0.0200097	-0.459965	0.142949	-0.173865	-0.757079	-0.198	0.00112856	-0.0449773	0.00376122	-0.00510123	-0.0589658	0.00709131	-0.227199	0.0586483	0.162207	0.0648145	-0.159295	0.126225	-0.354495	0.0089615	0.0758634	-0.590296	-0.00636419	0.0825934	-0.267557	0.012892	-0.0229109	-0.282416	-0.0147055	0.0261568	-0.0940723
Q8BKC5	Ipo5	Importin-5 OS=Mus musculus OX=10090 GN=Ipo5 PE=1 SV=3	0.10006	0.0324919	-0.0458251	0.0664542	-0.0839663	-0.112429	0.00629962	-0.0149271	-0.116434	-0.0749601	0.116316	-0.124057	-0.100653	-0.179367	-0.0891085	0.122593	-0.0494792	-0.0957411	-0.0574754	-0.0617968	-0.425146	-0.0994481	-0.0505657	-0.156227	-0.195791	0.0670547	-0.0691404	-0.00761318	-0.137914	0.082161	0.228647	0.0969764	0.0695289	0.148699	-0.123546	-0.123029	-0.0335638	-0.145351	-0.148495	0.0394123	-0.0943387	-0.0725311	0.0185205	-0.100271	0.0420373	-0.0146558	-0.0148699
P0C7N9	Psmg4	Proteasome assembly chaperone 4 OS=Mus musculus OX=10090 GN=Psmg4 PE=1 SV=1	-0.286547	NA	-0.36681	0.114248	-0.218294	-0.130198	-0.0149411	-0.162884	-0.387059	-0.21599	0.131497	-0.0657278	-0.154581	0.0023541	0.37158	0.420425	-0.434171	-0.285818	0.172301	-0.218149	0.272714	-0.286022	0.0975296	-0.0338766	-0.338056	0.150139	NA	-0.113675	-0.599994	0.0805839	NA	NA	0.0878712	0.267012	0.175545	-0.157407	0.273967	-0.457111	-0.313081	-0.398971	0.0212985	0.0767068	-0.153808	-0.202901	0.00603198	0.254242	0.24519
P28352	Apex1	DNA-(apurinic or apyrimidinic site) endonuclease OS=Mus musculus OX=10090 GN=Apex1 PE=1 SV=2	0.165287	-0.210476	0.13896	-0.0950995	-0.00593035	0.00482689	-0.0385084	0.155898	0.0127844	-0.0367198	-0.321495	0.0626645	0.158241	0.0861049	0.309935	-0.168919	-0.00953703	0.068062	0.0641112	0.015633	-0.19977	-0.0418063	-0.176196	0.197822	0.187987	-0.0912535	0.0964786	-0.048319	-0.374346	0.0126651	0.141036	-0.433097	-0.097371	0.100185	-0.053852	0.0794415	-0.083545	0.247385	0.0938185	0.0545124	-0.116163	-0.112651	-0.0628835	-0.00876604	-0.165791	-0.0645388	0.00231863
Q566J8	Coq8b	Atypical kinase COQ8B, mitochondrial OS=Mus musculus OX=10090 GN=Coq8b PE=1 SV=1	0.228639	0.28919	-0.821763	0.309786	0.433626	-0.841358	-0.129453	0.89236	-0.0996496	0.174345	-0.344735	0.0336295	0.21309	0.282057	0.390543	-0.825965	0.655104	0.157721	0.489141	0.168207	0.0353309	0.305557	-0.830855	-0.145747	-0.0440799	-0.0809956	-0.0874805	-0.147815	0.463482	-0.177358	-0.0861026	-0.375274	-1.17927	-0.411691	0.490166	0.37763	-0.120835	-0.742927	0.49806	-0.232659	-0.305593	-0.164893	-0.0657435	0.633193	-0.178902	-0.755477	0.346082
Q3U2X6	Pdcd7	Programmed cell death protein 7 OS=Mus musculus OX=10090 GN=Pdcd7 PE=1 SV=1	0.0754772	0.240593	0.305407	NA	0.133108	0.465818	-0.000974	NA	0.317796	0.478152	NA	NA	0.18412	NA	0.24721	-0.250237	NA	-0.0898373	NA	0.113286	0.245332	0.150649	NA	NA	0.00677783	NA	0.0985217	0.424711	NA	0.326034	-0.0754065	-0.159821	0.165643	0.0500104	NA	NA	NA	NA	0.0853883	-0.244434	NA	-0.708796	0.162392	0.230296	-0.0975257	NA	-0.0350565
P63213	Gng2	Guanine nucleotide-binding protein G(I)/G(S)/G(O) subunit gamma-2 OS=Mus musculus OX=10090 GN=Gng2 PE=1 SV=2	-0.329487	-0.549074	0.27524	0.961427	0.056855	0.0918896	-0.482895	0.399816	-0.289426	0.219832	0.711899	0.50549	0.18982	-0.429871	0.713652	0.039517	-0.281513	0.00748542	0.136549	-0.0186308	0.707035	0.546763	-0.354046	-0.332442	-0.460916	-0.0924544	-0.178676	0.064473	-0.43959	-0.446984	-0.330518	0.448088	0.0432496	-0.0300163	-0.156062	-0.270134	0.308856	1.02279	-0.16391	1.10795	-0.323307	-0.205917	0.610496	-0.00574946	-0.0647927	0.340981	-0.407602
P63216	Gng3	Guanine nucleotide-binding protein G(I)/G(S)/G(O) subunit gamma-3 OS=Mus musculus OX=10090 GN=Gng3 PE=1 SV=1	-0.946073	0.329339	0.106568	NA	0.0753859	0.459031	0.0840046	NA	-0.521763	-0.0697861	-0.19363	0.6485	-0.0312177	0.3138	0.575422	-0.522457	NA	0.765776	-0.3101	0.353136	0.191717	0.329142	-0.552551	-0.259878	0.313516	-0.0244214	0.161109	0.608411	0.0700907	-0.450157	-0.317274	-0.838929	-0.0494657	0.181803	0.102684	0.408229	-0.0207836	-0.842266	-0.289618	0.800541	-0.0938277	-0.102259	-0.10922	-0.11624	0.160924	0.604413	0.0113685
Q6P9Q6	Fkbp15	FK506-binding protein 15 OS=Mus musculus OX=10090 GN=Fkbp15 PE=1 SV=2	0.0293017	0.0776947	0.129112	0.308463	0.216698	0.171251	-0.0728061	0.00399318	-0.304398	-0.182731	0.00747129	-0.00222089	0.191832	0.0981169	0.0556746	0.0673199	0.0551045	0.148479	0.257071	0.0972924	0.016171	0.10275	-0.230431	0.0160633	0.0436713	0.0365645	0.000633	0.0511993	-0.197798	0.123559	0.107217	-0.184196	-0.18866	0.216345	-0.0994956	-0.0048468	-0.046514	0.260854	-0.222045	0.073443	0.128935	-0.326403	0.271943	0.0416254	-0.182654	0.275831	-0.0608552
Q60936	Coq8a	Atypical kinase COQ8A, mitochondrial OS=Mus musculus OX=10090 GN=Coq8a PE=1 SV=2	-0.114499	-0.321229	0.921951	-0.492385	0.329012	0.404686	-0.021963	0.117227	0.104289	0.315647	-0.871441	0.090929	0.0727222	0.63646	0.430052	-0.0695032	0.303483	-0.116595	-0.0159774	-0.187933	0.0507415	0.509922	-0.371913	-0.299633	0.375632	-0.292367	0.133002	0.466517	0.193622	-0.101953	-0.13901	-0.175223	-0.475804	-0.270376	-0.431471	0.71271	0.12105	-0.531884	0.0809823	0.14282	-0.0499301	-0.23677	0.825213	0.0118862	-0.609317	-0.109783	0.106719
Q60936-2	Coq8a	Isoform 2 of Atypical kinase COQ8A, mitochondrial OS=Mus musculus OX=10090 GN=Coq8a	-0.415431	-0.441314	0.890484	-0.800838	0.300211	0.196385	-0.120396	-0.0194338	-0.00643799	0.124672	-1.03033	0.045134	-0.0900403	0.627249	0.238986	-0.260006	0.424198	-0.0957358	0.0668416	-0.209378	-1.25141	0.486961	-0.540542	-0.562124	0.242703	-0.622132	-0.0995075	0.354751	0.230491	-0.0195944	-0.194341	-0.295219	-0.510358	-0.286387	-0.614917	0.723671	0.0850908	-1.16218	-0.0470441	-0.0247322	-0.0767236	-0.285133	0.899553	-0.0688267	-0.804477	-0.127021	-0.0753383
Q9DB43	Zfpl1	Zinc finger protein-like 1 OS=Mus musculus OX=10090 GN=Zfpl1 PE=1 SV=1	-0.0549344	0.0874753	0.270114	0.203604	0.108552	0.240436	0.108326	0.366575	-0.402799	-0.219725	-0.165446	0.0397952	0.141046	0.238827	0.0578241	1.13e-05	-0.0340235	0.199152	0.2459	0.178953	0.152001	0.25181	-0.209141	-0.0879597	0.0564808	0.279441	0.0952804	0.207598	0.0306961	0.0921796	0.195732	0.0206236	0.0317273	0.126658	-0.119891	0.172152	-0.082337	-0.110797	-0.0873918	-0.0204683	0.166722	-0.155478	0.231047	-0.132738	-0.285548	0.240701	0.0193736
Q3UJB9	Edc4	Enhancer of mRNA-decapping protein 4 OS=Mus musculus OX=10090 GN=Edc4 PE=1 SV=2	-0.0300136	0.186406	0.400926	0.0719169	0.158965	0.0743329	-0.0563417	0.150524	-0.2198	-0.120415	-0.0919402	0.0873902	0.103992	0.305707	0.163822	0.211067	0.0291931	0.0341855	0.264712	0.0690026	-0.216146	0.205931	-0.235352	0.0736316	0.0574035	0.0292772	-0.0136142	0.0560563	0.0151829	0.215828	0.0329815	-0.0415779	-0.0356298	0.187616	-0.032063	0.302497	0.0291796	0.0794632	-0.0595901	0.0675865	0.074054	-0.159661	0.318947	0.0214426	-0.25697	0.15216	0.114902
Q3UJB9-2	Edc4	Isoform 2 of Enhancer of mRNA-decapping protein 4 OS=Mus musculus OX=10090 GN=Edc4	-0.12044	NA	0.373454	NA	0.160543	0.178753	-0.241369	NA	0.773044	NA	NA	NA	NA	NA	NA	NA	NA	0.277689	NA	0.116061	0.321024	-0.0511474	NA	NA	0.467648	NA	NA	-0.00426906	NA	NA	NA	NA	0.170924	0.314303	NA	NA	NA	NA	NA	0.0548463	NA	0.0474966	-0.290751	0.32849	NA	NA	NA
Q9ER67	Maged2	Maged2 protein OS=Mus musculus OX=10090 GN=Maged2 PE=1 SV=1	-0.267044	0.272613	0.401186	0.0051815	0.370593	0.0636148	-0.071843	-0.0136332	-0.625966	-0.167734	0.547542	-0.301784	-0.123027	-0.10113	-0.508114	0.00923901	0.552871	-0.00491102	-0.255206	-0.120538	-0.313247	0.0369733	-0.450127	-0.505403	-0.328351	0.0308019	-0.101153	-0.048693	-0.366977	0.173005	0.51987	0.35376	-0.218799	0.238075	-0.0489795	-0.169452	-0.393517	0.436196	-0.200353	-0.525616	-0.0370068	-0.201893	0.170407	-0.483962	-0.0450944	-0.00926124	-0.0402981
Q9QYH6	Maged1	Melanoma-associated antigen D1 OS=Mus musculus OX=10090 GN=Maged1 PE=1 SV=1	0.0379178	0.138164	0.36775	0.250564	0.164555	0.119988	-0.17383	-0.056139	-0.346628	-0.112151	-0.0107501	-0.126401	0.22168	0.214288	-0.0058083	-0.155312	-0.332813	0.0662385	-0.0317871	0.0540457	-0.448516	0.315834	-0.191812	0.166986	-0.134611	-0.250156	-0.0879465	0.0609659	-0.497327	0.313578	0.362025	-0.0738959	-0.211408	0.190829	0.18158	0.182728	0.00397173	0.0813124	-0.282576	0.0167554	0.180384	-0.410494	-0.120275	-0.209351	-0.214759	0.411684	0.0762255
P54276	Msh6	DNA mismatch repair protein Msh6 OS=Mus musculus OX=10090 GN=Msh6 PE=1 SV=3	-0.0602602	-0.21805	0.274138	0.0619995	0.129628	0.100508	-0.153453	0.0837725	-0.0908996	-0.0867064	-0.257613	0.0896657	0.329378	0.346385	0.211396	0.00432261	0.0374809	-0.10518	0.205497	-0.09925	-0.288155	-0.029243	-0.464548	-0.218656	0.0825925	-0.184932	-0.0830338	0.170452	-0.144814	0.29465	-0.121977	0.209147	-0.276719	0.00864084	-0.207691	0.14131	-0.0270469	0.0420104	0.0336646	-0.135212	-0.175172	-0.399001	0.233228	0.245095	-0.284246	-0.0196093	-0.0140447
Q3UWL8	Pfdn4	Prefoldin subunit 4 OS=Mus musculus OX=10090 GN=Pfdn4 PE=1 SV=1	0.0734794	0.387743	0.631691	0.399769	0.500175	0.157511	0.124128	0.2199	-0.0747336	0.284774	0.328505	0.375429	0.373616	0.23723	0.287701	0.231682	0.0545134	-0.0883307	0.245171	0.119054	0.0183659	0.0594152	0.0817391	0.0696135	0.0512318	0.0632022	-0.0771699	0.103306	-0.142721	0.289292	0.135612	0.0624729	-0.218566	-0.156302	-0.0276705	0.265118	0.219515	-0.146301	-0.0357732	0.180226	0.407773	0.117323	0.558548	0.233818	0.212169	0.359288	0.0124787
Q9JIG7	Ccdc22	Coiled-coil domain-containing protein 22 OS=Mus musculus OX=10090 GN=Ccdc22 PE=1 SV=1	0.120499	0.120587	0.0744145	0.24118	0.0275466	0.00757566	-0.0858115	0.0787081	-0.24356	-0.190009	-0.0749916	-0.0263125	0.0766922	0.0970622	0.056707	-0.0795078	-0.0823193	0.0509968	0.027713	0.0478608	0.0854098	-0.0369072	-0.439234	-0.00432035	-0.0334815	-0.062399	-0.0810006	0.0450161	-0.0377599	0.246272	0.0141171	-0.225297	-0.123037	0.14478	0.00825507	-0.0123514	-0.0521856	0.118509	-0.16936	-0.132416	0.0142271	-0.386447	0.0146746	0.186887	-0.182193	0.325223	-0.206886
Q7TND5	Rpf1	Ribosome production factor 1 OS=Mus musculus OX=10090 GN=Rpf1 PE=2 SV=2	NA	NA	NA	NA	NA	-0.226881	-0.0723829	NA	-0.0551151	0.184507	-0.304365	-0.0388662	-0.0218043	NA	NA	NA	NA	-0.0742979	0.045674	-0.362654	-0.494978	-0.210437	NA	0.00707103	0.0896507	0.189372	NA	-0.0307483	NA	-0.409251	NA	NA	-0.287416	NA	-0.143762	0.0873911	-0.244003	NA	-0.255128	NA	-0.125214	NA	NA	NA	-0.307172	-0.0604806	NA
Q91YE6	Ipo9	Importin-9 OS=Mus musculus OX=10090 GN=Ipo9 PE=1 SV=3	0.179386	-0.09099	-0.00569102	-0.0983579	0.0341017	-0.00177302	-0.132741	-0.0589199	-0.0821115	-0.321202	-0.0124996	0.300474	0.0505977	0.147961	0.199516	0.193001	0.0188474	0.135709	0.142696	0.104579	-1.06068	0.00685515	-0.341292	0.275453	0.135528	-0.081206	-0.0173086	0.053008	0.00736341	0.223045	0.167997	-0.412157	0.0773364	0.154503	0.039745	0.0109618	-0.0805641	-0.271151	-0.0410435	0.132707	0.191319	-0.310757	-0.159016	0.236161	-0.0124898	0.0402527	-0.0581656
A2A6Q5-3	Cdc27	Isoform 3 of Cell division cycle protein 27 homolog OS=Mus musculus OX=10090 GN=Cdc27	0.235446	0.00525841	0.196474	0.179273	-0.139754	0.0916625	-0.020208	-0.0772686	-0.126868	-0.334953	0.0259839	-0.097192	0.340278	0.274696	0.303889	0.115519	-0.0421738	0.276561	-0.173402	-0.035367	-0.353334	0.0984272	-0.142882	0.626135	0.17708	-0.0474098	-0.094502	-0.0327455	0.0741108	0.18794	0.26007	-0.37967	0.0672643	0.178534	0.206101	-0.296555	0.105826	-0.417303	-0.135216	0.0393848	-0.0502948	-0.375778	-0.0499692	0.0763461	-0.0186568	-0.163861	-0.134001
P58158	B3gat3	Galactosylgalactosylxylosylprotein 3-beta-glucuronosyltransferase 3 OS=Mus musculus OX=10090 GN=B3gat3 PE=1 SV=1	-0.232667	0.460347	-0.0109286	-0.118197	0.0856975	0.412572	0.193207	0.48143	-0.0891319	-0.312987	-0.645	0.107304	0.298504	0.0256209	0.115557	-0.0947538	0.288256	0.393416	-0.0700833	0.340271	-0.10798	0.148891	-0.230641	0.294674	0.125695	0.0238153	0.29386	0.142936	0.262282	0.182586	-0.109682	-0.501225	-0.154209	-0.0935837	0.291601	0.183273	-0.406679	-0.152126	0.142246	0.0470076	0.200982	-0.30321	-0.0837531	-0.116488	-0.261619	0.0243333	0.297762
Q64511	Top2b	DNA topoisomerase 2-beta OS=Mus musculus OX=10090 GN=Top2b PE=1 SV=2	0.0237701	0.170318	0.44194	0.0753778	0.271588	0.336217	-0.199902	-0.00729066	-0.157449	-0.0965337	-0.32508	0.0814261	0.0635517	0.350846	0.335128	-0.00630324	-0.0474749	0.0959669	0.289	-0.106719	-0.170375	0.139137	-0.309199	-0.18542	0.252197	-0.212402	-0.00493366	0.149667	-0.166942	0.242608	0.0801772	0.0541312	-0.219374	0.22579	-0.214012	0.122944	-0.0374652	-0.0665935	0.0800445	-0.0626505	-0.0558239	-0.237167	0.33994	-0.0141835	-0.219482	-0.119275	0.00304355
Q01320	Top2a	DNA topoisomerase 2-alpha OS=Mus musculus OX=10090 GN=Top2a PE=1 SV=2	-0.339914	-0.0551896	NA	NA	-0.44829	NA	-0.619491	NA	-1.07098	-0.902034	-0.966525	0.00246952	-0.406412	NA	NA	NA	NA	-0.47062	-0.0154614	-0.344612	NA	NA	NA	NA	NA	NA	-0.2154	-0.864051	NA	0.178666	-0.0952359	-1.18928	NA	NA	NA	-0.427866	-0.506573	NA	-0.796302	-0.196452	-0.334938	NA	NA	-0.25581	-0.439696	-0.15446	NA
P97807	Fh	Fumarate hydratase, mitochondrial OS=Mus musculus OX=10090 GN=Fh PE=1 SV=3	-0.292389	0.119502	0.131461	-0.180616	0.0433696	0.147082	0.232904	0.241819	0.0581864	-0.307085	-0.630245	0.21355	0.0851013	0.222413	0.00527923	-0.0440887	0.471958	0.261937	0.042375	0.227051	0.271836	-0.18421	-0.399156	-0.127029	0.36843	0.151103	0.231769	0.037029	0.561048	0.212991	0.06364	-0.182154	-0.0541205	0.109413	0.0554333	-0.0724272	-0.0714831	-0.378544	0.0888904	0.140155	0.189053	-0.281911	0.132008	0.237546	-0.285693	0.204824	0.0971438
Q8C013	Tpbgl	Trophoblast glycoprotein-like OS=Mus musculus OX=10090 GN=Tpbgl PE=1 SV=2	NA	NA	NA	NA	NA	0.516816	-0.261379	NA	-0.322241	NA	NA	NA	NA	NA	-0.00881011	0.0152465	NA	0.183739	NA	-0.0560532	-0.00556526	-0.0867726	NA	NA	0.452633	NA	NA	0.314859	NA	NA	NA	NA	-0.0639765	NA	NA	NA	NA	NA	NA	NA	NA	NA	NA	NA	NA	NA	-0.455673
P26039	Tln1	Talin-1 OS=Mus musculus OX=10090 GN=Tln1 PE=1 SV=2	-0.0475212	0.352535	0.177244	0.310714	0.060709	0.148398	-0.00718082	0.0144532	-0.3178	-0.155351	0.494329	0.0800625	0.106603	0.117557	-0.0226214	0.168316	0.00131063	-0.0444305	0.180553	0.103863	-0.0497502	0.0628831	-0.439869	0.124305	0.0712424	0.0315693	-0.128279	0.157627	-0.163235	0.160503	0.048968	-0.000412	-0.311694	0.189501	-0.0548546	0.146674	-0.0761011	0.301632	-0.00704714	-0.0501751	-0.0431196	-0.381537	0.305869	0.104107	-0.0698966	0.180919	-0.151178
A0A1L1SQ51	Tln2	Talin-2 OS=Mus musculus OX=10090 GN=Tln2 PE=1 SV=1	-0.0981152	0.122196	-0.262948	0.181134	-0.227456	-0.256437	0.135898	0.256979	-0.114555	-0.354278	0.466833	-0.078114	0.0036311	0.183796	-0.118502	0.479676	-0.250929	-0.00523555	-0.0195606	0.290187	0.241577	-0.111813	-0.207298	-0.321846	0.093715	0.317538	-0.443993	-0.0590023	-0.429568	0.637575	0.143367	-9.95e-06	0.161777	0.284453	-0.0620489	-0.14726	-0.0909491	0.153075	-0.16187	0.0927829	-0.0176794	-0.175576	-0.100344	0.295943	-0.162246	0.404677	-0.117588
Q9CPR4	Rpl17	60S ribosomal protein L17 OS=Mus musculus OX=10090 GN=Rpl17 PE=1 SV=3	0.0185807	0.0851244	0.0890583	0.0754279	0.0532493	0.0169511	0.0147961	0.161732	-0.0442359	-0.235205	-0.0326942	0.0281167	0.0590719	0.178872	0.167481	-0.122399	-0.012425	0.0597698	0.024399	0.107231	-0.0267362	-0.201609	-0.275191	0.0185586	0.146948	0.194842	-0.00278881	-0.0313511	-0.0282573	0.240471	0.133081	-0.192743	-0.0974223	-0.0500002	0.0185941	-0.0295907	-0.0532946	0.383013	-0.0933257	-0.115179	0.0911175	-0.310246	0.0141987	0.0631815	-0.210204	0.164286	0.0236896
E0CYV9		Uncharacterized protein C4orf54 homolog OS=Mus musculus OX=10090 PE=1 SV=1	-0.153255	-4.77303	-2.00509	-1.61665	-7.28339	-2.52329	-0.786086	-1.74252	0.397983	0.951562	0.828551	-3.14121	-2.18305	NA	-1.2226	-0.277556	-0.582207	-1.68151	-1.05833	-1.17213	0.698834	0.163054	NA	-3.18186	-2.49959	-0.308457	-0.332942	-1.15292	NA	-2.56953	-2.84296	1.48071	1.01022	-1.35254	-0.164997	-0.910832	0.464562	NA	0.392221	-0.466473	-1.48627	1.06626	-3.47524	-1.14438	0.716376	-1.80018	0.964413
Q9CZW5	Tomm70	Mitochondrial import receptor subunit TOM70 OS=Mus musculus OX=10090 GN=Tomm70 PE=1 SV=2	-0.204656	-0.0165253	0.241955	-0.0402055	0.120867	0.270133	-0.078924	0.259541	0.0227022	-0.148378	-0.659709	0.117555	0.195918	0.207801	0.215629	-0.0252815	0.133917	0.123412	-0.0263263	0.039457	0.00345685	-0.0176737	-0.380099	-0.0675261	0.354182	0.120366	0.108499	0.230411	0.174947	0.0891858	-0.074219	-0.274087	-0.149386	-0.0287203	0.0309861	0.174861	-0.00907006	0.00343706	-0.0163571	0.0437287	0.198799	-0.476219	0.21055	0.211395	-0.16551	-0.0331381	0.0216027
Q8BPE4	Tmem177	Transmembrane protein 177 OS=Mus musculus OX=10090 GN=Tmem177 PE=1 SV=1	-0.0953528	0.333478	0.160634	-0.249789	0.217592	0.264531	-0.0244094	0.295149	0.00785021	-0.303302	-0.576084	0.379719	0.360777	0.105436	0.478161	0.249641	0.255202	0.316617	0.098433	0.181184	0.0336471	0.0505206	-0.0855293	0.193334	0.370943	-0.09111	0.474931	-0.0712108	0.614378	0.316635	0.343698	-0.261475	0.192819	0.127322	0.295432	0.168371	-0.13446	-0.313588	0.148021	0.0879898	0.326229	-0.3498	-0.0664063	0.282505	-0.171626	0.135829	0.27582
Q99J87	Dhx58	Probable ATP-dependent RNA helicase DHX58 OS=Mus musculus OX=10090 GN=Dhx58 PE=1 SV=2	0.00799533	-0.180356	0.100016	-0.0768458	0.111335	0.0410369	-0.0265161	0.684494	0.173101	-0.128408	-0.0209587	0.263965	0.237903	0.320375	-0.0792971	0.683001	0.228778	0.164265	0.718036	0.487736	-0.359511	0.954867	-0.0555769	0.174961	0.589808	-0.159993	0.0353793	0.112713	-0.283534	0.175241	-0.076116	-0.380499	0.435013	0.364386	0.074414	0.557519	0.341303	-0.743947	-0.0188585	-0.13857	0.230893	-0.319138	0.033838	-0.0333723	-0.250427	0.114858	1.52837
Q6PD26	Pigs	GPI transamidase component PIG-S OS=Mus musculus OX=10090 GN=Pigs PE=1 SV=3	-0.0146858	-0.340122	-0.112848	-0.190482	-0.0468573	-0.200428	-0.123532	-0.250168	-0.00391165	0.114442	-0.284766	0.0692121	0.146922	-0.145614	-0.0393269	-0.154561	-0.00607503	-0.302885	0.273278	0.0878357	-0.627585	-0.0836305	-0.1942	-0.0806846	-0.0427165	-0.212634	-0.0992296	-0.0832435	0.0279757	0.0371929	-0.143444	-0.376351	-0.177392	0.240522	-0.123041	0.0505446	-0.113728	-0.79421	0.063134	-0.0484392	0.0120776	-0.339514	-0.367994	-0.112542	0.0574995	0.0101732	-0.0901374
E9Q4N7	Arid1b	AT-rich interactive domain-containing protein 1B OS=Mus musculus OX=10090 GN=Arid1b PE=1 SV=1	-0.0524774	-0.0876333	0.233524	0.0569453	0.112677	0.0866068	-0.156754	0.321441	-0.0634271	-0.150539	-0.308727	0.0331284	0.222783	0.389351	0.152168	-0.1046	0.123147	0.195652	0.229086	0.0391916	-0.136374	0.161909	-0.418727	0.170719	0.150412	0.155168	0.000532	0.213625	0.0813932	0.209699	0.0425831	-0.270594	0.0598101	0.091541	0.055598	0.0964381	0.0480129	0.18359	0.0861162	0.115636	0.0808598	-0.208647	0.146231	0.18555	-0.238931	0.0301027	0.0880888
A2BH40	Arid1a	AT-rich interactive domain-containing protein 1A OS=Mus musculus OX=10090 GN=Arid1a PE=1 SV=1	0.0414513	0.0803595	0.251267	0.304436	0.0766535	-0.0126104	0.0247026	0.0225153	-0.419018	-0.158092	0.589823	-0.174054	-0.0168125	0.0848182	0.0744835	0.0999938	-0.130458	-0.0233227	0.137243	-0.0702211	-0.271728	0.0293956	-0.270776	-0.164977	-0.194717	-0.137749	-0.17169	0.120988	-0.0972588	0.122064	0.169098	-0.0393394	-0.224806	0.225308	0.0275708	-0.0287985	-0.174408	0.41042	-0.490557	0.0168739	-0.0991088	-0.278857	0.195382	0.0196773	-0.36485	0.227676	-0.479666
P10107	Anxa1	Annexin A1 OS=Mus musculus OX=10090 GN=Anxa1 PE=1 SV=2	0.147579	0.112705	-0.402317	0.168431	-0.0588258	-0.687819	0.00852521	-0.593579	-0.919351	-0.376086	1.45186	-0.686654	-0.517481	-0.970911	0.00762907	0.290882	-0.604208	-0.201116	-0.00299308	-0.0855823	-0.883558	-0.410513	-0.30278	-0.867693	-0.829156	-0.273402	-0.948673	-0.160603	-0.452715	0.0654368	0.58002	0.115533	-0.307514	0.633591	0.0124186	-0.562618	-0.471203	0.147746	-1.22523	-0.109125	-0.335157	-0.0973549	-0.402345	-0.42664	-0.423708	0.55488	-1.14307
A0A0G2JGI1	Nexn	Nexilin OS=Mus musculus OX=10090 GN=Nexn PE=1 SV=1	-0.34266	-1.14423	0.0251236	-0.516887	-1.90177	-1.634	-0.71691	-0.948272	-0.210683	0.317419	1.24763	-1.21625	-1.28965	-0.891173	-0.784246	-0.781051	-0.866403	-0.90738	-0.581283	0.0723268	-0.165709	-0.0416483	0.944057	-1.31779	-1.37418	0.479712	-0.369496	-0.416446	-0.475022	0.150931	-0.0213771	0.483805	0.65532	-0.243061	-0.368434	-0.180021	0.696065	0.640553	-0.225843	-0.713525	-0.792572	0.544363	-1.25772	-0.678158	0.186701	-0.900874	0.347801
Q7TPW1	Nexn	Nexilin OS=Mus musculus OX=10090 GN=Nexn PE=1 SV=3	0.00939924	-0.203079	-0.387114	-0.356579	-0.598048	-0.92129	-0.370838	-0.967487	0.0386486	0.287934	1.17007	-0.95481	-0.908999	-1.18159	-0.29885	0.0734809	-0.786022	-0.793333	-0.328829	-0.232385	-0.522493	-0.329167	0.2713	-1.0446	-0.85029	0.147803	-0.76365	-0.299646	-0.430407	-0.21183	0.448618	0.282873	-0.0261248	0.453709	-0.0815939	-0.52317	-0.194881	0.229055	-0.364411	-0.393913	-0.584867	0.288518	-0.570985	-0.72571	0.0651478	0.135819	-0.339182
Q91YU6	Lzts2	Leucine zipper putative tumor suppressor 2 OS=Mus musculus OX=10090 GN=Lzts2 PE=1 SV=3	-0.0929626	0.0684824	0.199424	0.162223	-0.19719	0.364489	-0.0293756	0.157516	-0.32534	-0.250756	-0.107587	-0.0985186	0.306682	0.318995	0.298165	0.104556	-0.0863037	0.101697	0.284113	0.0491455	-0.0682449	0.175393	-0.479693	0.00716959	0.247666	-0.0982427	0.0444642	0.191067	-0.0612219	0.326145	0.101134	-0.107083	0.310356	0.237168	-0.0370884	0.146176	-0.111292	-0.151677	0.0440137	-0.179615	-0.0781748	-0.429322	0.126019	-0.0814518	-0.285397	0.164913	-0.022159
Q8CIG9	Fbxl8	F-box/LRR-repeat protein 8 OS=Mus musculus OX=10090 GN=Fbxl8 PE=1 SV=1	-0.128116	-0.771955	0.162408	0.231956	0.191861	0.0569065	0.0688451	0.0982985	-0.0994094	-0.0280705	0.0212773	0.0794766	0.282839	0.30279	-0.527219	0.139909	0.115884	-0.0880797	-0.376502	0.184994	-0.831186	0.0359684	-0.252943	-0.0449009	0.226836	-0.115359	-0.462364	0.154987	-0.228759	0.283134	-0.0320441	0.353444	-0.683152	0.268488	-0.1156	0.267089	0.0972286	-0.52811	-0.0601053	-1.25581	-0.609954	-0.335671	-0.220556	0.0200945	-0.164268	-0.428257	0.289576
Q6PDN3	Mylk	Myosin light chain kinase, smooth muscle OS=Mus musculus OX=10090 GN=Mylk PE=1 SV=3	-0.132534	-0.328739	0.321705	0.592229	-0.129057	0.300802	0.265219	0.152457	-0.155092	-0.192882	-0.12224	0.315753	-0.131351	0.202769	0.0267009	0.0406805	-0.0215972	-0.1438	0.278733	0.468347	-0.208275	0.297101	-0.12704	0.0112151	-0.0185487	-0.162955	-0.418881	0.21112	0.134568	0.0502966	0.00741674	-0.284164	-0.361757	0.577462	0.325944	0.465822	0.116355	0.0332007	-0.150553	0.311339	0.287831	0.099522	0.176947	0.0534763	0.0839291	0.28399	0.0584416
Q9WUI1	Mapk11	Mitogen-activated protein kinase 11 OS=Mus musculus OX=10090 GN=Mapk11 PE=1 SV=2	-0.204171	NA	NA	-0.204175	-0.672107	NA	NA	-0.343982	NA	-0.245571	NA	NA	-0.420534	NA	NA	NA	-0.288304	NA	NA	NA	NA	NA	NA	NA	NA	NA	NA	NA	NA	0.12473	NA	NA	NA	NA	NA	NA	NA	NA	-0.529085	-0.0382461	NA	NA	NA	-0.532841	-0.853237	NA	NA
Q61831	Mapk10	Mitogen-activated protein kinase 10 OS=Mus musculus OX=10090 GN=Mapk10 PE=1 SV=2	-0.0885464	-0.0953564	-0.0110896	-0.0291253	-0.0303817	-0.0220066	-0.132273	0.075898	0.173275	0.0356489	-0.0136709	-0.0177037	0.0369442	-0.0113111	0.0912832	0.0942709	-0.0518593	-0.0232683	0.0127392	-0.121714	0.788861	0.0858286	-0.0565657	-0.0476779	-0.080688	-0.174824	-0.157673	0.0673342	-0.217211	-0.0163325	-0.0899392	-0.099657	0.195483	-0.0281254	0.0226224	0.105314	0.0619132	-0.0996499	0.0740081	0.0642608	-0.0143952	-0.12309	0.0223762	-0.0705275	0.0987627	0.0727283	-0.0164156
Q9WTU6-4	Mapk9	Isoform Beta-2 of Mitogen-activated protein kinase 9 OS=Mus musculus OX=10090 GN=Mapk9	0.0124177	0.0870935	0.176629	0.291996	0.137655	0.237195	-0.0118587	0.155196	-0.0273496	-0.144259	-0.109189	0.081674	0.126517	0.0405016	0.101097	0.0557586	0.0275824	0.0404745	0.0352806	0.0332045	0.154643	0.111779	-0.285915	-0.128754	0.17475	-0.136722	-0.0175451	0.0278018	-0.19136	0.121148	-0.0245575	-0.294713	0.0352947	0.120198	-0.0825008	0.149986	-0.126044	0.0955684	0.020268	-0.133684	0.136698	-0.254974	0.0542432	0.0946545	-0.0370292	0.0894321	0.037179
Q91Y86	Mapk8	Mitogen-activated protein kinase 8 OS=Mus musculus OX=10090 GN=Mapk8 PE=1 SV=1	-0.116084	0.0251538	0.0261489	0.379075	-0.148669	-1.49331	-0.126551	-0.580793	-0.133343	0.0508368	0.135398	-0.159757	-0.200115	-0.211305	-0.274779	0.262954	-0.69726	-0.16371	-0.0604673	-0.192577	-0.855491	-1.15574	0.118697	1.06148	-1.37091	-1.53724	-0.149752	0.0785411	-0.21146	0.110846	-0.000226	0.0521875	0.352615	-0.0297036	0.441349	0.000829	0.118889	0.294027	-0.181839	-0.0853621	-0.115894	0.0532767	-0.0265633	-0.0736308	0.0202051	-0.203308	0.288527
Q3UHX0	Nol8	Nucleolar protein 8 OS=Mus musculus OX=10090 GN=Nol8 PE=1 SV=2	0.103141	0.0475001	0.198377	0.295989	0.000557	0.137433	-0.257153	-0.0605533	-0.160428	0.0545622	0.102134	-0.0185336	0.273734	NA	0.0800001	0.0538815	0.0535864	-0.0604063	-0.0131626	-0.491836	-0.000168	0.174915	NA	-0.495921	0.172096	0.0789393	0.170611	0.0483617	NA	0.303213	0.284898	-0.00565682	-0.0327777	0.0954898	-0.357186	0.180615	-0.017071	NA	0.0183532	0.21586	-0.0109773	-0.264615	0.013699	0.0426195	-0.189469	-0.186609	-0.156179
Q3UIZ8	Mylk3	Myosin light chain kinase 3 OS=Mus musculus OX=10090 GN=Mylk3 PE=1 SV=1	-0.139982	-0.124574	0.16401	-0.461759	-0.288465	0.093972	0.31732	-0.108717	0.0199693	NA	NA	NA	NA	NA	0.20267	-0.11351	0.109518	0.110518	NA	0.164066	-0.162825	-0.159036	NA	NA	0.339319	NA	0.113539	-0.0316267	NA	NA	-0.0550428	-0.478633	-0.152079	-0.127891	NA	NA	NA	NA	NA	0.160295	NA	-0.0908187	0.0139309	0.163676	NA	NA	0.158429
P47811	Mapk14	Mitogen-activated protein kinase 14 OS=Mus musculus OX=10090 GN=Mapk14 PE=1 SV=3	0.131789	-0.0327117	-0.174059	-0.238025	-0.00527722	-0.0740038	-0.00067	-0.0302892	-0.0874548	-0.103117	-0.112277	-0.149387	-0.0147321	0.0483982	-0.116583	-0.14254	-0.106383	-0.0729332	-0.0185797	0.285626	-0.27493	0.0143336	-0.0698096	-0.0297041	0.18916	0.0295383	-0.0822588	-0.0282089	0.000591	-0.0890842	-0.101859	-0.230272	0.0901974	0.154378	0.125543	-0.0329279	-0.121756	-0.566173	-0.138691	0.034526	0.00340317	-0.118227	-0.244157	-0.0513892	-0.208294	0.0471042	0.0860998
Q8C845	Efhd2	EF-hand domain-containing protein D2 OS=Mus musculus OX=10090 GN=Efhd2 PE=1 SV=1	-0.00359678	-0.0063239	0.24963	0.280227	-0.0218441	-0.128021	-0.0729104	0.167188	-0.648996	-0.00395503	0.00221952	0.0369402	-0.0831638	0.0775427	-0.116458	0.0841879	-0.0152462	-0.405046	0.03743	0.148968	-0.0853982	0.219287	-0.666697	-0.0494161	-0.198948	-0.287716	-0.246739	-0.0204545	-0.160056	-0.12673	0.0399792	-0.355606	-0.379048	-0.0732498	-0.263721	0.159441	-0.24951	0.242781	-0.275667	0.0996862	-0.432077	-0.578352	0.306052	-0.00376296	-0.288019	0.176253	-0.161607
Q9D4J1	Efhd1	EF-hand domain-containing protein D1 OS=Mus musculus OX=10090 GN=Efhd1 PE=1 SV=1	0.0987001	0.0050574	0.527099	0.239049	0.0386144	0.331086	0.168125	-0.0579526	-0.556137	0.0557318	0.033553	0.216742	0.0505735	-0.00710475	0.19515	-0.173294	-0.264232	-0.331759	0.153124	0.209538	-0.0400832	0.324642	-0.536056	0.109224	-0.0538054	-0.177653	-0.147418	0.028119	-0.090763	-0.127161	0.179483	-0.231009	-0.3078	0.263783	-0.0236041	0.336315	-0.187619	0.253512	-0.111909	0.105102	-0.164435	-0.420354	0.350889	-0.083125	-0.233194	0.289538	-0.579447
Q3TX08	Trmt1	tRNA (guanine(26)-N(2))-dimethyltransferase OS=Mus musculus OX=10090 GN=Trmt1 PE=1 SV=2	0.0883186	-0.222359	0.644148	-0.192624	0.426994	0.0285704	-0.149406	0.0883918	0.0241959	-0.303788	-0.0914111	0.431362	0.0256634	0.511996	0.0468605	0.153792	0.0973563	0.351263	0.261293	-0.0965135	-0.135754	0.136101	-0.151181	0.20812	0.175912	0.340576	0.0154622	0.386409	-0.0655293	0.158285	-0.236453	0.0474761	-0.313392	0.0142656	-0.0190926	0.358051	0.193751	0.130762	-0.382721	0.223249	0.372311	-0.157955	0.0155539	0.146027	-0.435198	0.0500582	0.123938
Q9CQF0	Mrpl11	39S ribosomal protein L11, mitochondrial OS=Mus musculus OX=10090 GN=Mrpl11 PE=1 SV=1	0.141848	-0.112129	0.0137389	0.118548	0.0807577	0.23333	0.132354	0.152949	0.279469	-0.0823432	-0.537608	0.281587	0.269736	0.403373	0.275469	-0.0399128	0.100333	0.142315	0.0955698	0.0524841	0.26602	-0.223769	-0.448372	0.222966	0.0589584	-0.0648352	0.472104	0.181846	0.334526	0.0245874	-0.0823483	-0.51338	-0.208589	-0.121202	0.0169967	0.127337	0.0461241	0.0180825	0.261346	0.0993019	0.159537	-0.237031	0.376834	0.203994	-0.111713	0.0677653	0.33581
Q8BIJ7	Rufy1	RUN and FYVE domain-containing protein 1 OS=Mus musculus OX=10090 GN=Rufy1 PE=1 SV=1	-0.0569103	0.0117205	0.22572	0.209298	-0.115575	0.0259589	-0.03538	0.127817	-0.285842	-0.0977331	-0.0775799	-0.147091	0.191148	0.0249635	0.141958	0.109159	-0.0418568	-0.0100211	0.222714	0.275265	-0.0632548	0.0764453	-0.22849	0.0798536	-0.128425	-0.0654982	0.0824637	0.0972447	0.0727741	0.159029	0.201597	-0.00799053	-0.0823392	0.0439843	0.0177434	-0.0282417	-0.0931705	0.179301	-0.124028	0.179768	0.0170447	-0.217463	0.0744593	-0.0389271	0.00647371	0.100893	0.0296414
Q8R4C2	Rufy2	RUN and FYVE domain-containing protein 2 OS=Mus musculus OX=10090 GN=Rufy2 PE=1 SV=2	-0.209659	-0.146151	0.16761	0.310727	0.109866	0.0146583	0.264986	0.256194	-0.197289	-0.374133	-0.0945601	0.0520937	0.111354	0.0131877	0.164176	0.333603	0.0498903	0.150181	0.228261	0.27119	-0.104689	0.0682893	-0.213604	-0.0616707	-0.0202859	-0.134415	-0.200239	0.279279	0.0390723	0.363725	-0.1575	-0.273096	-0.189681	0.0990724	0.0148688	-0.0257454	-0.148003	-0.0908859	-0.158064	-0.142714	-0.13781	-0.291033	0.316827	-0.239654	-0.30393	0.238951	0.0896071
E9Q2M9	Wdfy4	WD repeat- and FYVE domain-containing protein 4 OS=Mus musculus OX=10090 GN=Wdfy4 PE=1 SV=2	-1.09232	0.124178	-0.632379	0.116094	-1.24733	-0.401138	-1.32332	0.405101	-1.09017	-0.102587	0.372953	-0.874086	0.232344	0.132902	0.0813683	0.37759	-0.654705	-0.940747	-0.461141	-0.0928065	-1.54566	0.497374	-0.547993	NA	-1.07206	NA	-1.02168	-0.727365	-0.345033	-0.654585	-0.16308	-0.962263	-0.641947	-0.0122888	NA	-0.060091	-0.553328	0.24222	-0.0104022	-0.174594	-0.708286	-0.342311	0.23777	-0.742906	0.261148	0.873714	0.0846592
Q9Z1E4	Gys1	Glycogen [starch] synthase, muscle OS=Mus musculus OX=10090 GN=Gys1 PE=1 SV=2	-0.0666004	-0.0608304	0.160249	-0.0483522	0.331101	0.21246	-0.0314591	-0.207396	-0.0303393	0.151262	-0.228171	0.0183143	-0.125762	-0.327012	-0.0918443	-0.301875	0.201561	0.0207846	-0.103537	0.132235	0.192805	0.0538622	0.192419	-0.543311	0.0392911	-0.0260986	0.242097	-0.180429	-0.137818	0.0614514	-0.0745773	-0.166961	0.27034	-0.160407	-0.136049	-0.0117446	-0.0823911	-0.242842	-0.0527088	-0.166283	0.330714	0.101512	0.0897186	-0.0569366	0.24856	-0.0870915	-0.0829964
Q8VCB3	Gys2	Glycogen [starch] synthase, liver OS=Mus musculus OX=10090 GN=Gys2 PE=1 SV=2	0.812065	0.955055	0.0633053	-0.817051	1.23432	0.101432	0.479921	0.162957	-1.82778	-0.608432	-1.67027	0.419331	-0.898874	-2.21149	-1.54342	-1.50401	0.843317	1.16872	-0.761337	1.25728	-1.63846	0.286835	0.05075	0.767199	0.034383	-0.847451	0.0758047	-0.56005	-1.10841	-1.15971	1.0497	-2.23048	0.652058	-0.32663	0.628975	0.223443	-0.979479	-0.193676	-0.776881	-1.21176	0.537494	-1.195	0.028523	0.0762189	0.841129	0.56871	-0.692874
Q8BLY2	Tars3	Threonine--tRNA ligase 2, cytoplasmic OS=Mus musculus OX=10090 GN=Tars3 PE=1 SV=1	-0.42321	-0.517192	0.267613	0.0912139	0.0710863	-0.00861549	-0.0503279	0.12179	0.351338	0.190694	-0.232022	0.122712	-0.216761	-0.10882	0.0617755	-0.151943	0.0154353	-0.267174	-0.26484	-0.0420737	0.023867	0.274969	0.305762	-0.7947	0.309897	-0.0501681	0.192737	-0.0932867	-0.0876394	0.120146	-0.44491	0.265425	0.0956983	-0.0439702	-0.197512	0.278823	0.153538	-0.0673159	0.266381	0.126449	-0.304771	0.133856	0.196683	-0.0586997	-0.20882	-0.00158847	0.194594
Q9D0R2	Tars1	Threonine--tRNA ligase 1, cytoplasmic OS=Mus musculus OX=10090 GN=Tars1 PE=1 SV=2	0.088694	0.0222654	-0.0790252	0.158752	0.0445563	-0.0816091	-0.086885	0.0563654	-0.143031	-0.305044	0.00619255	0.0822952	0.0931136	-0.173016	0.0403149	-0.0378237	0.0534296	0.0782544	0.0733189	0.0975905	-0.314629	-0.0434259	-0.14638	0.0874302	0.145795	-0.0646994	-0.0441036	-0.14648	-0.0575569	0.209159	0.168452	-0.118751	0.0722543	0.0601215	0.0100679	-0.0795446	-0.0734549	0.191124	-0.0475333	-0.0733898	0.14588	-0.305284	-0.0421656	-0.0401661	-0.0376809	0.113853	-0.0329332
Q9DCJ5	Ndufa8	NADH dehydrogenase [ubiquinone] 1 alpha subcomplex subunit 8 OS=Mus musculus OX=10090 GN=Ndufa8 PE=1 SV=3	-0.204036	0.141317	0.244973	-0.455577	0.448658	0.330003	0.377032	0.043622	0.262409	-0.0510157	-0.686954	0.254377	0.347094	0.464865	0.334175	-0.175548	0.430667	0.50991	0.0373725	0.156817	0.188724	-0.0236106	-0.306534	0.215952	0.405239	-0.0957838	0.148951	0.0727623	0.341033	-0.0444134	-0.128923	-0.622078	-0.193122	-0.0244893	0.128108	0.215229	0.0812263	-0.470115	0.142135	0.312835	0.370361	-0.287926	0.135653	0.391833	-0.271017	-0.160958	0.256577
F8VQL9	Ncor2	Nuclear receptor corepressor 2 OS=Mus musculus OX=10090 GN=Ncor2 PE=1 SV=1	-0.0246833	0.119563	0.096068	0.253498	-0.116464	0.0832421	-0.0613389	0.139643	-0.204563	-0.158214	-0.0584273	0.030223	0.180806	0.277493	0.131112	-0.0149514	0.0222179	0.103436	0.236435	0.0122606	0.0453125	-0.0461826	-0.244013	-0.168538	-0.13107	0.660399	0.0670563	0.124469	-0.0514504	0.192509	0.183642	-0.0978693	-0.00334957	0.18893	-0.303466	0.0559716	0.025533	0.622549	0.0138178	0.0107037	0.0860919	-0.0971997	0.0248286	0.0655336	-0.249947	0.107938	-0.0520404
Q5RIM6	Ncor1	Nuclear receptor corepressor 1 OS=Mus musculus OX=10090 GN=Ncor1 PE=1 SV=1	-0.0304645	-0.0178522	0.30875	0.24223	0.156264	0.223665	-0.119812	0.0972986	-0.250417	-0.0426051	-0.209098	0.0947471	0.278488	0.331106	0.11983	0.176849	-0.0100435	0.0256255	0.372542	-0.0805249	0.0102943	0.120695	-0.506329	0.00785827	0.0207083	-0.116806	-0.165442	0.291012	-0.262452	0.253937	-0.185096	-0.2199	-0.299077	0.0912076	-0.0488945	0.131588	-0.0221552	0.426744	-0.0169471	0.136885	-0.165427	-0.269066	0.252389	0.308554	-0.131887	0.123009	0.11544
E9Q9Y2	Ncor1	Nuclear receptor corepressor 1 OS=Mus musculus OX=10090 GN=Ncor1 PE=1 SV=1	NA	NA	NA	0.268147	NA	0.938648	NA	0.055145	NA	NA	0.566725	0.868687	NA	NA	0.554394	0.635059	-0.414124	NA	0.687236	NA	0.877828	0.66633	NA	0.208766	0.676115	0.193433	NA	NA	NA	NA	NA	NA	0.231603	NA	0.112483	0.857477	0.467784	NA	NA	NA	-0.340558	NA	NA	NA	NA	0.15861	0.699451
Q9QUR8	Sema7a	Semaphorin-7A OS=Mus musculus OX=10090 GN=Sema7a PE=1 SV=1	-0.173552	-0.264288	-0.0428321	0.230315	0.046232	0.262116	0.135956	0.14185	-0.22174	-0.153068	-0.335788	0.00775264	0.703991	0.257018	-0.109422	0.237508	-0.0301168	-0.107991	0.158419	-0.114616	-0.174295	-0.0792052	-0.693579	0.682561	-0.38468	0.111257	0.0388193	0.209477	0.355496	0.234387	-0.0432768	0.206252	-0.453245	-0.124505	0.204858	0.135153	-0.250778	-0.109986	-0.1466	0.13358	-0.384444	-0.337366	0.0473883	-0.215194	-0.215572	-0.189281	-0.113138
Q62009	Postn	Periostin OS=Mus musculus OX=10090 GN=Postn PE=1 SV=2	-0.974809	1.31061	0.216649	0.178151	0.02649	-0.221465	-0.545913	0.0749268	-0.301769	0.411538	0.647029	0.0533268	0.338387	-0.134928	1.49592	-0.0955675	-0.219911	-0.299016	-0.0252689	-0.124125	-0.0531034	0.198969	-0.253067	0.223987	0.368585	-0.786666	0.24263	0.219423	-0.15698	0.0814496	-0.132042	-0.277988	-0.841126	-0.0595401	-0.111479	0.219271	-0.585131	-0.425296	0.0419803	0.0883216	-0.73128	-0.0610781	0.206862	-0.784034	-1.16174	-0.19057	-0.193447
F7C9H0	Postn	Periostin (Fragment) OS=Mus musculus OX=10090 GN=Postn PE=1 SV=1	-0.311436	1.02405	0.901121	0.735421	0.500694	0.618618	0.164074	0.232477	0.173777	0.576743	0.515789	0.804098	1.07966	0.418452	1.29137	0.261569	-0.227913	-0.223504	0.358553	0.160403	0.970479	0.732345	0.180328	0.680847	0.973839	-0.0235459	-0.271197	0.720794	-0.0656316	0.499134	0.672754	-0.0614714	-0.317575	0.388349	0.716567	0.808083	0.242709	0.610396	0.566654	0.205661	-0.443356	0.223167	0.608619	-0.365296	-0.726303	0.076418	0.108188
Q91ZP6	Ndfip2	NEDD4 family-interacting protein 2 (Fragment) OS=Mus musculus OX=10090 GN=Ndfip2 PE=1 SV=2	NA	NA	0.160904	NA	NA	NA	NA	NA	NA	NA	NA	NA	NA	0.491713	NA	NA	NA	NA	NA	NA	NA	NA	-0.135269	NA	NA	NA	NA	NA	0.268103	NA	NA	NA	NA	0.0349091	NA	NA	NA	0.205171	NA	NA	NA	-0.209126	-0.203271	NA	NA	NA	NA
Q99PU8-3	Dhx30	Isoform 3 of ATP-dependent RNA helicase DHX30 OS=Mus musculus OX=10090 GN=Dhx30	0.0612603	0.0202775	0.13244	-0.205115	0.109106	0.223001	0.222949	0.142258	0.123345	-0.309881	-0.349991	0.207655	0.0694328	0.224211	0.199125	-0.149811	0.0849604	0.289575	0.112172	0.0631434	0.187763	0.0150694	-0.316671	0.0535313	0.237808	-0.0434445	0.086891	-0.0408114	0.246862	0.154277	0.152076	-0.337397	-0.0373087	0.0451698	0.0523649	0.181555	0.18145	-0.369215	0.202018	0.00894209	0.291662	-0.486921	-0.122209	-0.0426174	-0.2139	0.0816932	0.376325
Q99PU8	Dhx30	ATP-dependent RNA helicase DHX30 OS=Mus musculus OX=10090 GN=Dhx30 PE=1 SV=1	NA	NA	NA	0.115311	NA	NA	NA	0.352794	NA	NA	NA	NA	NA	-0.100359	0.309455	0.0791499	0.160898	NA	NA	NA	NA	NA	-0.384518	NA	NA	NA	NA	NA	0.0648987	NA	NA	NA	NA	NA	NA	NA	NA	-0.425729	NA	NA	NA	NA	NA	NA	NA	NA	0.270996
O70423	Aoc3	Membrane primary amine oxidase OS=Mus musculus OX=10090 GN=Aoc3 PE=1 SV=3	0.308117	0.780218	-0.204644	0.896286	0.143006	-0.0870835	0.09719	0.355647	-0.664798	-0.637423	0.752873	-0.128844	0.0234652	-0.130571	-0.15718	0.651147	0.162159	0.156541	0.367104	0.225808	-0.523263	0.0456435	-0.290235	-0.412466	-0.127865	0.233741	-0.165635	0.254594	-0.32637	0.51172	0.34239	-0.175182	-0.105833	0.44808	-0.0201355	-0.213184	0.157471	-0.507331	-0.0413239	0.0492025	0.116105	-0.158822	0.0518736	0.651822	0.13953	0.534168	-0.271953
A3KG59	Pm20d2	Peptidase M20 domain-containing protein 2 OS=Mus musculus OX=10090 GN=Pm20d2 PE=1 SV=1	0.112292	-0.800679	-0.419569	-1.55436	0.729051	-0.778564	-0.0197657	-0.572531	0.437341	0.260081	-0.295319	-0.221504	1.11905	-0.462893	-1.25913	0.429217	-1.18441	-0.2571	0.190334	-0.311593	-0.212784	-0.0378002	0.478505	0.0171543	-0.995376	-0.768807	-0.348668	-0.245466	0.0880965	-0.57943	-1.44242	0.316183	0.334767	-0.818144	0.784632	-0.182401	0.0848313	-0.786373	-0.18562	0.0367489	-0.358836	-0.131254	0.0817553	-0.0344773	0.260208	-0.866313	-0.443573
Q8BG02	Ppp2r2c	Serine/threonine-protein phosphatase 2A 55 kDa regulatory subunit B gamma isoform OS=Mus musculus OX=10090 GN=Ppp2r2c PE=1 SV=1	0.17061	0.176214	0.114942	0.0173403	0.0829913	-0.0136966	-0.0570868	0.33048	-0.255949	0.0100605	-0.0300226	0.31714	0.158377	0.0735391	-0.220357	-0.278195	0.281656	-0.158676	0.000168	-0.225852	-0.581065	0.124608	-0.155116	0.440621	0.27164	-0.172875	0.115688	-0.0657945	0.221516	0.190973	0.142711	-0.113835	0.128322	0.0724786	0.22757	0.12455	-0.0711457	-0.359299	0.126257	0.154593	0.156133	-0.031505	-0.166376	0.372709	0.160739	0.22452	-0.0956583
Q925E7	Ppp2r2d	Serine/threonine-protein phosphatase 2A 55 kDa regulatory subunit B delta isoform OS=Mus musculus OX=10090 GN=Ppp2r2d PE=1 SV=1	0.0577565	0.200831	0.0962675	-0.130282	-0.258809	-0.0764574	-0.0883803	0.0914365	-0.113433	-0.254465	-0.246503	0.122075	-0.0876606	0.0605999	0.00627413	0.0472631	0.18287	0.0077233	0.121377	0.0804189	-0.692176	-0.10121	-0.321623	0.310643	0.11554	-0.416258	0.0957065	0.115827	0.0583595	0.217658	0.163669	-0.0731065	0.0515328	0.113118	0.106479	-0.100357	0.064486	-0.0580159	0.0912412	0.0613314	-0.0807714	-0.153337	-0.197822	0.190277	-0.0140882	-0.0476648	0.0132154
Q6P1F6	Ppp2r2a	Serine/threonine-protein phosphatase 2A 55 kDa regulatory subunit B alpha isoform OS=Mus musculus OX=10090 GN=Ppp2r2a PE=1 SV=1	0.123497	0.197791	0.0606885	0.04645	0.116376	0.0537361	0.0966623	0.158024	-0.027979	-0.0502646	-0.0130769	0.0767732	0.0701899	0.0121557	-0.0216441	0.0066135	0.190027	-0.0400315	0.0769737	0.0985992	-0.157377	0.0274319	-0.13171	0.243935	0.146477	-0.126355	0.161069	0.0614019	0.147844	-0.0468638	0.115787	-0.0958703	0.0315755	-0.000749	0.0644469	-0.0230011	0.0763932	-0.196535	-0.0198081	0.0790721	-0.0433779	-0.170574	-0.21503	0.257804	-0.0191415	0.0561459	0.148044
B2RXC1	Trappc11	Trafficking protein particle complex subunit 11 OS=Mus musculus OX=10090 GN=Trappc11 PE=1 SV=1	-0.00851753	0.111843	0.129895	0.203155	-0.085325	0.14186	0.00510923	0.245406	-0.243187	-0.203731	-0.1178	0.0780034	-0.0245555	0.119122	0.180026	0.16466	0.197413	0.221849	0.288703	0.141964	-0.526967	-0.0197996	-0.445899	-0.0227511	0.118396	-0.0738984	-0.267913	0.145846	0.193879	0.337113	0.28292	-0.0326898	0.0478217	0.30308	-0.0603613	0.0869	0.105329	-0.483093	0.162764	0.132975	0.224582	-0.327906	0.295654	0.169728	-0.00921404	0.352266	0.0449979
Q80W14-3	Prpf40b	Isoform 3 of Pre-mRNA-processing factor 40 homolog B OS=Mus musculus OX=10090 GN=Prpf40b	0.256901	0.0554284	0.0752435	-0.275711	-0.114271	0.120641	-0.163907	-0.0517398	0.245825	0.173789	-0.181719	0.102842	0.360296	0.0388153	0.170898	-0.0847877	-0.148886	0.0235407	0.276717	-0.0932441	0.0782328	0.119071	-0.389918	0.357902	0.0854506	0.110258	0.0254879	0.271065	-0.152444	0.159416	0.205591	-0.160791	-0.0128119	0.178821	0.0798648	0.249842	0.185229	0.14718	0.225195	0.171755	-0.0271296	-0.0324154	0.1116	0.230655	-0.0459571	0.0282185	0.293117
Q9R1C7	Prpf40a	Pre-mRNA-processing factor 40 homolog A OS=Mus musculus OX=10090 GN=Prpf40a PE=1 SV=1	-0.0616676	0.112263	0.270712	0.171062	0.143625	0.151371	-0.017686	0.0850213	-0.135659	-0.113652	-0.148336	0.178346	0.208481	0.274013	0.23655	-0.0183866	-0.0750233	0.130143	0.271559	0.0482633	-0.223572	0.0662851	-0.3337	0.313547	0.127313	-0.0288244	0.0409929	0.104984	-0.0652442	0.164566	0.0586976	-0.224168	-0.120392	0.161961	0.0389183	0.1311	0.0546481	0.187601	0.0206456	-0.074095	0.112197	-0.33126	0.189476	0.0394466	-0.266982	0.0554429	0.094954
Q8BRN9	Cc2d1b	Coiled-coil and C2 domain-containing protein 1B OS=Mus musculus OX=10090 GN=Cc2d1b PE=1 SV=1	0.0678923	0.256551	-0.0386214	0.465415	0.0483626	0.0221604	0.00542206	-0.00265375	-0.330963	-0.338365	0.165498	-0.112978	0.168195	-0.144057	-0.111395	0.0807091	-0.0135795	0.137004	0.173457	0.0490533	0.0602779	-0.108904	-0.240376	0.0497276	-0.078991	0.0034917	-0.060751	-0.0169138	-0.0840861	0.238104	0.199281	-0.00115381	-0.176657	0.15053	0.00463722	-0.121291	-0.148301	0.592036	-0.222697	-0.118575	0.121476	-0.372243	-0.098267	-0.0447178	-0.0582599	0.210588	-0.183085
Q5NCR9	Nsrp1	Nuclear speckle splicing regulatory protein 1 OS=Mus musculus OX=10090 GN=Nsrp1 PE=1 SV=1	-0.0169053	0.0520503	0.269482	0.189079	0.114422	0.145212	-0.132869	0.158076	-0.305343	0.00591886	-0.0928471	-0.0662845	0.29724	0.111613	0.12829	-0.0595408	-0.168502	0.14088	0.260329	0.0420665	-0.205996	0.118886	-0.320994	0.153185	0.0881977	-0.0252564	-0.00102039	0.10562	-0.232648	0.162446	-0.124705	-0.238608	-0.150755	0.0359187	-0.114389	0.138191	-0.106446	0.805643	0.0311384	-0.131309	-0.0647553	-0.362306	0.210274	-0.0379147	-0.284807	0.0478636	0.018357
Q60864	Stip1	Stress-induced-phosphoprotein 1 OS=Mus musculus OX=10090 GN=Stip1 PE=1 SV=1	-0.0802517	-0.156905	0.461813	0.229156	0.0356121	0.197006	-0.0739725	0.195766	-0.156077	0.0327807	-0.0564659	0.021253	-0.225263	-0.00447821	0.051573	0.0592218	-0.061772	-0.167848	-0.15234	-0.104615	0.375752	0.140874	-0.121849	-0.0894028	0.287655	-0.0449878	0.183324	-0.0810518	-0.203036	0.00405433	0.0829843	-0.224647	0.105249	-0.0708841	-0.120175	0.063934	-0.108593	0.70715	-0.120414	0.0247223	-0.168118	-0.208893	-0.00900932	-0.044167	-0.108262	-0.0615165	-0.147544
Q9EP53-2	Tsc1	Isoform 2 of Hamartin OS=Mus musculus OX=10090 GN=Tsc1	0.0830413	0.0682208	-0.0329155	-0.121564	-0.000906	-0.0164527	-0.0725604	-0.0293493	-0.0101849	-0.137585	-0.18606	-0.0128918	0.207839	-0.0213706	0.127606	0.0687332	0.102756	-0.0397675	0.139133	-0.00120161	-0.259033	0.0933449	0.0772167	0.0574725	-0.0953942	-0.100415	0.146242	-0.0117532	-0.0231208	0.226569	-0.0604608	-0.0831084	0.00173234	0.0231946	0.0804742	0.112389	0.0418706	-0.0575043	-0.0157542	0.0385838	-0.00394423	-0.0390326	-0.0932788	0.141061	-0.00347255	0.141881	-0.115797
Q8K370	Acad10	Acyl-CoA dehydrogenase family member 10 OS=Mus musculus OX=10090 GN=Acad10 PE=1 SV=1	-0.211218	-0.393077	0.858228	-0.250524	0.0596217	-0.180578	-0.0600935	0.652387	0.0780367	0.331015	-1.11763	-0.220057	0.39862	0.260036	-0.050627	-0.203252	0.501604	-0.13569	-0.0231263	-0.173731	0.0786571	-0.161586	-0.689247	-0.232882	0.226411	-0.190602	-0.0886409	-0.303675	0.216224	-0.023452	-0.407058	-0.197981	-0.289196	-0.511756	-0.153203	0.342732	0.340146	-0.390048	-0.130867	0.231669	-0.308759	0.173426	0.735271	-0.145286	-0.800455	-0.0126728	0.299335
Q61941	Nnt	NAD(P) transhydrogenase, mitochondrial OS=Mus musculus OX=10090 GN=Nnt PE=1 SV=2	0.458559	-2.24261	-0.778773	-1.07031	-2.41236	-1.38316	-0.622335	-1.52087	0.892302	1.29768	1.56925	-1.39655	-0.902108	-1.39327	-1.33589	0.161802	-1.35776	-1.08269	-0.197753	-0.52205	0.354491	0.365839	1.21016	-1.34259	-1.30668	-0.952362	-0.493633	-0.428595	-0.541016	-1.26062	-1.35046	0.876034	0.933509	-0.427997	0.344624	-1.52435	0.355895	-0.873165	-0.882132	-0.142995	-0.880025	1.19162	-1.15497	-1.07144	1.30126	-0.520571	0.371825
P35601	Rfc1	Replication factor C subunit 1 OS=Mus musculus OX=10090 GN=Rfc1 PE=1 SV=2	0.201915	-0.0889191	0.33378	0.191234	0.162654	0.189605	-0.118227	0.305833	-0.319468	0.0511524	-0.27693	0.0710174	0.129424	0.453769	0.281871	0.268727	-0.0234071	0.0621384	0.351577	0.0448942	-0.0410203	0.261621	-0.528264	0.385825	0.190369	-0.0201749	-0.103496	0.120802	-0.279169	0.312917	-0.0275965	-0.246105	-0.136579	0.15701	-0.113401	0.326357	-0.032735	0.0771834	-0.0291229	0.0658377	-0.13795	-0.312461	0.621552	0.0262457	-0.264459	0.00660472	0.122107
G3X9F6	Sh3tc1	SH3 domain and tetratricopeptide repeats 1 OS=Mus musculus OX=10090 GN=Sh3tc1 PE=1 SV=1	0.30562	0.497932	-0.505591	0.183659	-0.476537	-0.358944	0.45707	0.138446	-0.694364	1.41576	0.2968	-0.723655	0.296074	-0.232971	-0.589798	0.224424	-0.495465	0.0261117	-0.310097	-0.00405103	-1.42323	-0.621551	-0.534252	1.00842	-0.410492	0.0075632	-0.457908	-0.209958	-0.342486	1.67453	-0.0446707	-0.162296	0.0108713	0.347304	0.0369139	-0.508092	-0.0905925	-0.683246	-0.0482901	-0.730966	-0.190081	-0.728991	-0.138279	0.0891012	1.32148	0.75112	0.544831
Q3TVC7-3	Ccndbp1	Isoform 3 of Cyclin-D1-binding protein 1 OS=Mus musculus OX=10090 GN=Ccndbp1	NA	NA	NA	NA	NA	0.131942	0.463412	NA	-0.440075	NA	-0.0203906	0.0921781	NA	NA	NA	NA	NA	-0.0453742	-0.217274	0.25937	0.197199	0.281111	NA	NA	0.351563	NA	NA	-0.0935843	NA	NA	NA	NA	0.223598	NA	NA	-0.160435	-0.403961	NA	NA	NA	-0.0536591	NA	NA	NA	NA	0.049036	NA
Q8C0J2-3	Atg16l1	Isoform 3 of Autophagy-related protein 16-1 OS=Mus musculus OX=10090 GN=Atg16l1	0.0411048	0.318179	0.357888	0.303044	0.183486	0.119573	0.0316978	0.34589	0.00326603	-0.0603673	-0.733083	0.0410212	0.238522	0.235802	0.19265	0.0458939	-0.0130019	0.144397	0.26172	0.162872	0.137859	0.172402	-0.176409	0.172678	0.164255	-0.560081	0.12716	0.28351	0.0479976	0.291606	0.178866	0.0843127	-0.0133201	0.079323	0.217225	0.304765	-0.131313	0.00694254	-0.215565	0.0715856	0.138052	-0.177349	0.263248	0.252719	-0.0423298	0.234158	-0.124942
Q3UHN9	Ndst1	Bifunctional heparan sulfate N-deacetylase/N-sulfotransferase 1 OS=Mus musculus OX=10090 GN=Ndst1 PE=1 SV=2	-0.128992	0.213623	0.0321484	-0.149814	-0.0227753	0.163006	-0.0843151	0.0229146	0.0133359	-0.332859	-0.962337	0.122963	-0.135214	0.0732577	0.195535	-0.0603126	0.32186	0.103092	0.222526	-0.100963	-0.803246	0.267404	-0.134862	0.166947	0.323934	0.0769995	0.151927	-0.0700288	0.515894	0.210312	0.148007	-0.0738791	0.0598143	0.00833901	0.169916	-0.0181966	-0.23958	-0.140233	0.0758672	0.0432592	0.262243	-0.265966	-0.136629	0.235327	-0.264164	0.257055	0.154783
P52850	Ndst2	Bifunctional heparan sulfate N-deacetylase/N-sulfotransferase 2 OS=Mus musculus OX=10090 GN=Ndst2 PE=1 SV=1	0.102403	NA	NA	NA	0.424763	NA	NA	NA	NA	-0.253107	NA	NA	0.0014909	NA	NA	NA	NA	NA	NA	NA	NA	NA	NA	NA	NA	NA	NA	NA	NA	0.0823391	NA	NA	NA	NA	NA	NA	NA	NA	0.339485	-0.108816	NA	NA	NA	0.266005	0.0298505	NA	NA
Q8VCH8	Ubxn4	UBX domain-containing protein 4 OS=Mus musculus OX=10090 GN=Ubxn4 PE=1 SV=1	0.171765	0.208416	0.22803	-0.288434	-0.164638	0.0562161	0.174168	0.434427	-0.463065	-0.386163	-0.0761188	0.245527	0.334502	0.0331372	0.264313	0.0344574	0.120525	0.244627	0.0701804	0.15933	-0.554612	-0.0784996	-0.397047	0.188045	0.159874	0.0269596	0.146954	0.3126	-0.351881	0.213941	-0.229175	-0.0952634	0.0362867	-0.189277	0.131388	0.0487701	-0.214561	0.213174	0.0929411	0.00166345	-0.34069	-0.141033	0.0487971	0.217004	0.218701	0.316354	0.139103
Q61140-2	Bcar1	Isoform Cas-A of Breast cancer anti-estrogen resistance protein 1 OS=Mus musculus OX=10090 GN=Bcar1	0.0938579	0.400671	0.0687641	0.239674	0.0972588	-0.0145545	0.0358603	-0.0855848	-0.338711	-0.208754	-0.0361833	0.117495	0.152363	-0.0121416	-0.0669928	-0.0841757	0.00587893	0.101094	0.222268	0.0759902	-0.0988843	-0.0548049	-0.436349	0.212903	-0.0347761	0.194445	-0.1274	-0.0238301	-0.131684	0.243563	0.102241	0.078695	0.055711	0.0854672	0.164638	0.0786568	-0.0619678	0.519258	-0.030834	-0.0201344	-0.0644488	-0.503856	0.27139	0.101991	-0.281517	0.0763595	-0.0872587
P52795	Efnb1	Ephrin-B1 OS=Mus musculus OX=10090 GN=Efnb1 PE=1 SV=1	-0.147071	0.147294	0.228932	0.261611	0.151593	0.270404	0.0735232	0.152065	-0.210561	0.00776198	-0.53804	0.35103	-0.0764508	0.171351	0.369316	-0.303825	0.112974	0.481667	0.354341	0.468262	-0.187945	-0.0332911	-0.206591	0.557898	0.408319	-0.309827	0.0917273	0.430731	0.0773899	0.356299	0.0469991	-0.243599	-0.0885622	0.510567	0.122498	-0.00283973	0.0654905	0.295718	0.347256	-0.0226103	0.203247	-0.379726	0.415537	0.286407	-0.279309	-0.0885835	-0.00928299
P52800	Efnb2	Ephrin-B2 OS=Mus musculus OX=10090 GN=Efnb2 PE=1 SV=1	-0.215972	NA	NA	0.59624	0.138504	-0.00788248	NA	-0.109544	NA	NA	-0.30073	-0.310561	NA	NA	NA	NA	0.053278	NA	0.0236827	NA	0.3589	0.0598203	NA	0.940634	0.155397	0.30123	NA	NA	NA	NA	NA	NA	-0.271187	NA	0.0955394	-0.201604	-0.182147	NA	NA	-0.0405266	-0.0316469	NA	NA	0.306583	NA	-0.280579	NA
Q8VH51	Rbm39	RNA-binding protein 39 OS=Mus musculus OX=10090 GN=Rbm39 PE=1 SV=2	-0.0822249	0.00179577	0.332906	0.0177983	0.169906	0.269721	-0.111395	0.206575	-0.0503868	-0.00515772	-0.248997	-0.00642258	0.195446	0.448932	0.322402	0.0260663	0.00512157	-0.0102794	0.173445	-0.0286602	-0.201609	0.134743	-0.272722	0.258174	0.200849	0.0221803	0.0821851	0.0980922	-0.0438662	0.170936	0.100916	-0.285957	-0.157536	0.120582	0.0280447	0.208099	0.0665351	-0.160456	0.0657231	0.139475	0.021065	-0.166547	0.208942	0.0490389	-0.180501	0.0506557	0.182952
Q505G8	Znf827	Zinc finger protein 827 OS=Mus musculus OX=10090 GN=Znf827 PE=1 SV=2	NA	-0.0533824	NA	NA	NA	0.175214	NA	NA	NA	NA	NA	NA	NA	0.221209	NA	NA	NA	NA	NA	NA	0.225305	0.314989	-0.163124	NA	-0.0322823	NA	-0.480455	NA	-0.466334	NA	-0.0818058	-0.533953	-0.339497	NA	NA	NA	NA	-0.0767042	NA	NA	NA	NA	NA	NA	NA	NA	NA
Q60675	Lama2	Laminin subunit alpha-2 OS=Mus musculus OX=10090 GN=Lama2 PE=1 SV=2	-0.21065	-0.529848	0.106174	0.378157	0.781957	0.0346121	-0.0493342	-0.458237	0.0774775	0.0397164	0.364751	0.0399836	-0.731238	-0.436622	-0.535803	-0.235885	-0.0905827	0.224723	-0.21259	-0.0668962	-0.141196	0.492226	0.273523	-0.146139	0.0318184	-0.277292	0.0451122	0.446789	-0.382255	-0.0467165	-0.0858512	-0.0107503	-0.0233216	0.272799	-0.0591047	0.146947	-0.295519	0.350249	-0.245541	0.222857	-0.327215	0.39626	0.0729245	-0.0963668	0.0573549	-0.698143	-0.425712
P19137	Lama1	Laminin subunit alpha-1 OS=Mus musculus OX=10090 GN=Lama1 PE=1 SV=2	NA	0.247355	NA	-0.837027	NA	0.00878728	NA	0.93501	NA	0.768396	NA	NA	-0.840811	-0.298905	NA	NA	0.380721	NA	NA	NA	-1.00152	1.55915	1.59261	NA	0.623302	NA	-0.35855	NA	-0.333403	0.242792	-0.854922	-0.434257	-0.737593	NA	NA	NA	NA	-1.03627	0.824455	NA	NA	NA	NA	NA	0.388692	NA	NA
Q9CRB9	Chchd3	MICOS complex subunit Mic19 OS=Mus musculus OX=10090 GN=Chchd3 PE=1 SV=1	-0.144701	0.074166	0.319492	0.228889	0.100331	0.300295	0.266165	0.304581	0.156827	-0.109926	-0.687985	0.343879	0.0404698	0.316051	0.24266	-0.0801655	0.363445	0.212415	-0.0797545	0.167765	0.490251	0.0987993	-0.195303	0.158169	0.325573	0.00273847	0.257143	0.233308	0.44627	0.0927394	0.055658	-0.239443	-0.0975169	-0.0341397	0.0802208	0.0952357	0.0717787	0.120151	0.110281	-0.0155351	0.198852	-0.393774	0.136414	0.195659	-0.190057	-0.00215925	0.242492
D3Z0L4	Chchd3	MICOS complex subunit (Fragment) OS=Mus musculus OX=10090 GN=Chchd3 PE=1 SV=1	NA	NA	NA	NA	NA	-0.510637	-0.334505	NA	-0.0379789	NA	NA	NA	NA	NA	NA	NA	NA	1.36043	NA	0.311613	-1.07275	-0.0888086	NA	NA	-0.0457049	NA	NA	0.251649	NA	NA	NA	NA	-0.200747	NA	NA	NA	NA	NA	NA	NA	NA	NA	NA	NA	NA	NA	NA
Q6ZQ08-4	Cnot1	Isoform 4 of CCR4-NOT transcription complex subunit 1 OS=Mus musculus OX=10090 GN=Cnot1	-0.0370605	-0.0592202	0.183104	0.0140681	0.0787657	0.124347	-0.126914	0.0246757	-0.0874885	-0.173985	-0.25572	0.0969099	0.132066	0.112997	0.219717	0.0592386	0.0107573	-0.0083751	0.22128	-0.0217351	-0.444273	0.0524109	-0.313727	0.0333406	0.123835	-0.100785	-0.00674399	0.0847972	-0.0577758	0.135052	0.0636416	-0.192021	-0.0975532	0.111145	-0.171316	0.138907	0.0693882	-0.210624	0.0208995	0.0608917	0.00366738	-0.298071	0.185054	0.0774666	-0.19395	-0.0113471	0.084077
Q80SY4	Mib1	E3 ubiquitin-protein ligase MIB1 OS=Mus musculus OX=10090 GN=Mib1 PE=1 SV=1	-0.0916302	0.0220213	0.053758	0.157336	0.345994	0.280261	-0.0364861	0.10316	-0.00990338	-0.0926972	-0.180975	0.128083	0.0534268	0.194421	-0.0406329	0.117728	-0.0946616	-0.149735	0.18467	0.0710733	-0.123657	0.0547293	-0.221925	-0.123269	0.12086	0.172131	0.258163	0.0709118	-0.194457	0.1168	-0.00405075	-0.0193775	-0.0498461	0.10109	0.00183286	0.00495652	-0.129013	0.18567	0.0314023	0.051469	0.0603018	-0.204519	0.0187325	-0.0306838	-0.0113932	0.0581958	-0.0365753
Q99KR6	Rnf34	E3 ubiquitin-protein ligase RNF34 OS=Mus musculus OX=10090 GN=Rnf34 PE=1 SV=1	-0.103775	-0.289408	0.163211	-0.217647	-0.197009	0.2781	0.0177953	-0.275517	0.00776057	NA	-0.171327	0.0771063	NA	NA	0.022168	-0.180623	-0.101014	0.291269	0.090661	0.217175	-0.102937	0.475563	NA	NA	0.45698	NA	0.075698	0.00640284	NA	NA	0.00629107	-0.517523	0.743621	0.0347167	NA	0.146788	0.0357754	NA	NA	0.357335	0.142396	-0.563875	-0.260563	0.307976	NA	-0.0138504	0.186348
Q6P3E7	Hdac10	Polyamine deacetylase HDAC10 OS=Mus musculus OX=10090 GN=Hdac10 PE=2 SV=2	-0.308669	NA	0.650523	0.287982	0.391952	0.205394	0.0898443	0.477918	-0.443742	-0.367348	-0.249885	0.179604	0.115916	-0.0649586	0.0807951	0.10351	-0.227848	0.146658	0.0672638	0.261979	-0.83382	0.354564	-0.168568	-0.591809	0.487073	-0.0669308	NA	0.450685	-0.374027	0.119317	NA	NA	-0.114926	0.170546	-0.359004	0.466604	0.0694159	-0.0733361	-0.118428	0.124497	-0.00515275	-0.0884805	0.222733	0.289651	-0.346595	-0.0588527	-0.0883234
Q8K3A9	Mepce	7SK snRNA methylphosphate capping enzyme OS=Mus musculus OX=10090 GN=Mepce PE=1 SV=2	-0.0674227	-0.0649841	0.39	-0.116833	0.0135245	0.26582	-0.162547	-0.0492737	-0.193641	-0.0903897	-0.209991	0.0389283	0.0759082	0.337317	0.308747	0.0835588	-0.179812	-0.00523382	0.136978	-0.0694962	-0.0209997	0.19498	-0.370849	0.131408	0.0121234	-0.0809933	0.0750845	0.224663	-0.127125	0.246897	-0.0956995	-0.110603	-0.182189	0.100676	-0.0785606	0.158886	0.0246405	0.555863	-0.121333	0.143981	-0.122224	-0.328337	0.284618	0.0583076	-0.396257	0.0791684	0.0519967
Q99PT3	Ino80b	INO80 complex subunit B OS=Mus musculus OX=10090 GN=Ino80b PE=1 SV=2	0.0751954	0.455653	NA	0.110337	-0.0207687	0.0792687	NA	-0.0323952	NA	0.0650479	-0.136866	0.136334	0.447289	NA	NA	NA	-0.0697041	NA	0.318861	NA	-0.783389	0.0157858	NA	NA	-0.0754353	NA	0.0149236	NA	NA	0.282687	0.179596	-0.0920279	-0.471772	NA	NA	0.191482	-0.0438213	NA	0.438889	0.0850091	0.0313196	NA	NA	-0.169937	-0.135726	-0.206382	NA
Q9D8N0	Eef1g	Elongation factor 1-gamma OS=Mus musculus OX=10090 GN=Eef1g PE=1 SV=3	-0.0757057	0.0348916	-0.0849764	0.215295	-0.134975	-0.0838457	0.0529089	-0.0433537	-0.167612	-0.159476	-0.00206052	0.0411	-0.118767	-0.225065	-0.165153	-0.188303	-0.060975	-0.0308144	-0.214233	-0.0314274	-0.275165	-0.155779	-0.239351	-0.0923502	-0.0370297	-0.0736776	-0.0480146	-0.101785	-0.0506401	0.114361	0.100134	-0.234569	0.0592649	0.0478248	-0.107735	-0.174869	-0.245244	0.0245996	-0.235309	-0.212306	0.105076	-0.365947	-0.0976741	-0.0888608	-0.0286108	-0.0597523	-0.233888
Q9D9B4	Lrmda	Leucine-rich melanocyte differentiation-associated protein OS=Mus musculus OX=10090 GN=Lrmda PE=1 SV=1	0.558189	0.0342357	-0.120547	0.105717	0.52397	0.0787726	-0.0146951	0.0682413	-0.793046	-0.226418	-0.00288393	-0.00363929	0.210582	0.371433	0.0655496	0.0934708	0.00822403	-0.575124	-0.144409	-0.256279	-0.0840146	0.039932	-0.279017	-0.395684	-0.0647844	-0.0673303	-0.0617458	0.0751425	-0.698639	0.0948997	0.296244	-0.266716	-0.219762	0.0779578	-0.30804	-0.154909	-0.189572	-0.135437	-0.341882	-0.67396	-0.0614247	-0.513046	0.12997	-0.260917	-0.439081	0.344464	-0.301916
Q9QXG9	Tinf2	TERF1-interacting nuclear factor 2 OS=Mus musculus OX=10090 GN=Tinf2 PE=1 SV=2	NA	NA	NA	-0.279114	NA	NA	NA	-0.253383	NA	NA	NA	NA	NA	NA	0.295108	0.410313	0.0644732	NA	NA	NA	NA	NA	NA	-0.362056	NA	-0.226399	NA	NA	NA	NA	NA	NA	NA	NA	-0.493497	NA	NA	NA	NA	NA	NA	NA	NA	NA	NA	NA	-0.165834
Q99LC5	Etfa	Electron transfer flavoprotein subunit alpha, mitochondrial OS=Mus musculus OX=10090 GN=Etfa PE=1 SV=2	-0.379058	-0.164387	0.443883	-0.350829	0.157164	0.404041	-0.0239138	0.385313	0.215104	0.0491483	-0.778049	0.188094	0.108308	0.453566	0.437333	-0.0193935	0.310595	0.161329	-0.00239373	0.00588061	0.171754	0.0591142	-0.4096	0.109346	0.530221	0.132681	0.220457	0.198875	0.511845	-0.117962	-0.155484	-0.326379	-0.315933	-0.122205	0.0152564	0.389433	0.154549	-0.430798	0.140416	0.270098	0.0559797	-0.121408	0.364125	0.220544	-0.285732	0.118622	0.295619
Q6PEV3	Wipf2	WAS/WASL-interacting protein family member 2 OS=Mus musculus OX=10090 GN=Wipf2 PE=1 SV=1	-0.131328	-0.114945	0.449135	0.340585	0.134666	0.416527	-0.147178	0.170808	-0.0232471	-0.141798	-0.0809052	0.19777	0.309488	0.323965	0.446605	-0.125197	0.00477293	-0.11829	0.0556406	0.0788828	0.139385	0.0966695	-0.519579	-0.206758	0.250717	0.23921	0.142963	0.142016	-0.2537	0.242343	-0.143199	-0.309371	-0.145176	0.100003	-0.092778	0.186183	0.0233404	0.828117	-0.140031	0.0724955	0.053926	-0.443559	0.141321	0.212563	-0.166863	-0.0201429	-0.155497
Q9JJY4	Ddx20	Probable ATP-dependent RNA helicase DDX20 OS=Mus musculus OX=10090 GN=Ddx20 PE=1 SV=2	0.0337407	-0.0382564	-0.0828568	0.186364	-0.159541	0.00653485	0.105383	0.10585	-0.0417117	-0.0294106	-0.202925	0.2006	0.21444	-0.0312369	-0.0442492	-0.128093	0.152427	0.0164833	-0.105268	-0.0260003	-0.141562	-0.301978	-0.341207	0.100232	0.0790978	-0.0686464	-0.0599075	0.02857	-0.013192	0.227129	-0.0347836	0.0653283	-0.136379	-0.613039	0.000848	0.029502	-0.129525	-0.20752	0.147728	0.0357364	0.24274	-0.0930449	-0.323812	-0.112231	0.0419883	0.0477944	-0.094478
Q9JIF7	Copb1	Coatomer subunit beta OS=Mus musculus OX=10090 GN=Copb1 PE=1 SV=1	0.00214661	-0.208242	0.0282413	0.0433929	-0.00194698	-0.129264	-0.0881167	0.130289	-0.120685	-0.177306	-0.156365	-0.0174959	0.077678	0.0618271	0.0879036	-0.0321457	-0.0246008	0.0459585	0.0437588	0.0109949	-0.588865	-0.0644012	-0.424237	0.057559	-0.0528822	0.0358084	-0.0159147	0.0433116	0.0530177	0.0505307	0.147215	-0.237729	-0.133802	-0.0169383	-0.0209382	0.0901763	-0.148993	-0.272137	-0.115661	0.0135679	0.0128509	-0.29909	-0.00471554	-0.0170342	-0.150861	0.0887341	-0.092272
Q9D6T0	Nosip	Nitric oxide synthase-interacting protein OS=Mus musculus OX=10090 GN=Nosip PE=1 SV=1	0.0380314	-0.0178951	0.140089	0.34324	0.0326952	0.165759	0.258939	0.239336	-0.186117	-0.334702	-0.231511	-0.0373097	0.419109	0.089066	0.105688	0.0780244	0.177778	0.224759	0.142065	0.0567467	-0.0144701	0.259046	-0.367324	0.397608	0.0365554	-0.0468957	0.176944	0.0279932	-0.399151	0.374806	0.0596429	-0.172071	-0.269372	0.039509	-0.298165	0.153869	-0.137774	0.351038	0.0560685	-0.199574	-0.190097	-0.245407	0.202553	-0.0451452	-0.334143	-0.016758	-0.026511
E9PUQ5	Golga2	Golgin subfamily A member 2 OS=Mus musculus OX=10090 GN=Golga2 PE=1 SV=1	0.0336225	0.297501	0.0667299	0.200118	0.0299003	0.088697	0.0633145	0.154953	-0.141325	-0.338999	-0.129073	-0.0226872	0.271123	0.198016	0.197676	-0.122637	0.0856204	0.22655	0.158249	0.125963	0.075219	0.00527736	-0.203009	0.160505	0.000478	0.07251	0.0389568	-0.0619589	0.13367	0.219885	0.205713	-0.359551	-0.00746068	-0.0127414	-0.00484055	0.0566065	-0.0946915	0.407825	-0.135219	0.0676503	0.283755	-0.422504	-0.204117	0.0346003	-0.143735	0.162503	-0.0130574
E9QAE3	Btaf1	B-TFIID TATA-box-binding protein-associated factor 1 OS=Mus musculus OX=10090 GN=Btaf1 PE=1 SV=1	0.327757	-0.0359505	0.117186	-0.0334331	0.133293	-0.253028	0.00792692	0.157849	-0.147099	-0.645419	0.105632	0.145103	-0.0801977	-0.203675	0.296074	0.15835	-0.00729787	-0.0127489	0.158881	0.0512274	-0.968068	0.0270465	-0.286781	0.290743	0.0391961	-0.35426	-0.0911487	0.075727	-0.0204914	0.0367266	0.0479949	-0.311356	-0.0672992	0.15786	0.235429	0.0358069	0.0322551	-0.0691746	-0.00571044	-0.351436	0.0141504	-0.176697	0.338891	0.170281	-0.0346148	0.0106503	0.0384708
P23492	Pnp	Purine nucleoside phosphorylase OS=Mus musculus OX=10090 GN=Pnp PE=1 SV=2	-0.374378	-0.128952	-0.110321	-0.252632	-0.150394	-0.011401	-1.02841	0.474864	-0.114182	-0.143345	-0.227201	0.448269	0.208133	0.456926	0.413313	-0.0207565	0.185741	0.488674	0.38621	0.457253	-0.328699	0.153412	-0.571821	0.519657	0.512714	0.0374399	0.13964	-0.357494	-0.31683	-0.0315745	-0.209933	-0.888168	-0.0845369	-0.617251	-0.0442828	-0.311123	0.0318315	-1.04444	0.155963	0.102087	0.318966	-0.223394	-0.196687	0.172319	-0.0352135	0.37862	0.291725
A0A2I3BQH2	Gm49342	Predicted gene, 49342 (Fragment) OS=Mus musculus OX=10090 GN=Gm49342 PE=1 SV=1	-0.487754	NA	NA	-0.374335	-0.0864595	0.154156	-1.38716	0.444377	0.0498475	-0.299089	-0.392811	0.264178	0.201016	0.551441	NA	NA	0.268722	0.519641	0.297144	0.547757	0.308792	0.363448	-0.38141	0.569833	0.592567	0.100107	NA	-0.446062	-0.450864	-0.00753333	NA	NA	-0.106546	NA	-0.267719	-0.427691	-0.0489532	-1.03197	0.284388	-0.0491451	0.488521	NA	NA	0.120532	-0.107625	0.521769	NA
Q9Z2I9	Sucla2	Succinate--CoA ligase [ADP-forming] subunit beta, mitochondrial OS=Mus musculus OX=10090 GN=Sucla2 PE=1 SV=2	-0.211997	0.045137	0.351627	-0.269094	-0.166348	0.155929	0.316439	0.279672	0.0594606	-0.0312495	-0.631535	0.322942	-0.0544623	0.304253	0.0481921	-0.180867	0.483354	0.2992	-0.00632606	0.166946	0.0647792	-0.108938	-0.445463	0.03305	0.483214	0.353885	0.227367	0.0669301	0.366837	0.239677	-0.161519	-0.458429	-0.394886	-0.201464	-0.0481843	0.125804	0.218275	-0.451301	0.346552	-0.0395761	0.319291	-0.417495	0.275708	0.265847	-0.403296	0.0774802	0.126735
Q68FH0	Pkp4	Plakophilin-4 OS=Mus musculus OX=10090 GN=Pkp4 PE=1 SV=1	-0.00219318	0.265484	0.49329	-0.0808545	-0.43232	0.448671	0.0662414	-0.146383	-0.149388	-0.186401	-0.526597	0.4828	0.39492	0.0492717	-0.210618	0.245147	0.185988	0.322449	0.23596	0.366553	-0.422868	-0.278021	-0.371645	-0.0372944	0.431984	0.00271294	0.00178757	0.500879	0.178026	0.390891	-0.295365	-0.297611	-0.493224	0.237118	0.199447	0.206181	-0.527509	0.0736518	0.0156271	-0.104333	0.0928427	-0.499151	0.203457	0.0124928	-0.504068	0.048139	0.152686
Q9CQ73	Pkp2	Plakophilin 2 OS=Mus musculus OX=10090 GN=Pkp2 PE=1 SV=1	-0.0199348	0.309251	-0.28214	0.375177	-0.0638284	-0.550201	0.00497671	-0.28556	-1.22731	-0.543647	0.449953	-0.359589	-0.529583	-0.222434	-0.561967	0.760832	-0.290663	-0.180448	-0.113102	-0.589078	-0.761333	-0.28858	-0.100808	-0.802979	-0.495921	0.0670856	-0.557042	-0.518803	-0.733448	0.585245	0.0498569	0.369386	-0.138901	0.469296	-0.120409	-0.311779	-0.186754	-0.179398	-0.499198	-0.171537	-0.108561	-0.147614	0.747737	-0.263048	-0.298177	0.416082	-0.530839
Q8R3H9	Ttc4	Tetratricopeptide repeat protein 4 OS=Mus musculus OX=10090 GN=Ttc4 PE=1 SV=1	0.141573	0.0607238	-0.0147249	-0.0825442	0.279864	0.218906	-0.412659	0.201128	-0.194659	-0.137024	-0.456524	0.181064	-0.140509	0.222343	0.153081	-0.205237	-0.0480186	0.0256699	-0.156898	-0.172109	0.222056	0.231608	-0.280795	0.0955359	0.128563	-0.316966	0.061416	-0.1007	-0.236896	-0.100595	0.0166467	-0.2822	0.063795	0.0177594	-0.0516485	0.115442	-0.109078	-0.907116	-0.0923851	0.11306	0.0619962	-0.368621	-0.354466	-0.737006	-0.0889152	-0.325285	0.273263
P59222	Scarf2	Scavenger receptor class F member 2 OS=Mus musculus OX=10090 GN=Scarf2 PE=1 SV=1	NA	NA	0.0719979	NA	NA	NA	-0.206665	NA	-1.00432	NA	0.386798	0.110755	NA	0.0634238	NA	NA	NA	-0.211997	0.576083	-0.134266	NA	NA	-0.349601	0.239037	NA	0.0554376	NA	0.163646	-0.385845	NA	NA	NA	NA	0.550326	-0.0570589	0.250097	0.213733	0.877674	NA	NA	0.555393	-0.417204	0.533799	NA	NA	0.247319	NA
O08784	Tcof1	Treacle protein OS=Mus musculus OX=10090 GN=Tcof1 PE=1 SV=1	0.0433869	0.0896726	0.329718	0.44304	0.114131	0.172383	-0.191391	0.0603393	-0.286995	0.0201444	-0.081977	-0.032383	0.164336	0.166896	0.247508	0.0828532	0.0104042	-0.0705907	0.279209	0.115175	0.0693974	0.145604	-0.358777	-0.131906	-0.12521	0.085824	-0.232425	0.263169	-0.120508	0.296571	-0.149269	-0.145683	-0.025892	0.0728324	-0.123978	0.0642003	-0.235329	0.70304	-0.00765821	0.102798	-0.155607	-0.274756	0.467037	-0.0498862	-0.358005	0.126723	-0.000126
Q3UID0	Smarcc2	SWI/SNF complex subunit SMARCC2 OS=Mus musculus OX=10090 GN=Smarcc2 PE=1 SV=1	-0.0488774	-0.0058034	0.256214	0.178288	0.0566497	0.212361	-0.0667159	0.157488	-0.0913232	-0.121048	-0.154101	0.102009	0.202473	0.415068	0.260562	-0.0433439	-0.0536454	0.144855	0.175538	-0.0102335	0.056643	0.142403	-0.349317	0.134849	0.0628832	-0.0277783	0.0236048	0.191426	-0.0816764	0.214326	0.0215006	-0.239251	-0.218332	0.136985	-0.0461196	0.0918064	-0.03653	0.344463	0.0186977	0.0464527	0.0578799	-0.267736	0.191107	0.114348	-0.270505	0.100776	0.00536067
P97496	Smarcc1	SWI/SNF complex subunit SMARCC1 OS=Mus musculus OX=10090 GN=Smarcc1 PE=1 SV=2	-0.131376	-0.0743356	0.37223	0.711734	0.0369698	0.549151	-0.102503	0.123944	-0.176685	-0.0714695	-0.28746	0.348003	0.171833	0.261271	0.186096	-0.116049	-0.0815651	0.3597	0.252318	-0.130213	-0.121957	0.0846448	-0.269528	0.115155	0.099608	-0.00907054	0.0490089	0.19633	-0.166227	0.215173	0.000171	-0.24352	-0.210994	0.143472	-0.128354	0.0331671	-0.120671	0.00649425	0.0721477	-0.0081214	-0.204003	-0.297812	0.184712	0.0669441	-0.104234	0.0629815	-0.027196
Q9Z2D6-2	Mecp2	Isoform B of Methyl-CpG-binding protein 2 OS=Mus musculus OX=10090 GN=Mecp2	0.127864	0.0771995	0.604921	-0.0800096	0.222526	0.29841	-0.0963036	0.0880751	-0.094047	0.100756	-0.387111	0.2196	0.606387	0.418807	0.231714	-0.0175346	-0.059766	0.0706466	0.302172	0.136336	0.0706991	0.217963	-0.327038	0.00829643	0.151958	-0.274669	0.177532	0.497721	-0.221768	0.143123	-0.341766	-0.214614	-0.395846	0.0799404	-0.125484	0.2482	0.0172566	0.380474	0.115786	0.166251	-0.0589514	-0.0948692	0.44175	0.185407	-0.277127	0.0602134	0.0748712
A2AGT5	Ckap5	Cytoskeleton-associated protein 5 OS=Mus musculus OX=10090 GN=Ckap5 PE=1 SV=1	-0.0290762	0.0646394	0.185434	0.134745	0.197778	0.148169	0.0231882	0.14194	-0.00673413	-0.0665549	-0.0514425	0.0916727	0.0292123	0.171032	0.211709	-0.041898	0.107774	0.158363	0.135715	0.112815	-0.137869	-0.0167902	-0.249706	-0.0221767	-0.0117575	0.0570936	0.0596371	0.0929047	0.0196249	0.253488	0.0797752	-0.113011	-0.0334348	0.0683317	-0.114458	0.0827189	0.0448565	0.261783	0.0373398	0.0160731	0.14223	-0.250144	0.170011	0.105179	-0.113044	0.101883	0.0225642
Q8BMG7	Rab3gap2	Rab3 GTPase-activating protein non-catalytic subunit OS=Mus musculus OX=10090 GN=Rab3gap2 PE=1 SV=2	0.232501	0.0427698	0.0456652	0.226763	0.251934	0.0506649	0.0351887	0.20435	-0.132273	-0.22204	-0.0235207	0.0885898	0.216015	-0.0275006	0.123865	-0.000243	-0.0261998	0.201817	-0.000337	0.0649707	-0.0764258	0.0231931	-0.148162	0.276216	0.0127721	-0.0281142	0.083364	-0.019624	0.0456688	0.179729	0.0975408	0.0323389	0.03834	0.193954	0.169909	0.0509885	-0.0349023	-0.21279	-0.066881	0.14055	0.133295	-0.294208	-0.0425555	0.119377	0.0969224	0.254127	-0.0709479
Q80VC9-14	Camsap3	Isoform 14 of Calmodulin-regulated spectrin-associated protein 3 OS=Mus musculus OX=10090 GN=Camsap3	-0.124851	0.279746	0.352136	-0.081562	0.351455	0.311439	0.197135	0.144081	0.0602124	0.0396955	-0.435018	0.160495	0.202023	0.400643	0.206153	0.0304921	0.344862	0.25904	0.260346	0.437617	0.0400582	0.20196	-0.378612	-0.351007	0.304501	-0.411274	0.285436	-0.0665463	0.0483426	0.40822	-0.0390434	-0.195251	-0.277292	-0.000179	-0.372027	0.498354	0.151288	0.31695	0.0972214	0.162957	0.0330105	-0.277969	0.326918	0.0939645	-0.0598657	-0.0714267	0.436048
Q80VC9	Camsap3	Calmodulin-regulated spectrin-associated protein 3 OS=Mus musculus OX=10090 GN=Camsap3 PE=1 SV=1	-0.366789	-0.248289	0.483816	NA	0.46645	0.665833	NA	NA	NA	0.0453656	-0.767999	0.0574959	0.137549	0.525537	0.434671	0.302921	NA	NA	0.152235	NA	0.188007	0.342179	-0.471031	NA	0.480571	NA	0.0889707	NA	0.0983302	0.393344	-0.313101	-0.147123	-0.144115	-0.129718	NA	0.499748	0.221688	0.471671	-0.288072	0.052326	0.0104058	-0.208562	0.617619	-0.00266242	-0.479012	-0.234738	0.0635151
A2AHC3	Camsap1	Calmodulin-regulated spectrin-associated protein 1 OS=Mus musculus OX=10090 GN=Camsap1 PE=1 SV=1	NA	NA	NA	NA	NA	0.292581	-0.137837	NA	-0.347709	NA	-0.2046	0.0661082	NA	NA	NA	NA	NA	0.062069	0.165639	0.0521169	0.0685736	0.206742	NA	-0.276791	0.30416	-0.211987	NA	-0.097476	NA	NA	NA	NA	-0.0499134	NA	-0.327105	0.209984	0.150232	NA	NA	NA	-0.14368	NA	NA	NA	NA	0.0425578	NA
Q9Z1W9	Stk39	STE20/SPS1-related proline-alanine-rich protein kinase OS=Mus musculus OX=10090 GN=Stk39 PE=1 SV=1	-0.182759	0.1197	0.0253183	0.172661	0.0301493	-0.0227055	-0.566081	-0.198941	-0.464106	0.16204	0.0145739	-0.221885	-0.045998	0.174203	0.269687	0.0393494	-0.0527023	-0.344354	0.0528399	-0.286781	-0.380054	-0.161298	-0.32279	-0.362307	-0.263527	-0.0475129	-0.358099	0.105468	0.0285368	0.0334519	0.338011	-0.00232026	0.198524	0.180907	-0.24843	-0.0311831	0.00160838	0.326726	0.200146	0.117738	0.0428182	-0.218149	0.374118	-0.0577354	0.100836	-0.0216691	-0.340234
Q6P9R2	Oxsr1	Serine/threonine-protein kinase OSR1 OS=Mus musculus OX=10090 GN=Oxsr1 PE=1 SV=1	-0.219465	-0.120739	-0.144619	-0.0893577	-0.368533	-0.160415	-0.180077	0.197101	0.187593	-0.0387094	0.121192	-0.225345	-0.0349655	-0.111033	-0.0175755	0.159209	-0.114889	-0.155332	0.0556946	0.144544	-0.390001	-0.0713819	0.171993	-0.113542	-0.125873	0.0259943	0.0798043	-0.0322773	-0.178303	-0.0592569	-0.156248	0.0648174	0.220257	0.117785	-0.0690586	0.0898171	0.0981942	-0.122529	0.0250434	-0.0114976	0.0288767	0.0579036	-0.0348898	0.138602	-0.0364479	-0.00460052	0.0540608
Q61037-6	Tsc2	Isoform E of Tuberin OS=Mus musculus OX=10090 GN=Tsc2	0.161461	-0.177288	0.159205	-0.29269	-0.0145445	-0.146546	0.0308607	-0.0558221	-0.0176148	-0.133665	-0.0854073	0.0711155	0.167127	0.219764	0.177669	0.192559	-0.0723795	-0.0383488	0.303931	0.0692698	-0.111155	-0.0673896	-0.206804	0.0586906	-0.270656	0.0685752	0.0783638	0.0309534	-0.0986884	0.263032	-0.0982223	-0.110035	-0.130082	0.0709737	0.0815028	0.154735	-0.0191067	0.189987	0.100114	-0.00483797	0.0451392	-0.15775	-0.0996164	-0.0257486	-0.0168769	0.160613	0.132489
B1AZ26	Cobll1	Cordon-bleu protein-like 1 (Fragment) OS=Mus musculus OX=10090 GN=Cobll1 PE=1 SV=8	-0.200556	-0.0790303	0.195463	0.700177	-0.129083	0.279403	-0.152283	0.389953	-0.41029	0.00938235	0.399539	-0.0253413	0.0838635	-0.134575	0.316302	0.147474	0.110395	-0.272952	0.2887	-0.310587	0.869967	0.153939	-0.451807	0.108842	0.785612	0.215439	0.16374	0.0698766	-0.177756	0.518707	0.234206	0.155471	0.296134	0.276303	-0.38724	0.084484	0.247409	0.372426	-0.271315	0.616765	-0.265575	-0.0959247	0.349967	0.532388	-0.359385	0.373868	-0.0994893
Q3UMF0	Cobll1	Cordon-bleu protein-like 1 OS=Mus musculus OX=10090 GN=Cobll1 PE=1 SV=2	-0.310833	-0.163743	0.158423	0.521751	-0.138055	0.021671	0.0482676	0.237283	-0.44149	-0.0319897	0.258763	0.0116423	-0.0356046	-0.0314376	0.196791	0.170393	0.258761	-0.132788	0.207342	-0.105132	0.136357	0.0913366	-0.531857	-0.131202	0.287234	-0.00116583	-0.228547	0.151218	-0.132269	0.582564	-0.00356505	0.0728066	-0.0514106	0.249293	-0.275989	0.0426038	0.0604403	0.49477	-0.137968	0.360743	-0.11963	-0.570383	0.176381	0.278257	-0.292841	0.363474	-0.0309254
P35486	Pdha1	Pyruvate dehydrogenase E1 component subunit alpha, somatic form, mitochondrial OS=Mus musculus OX=10090 GN=Pdha1 PE=1 SV=1	-0.0793623	0.153262	0.250089	0.0825719	0.269447	0.293621	0.480245	0.135809	-0.118513	-0.208168	-0.59654	0.42962	0.0298448	-0.070522	0.0761356	-0.232137	0.466107	0.241207	-0.0221142	0.133958	0.48481	-0.084345	-0.22252	-0.00714329	0.339329	0.189835	0.0816171	0.0631336	0.356444	0.122315	0.232375	-0.655054	-0.116909	0.0876612	0.116592	0.105474	-0.189606	-0.0174811	0.120876	-0.020245	0.272636	-0.401808	0.0202657	-0.125263	-0.0950568	-0.0599105	0.0168032
Q505D7	Opa3	Optic atrophy 3 protein homolog OS=Mus musculus OX=10090 GN=Opa3 PE=1 SV=1	-0.0770484	-0.0814374	0.372368	-0.19685	-0.150625	0.391346	-0.0657499	0.1669	-0.0227257	0.35132	-0.469728	0.505055	-0.444421	0.336189	0.513791	0.19617	0.0982954	0.0140441	-0.188614	0.0317495	0.118139	0.105273	0.0811062	-0.0569229	0.175611	0.0801679	0.411632	-0.081569	0.0923393	-0.592151	0.0078255	-0.403326	0.147125	0.0220546	-0.00706672	0.119495	-0.172467	0.255451	-0.109461	0.37262	-0.136372	-0.317668	-0.287634	0.126699	0.452251	0.132151	0.146328
Q8BWR2	Pithd1	PITH domain-containing protein 1 OS=Mus musculus OX=10090 GN=Pithd1 PE=1 SV=1	-0.153397	0.135071	0.262466	0.226591	0.173957	-0.111713	0.1853	-0.0489522	-0.354677	-0.349017	0.0729906	0.0309364	-0.0376183	-0.0983152	-0.0627072	0.123629	-0.0748519	0.0477828	-0.15251	-0.00781165	-0.331299	0.00600416	-0.163396	-0.117895	-0.131577	0.0641138	0.0699043	0.113845	-0.254825	0.17563	0.189071	-0.137753	-0.0175994	0.240867	-0.0988001	0.0372419	-0.132414	-0.0699544	-0.403307	-0.0124321	0.0174574	-0.21658	-0.0683318	0.137239	-0.0543935	-0.0537291	-0.277562
P35487	Pdha2	Pyruvate dehydrogenase E1 component subunit alpha, testis-specific form, mitochondrial OS=Mus musculus OX=10090 GN=Pdha2 PE=1 SV=1	0.437765	NA	NA	NA	0.112068	0.103256	0.745276	NA	-0.122363	-0.18259	-0.891284	0.615815	-0.238713	-1.12734	NA	NA	NA	0.569645	-0.0137793	0.694664	1.02564	-0.0666847	-0.0746311	NA	0.466774	NA	NA	0.721494	0.533804	-0.294012	NA	NA	-0.117682	NA	NA	0.109465	-0.569434	-0.349378	0.111486	0.35361	0.109046	NA	NA	0.135778	-0.107338	-0.644854	NA
A0A2R8VHX1	Ndufa6	NADH dehydrogenase [ubiquinone] 1 alpha subcomplex subunit 6 (Fragment) OS=Mus musculus OX=10090 GN=Ndufa6 PE=1 SV=1	NA	0.440691	0.305088	-0.857912	NA	NA	-0.211189	0.255437	0.291042	-0.290395	-0.420517	-0.0842103	0.164163	-0.0621515	0.522003	0.366928	0.679588	0.906223	0.0934126	0.410028	NA	NA	-0.377469	NA	NA	NA	0.0933869	0.543858	-0.319316	0.85115	0.360881	0.0631803	NA	0.823583	NA	0.305275	-0.0730666	-0.124594	0.51919	NA	0.228693	0.239468	0.626347	NA	0.095381	-0.210794	0.923948
P14685	Psmd3	26S proteasome non-ATPase regulatory subunit 3 OS=Mus musculus OX=10090 GN=Psmd3 PE=1 SV=3	0.131538	0.106041	0.117909	0.248924	0.118679	-0.0382027	-0.0261868	0.00271148	-0.208824	-0.0974011	0.0609501	0.11028	-0.0194523	-0.190213	-0.0139351	-0.0265494	0.0510029	0.372457	-0.0157424	-0.0930309	-0.238799	-0.115953	-0.226732	-0.0193634	0.0231689	-0.0265033	-0.0518124	-0.0186424	-0.13148	0.141558	0.307434	-0.0709354	0.0404571	0.00441679	-0.0849808	-0.102732	-0.118077	-0.00180148	-0.100517	-0.190021	0.0672714	-0.306254	0.0567807	-0.00343742	0.010861	0.0808949	-0.166989
Q9D7J6	Dnase1l1	Deoxyribonuclease-1-like 1 OS=Mus musculus OX=10090 GN=Dnase1l1 PE=2 SV=3	-0.0117037	-0.220853	-0.493311	NA	-0.371015	-0.510083	-0.258332	NA	0.148279	0.403515	0.942156	-0.408149	-0.558317	-0.579443	-0.416947	0.914124	NA	-0.564793	0.154539	-0.156501	-1.04806	-0.322188	-0.056891	-0.310693	-0.394989	0.442572	-0.205674	-0.315702	-0.370817	-0.285819	-0.100465	0.51521	-0.094822	0.00171643	0.238958	-0.354501	-0.0572717	0.124728	0.0289675	-0.224936	-0.252159	0.265529	0.115792	-0.326344	0.0413455	-0.00600597	-0.170591
Q9R0H0	Acox1	Peroxisomal acyl-coenzyme A oxidase 1 OS=Mus musculus OX=10090 GN=Acox1 PE=1 SV=5	-0.249491	0.562014	-0.337264	-0.0552596	-0.34139	-0.143511	-0.456892	0.215671	-0.512556	-0.52922	0.112062	0.277339	0.485872	-0.19833	-0.0985917	-0.591621	-0.297895	0.583788	0.788007	0.187859	-0.300419	-0.631348	-0.587748	0.676368	-0.457348	-0.455804	-0.100942	0.549415	-0.586572	0.142652	-0.0468044	-0.594103	-0.164125	0.0485353	-0.000308	-0.175897	-0.248522	-0.354359	-0.246223	0.0578826	0.155476	-0.47853	-0.324023	0.833832	0.0706824	-0.199799	-0.432017
Q9R0H0-2	Acox1	Isoform 2 of Peroxisomal acyl-coenzyme A oxidase 1 OS=Mus musculus OX=10090 GN=Acox1	NA	0.360275	NA	NA	NA	NA	NA	NA	NA	NA	NA	NA	NA	NA	NA	NA	NA	NA	NA	NA	NA	NA	NA	NA	NA	NA	-0.168879	NA	NA	NA	-0.113704	-0.554414	NA	NA	NA	NA	NA	NA	NA	NA	NA	NA	NA	NA	NA	NA	NA
Q8CEC6	Ppwd1	Peptidylprolyl isomerase domain and WD repeat-containing protein 1 OS=Mus musculus OX=10090 GN=Ppwd1 PE=1 SV=2	0.0698491	0.215182	0.175138	-0.106378	0.150577	0.340983	-0.322984	0.463531	0.0118243	0.0562296	-0.0124041	0.27285	0.287657	0.344285	0.359227	0.350303	0.339868	-0.0225467	0.202948	-0.167093	-0.626717	0.0182887	-0.437001	0.516912	0.337152	0.0658172	0.162051	0.315876	0.202475	0.140513	0.270401	-0.210133	-0.15628	0.3046	0.0681077	0.2434	0.34191	-0.0207526	0.179467	0.21635	-0.105464	-0.272916	0.248463	0.121029	0.0950707	0.367575	0.0437081
P04919	Slc4a1	Band 3 anion transport protein OS=Mus musculus OX=10090 GN=Slc4a1 PE=1 SV=1	-0.0155306	0.16669	-0.195303	-0.225377	-0.502859	-0.925532	-0.498657	-0.456172	-0.425648	-0.0543989	0.873068	0.278402	-0.289883	-0.151961	-0.525294	0.320293	-0.159266	0.0714371	0.638243	-0.150037	-1.00809	-0.336288	-0.419037	-0.073917	0.130772	0.131236	-0.262782	0.0684132	-0.182096	-0.41568	-0.0923788	-0.16967	-0.394066	-0.0628526	-0.504518	-0.221562	0.286083	0.469367	0.0314997	-0.151412	-0.051588	-0.578529	-0.279095	0.0218769	0.0217913	0.164367	-0.808108
Q78PY7	Snd1	Staphylococcal nuclease domain-containing protein 1 OS=Mus musculus OX=10090 GN=Snd1 PE=1 SV=1	0.114969	0.154344	0.016234	0.362808	0.0570496	-0.0211184	0.0671998	0.0518168	-0.17995	-0.223498	0.0324714	0.0511426	-0.0301511	0.0938688	0.150614	-0.00525178	-0.00906363	-0.0310032	0.00426351	0.0635291	-0.0169132	0.00676034	-0.257136	-0.118626	0.0969362	-0.0462065	-0.10936	-0.0391654	-0.0708575	0.0920007	0.234876	-0.142613	-0.0136109	0.0733083	-0.0240238	-0.0700842	-0.207786	0.0719097	-0.126145	0.0405218	-0.0738372	-0.351095	-0.0798725	-0.156406	-0.13388	0.153986	-0.0605625
Q3U4S0	Pank2	Pantothenate kinase 2 OS=Mus musculus OX=10090 GN=Pank2 PE=1 SV=1	0.0118461	-0.135184	0.282767	0.172661	0.272287	0.11726	-0.196867	0.318121	0.0444218	-0.0396356	-0.0215635	0.108521	0.339132	-0.402197	0.25926	0.211084	-0.133648	0.270267	0.24026	0.134149	-0.349182	0.0361527	0.403358	0.256897	0.118079	0.190775	-0.0422179	0.302418	-0.442941	0.292331	0.0377463	-0.0699721	-0.152497	0.0166456	0.0647604	0.244489	0.128165	-0.307758	-0.161768	0.0147486	0.203705	0.0743141	0.38996	0.256722	-0.134451	0.194073	0.132018
Q99LJ0	Cttnbp2nl	CTTNBP2 N-terminal-like protein OS=Mus musculus OX=10090 GN=Cttnbp2nl PE=1 SV=1	-0.259502	0.169388	0.168476	0.380851	0.0079754	0.205289	-0.147157	0.0125479	-0.385573	-0.0634429	-0.130438	0.0267445	0.0351152	0.111792	0.0548938	-0.0831178	0.0108675	0.0411636	0.175227	0.0226943	-0.0876878	0.0819032	-0.357549	0.0777739	-0.0412204	-0.0269081	-0.191359	0.166201	-0.056666	0.305487	-0.049097	-0.122265	-0.25608	0.137698	-0.10647	0.0722721	-0.23926	0.439135	-0.0783923	-0.0510335	-0.072173	-0.414115	0.332794	0.037687	-0.217181	0.0854659	-0.0530854
Q8K4K6	Pank1	Pantothenate kinase 1 OS=Mus musculus OX=10090 GN=Pank1 PE=1 SV=1	-0.393386	-0.141211	0.593671	-0.558114	0.356027	0.3111	-0.196818	0.318728	0.31112	0.126207	-0.904511	0.368322	0.11248	0.498516	0.450173	-0.2912	0.247026	0.390097	0.213033	0.29691	-0.105217	0.0478324	-0.423768	0.18722	0.381906	0.109014	0.277402	0.086661	0.44623	0.176112	-0.086193	-0.303751	-0.493364	-0.0740144	0.148148	0.465266	0.205315	-0.214149	0.136874	0.119838	0.34718	-0.152242	0.480371	0.202896	-0.128602	-0.137431	0.36724
Q8R2W9	Pank3	Pantothenate kinase 3 OS=Mus musculus OX=10090 GN=Pank3 PE=2 SV=1	0.739457	-0.0804601	-0.153047	0.132804	-0.00045	0.00230189	0.377351	-0.177875	-0.0157091	-0.464566	0.519971	-0.0723308	0.24321	0.246495	0.710551	-0.21474	-0.0898645	-0.184487	-0.342285	0.47855	-1.17329	-0.22999	-0.166522	0.744393	-0.00473837	-0.00643901	0.0943576	0.0794261	-0.270535	0.0154607	0.627983	-0.870554	-0.0577634	0.0669802	0.133306	-0.500754	-0.306439	-0.0656705	-0.26041	-0.187204	-0.437663	-0.603356	-0.618746	0.30125	0.320631	0.3456	-0.832994
Q62468	Vil1	Villin-1 OS=Mus musculus OX=10090 GN=Vil1 PE=1 SV=3	NA	-0.48134	NA	-1.09404	NA	NA	-0.901947	-0.476869	0.380256	NA	-0.682239	1.73477	NA	-1.41521	-0.33383	-1.37516	0.359764	1.11834	-2.22578	-0.467896	NA	NA	-1.06083	0.809698	NA	0.809212	0.748663	-0.447739	0.856186	NA	-0.60293	-2.45882	NA	NA	1.82841	2.42353	-0.390862	-0.820184	NA	NA	-1.88527	NA	NA	NA	NA	-1.58314	-2.05415
Q8R0L9	Tada3	Transcriptional adapter 3 OS=Mus musculus OX=10090 GN=Tada3 PE=1 SV=1	-0.217221	-0.109008	-0.402014	-0.175463	0.0538494	0.0941879	-0.071009	-0.259509	-0.0212857	-0.0182432	0.00585172	-0.0409872	0.19678	0.132393	0.0580632	0.0137489	-0.438538	0.0080721	-0.0104849	-0.00774909	-0.0101666	-0.106348	-0.288562	0.128402	-0.01781	-0.0246995	0.159893	0.0316142	-0.148393	0.180384	0.208195	-0.334173	-0.10214	-0.53615	0.123713	0.205269	0.0877077	0.377269	0.0824195	0.227247	-0.0429921	-0.342599	-0.341655	-0.0923629	-0.0883403	0.0978671	0.173453
Q80UJ7	Rab3gap1	Rab3 GTPase-activating protein catalytic subunit OS=Mus musculus OX=10090 GN=Rab3gap1 PE=1 SV=4	0.13587	0.133081	-0.122416	0.195581	0.169002	0.0791753	0.058434	0.166682	-0.0766212	-0.245389	-0.0441081	0.106226	0.180974	0.00158896	0.0700798	-0.0548613	-0.014582	0.180468	-0.0127769	0.065974	-0.0256186	0.00515494	-0.224383	0.253132	-0.00443349	-0.0436292	0.108262	-0.0297516	0.106072	0.248786	0.133899	-0.23148	-0.0684221	0.133516	0.136321	0.0477513	0.00382569	-0.158827	-0.147131	0.10751	0.119674	-0.306314	-0.133289	0.0710194	0.0136195	0.205235	-0.0200756
Q925N2	Sfxn2	Sideroflexin-2 OS=Mus musculus OX=10090 GN=Sfxn2 PE=1 SV=1	-0.164164	-0.0207742	-1.03723	-0.239453	0.227521	0.0393437	-0.148994	0.272826	0.352643	-0.0887579	-0.709985	0.261369	-0.136385	0.756541	0.820794	-0.152939	0.4453	0.121177	0.111212	0.164324	-0.00180323	-0.0983391	-0.226902	0.10641	-0.0347344	0.0677136	0.944547	0.0051729	0.35805	-0.0926814	-0.0636684	-0.834273	-0.305918	-0.936133	0.22321	0.244087	0.0928236	-1.01662	0.453207	0.391923	0.0289525	-0.0284214	0.0407912	0.0665408	-0.152993	0.279006	1.28919
Q6PHS6	Snx13	Sorting nexin-13 OS=Mus musculus OX=10090 GN=Snx13 PE=2 SV=1	-0.0323192	0.093567	0.0833722	0.302988	0.0285663	0.192846	-0.0292362	-0.000527	-0.231913	-0.0843423	-0.0399683	0.209186	0.0162155	NA	0.135635	0.0294146	0.0107351	-0.104391	0.0913004	-0.0261995	-0.0461304	0.0798846	NA	-0.0105842	0.128617	-0.138845	0.0338533	0.0546785	NA	0.10918	0.0475733	-0.115603	0.176844	0.0395438	0.0722943	0.0979423	-0.0565867	NA	0.0486917	0.0179803	0.0212158	0.0497449	-0.0779658	0.0741575	-0.196908	0.0325259	0.042575
Q64727	Vcl	Vinculin OS=Mus musculus OX=10090 GN=Vcl PE=1 SV=4	-0.0287901	0.209857	-0.0260248	0.479135	0.057469	0.0323068	-0.0469661	-0.0149375	-0.281072	-0.418559	0.412848	0.00356459	-0.0248779	-0.219393	-0.265225	0.132144	-0.107002	-0.0349346	0.13988	0.141681	-0.0646574	-0.228161	-0.344225	0.0401045	-0.0280812	0.120587	-0.214428	0.102352	-0.306724	0.0498683	0.227146	-0.0696987	-0.218646	0.24656	0.0538089	-0.103064	-0.170455	0.268903	-0.0556812	-0.0746138	0.0216234	-0.26603	0.0858853	0.163026	-0.055032	0.298579	-0.180727
A3KMP2	Ttc38	Tetratricopeptide repeat protein 38 OS=Mus musculus OX=10090 GN=Ttc38 PE=1 SV=2	-0.212376	-0.520801	0.214675	-0.359866	0.188371	0.146985	-0.127845	0.401267	0.297141	0.266313	-0.760104	0.179242	0.100423	0.444832	0.15236	-0.579184	-0.141254	-0.0609724	0.181904	-0.0287447	0.12913	0.650604	-0.367945	-0.0878436	-0.00141032	-0.0930998	0.385834	0.245065	0.628287	-0.203054	-0.424182	-0.0548597	-0.575567	-0.247934	-0.0160278	0.986715	0.226763	-0.844294	-0.114038	0.286824	0.0494159	-0.0198363	0.53141	0.0729464	-0.393842	0.005806	0.316148
Q6PGF7	Exoc8	Exocyst complex component 8 OS=Mus musculus OX=10090 GN=Exoc8 PE=1 SV=1	-0.0391798	0.0861164	0.0179593	0.230887	0.0382986	-0.117078	-0.0950166	0.199761	-0.237993	-0.205881	-0.0639721	-0.0715678	0.0386368	-0.0431699	-0.0249208	0.0844639	-0.0612647	0.0633431	0.124226	0.042654	-0.265199	-0.0986165	-0.449737	-0.0569495	-0.0452993	0.029303	-0.0773567	0.0913449	-0.172853	0.176036	0.154461	-0.12334	-0.161462	0.0379464	-0.0248575	-0.0234769	-0.0536564	0.0955019	-0.1383	-0.0751938	0.0665405	-0.345102	0.213318	0.0632818	-0.13505	0.0401433	-0.133152
Q8C170-2	Myo9a	Isoform 2 of Unconventional myosin-IXa OS=Mus musculus OX=10090 GN=Myo9a	-0.00834989	-0.448713	NA	0.0317234	0.279811	-0.297636	-0.184613	-0.0520323	0.286455	-0.0614542	-0.259301	-0.0567854	-0.131059	0.110003	-0.0307874	0.163417	0.0822954	-0.191973	0.0583378	-0.0201354	-0.885013	-0.0213339	-0.148884	0.352747	-0.175549	-0.176146	-0.365226	-0.262438	-0.284346	-0.0691558	-0.0453063	-0.339099	0.0557077	NA	0.246718	0.0270501	-0.0839372	0.080226	-0.179573	0.10176	0.0108266	NA	NA	0.261786	-0.121175	-0.0256502	0.0230159
Q9QY06-2	Myo9b	Isoform 2 of Unconventional myosin-IXb OS=Mus musculus OX=10090 GN=Myo9b	0.0331813	-0.168806	0.0154324	0.00776756	0.151602	0.0457022	-0.128926	0.104314	-0.373509	-0.213869	-0.159197	-0.0380138	-0.0861433	-0.0687195	0.0733636	0.131082	-0.0777895	0.217379	0.0250877	0.07163	-0.233118	-0.0751653	-0.542349	-0.168688	-0.101284	-0.120349	-0.418936	-0.034768	-0.0777299	0.159957	0.0264571	-0.40446	-0.122883	0.0710526	-0.068728	-0.0493466	-0.226418	-0.0863025	-0.237749	0.0327222	-0.0145552	-0.399225	0.17485	0.153273	-0.19186	0.0552429	-0.00304193
Q8K4F5	Abhd11	Protein ABHD11 OS=Mus musculus OX=10090 GN=Abhd11 PE=1 SV=1	-0.26604	-0.152798	-0.0234881	-0.423433	0.142085	0.200332	0.241104	0.387594	0.0770764	0.0467162	-0.468515	0.145719	-0.0878527	0.424268	0.115376	0.0238377	0.272374	0.32643	0.06259	-0.00179224	-0.0515104	-0.0241842	-0.143474	-0.14802	0.270247	0.124923	0.203815	0.0584794	0.566208	0.0463779	-0.0321006	-0.169119	-0.291204	0.00472852	0.107965	0.316046	0.0744059	-0.123736	0.087358	0.216555	0.286601	-0.219875	0.148731	0.270609	-0.0893657	-0.0294554	0.185309
P42859	Htt	Huntingtin OS=Mus musculus OX=10090 GN=Htt PE=1 SV=2	0.157395	0.168295	-0.0911646	-0.0312186	0.223046	0.039032	0.122047	0.104333	-0.0985137	-0.206216	-0.101177	0.155114	0.243216	-0.109727	0.0989642	-0.00112621	0.0483387	0.0432611	0.0776549	0.273568	-0.197122	-0.187179	-0.244744	0.308546	0.0230745	-0.045182	-0.0943504	-0.0588256	0.0653001	0.145003	0.157934	-0.151111	0.0386358	0.275831	0.240942	0.0133061	-0.159943	-0.0135195	0.0212644	0.231548	0.0970169	-0.218839	0.0353764	0.183312	-0.0287562	0.158883	0.0812255
Q91VA7	Idh3b	Isocitrate dehydrogenase [NAD] subunit, mitochondrial OS=Mus musculus OX=10090 GN=Idh3b PE=1 SV=1	-0.256288	0.0271322	0.281274	-0.257676	0.0477046	0.243498	0.238312	0.308274	0.1164	-0.120042	-0.781508	0.354557	0.156321	0.322209	0.207565	-0.00960012	0.39307	0.413234	-0.0284809	0.186372	0.243134	0.0246255	-0.316919	0.0252584	0.258327	0.0853444	0.253559	0.161523	0.555998	0.112129	0.0232366	-0.481516	-0.202552	0.0163774	0.166882	0.139154	0.0899101	-0.516307	0.0539831	0.161621	0.190463	-0.392067	0.273843	0.172471	-0.278301	0.0555147	0.212587
A0A668KL51	Idh3b	Isocitrate dehydrogenase 3 (NAD+) beta OS=Mus musculus OX=10090 GN=Idh3b PE=4 SV=1	-0.851569	-0.707509	0.64823	-0.0109438	-1.334	0.282405	-0.852969	-0.581527	0.62278	0.787448	0.140645	-0.259339	-0.283379	0.688133	-0.0799686	0.301917	-0.617463	-0.460669	-0.421489	-0.796327	0.223762	0.0776059	0.601967	-0.801984	-0.540517	-0.151452	-0.0125246	-0.281068	-0.089491	-1.06314	-0.537318	0.067134	0.137886	-0.66663	-0.443385	0.0473786	0.731701	0.245139	-0.289993	0.0945367	-0.324451	0.521052	-0.0783324	0.00372092	-0.167426	-0.410661	0.00312199
Q6P4S8	Ints1	Integrator complex subunit 1 OS=Mus musculus OX=10090 GN=Ints1 PE=1 SV=2	0.0808669	0.140722	0.272541	-0.188223	-0.0688467	0.173842	0.0170859	0.0850474	-0.0451362	-0.0119979	-0.0948672	0.0911247	0.427395	0.301956	0.27801	0.0744641	-0.0226964	0.0263825	0.217791	0.0331925	-0.188418	0.152156	-0.368397	-0.0124402	0.09757	-0.210493	0.0836864	0.183852	-0.0794988	0.375036	0.161119	-0.199442	-0.0626297	0.186441	0.00119604	0.109009	0.134541	-0.451875	0.0435329	0.0357012	0.0648573	-0.412756	0.205095	-0.00167393	-0.0896594	0.14944	0.0686998
Q9QXK3	Copg2	Coatomer subunit gamma-2 OS=Mus musculus OX=10090 GN=Copg2 PE=1 SV=1	0.155198	-0.0872991	0.075141	0.0599804	0.13884	0.0945818	0.00462828	0.195941	-0.19763	-0.167056	-0.024077	0.100601	0.193282	0.0394615	0.131824	-0.00370919	0.0321192	0.0563238	0.0491938	0.105262	-0.187174	-0.0156182	-0.387362	0.130715	-0.015897	0.190126	0.115103	0.0551868	0.101916	0.306283	0.264117	-0.362076	-0.0737353	0.00403756	-0.0609665	0.113738	-0.0224665	-0.539002	-0.106171	-0.0111254	0.0915507	-0.283016	0.241078	0.0625417	-0.0121861	0.148029	-0.00837979
Q9QZE5	Copg1	Coatomer subunit gamma-1 OS=Mus musculus OX=10090 GN=Copg1 PE=1 SV=1	-0.00407812	-0.0213627	0.05152	0.076439	-0.0567834	-0.041765	-0.00875754	0.0594752	-0.0640924	-0.14701	-0.0645136	-0.0194039	0.136509	0.129664	0.106289	0.0346858	-0.0262471	0.0520409	0.137087	0.0227144	-0.567739	0.0279682	-0.303521	0.0821486	0.0466798	-0.141151	0.0392024	0.105902	0.111322	0.193237	0.184864	-0.122692	0.0406111	0.0630197	0.055405	0.204975	-0.0452707	-0.423255	-0.0165866	0.126947	0.0434225	-0.190052	-0.00984248	-0.0495989	-0.0926463	0.190745	-0.0250933
Q9CR00	Psmd9	26S proteasome non-ATPase regulatory subunit 9 OS=Mus musculus OX=10090 GN=Psmd9 PE=1 SV=1	-0.452219	0.145684	-1.00877	0.283135	0.157243	0.147936	0.0067955	-0.255219	-0.35552	-0.4138	0.231659	0.270113	0.284663	0.0822117	0.162896	-0.0371056	-0.420028	-0.0773296	0.538424	0.171145	0.0608372	0.0649052	-0.256579	0.20941	0.268398	0.349893	0.252099	0.220838	-0.582072	0.109573	0.255258	0.0571925	-0.448721	0.22005	0.00417231	0.213038	0.117719	0.203368	0.165644	0.176301	0.142172	-0.0898883	0.132193	0.143053	0.0936236	0.140731	0.0950592
Q9ERE8	Tlnrd1	Talin rod domain-containing protein 1 OS=Mus musculus OX=10090 GN=Tlnrd1 PE=1 SV=1	0.0957449	0.00677064	NA	-0.436906	0.170534	0.0304072	NA	0.108595	NA	NA	0.411367	0.536557	NA	0.200961	0.0877027	0.392588	0.0150842	NA	1.00756	NA	-0.441079	0.022527	-0.403157	NA	0.914128	NA	-0.176477	NA	-0.298432	NA	0.326483	-0.00628602	0.741469	NA	NA	1.08375	0.973005	-0.0712741	NA	0.173044	0.460453	NA	NA	0.0495487	NA	1.06707	0.0904027
Q8BKZ9	Pdhx	Pyruvate dehydrogenase protein X component, mitochondrial OS=Mus musculus OX=10090 GN=Pdhx PE=1 SV=1	-0.152138	0.101019	0.209995	-0.245946	0.198344	0.230697	0.361044	0.272318	0.133977	-0.268504	-0.696058	0.442814	0.0585331	0.197101	0.0434949	-0.381689	0.461976	0.346556	-0.0450124	0.18016	0.640857	-0.18585	-0.255673	0.121777	0.516219	0.100085	0.247965	0.0634553	0.471509	0.146508	-0.190537	-0.387038	-0.168677	0.100125	0.271676	0.0506959	-0.128996	-0.304113	0.0720944	0.0606606	0.364035	-0.391223	0.0576308	0.257733	-0.180604	-0.0980978	0.0110935
F7BE84	Ankrd50	Ankyrin repeat domain 50 (Fragment) OS=Mus musculus OX=10090 GN=Ankrd50 PE=1 SV=1	-0.0645389	0.109872	0.10001	0.248698	0.327163	0.52353	-0.112414	0.141892	-0.125849	-0.376852	-0.348489	0.0878365	0.310259	0.185302	0.293382	0.0206014	0.260469	0.173455	0.252411	0.147691	-0.269411	0.0827394	-0.00533829	0.451236	0.234701	0.0997781	0.21308	0.503722	0.0828529	0.218358	0.0936883	-0.452747	-0.0333319	0.141215	-0.0749855	0.00902315	-0.356382	-0.599643	0.135389	0.162035	0.0701811	-0.362165	-0.0333773	0.241754	-0.15487	0.03858	0.137592
Q8BTI8	Srrm2	Serine/arginine repetitive matrix protein 2 OS=Mus musculus OX=10090 GN=Srrm2 PE=1 SV=3	-0.222264	0.0977191	0.311074	0.457745	0.13865	0.308848	0.0275728	0.0266967	-0.225676	-0.0816169	-0.0656217	0.00799515	0.187964	0.262037	0.211911	-0.111604	0.0271506	0.180925	0.208521	0.042905	0.0304912	0.139448	-0.216077	0.180446	0.175654	0.0439054	0.0584997	0.176171	-0.134324	0.113401	0.0496548	-0.321962	-0.183728	-0.0899571	-0.0065956	-0.0500093	-0.183186	0.465778	-0.146417	-0.191917	-0.228575	-0.356985	0.240457	0.01798	-0.39276	0.0614712	0.0185965
P54310-2	Lipe	Isoform 2 of Hormone-sensitive lipase OS=Mus musculus OX=10090 GN=Lipe	0.401191	0.42953	-0.0124914	0.256416	0.181755	0.144805	0.232712	0.405814	-0.00282694	-0.330352	-0.131363	0.193725	0.378321	-0.216568	0.132716	-0.0606029	0.229808	0.164578	0.0710932	0.283566	0.278413	-0.084702	-0.286639	0.0733198	0.294653	0.206982	0.0628935	0.198458	0.0524663	0.213183	0.356558	-0.394078	0.032418	0.184354	0.0606488	-0.0940069	-0.144974	-0.241405	0.114613	-0.0363702	0.258459	-0.547622	-0.0170001	-0.0624959	-0.202054	0.262517	0.0616844
D3Z1T2	2310009B15Rik	RIKEN cDNA 2310009B15 gene OS=Mus musculus OX=10090 GN=2310009B15Rik PE=4 SV=1	0.0373201	0.188443	-0.0112756	0.0390172	0.203726	0.350957	-0.044186	0.518768	0.358414	-0.210013	-0.721248	0.169659	-0.135467	0.445795	0.3369	-0.117675	0.109293	0.679381	-0.175111	0.539653	0.0677989	0.118337	0.0757153	0.379632	0.591273	0.367183	0.494029	0.322892	0.788591	-0.0293118	0.554602	0.289929	0.339273	0.483996	0.0488387	0.0276432	0.197907	-0.087826	0.0914366	0.0684978	0.136529	-0.0588005	0.209499	-0.0461806	0.0137732	-0.273564	0.41928
Q9ERK4	Cse1l	Exportin-2 OS=Mus musculus OX=10090 GN=Cse1l PE=1 SV=1	0.0147278	-0.253549	0.00837072	-0.0986244	-0.0285551	-0.177824	-0.134331	-0.0694147	-0.0443685	0.0110753	0.047955	-0.0582636	-0.0681747	0.00662289	0.00283956	0.0151974	-0.0982488	-0.00722477	-0.0075099	-0.0881723	-0.788854	-0.0875402	-0.00251718	0.0224553	-0.100338	-0.193724	0.00148529	0.00381195	-0.0948217	0.0562293	0.122226	-0.0891503	0.111172	0.0681613	-0.0617133	0.0123672	0.0440444	-0.402898	-0.0565793	-0.0170735	-0.0734029	-0.0336625	-0.144071	0.00575599	-0.00379428	-0.0505464	-0.00147457
Q9Z0J4-5	Nos1	Isoform NNOS Mu of Nitric oxide synthase, brain OS=Mus musculus OX=10090 GN=Nos1	NA	-1.74831	-0.611129	-2.08335	NA	-2.24146	-0.538405	-1.73176	0.681757	0.538084	NA	NA	-0.258196	NA	-2.60713	-0.304571	-1.26867	-0.752344	NA	-0.568411	-0.500088	0.039211	NA	-0.498102	-1.53447	0.128649	0.137479	-0.525148	NA	-0.544114	-1.25531	1.4406	1.03396	-0.163077	-0.235228	NA	NA	NA	0.23889	NA	NA	0.691453	-1.788	NA	0.40837	NA	0.0483772
P70313	Nos3	Nitric oxide synthase, endothelial OS=Mus musculus OX=10090 GN=Nos3 PE=1 SV=4	-0.21842	0.19382	0.395866	1.15865	0.187892	0.249999	-0.0894681	0.0524987	-0.307063	0.0902613	-0.12815	0.00535438	0.175854	0.114599	0.10073	0.22823	0.118999	-0.0356031	0.224163	0.0785888	-0.275021	0.232323	-0.499884	0.248569	0.14502	0.122267	0.094951	0.221452	-0.102616	0.17121	-0.0688175	-0.232446	-0.285282	0.0999423	0.224292	0.234611	0.00778475	-0.0900641	0.0940971	0.30989	-0.283661	-0.243027	0.558967	0.248239	-0.0550606	-0.0101176	-0.123799
P29477	Nos2	Nitric oxide synthase, inducible OS=Mus musculus OX=10090 GN=Nos2 PE=1 SV=1	-0.141544	NA	0.0639679	-0.281248	-0.149888	-0.496657	-0.958325	-0.149238	-0.91862	NA	NA	NA	NA	NA	-0.155698	0.0257982	-0.133352	-0.719639	NA	-0.209926	-0.563809	0.0605912	NA	NA	-0.368468	NA	NA	-0.0573566	NA	NA	NA	NA	-0.62783	-0.215473	NA	NA	NA	NA	NA	-0.154851	NA	-0.405077	0.49087	-1.69881	NA	NA	0.0156295
Q8CG70	P3h3	Prolyl 3-hydroxylase 3 OS=Mus musculus OX=10090 GN=P3h3 PE=1 SV=1	-0.0335218	NA	0.263738	-0.391038	-0.652286	NA	NA	-1.15371	NA	NA	NA	NA	NA	-0.240757	-0.550248	-0.187348	-0.627222	NA	NA	NA	NA	NA	-0.753598	NA	NA	NA	NA	NA	-0.0877348	NA	NA	NA	NA	-0.0138534	NA	NA	NA	0.570328	NA	0.198887	NA	-0.157963	0.143496	-0.518246	NA	NA	-0.660645
P42669	Pura	Transcriptional activator protein Pur-alpha OS=Mus musculus OX=10090 GN=Pura PE=1 SV=1	0.0103844	0.21194	-0.0435639	0.126849	0.125328	0.0250516	0.0765689	0.135218	-0.128953	-0.135688	-0.157929	0.154238	0.00226872	-0.0815794	0.150654	0.0833035	0.0547266	0.167931	0.139733	0.13619	0.0335951	0.0631236	-0.266133	0.235152	-0.0125145	-0.0436189	-0.0107517	0.0858642	-0.00932348	0.227848	0.144011	-0.0667348	-0.100109	0.166065	0.0886939	0.0482804	-0.0358896	-0.226965	0.225203	0.0539202	0.114503	-0.130715	0.113964	0.144506	-0.0581405	0.147202	0.171361
Q9CZX0-2	Elp3	Isoform 2 of Elongator complex protein 3 OS=Mus musculus OX=10090 GN=Elp3	0.362782	0.21006	0.20421	0.273886	0.170489	0.141981	-0.136029	0.00506037	-0.151558	-0.419248	0.0322136	-0.0455775	0.207686	-0.322764	0.280811	0.167914	-0.0939452	0.238728	0.109228	0.284621	-0.465871	0.0372171	-0.0938069	0.133616	0.103146	0.00621601	0.146612	0.07215	0.163778	0.419037	0.0761598	-0.380662	0.175145	0.197825	0.169916	-0.0153522	-0.258212	-0.305808	-0.0786938	0.107533	0.27494	-0.341009	0.00945812	0.240394	0.0614912	0.193289	-0.0755804
Q8VD76	Gtf2h3	General transcription factor IIH subunit 3 OS=Mus musculus OX=10090 GN=Gtf2h3 PE=1 SV=1	0.355357	NA	0.293224	0.237514	0.0137477	0.189133	-0.214514	0.317452	-0.298194	-0.216456	NA	NA	0.152261	NA	0.37269	0.0896373	-0.114561	0.0624632	NA	-0.0758407	-0.155247	0.196528	NA	0.672713	0.237298	0.188926	NA	0.28816	NA	0.034793	NA	NA	-0.0677977	-0.103253	0.242792	NA	NA	NA	-0.10159	0.0496956	NA	-0.24932	0.192369	0.224077	-0.245815	NA	-0.0552349
Q9Z2G1	Fem1aa	Protein fem-1 homolog A-A OS=Mus musculus OX=10090 GN=Fem1aa PE=2 SV=1	NA	NA	0.0435949	0.0338898	NA	0.147116	-0.0574135	-0.122099	0.234575	0.0597531	NA	NA	0.0710491	NA	-0.414812	-0.35384	0.279432	-0.012982	NA	0.157093	-0.278727	0.0816295	NA	NA	-0.0608504	NA	NA	0.206235	NA	0.13718	NA	NA	0.30818	0.117009	NA	NA	NA	NA	0.0354841	NA	NA	0.137921	-0.376692	NA	0.224895	NA	-0.160874
P01029	C4b	Complement C4-B OS=Mus musculus OX=10090 GN=C4b PE=1 SV=3	-0.0757942	0.419359	-0.990171	0.266801	0.0810433	-0.325929	-0.968225	-0.593741	-0.691079	-0.122207	0.553251	-0.0701628	-0.499388	0.48994	-0.532865	0.97885	-0.744111	-0.0362488	-0.131782	0.108239	-1.49981	0.361803	-0.818196	0.466257	0.609498	0.0430105	0.161873	-0.131462	-0.641746	-0.738979	-0.230812	-0.213806	-0.100928	0.120913	-0.161139	-0.133496	-0.746692	0.255601	-0.651602	0.893721	-0.0821753	-0.327722	0.679051	0.527257	-0.105656	0.925327	-0.697262
Q91V98	Cd248	Endosialin OS=Mus musculus OX=10090 GN=Cd248 PE=1 SV=1	0.205264	-0.0335772	0.535315	0.562146	0.836906	0.0537333	0.0661159	-0.158984	-0.520079	0.33943	0.323296	-0.141126	-0.533341	-0.179578	0.495097	-0.425639	-0.691414	0.0110704	0.0763022	-0.113313	-0.126252	0.199737	0.0016771	-0.165919	-0.251755	-0.202498	-0.727501	0.0134635	-0.427475	-0.0573919	0.182933	-0.0643991	-0.428296	0.432096	0.158661	0.140967	-0.243401	0.344268	-0.278267	0.344519	-0.249619	-0.198119	0.51355	-0.394269	-0.369984	0.110027	-0.457405
Q8VDJ3	Hdlbp	Vigilin OS=Mus musculus OX=10090 GN=Hdlbp PE=1 SV=1	0.00833719	0.161516	0.173414	0.384023	0.12382	0.0484619	0.106108	0.23037	-0.159092	-0.16125	0.00274255	-0.0446435	-0.0446221	0.16471	0.0356133	-0.0717476	0.0299619	-0.0507279	-0.0216712	0.0208733	-0.0349869	0.126656	-0.316043	-0.147338	0.0461064	5.58e-05	0.0109376	0.039512	0.0610052	0.279489	0.289708	-0.0437074	-0.112926	0.0310496	-0.124599	0.0342813	-0.0938026	0.120528	-0.128672	-0.0276882	-0.0222101	-0.377986	0.168346	-0.0609263	-0.137354	0.0899183	0.0278228
Q61233	Lcp1	Plastin-2 OS=Mus musculus OX=10090 GN=Lcp1 PE=1 SV=4	0.0253171	-0.0473143	-0.56997	0.281521	-0.535384	-0.924606	-0.843994	-0.341201	-1.00412	-0.601172	0.254975	-0.814123	-0.397554	-0.236961	-0.0614408	0.359803	-0.737597	-0.644365	-0.339782	-0.288592	-0.969936	-0.0705317	-1.09153	-0.501459	-0.807231	-0.57459	-0.85446	-0.415524	-0.591461	-0.459754	-0.0315462	-0.142908	-0.649536	-0.0553277	-0.415265	-0.360104	-0.544659	0.472694	-0.909572	0.0643842	-0.762085	-0.698126	0.149679	-0.749227	-0.710288	0.440778	-0.286836
Q99K51	Pls3	Plastin-3 OS=Mus musculus OX=10090 GN=Pls3 PE=1 SV=3	-0.291237	0.0763397	-0.047349	0.505458	-0.169796	-0.261124	-0.0860363	-0.168039	-0.545762	-0.139995	0.212662	-0.0724816	-0.0595413	0.0778147	-0.126605	-0.0210957	-0.0312314	-0.263879	0.109531	0.0692576	-0.438826	-0.176123	-0.804525	0.175878	0.0208633	-0.15091	-0.273425	0.134451	0.0708607	0.0071813	0.101518	-0.0367089	-0.0503082	-0.00941857	0.258892	-0.181795	-0.327377	-0.153981	-0.0988453	-0.242549	-0.193191	-0.536896	0.259252	-0.0158784	-0.350429	0.0722152	-0.126302
Q3V0K9	Pls1	Plastin-1 OS=Mus musculus OX=10090 GN=Pls1 PE=1 SV=1	-0.355271	0.0739341	-0.155046	0.430286	-0.262797	-0.346704	-0.0906515	-0.182116	-0.499642	-0.176187	0.330578	-0.138436	-0.141484	0.0742403	-0.0814227	-0.0318738	-0.138831	-0.274235	-0.00798193	-0.0473428	-0.461423	-0.295199	-0.838948	0.280708	-0.033722	-0.079732	-0.356679	0.109878	-0.0220928	-0.11477	-0.0547452	-0.123036	-0.219078	-0.0445618	0.238636	-0.123534	-0.356039	0.34656	-0.117363	-0.222009	-0.249411	-0.523178	0.202499	-0.15827	-0.162789	-0.00514659	-0.217667
Q61285	Abcd2	ATP-binding cassette sub-family D member 2 OS=Mus musculus OX=10090 GN=Abcd2 PE=1 SV=1	-0.363432	1.04631	-1.34539	-0.107629	-0.283863	-0.461685	-0.307987	0.445285	-0.760432	-0.940084	0.30597	-0.814604	0.478806	-0.52352	0.201588	0.0272827	-0.657317	0.283002	0.540129	0.502611	-0.105973	-0.898445	-0.476875	0.356772	-0.883069	0.153909	-0.342938	-0.00800067	-0.634631	0.0949515	0.693279	-0.541634	0.422955	0.477236	0.327513	-0.998309	-0.0481039	-0.305928	-0.13971	0.114939	-0.0566965	-0.493606	-0.821724	0.0787717	0.273095	0.604358	-0.634513
P48410	Abcd1	ATP-binding cassette sub-family D member 1 OS=Mus musculus OX=10090 GN=Abcd1 PE=1 SV=1	-0.614244	0.404171	0.175277	0.237502	-0.16095	0.290816	-0.144093	0.213776	-0.196316	0.145038	-0.29243	-0.155361	0.375992	0.586337	0.198882	0.256976	-0.0677337	0.181781	0.216783	0.110248	-0.164079	-0.0370754	-0.283095	-0.694464	-0.506815	0.00715192	-0.316242	0.41201	-0.660288	0.202247	0.277002	0.0406671	0.0902208	0.00554989	-0.543458	-0.0100249	-0.0480444	-0.0948043	0.0567666	0.0430129	0.32232	-0.275614	-0.268376	0.415688	0.101713	-0.143643	-0.320918
Q6ZPS6	Ankib1	Ankyrin repeat and IBR domain-containing protein 1 OS=Mus musculus OX=10090 GN=Ankib1 PE=1 SV=2	-0.0634295	0.0187736	-0.0747785	-0.108909	-0.00744177	0.171895	-0.0571517	0.125073	-0.228837	-0.74022	0.0431806	-0.162273	0.322275	-0.0834981	0.199614	-0.0578062	0.126715	-0.0301689	0.0726098	0.0289745	-0.0432713	-0.0863511	-0.155907	0.258913	-0.0726898	0.200797	-0.0796385	-0.00411108	0.0289605	0.242188	0.211638	-0.266831	0.00933772	0.170083	0.236003	-0.0550096	-0.127854	-0.121113	-0.0206661	-0.122256	0.0635703	-0.391586	-0.257844	0.122317	-0.0427413	0.152092	-0.163246
Q9CPV4	Glod4	Glyoxalase domain-containing protein 4 OS=Mus musculus OX=10090 GN=Glod4 PE=1 SV=1	-0.0318567	0.0232415	0.194633	-0.019309	0.403916	0.337011	0.067195	0.196562	-0.04049	-0.174551	-0.394296	0.062274	0.265173	0.0696298	0.132269	0.00919264	-0.0238098	-0.00689788	0.155606	-0.00108656	0.206645	0.0238805	-0.27211	-0.135072	0.0540423	0.0679094	-0.066306	0.121545	0.169681	0.186544	-0.0918662	-0.11263	-0.100701	-0.0908956	-0.318232	-0.0678189	-0.0620763	-0.0665973	-0.0178552	0.0349242	0.134697	-0.0929359	0.524545	0.162743	-0.355614	0.209056	-0.013256
G5E8Q0	Lyst	Lysosomal-trafficking regulator OS=Mus musculus OX=10090 GN=Lyst PE=1 SV=1	0.447328	0.377218	0.0377167	0.295123	0.341339	-0.105743	0.0288245	-0.306751	-0.534462	-0.313234	0.100658	0.395213	0.308449	0.139615	-0.26798	0.524769	-0.326828	-0.083592	0.102898	-0.168436	-0.516811	-0.0335547	-0.373653	-0.0702539	-0.192648	-0.158512	-0.283527	-0.156953	-0.132266	0.199173	0.300164	-0.0658618	-0.13987	0.0603328	-0.33904	-0.036819	0.10489	-0.0516452	-0.232409	-0.316812	-0.115436	-0.416594	0.00642326	0.076547	0.0492755	0.333734	0.327325
Q9WUA3	Pfkp	ATP-dependent 6-phosphofructokinase, platelet type OS=Mus musculus OX=10090 GN=Pfkp PE=1 SV=1	0.382456	0.372804	0.187705	0.800596	0.592794	0.0348535	0.136982	-0.0461304	-0.274247	-0.33655	-0.34527	0.378488	-0.0896118	-0.583665	-0.249538	-0.120826	0.813259	0.463647	-0.170081	0.434539	0.108057	-0.21088	-0.195038	0.986413	0.39623	0.264929	-0.192426	-0.343084	0.106091	0.31997	0.753614	-0.844291	0.344717	0.149461	0.316444	-0.0690899	-0.454465	0.0942716	-0.0932287	-0.32964	0.575129	-0.874343	-0.19302	-0.349347	-0.198088	0.0375614	-0.442928
P12382	Pfkl	ATP-dependent 6-phosphofructokinase, liver type OS=Mus musculus OX=10090 GN=Pfkl PE=1 SV=4	0.269446	0.515715	-0.274859	-0.275619	0.149296	-0.339697	-0.0512629	0.00081	-0.162624	-1.20834	-0.188089	0.617831	0.137696	-0.31988	-0.0422138	-0.266451	0.399777	0.517349	-0.212607	0.551494	-1.35994	-0.408906	-0.0955339	0.298271	-0.0468586	0.0877389	-0.0987506	-0.267987	-0.312427	0.5141	0.649921	-1.16525	0.24316	-0.229666	0.132014	-0.193538	-0.491386	-0.590995	-0.186054	-0.255666	0.476438	-1.01341	-0.802216	0.13349	-0.0257729	0.154691	-0.806248
Q8K0Y7	Paxx	Protein PAXX OS=Mus musculus OX=10090 GN=Paxx PE=1 SV=1	-0.333513	0.128937	0.886029	-0.3852	0.662889	0.569017	0.318441	-1.29275	-0.214409	0.473334	-0.508508	-1.5992	-0.116555	-0.438123	0.608858	-0.142643	1.15644	0.348411	-0.782775	0.235775	-0.491294	-0.51806	0.207846	-1.3026	0.377479	0.485468	0.0560958	-0.856635	-0.794717	1.04596	1.18704	-0.706341	0.347319	-0.195767	-0.360981	0.479018	0.00730279	0.752769	-0.0679046	-0.853373	0.637421	-0.14357	0.130529	0.454748	-0.206264	-0.00406013	-0.133112
Q8C761	Wdr60	WD repeat-containing protein 60 OS=Mus musculus OX=10090 GN=Wdr60 PE=1 SV=1	0.377684	NA	NA	-0.740342	0.380569	-0.0681344	0.0546155	-0.355953	0.0246559	-0.533786	-0.0222893	-0.123257	0.19673	NA	-0.00497147	0.107031	0.0960339	0.283951	0.262838	0.109971	-0.358816	-0.388975	NA	0.364507	-0.235162	-0.140119	NA	-0.0519831	NA	0.351581	NA	NA	-0.511252	NA	-0.0556667	-0.324906	-0.0142911	NA	0.299518	0.42619	-0.0580127	NA	NA	0.153042	0.0926948	-0.101446	-0.11529
O08759	Ube3a	Ubiquitin-protein ligase E3A OS=Mus musculus OX=10090 GN=Ube3a PE=1 SV=2	-0.0469697	0.0368648	0.303568	-0.0963972	0.0711653	0.0702461	-0.143257	0.00818337	-0.0703514	0.00762145	-0.135296	0.0145177	0.0143905	0.0880915	0.138458	-0.0667571	0.0808337	-0.0298752	0.0489073	0.00474433	-0.530488	0.0405357	-0.19111	-0.0444947	0.107906	-0.0983398	0.143843	0.0365361	0.090369	0.203204	0.0899881	-0.0756744	0.0472511	-0.0701645	-0.0505651	0.0713602	0.101765	-0.159133	-0.0469508	0.0245669	0.109865	-0.226452	0.191375	0.153212	-0.115751	0.0297953	-0.0222712
Q9CZ13	Uqcrc1	Cytochrome b-c1 complex subunit 1, mitochondrial OS=Mus musculus OX=10090 GN=Uqcrc1 PE=1 SV=2	-0.261138	-0.0857685	0.220201	-0.191225	0.117569	0.315829	0.125177	0.26775	0.289118	-0.128295	-0.698081	0.233341	0.223827	0.377532	0.310627	-0.0164005	0.292615	0.256323	0.0595982	0.117766	0.35148	0.0395552	-0.215104	0.138891	0.304557	0.0173775	0.296171	0.183348	0.521687	-0.0612233	-0.086187	-0.312549	-0.0323571	0.121246	0.145478	0.245415	0.103683	-0.358822	0.158597	0.243465	0.128182	-0.193761	0.178596	0.183323	-0.152792	0.0441258	0.299591
Q9CXT8	Pmpcb	Mitochondrial-processing peptidase subunit beta OS=Mus musculus OX=10090 GN=Pmpcb PE=1 SV=1	0.0967089	0.108533	0.187377	0.0956163	0.154506	0.177245	0.434507	0.364041	0.141455	-0.407331	-0.269351	0.162731	0.31659	0.283501	0.0980001	0.0113129	0.21614	0.25	-0.0564695	0.0838306	-0.038087	-0.216372	-0.268452	0.268442	0.0918847	0.15425	0.106208	0.0480491	0.352433	0.170363	0.125812	-0.37066	-0.212293	0.038742	-0.0366561	-0.0541244	-0.103264	0.0480176	0.0696811	-0.0632788	0.123383	-0.464986	-0.105619	0.0288147	-0.174361	0.1133	0.289453
F8VPP8	Zc3h7b	Zinc finger CCCH type-containing 7B OS=Mus musculus OX=10090 GN=Zc3h7b PE=1 SV=1	-0.040835	-0.0460049	-0.120303	0.139248	-0.0902993	0.00213431	-0.0786991	0.086433	-0.18181	-0.140476	-0.251758	-0.0144631	0.330925	0.0918689	0.111445	-0.0899831	0.182806	-0.0578294	0.423022	0.211768	-0.41947	-0.154814	-0.208822	-0.0602358	0.0158468	0.161147	-0.192004	-0.142753	-0.137481	0.319288	0.0341363	-0.314911	-0.0595839	0.0803044	-0.0952201	-0.0342802	0.0418307	0.064886	0.0954615	-0.0600473	0.08312	-0.293275	0.152166	-0.0760126	-0.0789784	0.1439	-0.116407
Q8VCX5-2	Micu1	Isoform 2 of Calcium uptake protein 1, mitochondrial OS=Mus musculus OX=10090 GN=Micu1	-0.450525	0.060636	0.142463	0.00198461	-0.283686	0.0667854	0.0127086	0.264325	-0.0765679	-0.0238775	-0.180779	-0.0266272	0.135813	0.0741109	-0.0407466	-0.0785914	0.0742379	-0.121363	-0.179621	-0.0720132	-0.106254	0.106298	-0.176929	-0.146061	0.0519565	0.00761696	0.0450786	0.262993	-0.0137279	-0.121823	0.0798085	0.156635	0.199323	-0.0128319	-0.0236908	0.000561	-0.230746	-0.0771428	0.10057	0.0357494	-0.0862331	-0.206348	0.230453	0.00192283	-0.117909	-0.19668	-0.149331
Q6IRU2	Tpm4	Tropomyosin alpha-4 chain OS=Mus musculus OX=10090 GN=Tpm4 PE=1 SV=3	-0.153817	0.63181	0.290058	0.515758	0.238186	0.219313	0.154439	0.0432454	-0.989978	-0.0378705	1.1159	0.188195	0.161333	-0.000394	0.0616519	0.209214	-0.293086	-0.319769	0.0718695	-0.15397	-0.00631549	0.135805	-0.103427	0.472789	0.133108	0.341979	-0.541871	-0.472002	-0.740695	0.0652003	0.0934799	-0.346605	-0.568723	-0.392057	0.162615	0.119998	-0.385756	0.501793	-0.672452	0.130468	-0.0590522	-0.0517885	0.419997	-0.159287	0.272936	0.353658	-0.580795
Q7TMK6	Hook2	Protein Hook homolog 2 OS=Mus musculus OX=10090 GN=Hook2 PE=1 SV=3	0.0996083	-0.280891	0.296306	0.727558	0.105259	0.0525378	0.336707	0.173692	-0.60151	-0.549693	-0.131317	0.415803	0.0669486	-0.000533	-0.0345852	-0.268551	-0.122141	-0.171517	0.0694342	0.226862	-0.108784	-0.0479046	-0.0430345	-0.0115116	-0.239397	-0.16909	-0.671943	0.0742418	-0.200692	-0.0580599	-0.153906	-0.417434	-0.448378	0.424411	0.118337	0.448379	-0.147303	0.580514	-0.28509	0.0502967	0.139367	-0.15617	0.128485	0.169775	-0.100086	0.465134	-0.169598
B2RUJ6	Rapgef6	Rap guanine nucleotide exchange factor (GEF) 6 OS=Mus musculus OX=10090 GN=Rapgef6 PE=1 SV=1	0.0436931	0.0580284	-0.0140437	0.612725	0.0429568	0.111059	-0.097163	0.296581	-0.269935	-0.170042	-0.105111	-0.0132295	0.26994	0.113106	0.0745273	0.0741796	0.0960287	0.0233364	-0.018218	0.0693849	0.00963436	0.0830658	-0.293554	-0.0291074	-0.00339156	0.0643522	-0.140294	0.079032	-0.172639	0.447794	0.135148	-0.0297147	-0.0185171	0.0411091	0.0627384	-0.119881	-0.237063	0.0146968	-0.16558	-0.0645487	-0.103719	-0.531111	-0.0607597	-0.128445	-0.10845	0.0556378	-0.130308
A0A0A6YWG7	Rapgef2	Rap guanine nucleotide exchange factor 2 OS=Mus musculus OX=10090 GN=Rapgef2 PE=1 SV=1	-0.154057	-0.0932963	0.299845	-0.0305284	0.0465158	0.187925	-0.0310389	0.224981	-0.00174708	0.137748	-0.0801274	0.173621	0.207228	0.218003	0.437024	-0.0383474	-0.0304317	-0.119157	0.175424	-0.0933621	8.13e-05	0.0883808	-0.449071	0.255477	-0.0262037	0.316447	-0.112584	0.038807	-0.0868435	0.0039571	0.134829	-0.0244621	0.00261974	-0.0291463	0.163223	0.295672	0.254764	0.214971	0.163366	0.181722	-0.0149714	-0.320465	0.284979	-0.0527978	0.052697	0.286679	0.0389198
P55264	Adk	Adenosine kinase OS=Mus musculus OX=10090 GN=Adk PE=1 SV=2	0.258943	0.358421	0.505351	0.0191858	0.56543	-0.0154448	0.130034	0.533389	0.547209	-0.1244	-0.394611	0.347215	0.189762	0.51782	0.474219	0.335777	0.182466	0.770087	0.366204	0.971056	-0.803377	0.669721	0.0499305	0.45742	0.802562	-0.116832	0.48647	0.754604	0.24942	0.533283	0.605707	0.380122	0.858747	0.773022	0.134516	0.273235	-0.00883524	-0.663588	0.393044	0.797628	0.156899	0.539346	0.468148	0.680288	0.293653	0.151097	0.611996
Q80V03	Adck5	Uncharacterized aarF domain-containing protein kinase 5 OS=Mus musculus OX=10090 GN=Adck5 PE=2 SV=2	-0.900966	0.0348854	-0.0892729	-0.502024	0.20674	0.0982386	0.0269666	0.419337	-0.0422901	-0.406356	-0.41935	0.513527	0.38751	-0.0284513	0.0810143	0.194556	0.356078	0.315407	0.27001	0.338216	-0.949582	-0.214759	0.0574186	0.0367739	0.340849	0.240136	0.00836728	0.0852616	0.378092	0.427217	0.387611	-0.0858275	0.171049	0.354657	0.0408712	-0.458109	0.0480233	-1.44874	0.0927421	-0.334398	0.231136	-0.730801	-0.195538	-0.383404	0.0630032	-0.568724	0.229806
Q9R1C6	Dgke	Diacylglycerol kinase epsilon OS=Mus musculus OX=10090 GN=Dgke PE=1 SV=1	-0.410859	-0.417982	0.321016	0.330561	0.237447	0.359127	-0.10057	0.179855	-0.283816	-0.227599	-0.283321	0.353388	-0.087621	0.0332508	0.188215	-0.0153597	0.377437	0.00474329	0.296972	0.208682	-0.138718	0.188514	-0.525849	-0.0460556	0.3203	-0.0784024	0.355272	0.209676	0.16565	0.5506	0.16878	-0.304202	0.0371088	0.116409	0.0573329	0.304498	0.213659	-0.303664	0.00819951	0.219686	0.118261	-0.2684	0.0817798	-0.140996	-0.112323	0.158019	-0.0433777
Q9WVE8	Pacsin2	Protein kinase C and casein kinase substrate in neurons protein 2 OS=Mus musculus OX=10090 GN=Pacsin2 PE=1 SV=1	-0.165139	0.0931865	0.0358677	0.44605	-0.0296521	-0.0155742	0.0554384	0.167809	-0.143596	-0.225834	-0.0630533	-0.0132335	0.0822641	0.172531	0.0416678	0.141696	0.0663071	0.161919	0.0714497	0.107673	0.0330046	-0.0450557	-0.305036	0.0422182	0.139217	0.141256	-0.0117272	0.0601921	0.0224122	0.273877	0.0731657	-0.220998	-0.0106079	0.162168	-0.17063	-0.0558435	-0.13218	-0.0796251	-0.0624523	0.0397498	0.07609	-0.435156	0.0504	0.139634	-0.114472	0.0760822	0.0313859
A0A2R8W6S4	Pacsin2	Protein kinase C and casein kinase substrate in neurons protein 2 (Fragment) OS=Mus musculus OX=10090 GN=Pacsin2 PE=1 SV=1	NA	-0.136721	-0.114074	0.305936	NA	-0.127933	0.298593	-0.376803	-0.476865	-0.0756679	0.282319	-0.170203	-0.32243	0.303997	-0.163222	0.208561	-0.0758207	0.0082814	-0.0258725	0.0757259	0.501046	-0.347069	-0.0499071	NA	-0.121364	NA	0.0306801	-0.279904	-0.326763	0.148747	0.260078	-0.804664	0.202322	-0.277394	NA	-0.292652	-0.402168	0.384149	-0.309258	NA	-0.18417	-0.875165	-0.589103	NA	0.013774	-0.266751	-0.229296
Q61644	Pacsin1	Protein kinase C and casein kinase substrate in neurons protein 1 OS=Mus musculus OX=10090 GN=Pacsin1 PE=1 SV=1	NA	1.92382	NA	0.590203	NA	0.613065	-0.142591	0.119798	-0.676452	-0.473972	-0.189485	0.573719	0.387751	-0.812065	NA	NA	0.155073	0.313011	0.109783	0.47204	-0.0425638	0.304039	-0.120996	0.0265077	-0.0973172	-0.146581	0.371267	0.186476	-1.00727	-0.822929	-0.253679	-0.146826	-0.0545392	NA	-0.0691787	-0.0472298	0.336096	0.603426	-0.490026	NA	-0.193017	NA	NA	NA	-0.120063	0.869355	NA
Q9CWK8	Snx2	Sorting nexin-2 OS=Mus musculus OX=10090 GN=Snx2 PE=1 SV=2	0.151122	0.235395	0.0532729	0.40663	0.254149	0.0874708	-0.158597	0.156163	-0.481062	-0.110749	-0.162605	-0.0219074	0.220568	0.0222105	0.230279	0.0419627	-0.0665602	0.131019	0.219542	-0.0728738	-0.0384754	0.125732	-0.362981	0.0880698	0.0898467	-0.105738	-0.10875	0.504153	-0.157817	0.106549	0.157449	-0.27723	-0.129541	0.14709	0.0615136	-0.019536	-0.247825	-0.140688	-0.0694257	0.269238	0.173327	-0.160854	0.162111	0.283982	-0.13534	0.28381	-0.0912528
Q9WV80	Snx1	Sorting nexin-1 OS=Mus musculus OX=10090 GN=Snx1 PE=1 SV=1	0.0875463	0.0466724	-0.00452387	0.242963	0.108446	0.0498763	0.0495502	0.164158	-0.280458	-0.19734	-0.0671605	-0.0158163	0.189932	0.051937	0.00289491	-0.0419597	-0.19878	0.296902	0.164123	0.184592	-0.204759	-0.0958349	-0.460884	0.187203	-0.077596	-0.0681768	-0.180679	0.0373988	-0.249592	0.204881	0.111738	-0.362651	-0.267865	0.182391	-0.0105689	-0.156232	-0.221357	-0.172568	-0.21858	-0.00259508	0.139044	-0.305287	0.114514	-0.0208926	-0.153236	0.211566	-0.135727
Q9DC28	Csnk1d	Casein kinase I isoform delta OS=Mus musculus OX=10090 GN=Csnk1d PE=1 SV=2	0.028758	0.000691	-0.0382071	0.281762	0.0602841	0.213525	-0.102808	0.168564	-0.0392598	0.106814	-0.194825	0.0726943	0.0232728	0.0682203	0.240503	0.168955	0.116427	0.0218606	0.246352	-0.157513	0.0893653	0.0489121	-0.203792	0.0320934	0.0347835	0.13757	0.198988	0.0698721	0.0284559	0.185226	-0.0942988	-0.0107438	-0.129859	0.106394	-0.0206046	0.215879	0.0553337	0.336917	0.136096	0.391033	-0.0266524	-0.198962	0.098079	0.216249	0.153388	0.0539072	0.01972
Q9DC28-2	Csnk1d	Isoform 2 of Casein kinase I isoform delta OS=Mus musculus OX=10090 GN=Csnk1d	0.095239	NA	NA	0.642756	0.306009	0.529851	NA	0.30669	NA	0.0370466	NA	NA	0.623991	NA	0.130617	0.143066	0.0865183	NA	NA	NA	0.588271	0.0876534	NA	0.285576	0.258783	0.314056	NA	NA	NA	0.53069	NA	NA	-0.413922	NA	0.290323	NA	NA	NA	0.0790845	0.233726	NA	NA	NA	0.25068	0.100613	NA	0.229585
Q8BK63	Csnk1a1	Casein kinase I isoform alpha OS=Mus musculus OX=10090 GN=Csnk1a1 PE=1 SV=2	-0.017664	-0.197075	0.251185	-0.00663463	0.0928442	0.0104077	-0.0220961	0.090179	-0.0725927	-0.0508336	-0.0535818	0.169306	0.0545387	0.14584	0.0806115	0.0384185	-0.0323798	0.00881099	0.116112	-0.100921	-0.420431	-0.00504	-0.171297	0.123706	0.0997286	-4e-05	0.0684923	0.0327797	-0.240157	0.157248	0.0385507	-0.144142	-0.143045	0.101935	-0.0381729	-0.000136	0.0655582	-0.184991	0.00681563	0.145305	-0.0116732	-0.176974	-0.0429374	0.162993	0.0100334	-0.109974	-0.0441993
Q9JMK2	Csnk1e	Casein kinase I isoform epsilon OS=Mus musculus OX=10090 GN=Csnk1e PE=1 SV=2	-0.0324367	-0.350099	-0.00718145	0.0335009	-0.0461798	0.130479	-0.0642631	0.199867	-0.0960486	0.475084	-0.108887	-0.0462768	-0.00512877	0.0852976	0.988311	0.373109	0.0826774	-0.0359534	0.122172	-0.172499	0.0141325	0.0402884	-0.360879	0.0810663	-0.0437328	0.0514907	0.000174	0.0414724	0.0166395	0.152258	-0.0377386	-0.153717	-0.106988	-0.0265456	-0.0468218	0.184656	0.0400557	0.0254165	0.652563	0.228424	-0.0685115	-0.168604	0.00344291	-0.0446614	0.444217	0.0763972	0.0554963
A0A2R8VI54	Csnk1e	Casein kinase I isoform epsilon (Fragment) OS=Mus musculus OX=10090 GN=Csnk1e PE=1 SV=1	NA	NA	NA	NA	NA	NA	NA	NA	NA	NA	NA	NA	NA	NA	-0.642998	-0.413043	NA	NA	NA	NA	NA	NA	NA	NA	NA	NA	NA	NA	NA	NA	NA	NA	NA	NA	NA	NA	NA	NA	NA	NA	NA	NA	NA	NA	NA	NA	-0.652231
A2A654	Bptf	Bromodomain PHD finger transcription factor OS=Mus musculus OX=10090 GN=Bptf PE=1 SV=1	0.189478	0.131164	0.256588	0.181662	0.158363	0.504419	-0.442215	0.129556	-0.516917	-0.0167996	-0.13773	0.0827587	0.176657	0.269976	0.254435	0.202481	-0.0922639	-0.191975	0.244761	0.0386046	0.0677572	0.140147	-0.262082	0.0135544	0.0391689	0.122089	-0.071699	-0.144146	-0.17701	0.206987	0.0574193	0.00197025	-0.0618789	0.219928	0.043796	0.136202	0.0400616	0.470413	-0.0759542	0.0802637	-0.00845508	-0.150414	0.282143	0.0178952	-0.168062	0.0613055	0.0452256
A0A140LHY5	Bptf	Bromodomain PHD finger transcription factor (Fragment) OS=Mus musculus OX=10090 GN=Bptf PE=1 SV=1	NA	NA	NA	NA	NA	0.238549	NA	NA	NA	NA	NA	NA	NA	NA	NA	NA	NA	NA	NA	NA	-0.178614	0.397381	NA	NA	-0.0333262	NA	NA	NA	NA	NA	NA	NA	-0.171422	NA	NA	NA	NA	NA	NA	NA	NA	NA	NA	NA	NA	NA	NA
Q9Z207	Diaph3	Protein diaphanous homolog 3 OS=Mus musculus OX=10090 GN=Diaph3 PE=1 SV=1	NA	NA	NA	NA	NA	0.360674	NA	NA	NA	NA	NA	NA	NA	0.300381	NA	NA	NA	NA	NA	NA	0.125952	-0.166957	0.0365847	NA	0.243291	NA	NA	NA	0.446293	NA	NA	NA	-0.145349	NA	NA	NA	NA	-0.276394	NA	NA	NA	NA	NA	NA	NA	NA	NA
A0A1B0GRA5	Stim1	Stromal interaction molecule 1 OS=Mus musculus OX=10090 GN=Stim1 PE=1 SV=1	-0.180248	-0.12773	0.175106	0.0598825	-0.0346387	-0.142026	-0.077495	0.155996	0.00914921	0.0572902	-0.170907	0.0149415	0.0536902	-0.151027	-0.0190686	-0.190677	0.343596	-0.109393	0.352324	0.12976	0.158496	-0.0627246	-0.0700094	-0.27759	-0.127203	0.0909512	-0.0690218	0.0979132	0.0155587	0.17404	-0.298776	-0.0315593	0.0740294	0.125512	-0.134899	0.0280988	-0.00134312	0.300518	0.0448064	-0.056899	0.230578	0.00707687	-0.0924977	-0.00624959	-0.166937	-0.202282	0.210403
P83093	Stim2	Stromal interaction molecule 2 OS=Mus musculus OX=10090 GN=Stim2 PE=1 SV=2	-0.155775	0.0989998	-0.0529859	0.44076	-0.0507401	-0.12361	-0.201544	-0.125751	-0.501902	-0.106767	0.0734138	-0.057981	-0.00797403	-0.229726	-0.217935	0.155325	-0.0917736	-0.224235	0.0099585	-0.120444	-0.326308	-0.0437729	-0.378949	-0.244368	-0.159413	-0.17386	-0.231852	-0.105685	-0.255471	0.372371	0.23597	0.0151944	-0.0255931	0.0860994	-0.0989114	0.0555009	-0.115654	0.266455	-0.189981	-0.105002	0.0435925	-0.30372	0.0895409	-0.173768	-0.113201	0.176273	-0.140435
E9PWQ3	Col6a3	Collagen, type VI, alpha 3 OS=Mus musculus OX=10090 GN=Col6a3 PE=1 SV=2	-0.228258	0.15786	0.0862423	0.763162	0.059082	0.405919	-0.128436	-0.203904	-0.481974	-0.356765	0.137364	-0.0313526	-0.247133	-0.358187	-0.327669	-0.058225	-0.411951	0.183299	0.346802	0.0887442	-0.163843	-0.426388	-0.28299	-0.225291	0.0168442	-0.38444	-0.471056	0.217372	-0.671665	0.496705	0.317853	0.123216	-0.223073	0.529629	0.0733792	-0.266486	-0.199009	0.131226	-0.0354186	-0.00962541	-0.0719896	-0.0445348	0.980389	0.115493	-0.234342	0.095438	-0.325139
J3QQ16	Col6a3	Collagen, type VI, alpha 3 OS=Mus musculus OX=10090 GN=Col6a3 PE=1 SV=1	-0.096641	0.0406187	0.0967274	0.348862	0.258473	0.457661	0.0303766	-0.222822	-0.408801	-0.338096	-0.196668	-0.209235	-0.324879	-0.334251	-0.369543	-0.229558	-0.348936	0.135682	0.220043	0.223185	-1.07873	-0.411042	-0.429098	-0.165083	0.0221407	-0.78887	-0.658161	0.363503	-0.758319	0.378269	0.21754	-0.030974	-0.330176	0.485888	-0.0228561	-0.394704	-0.256871	-0.559007	-0.0217683	-0.0574289	-0.216279	-0.0132876	0.947906	0.244814	-0.225249	-0.165972	-0.439386
Q3UCV8	Otulin	Ubiquitin thioesterase otulin OS=Mus musculus OX=10090 GN=Otulin PE=1 SV=1	-0.0438105	-0.234753	-0.190769	-0.0910615	-0.0787087	-0.107916	-0.214994	-0.062488	-0.179054	-0.34563	-0.167887	-0.0994573	0.0722553	-0.756047	-0.0199477	-0.147471	-0.00666314	-0.141722	0.0218061	-0.0536622	-0.353968	-0.0753438	-0.888228	0.226484	0.074983	-0.0195718	-0.352932	-0.302816	-0.641959	0.0750958	-0.226456	-0.57482	0.087298	0.0197034	0.0143247	-0.184901	-0.0352269	-0.556097	-0.0569486	-0.0999668	0.0724712	-0.283042	-0.0874383	-0.071716	-0.125086	-0.0357459	0.0286024
Q5U3K5	Rabl6	Rab-like protein 6 OS=Mus musculus OX=10090 GN=Rabl6 PE=1 SV=2	0.0823476	0.121554	0.228733	0.129617	0.167764	0.225152	0.119593	0.282822	0.0447016	-0.0369098	-0.26142	0.175768	0.328089	0.185423	0.128536	-0.0215203	0.0163742	0.200209	0.173964	0.167521	0.167577	0.242125	-0.266059	-0.0517961	0.203376	0.0963597	0.0863604	0.224038	0.123875	0.245835	0.148822	-0.241303	-0.0444808	0.0526888	0.069151	0.357627	0.0391678	-0.0349007	0.148047	0.223147	0.266542	-0.238521	0.200227	0.117186	-0.144896	0.3193	0.117123
F8VPQ2	Arid4a	AT-rich interactive domain-containing protein 4A OS=Mus musculus OX=10090 GN=Arid4a PE=1 SV=1	-0.106619	0.0614831	0.492383	0.0515437	-0.0466437	0.0508726	-0.0243336	0.11784	-0.0872394	0.0032367	-0.164589	0.101296	0.457909	0.350445	0.0873906	0.151404	0.0398651	0.0181961	0.360435	-0.0332537	-0.340087	0.208628	-0.494025	-0.142038	0.107489	-0.275239	-0.175723	0.313427	-0.372387	0.333553	-0.0710435	-0.129101	-0.0429014	0.19988	-0.270684	0.229043	-0.01939	-0.304672	0.0465003	0.043959	-0.170129	0.0395207	0.381449	0.0108198	-0.289312	0.0306238	-0.231394
A2CG63	Arid4b	AT-rich interactive domain-containing protein 4B OS=Mus musculus OX=10090 GN=Arid4b PE=1 SV=1	0.103315	NA	-0.900922	-0.328867	0.25992	1.91082	NA	-0.0398696	NA	0.128154	-0.270301	-0.128945	0.159773	0.660063	NA	NA	-0.467425	NA	0.193975	NA	-0.103196	0.253135	-0.214585	0.0836643	0.508141	-0.29711	NA	NA	-0.0982592	0.165685	NA	NA	-0.0748544	-0.957042	-0.316968	0.292151	-0.181764	-0.497603	-0.10333	0.301869	-0.110561	-1.6281	-0.422872	0.284991	-0.231122	-0.0427762	NA
Q8JZM7	Cdc73	Parafibromin OS=Mus musculus OX=10090 GN=Cdc73 PE=1 SV=1	-0.0447591	-0.0521927	0.405066	0.0591845	0.119988	0.225224	-0.105493	0.0916792	-0.0371879	-0.0324123	-0.297029	0.0808897	0.212651	0.295156	0.254313	-0.0214309	-0.0463128	0.128886	0.145728	0.0289283	-0.116252	0.130149	-0.272913	0.29794	0.159807	-0.0886777	0.046029	0.28271	-0.0416748	0.198477	-0.0140688	-0.20181	-0.195242	0.220634	-0.0244423	0.0899976	-0.0175563	0.04735	-0.0268066	-0.01135	0.0308267	-0.106886	0.224899	0.159746	-0.302431	-0.0160387	0.073113
Q80TZ3-3	Dnajc6	Isoform 3 of Putative tyrosine-protein phosphatase auxilin OS=Mus musculus OX=10090 GN=Dnajc6	-0.71504	NA	-0.220696	NA	0.594846	0.416145	NA	NA	NA	NA	0.200215	0.443142	NA	0.478885	0.0791535	-0.457046	NA	NA	0.00543922	NA	-0.172574	0.446311	-0.208293	-0.221453	0.440282	0.041614	NA	NA	0.0316675	NA	NA	NA	-0.57549	-0.079507	-0.115086	0.318022	-0.0788776	0.0806609	NA	0.387474	0.14419	-0.630191	-0.0183357	0.0467225	NA	0.116723	0.0909556
Q99KY4	Gak	Cyclin-G-associated kinase OS=Mus musculus OX=10090 GN=Gak PE=1 SV=2	0.119683	0.0737194	0.153995	0.0989745	0.124132	0.180493	0.122316	0.206497	-0.0619329	-0.281569	-0.266047	0.185547	0.176059	0.0797794	0.160432	0.0429633	0.0772644	0.133451	0.0837709	0.108139	-0.240436	0.0477989	-0.296928	0.146363	0.111701	0.00244657	0.0689536	0.0277754	0.0415395	0.158548	0.211528	-0.350676	-0.0372577	0.0965336	0.124643	0.113774	-0.0731602	-0.180536	-0.0536004	0.101993	0.129891	-0.33308	-0.0049293	0.0529391	-0.117799	0.121569	0.0270182
Q60931	Vdac3	Voltage-dependent anion-selective channel protein 3 OS=Mus musculus OX=10090 GN=Vdac3 PE=1 SV=1	-0.0732853	-0.0210464	0.447602	0.0643984	0.0217881	0.23992	0.0956196	0.205398	0.261337	-0.0251971	-0.136065	0.160871	-0.0259371	0.137522	0.257262	0.004907	0.157478	0.0318234	-0.124778	0.0887484	-0.141781	0.197334	0.119388	-0.0177474	0.308368	0.0217461	0.284972	0.200436	0.281027	0.117195	0.0516259	0.267892	0.204908	-0.0447308	0.0900634	0.109734	0.181334	-0.398784	0.140541	-0.0893094	0.0202906	0.0613606	0.290845	0.224203	0.0532311	0.114861	0.169707
Q60932	Vdac1	Voltage-dependent anion-selective channel protein 1 OS=Mus musculus OX=10090 GN=Vdac1 PE=1 SV=3	-0.0722849	-0.0823821	0.190036	0.0363083	-0.261446	0.112666	0.0228116	0.085108	0.357946	0.02104	0.0405067	0.121161	-0.313175	-0.222111	0.032681	-0.0518351	0.0901873	-0.0085773	-0.193193	0.00398839	0.216573	0.120099	0.283171	-0.0795247	0.243034	0.0257757	0.0709185	0.105426	0.120607	-0.0975997	-0.00253374	0.302414	0.333741	-0.0116648	-0.0744708	-0.13932	0.0243518	-0.226125	0.226203	-0.357006	-0.00739989	0.100955	-0.179844	0.071064	0.197818	0.0737344	0.022743
Q8BHN1	Txlng	Gamma-taxilin OS=Mus musculus OX=10090 GN=Txlng PE=1 SV=1	0.232019	0.1609	-0.230498	0.192336	0.0512753	0.0318816	0.0883196	0.197002	0.0782808	-0.438826	-0.309061	0.17132	0.44471	-0.128565	0.200243	0.15946	0.00123348	0.288955	0.126161	-0.033783	0.156914	-0.182506	-0.367345	0.641761	0.105643	0.076401	0.100991	-0.00223955	0.0470752	0.00999941	0.0589625	-0.457522	-0.0821454	0.0230199	0.27583	-0.156713	-0.242614	-0.028643	-0.34889	-0.0559223	0.108245	-0.462681	-0.209312	0.0190938	-0.120745	0.102965	0.244241
Q9WTL8	Arntl	Aryl hydrocarbon receptor nuclear translocator-like protein 1 OS=Mus musculus OX=10090 GN=Arntl PE=1 SV=2	0.200908	0.0761884	0.109096	0.055527	-0.0568395	0.412823	-0.25706	0.120325	-0.276884	0.0338346	0.171962	0.504757	0.221822	0.294359	0.207059	-0.00154966	0.220659	-0.050101	0.39248	-0.00538594	0.117559	0.367162	-0.0233857	0.681044	0.43398	-0.100808	-0.0975705	0.111644	0.246879	0.350841	-0.0434317	-0.468739	0.285557	0.0616839	0.266423	0.432198	0.260412	0.293467	0.189929	0.310858	0.31888	-0.172708	-0.0444179	0.221547	0.0490971	0.50105	0.15668
Q8BH86	Dglucy	D-glutamate cyclase, mitochondrial OS=Mus musculus OX=10090 GN=Dglucy PE=1 SV=1	0.0274486	0.0749007	0.222451	-0.0483512	-0.0957026	0.451583	0.447491	0.509149	-0.38703	0.239117	-0.21299	0.210331	-0.516869	0.0922553	-0.0780221	0.11864	-0.125656	-0.203527	0.000856	0.085341	0.16176	0.60636	-0.742544	0.0183884	0.204527	0.331298	-0.176595	-0.155174	0.228939	0.241489	-0.0894241	-0.161956	-0.369031	-0.310378	-0.474614	0.276011	-0.0784577	-0.21294	0.362872	0.0173465	0.0687311	-0.504818	0.545618	0.210002	-0.166177	0.628193	0.166937
O35130	Emg1	Ribosomal RNA small subunit methyltransferase NEP1 OS=Mus musculus OX=10090 GN=Emg1 PE=1 SV=1	0.222207	-0.0780628	0.223681	-0.159959	-0.054184	0.0461746	0.00131309	0.0811026	-0.032645	-0.090547	0.0952759	0.336825	-0.0885139	0.538261	0.133008	0.183186	0.0610035	0.0359462	0.644715	-0.0445559	-0.725103	0.1448	-0.166361	0.0448028	0.236492	0.0562073	-0.073971	-0.0106807	0.137957	0.443251	0.183769	-0.200647	-0.0309617	0.112495	0.172933	0.0898315	0.289839	-0.181965	0.0369974	0.22679	0.144285	-0.123214	0.309739	0.197266	-0.0905353	0.203732	0.0130813
J3QPC3	BC024978	cDNA sequence BC024978 OS=Mus musculus OX=10090 GN=BC024978 PE=1 SV=1	0.417727	NA	NA	0.892641	0.334316	NA	0.118087	0.19532	-0.146011	-0.187658	NA	NA	0.126108	NA	NA	NA	0.356162	-0.205025	NA	0.43467	NA	NA	NA	NA	NA	NA	NA	-0.0245241	NA	0.365875	NA	NA	NA	NA	NA	NA	NA	NA	-0.343506	0.336701	NA	NA	NA	0.298471	-0.044193	NA	NA
Q921U8-2	Smtn	Isoform L2 of Smoothelin OS=Mus musculus OX=10090 GN=Smtn	-0.249637	-0.682585	0.293757	1.03583	-0.631431	0.275436	0.33753	-0.0696454	-0.103377	-0.182407	0.0182037	0.505333	-0.236274	0.171082	0.0409197	-0.244886	0.192772	-0.43298	-0.0162747	-0.0336055	-0.324641	0.316508	0.0042188	-0.199402	-0.0457459	-0.128543	-0.623767	-0.232127	-0.0232987	-0.146413	0.0512485	-0.382806	-0.130459	0.735988	0.361044	0.520615	0.0426762	0.347724	-0.183998	0.103304	0.117426	0.313827	0.204093	-0.00245759	0.353494	0.42428	0.0750998
F8VPU2	Farp1	FERM, ARHGEF and pleckstrin domain-containing protein 1 OS=Mus musculus OX=10090 GN=Farp1 PE=1 SV=1	0.159139	0.468578	-0.0304216	0.465497	0.0353055	0.258765	0.465923	0.0371986	-0.348055	-0.144019	-0.00663864	-0.0540762	0.409525	-0.0633017	0.283478	-0.408573	-0.983046	-0.803448	0.339145	0.126101	-0.622483	-0.00180067	-0.00802064	0.129301	0.357686	0.233966	-0.120041	0.0416784	-0.0850869	0.175814	0.0689099	-0.42225	0.250615	0.459152	-0.73516	-0.441957	-0.0289431	0.192617	0.124284	-0.404162	-0.010225	-0.378246	0.279342	0.0550073	0.191199	0.0672528	-0.134711
Q91VS8	Farp2	FERM, ARHGEF and pleckstrin domain-containing protein 2 OS=Mus musculus OX=10090 GN=Farp2 PE=1 SV=2	-0.102668	-0.351435	0.091856	-0.0462825	0.306657	0.0989047	0.359854	0.394396	0.0340843	-0.62919	-0.475001	0.231242	0.0692022	0.437753	0.364205	-0.172954	0.175268	0.392979	0.0617973	0.22897	-0.341178	0.399376	-0.283959	0.639802	0.419597	-0.257946	0.304214	0.138457	0.236939	0.427351	0.284411	-0.984828	0.102725	0.121737	0.214297	0.361688	-0.382564	-0.568526	0.0694502	0.392136	0.0282148	-0.254934	-0.546467	0.044203	-0.426303	-0.221053	0.378852
D3Z4C0	Farp2	FERM, ARHGEF and pleckstrin domain-containing protein 2 OS=Mus musculus OX=10090 GN=Farp2 PE=1 SV=1	0.422201	-0.542024	NA	NA	0.533422	0.623604	0.613965	NA	0.703368	-0.114291	0.0247977	0.903082	0.119781	NA	NA	NA	NA	0.312784	0.702171	0.526708	0.45064	0.392234	NA	NA	0.549674	NA	0.439302	0.392156	NA	0.241213	-0.00696441	-0.9489	0.256045	NA	NA	0.704392	0.326055	NA	0.39127	0.714278	0.712799	NA	NA	0.647158	-0.0238397	0.11304	NA
P42232	Stat5b	Signal transducer and activator of transcription 5B OS=Mus musculus OX=10090 GN=Stat5b PE=1 SV=1	-0.106176	0.316903	0.154822	0.00216276	0.0898608	0.169267	0.149085	0.270896	0.143336	0.107658	0.0388704	0.138795	0.144624	-0.117841	0.279921	0.190961	0.132964	0.0633829	0.263434	0.101259	-0.289068	-0.0399831	0.131562	0.119624	-0.102131	0.176166	0.655534	-0.0400303	-0.313191	0.177719	0.240415	0.270213	0.0914773	0.127089	0.055611	0.387063	0.0757099	-0.304894	0.0169853	0.191968	0.222289	0.343487	0.111401	0.1897	0.386343	0.057672	0.275566
P52633	Stat6	Signal transducer and transcription activator 6 OS=Mus musculus OX=10090 GN=Stat6 PE=1 SV=2	0.178188	0.00967315	0.0482522	0.318349	0.0830898	-0.114924	0.0153076	-0.00539291	-0.433212	-0.339949	0.0727495	0.0364023	-0.00762874	-0.0849314	0.051281	0.174867	0.00495744	0.049781	0.196208	0.00966302	-0.509707	-0.0366425	-0.348496	0.0970698	-0.0593479	-0.067782	-0.326491	0.00870791	-0.312537	0.211267	0.039595	-0.180212	-0.0560357	0.276223	-0.039209	-0.108384	-0.268802	-0.254963	-0.212726	0.0346647	-0.0803816	-0.229466	0.0678099	-0.13142	-0.296876	0.243847	-0.0698573
P42230	Stat5a	Signal transducer and activator of transcription 5A OS=Mus musculus OX=10090 GN=Stat5a PE=1 SV=1	-0.178526	0.0418856	-0.0831898	-0.05622	0.0703791	0.355782	-0.0232661	-0.0213771	0.0654397	-0.108266	-0.38275	0.0950048	0.128067	0.257804	0.469712	-0.189704	0.0141451	0.157975	0.335526	0.033654	0.0594046	-0.166098	-0.130663	0.196352	0.247839	0.0270625	0.0217812	-0.178504	0.0454533	0.251484	0.0522947	-0.231633	-0.0742351	0.0966717	0.078347	0.0397371	-0.23665	-0.667132	0.00501436	0.105911	0.00698288	-0.160884	-0.364013	0.0645677	0.0292846	0.0254474	0.118631
Q922U1	Prpf3	U4/U6 small nuclear ribonucleoprotein Prp3 OS=Mus musculus OX=10090 GN=Prpf3 PE=1 SV=1	0.0741308	0.0731968	0.3426	0.198741	0.106841	0.211919	-0.129581	0.168206	-0.0455755	-0.0332189	-0.198484	0.0320232	0.164457	0.276328	0.249515	-0.107294	-0.0396046	0.0697312	0.145631	-0.00452354	-0.0288311	0.171433	-0.168629	0.169099	0.108276	-0.0187554	0.0246019	0.150781	-0.139345	0.121601	0.0527135	-0.20106	-0.106378	0.178122	-0.0853778	0.197074	-0.0547281	0.580622	0.0158731	0.0279934	-0.0595795	-0.284422	0.166903	0.152218	-0.260769	0.00780062	0.0557984
Q9CYU6	Dph7	Diphthine methyltransferase OS=Mus musculus OX=10090 GN=Dph7 PE=2 SV=1	-0.0423677	-0.0766455	0.287963	0.119182	0.183123	0.383792	-0.125347	0.173311	-0.141451	0.0885901	0.104211	0.120447	0.161804	0.17261	0.0335037	0.415322	0.0244173	0.030501	0.28174	0.139021	-0.423642	-0.00503859	-0.470871	-0.0947518	0.0588999	-0.0386006	-0.028731	0.0878051	-0.251114	0.0849681	-0.305705	-0.00975831	-0.247584	0.378536	-0.00219359	0.0669151	-0.082697	0.0357872	-0.0196391	0.118558	0.0923626	-0.143243	0.348643	-0.218524	0.129605	0.421369	-0.117016
Q61107	Gbp4	Guanylate-binding protein 4 OS=Mus musculus OX=10090 GN=Gbp4 PE=1 SV=1	-0.384549	0.59294	-0.367187	-0.173538	-0.780901	0.240003	-1.10368	1.70052	-1.15086	0.0380106	-0.835331	0.967095	-1.23839	0.98408	-0.362457	0.577925	-0.153694	-0.501593	-0.569258	0.843741	-1.14743	1.19809	-0.768482	-0.109485	-0.539017	0.411084	-0.488318	-0.420162	-0.678656	-0.340332	-0.433982	-0.364177	-0.334663	-0.471672	-0.73232	-0.0113266	-0.571249	-0.640925	0.728672	-0.543186	-0.593798	-1.1383	0.204882	0.0903185	-0.181555	0.714807	1.46833
Q91Z40	Gbp7	Gbp6 protein OS=Mus musculus OX=10090 GN=Gbp7 PE=1 SV=2	-0.894969	0.417109	-0.385302	0.102162	-0.422276	0.432719	-0.827804	0.860807	-0.563173	0.265303	-0.515256	0.481065	-0.777689	1.38951	-0.149892	0.374027	-0.276912	-0.063518	-0.233977	1.17419	-0.543657	0.956088	-0.663655	-0.238653	-0.665639	0.570295	-0.641711	-0.288016	-0.863227	-0.631595	-0.200245	-0.568987	-0.289872	-0.0104697	-0.466853	0.195223	-0.39261	-0.547841	0.114901	-0.526198	-0.306103	-0.873413	0.0454422	-0.0503254	0.0249415	1.16618	0.714857
O08791	Ebf3	Transcription factor COE3 OS=Mus musculus OX=10090 GN=Ebf3 PE=1 SV=1	0.163724	-0.0319454	0.291107	-0.00645383	0.0632517	0.302247	-0.156364	0.0103052	0.166269	-0.00455278	-0.353019	0.0406397	0.417987	0.363787	0.309323	-0.203412	0.0489607	0.0688417	0.337584	-0.0356835	-0.195791	0.122809	-0.220123	0.195057	0.209505	-0.153106	0.172769	0.343625	0.100768	0.337686	-0.0523876	-0.295103	-0.102202	0.0269698	0.0617585	0.0799768	0.0715089	0.0980019	0.231638	0.0769388	0.165948	-0.21204	0.314548	0.261462	-0.0911157	0.0820421	0.0792164
Q07802	Ebf1	Transcription factor COE1 OS=Mus musculus OX=10090 GN=Ebf1 PE=1 SV=1	0.304063	-0.0584726	0.618353	-0.0967219	0.232376	0.270736	-0.352213	0.0686582	0.100557	0.117139	-0.245312	0.140598	0.640119	NA	0.587413	0.143869	-0.11039	0.00438274	0.428503	-0.0564747	-0.529812	0.355248	NA	0.462317	0.346875	-0.244427	0.045329	0.651557	NA	0.205716	-0.243461	-0.108195	-0.247748	0.120587	0.137566	0.198017	0.0885093	NA	0.0804072	0.279565	0.0183584	-0.131375	0.549468	0.344899	-0.166387	0.387719	0.298337
O08792	Ebf2	Transcription factor COE2 OS=Mus musculus OX=10090 GN=Ebf2 PE=1 SV=4	0.30478	-0.316135	0.420082	0.125606	0.08478	0.304803	-0.315278	0.164982	0.187928	-0.0180774	-0.552464	0.118109	0.466739	0.747055	0.679432	-0.0950812	-0.129241	0.196394	0.243673	-0.0547167	-0.0879747	0.274901	-0.300909	-0.118366	0.0835452	-0.338535	0.230275	0.314942	0.23161	0.244978	0.0543539	-0.220648	-0.0502281	0.124702	0.0132798	0.399052	0.211961	-0.436627	0.180791	0.0403697	0.0535488	-0.218565	0.195915	0.048629	-0.11379	-0.0648295	0.261075
Q8K4J2	Ebf4	Transcription factor COE4 OS=Mus musculus OX=10090 GN=Ebf4 PE=2 SV=1	0.143762	-0.15072	0.441121	-0.244292	0.100086	0.245192	-0.22522	0.0502745	-0.0306042	-0.147317	-0.804586	-0.0193887	0.215394	0.580956	0.535456	0.0506718	0.112369	0.0497299	-0.0364565	-0.0482178	-0.279361	0.158919	-0.245139	-0.107104	0.200735	-0.286064	0.325328	0.232205	0.071365	0.187885	0.0143037	-0.184295	-0.0852262	0.129318	0.00264694	-0.0104535	-0.159208	-0.329924	0.0546353	0.162384	-0.179429	-0.177858	0.340975	0.145415	-0.261256	-0.00413199	0.231947
Q6ZQ38	Cand1	Cullin-associated NEDD8-dissociated protein 1 OS=Mus musculus OX=10090 GN=Cand1 PE=1 SV=2	0.027528	-0.0327408	0.224692	-0.0358837	0.084571	0.0738848	-0.0807083	0.0517533	-0.140654	-0.0910776	-0.054792	0.0771152	0.0498109	0.0377719	0.160254	0.183355	-0.0360677	0.0174688	0.144436	0.0510025	-0.511238	0.0138954	-0.3398	0.108459	0.0865983	-0.00178731	-0.000607	0.150221	-0.0300801	0.103046	0.110899	-0.165387	-0.100824	0.127037	-0.0271507	0.115205	0.0687532	-0.152751	-0.00471196	0.0894914	0.100539	-0.27525	0.17919	0.182614	-0.106233	0.205335	-0.0934
Q80XR2	Atp2c1	Calcium-transporting ATPase type 2C member 1 OS=Mus musculus OX=10090 GN=Atp2c1 PE=1 SV=2	-0.0563325	0.269395	0.242703	-0.0645882	-0.0153119	0.206381	0.00767069	0.031104	-0.17329	-0.11924	0.327532	0.0769269	0.212774	0.01357	0.0962404	-0.00627967	-0.101016	-0.0526674	0.0789763	0.312795	-0.00236091	0.217142	-0.0396782	0.15721	0.140339	-0.179613	-0.0204741	0.0732538	-0.204611	0.150409	0.0416862	-0.142468	0.173169	0.171369	0.285973	0.194442	0.0428504	-0.0425544	-0.0393196	-0.0504272	0.167545	-0.0129853	0.147256	-0.164431	-0.043794	0.137639	-0.0815316
P70399	Tp53bp1	TP53-binding protein 1 OS=Mus musculus OX=10090 GN=Tp53bp1 PE=1 SV=3	-0.0652023	0.197898	0.215192	0.335131	0.0479215	0.12008	-0.13558	0.0929646	-0.122976	-0.0335884	0.166483	0.0599675	0.0459843	0.237892	0.198045	-0.0739172	-0.136721	-0.0904987	0.17957	-0.163509	-0.0965714	-0.129668	-0.204834	-0.189629	-0.284025	-0.0381315	-0.0115365	0.175582	-0.219679	0.00622444	-0.0421227	0.126976	-0.283946	0.185553	-0.175107	-0.140852	-0.0922489	0.683282	-0.00951034	-0.301467	0.0378759	-0.0734639	0.181204	0.175251	-0.0795389	0.0148155	0.143457
P07724	Alb	Albumin OS=Mus musculus OX=10090 GN=Alb PE=1 SV=3	0.577747	0.603645	-0.0799617	0.588939	0.543149	-0.0207789	-0.155338	-0.255609	-0.641754	-0.0626942	0.0919205	-0.256915	0.047808	-0.478005	0.0674423	0.186995	-0.0299591	-0.0127105	0.0892815	-0.229699	0.00636125	0.00308287	-0.234664	0.725642	-0.362935	0.0717723	-0.194056	0.175315	-0.31676	-0.0366836	0.0593878	0.0423508	-0.147482	0.223317	-0.0433188	0.0716822	-0.0935282	0.728346	-0.331933	-0.416646	-0.20378	-0.382384	0.913513	-0.17486	-0.126742	0.017753	-0.53366
O54781	Srpk2	SRSF protein kinase 2 OS=Mus musculus OX=10090 GN=Srpk2 PE=1 SV=2	0.0881652	-0.0921576	-0.33965	0.141869	0.0343477	0.0447842	0.0706426	0.223404	-0.199637	0.0581827	-0.096159	-0.00401438	0.123141	-0.15488	0.127054	0.116543	-0.047189	0.172758	0.30756	0.116751	-0.18394	0.203541	-0.184774	0.127555	-0.0820523	-0.110963	-0.0436098	0.000434	-0.182377	0.180569	0.11138	-0.363147	0.0252597	0.0729405	-0.0343994	0.214652	0.141716	0.30641	0.0470974	-0.136563	0.268643	-0.37632	0.121536	0.147018	0.137259	0.164782	0.148608
O70551	Srpk1	SRSF protein kinase 1 OS=Mus musculus OX=10090 GN=Srpk1 PE=1 SV=2	0.0862937	0.0958041	-0.00865796	0.376819	0.073143	-0.00143335	0.107779	0.0306001	-0.232466	-0.176347	-0.0219874	0.111712	0.0379246	0.0455104	0.118276	-0.117673	0.0889732	0.0494851	0.19313	-0.0244677	0.137564	-0.104543	-0.354183	-0.0774419	-0.0877517	0.113407	-0.0223375	-0.115828	-0.164139	0.335217	0.300611	-0.163222	-0.028382	0.116761	-0.0651293	0.0732858	0.0295522	0.559321	-0.15654	-0.133818	0.0589315	-0.414178	-0.149675	-0.154023	-0.135041	0.103888	-0.0496077
Q923J1	Trpm7	Transient receptor potential cation channel subfamily M member 7 OS=Mus musculus OX=10090 GN=Trpm7 PE=1 SV=1	0.215883	0.254788	0.560332	0.0694707	0.316885	0.23833	0.218578	-0.0750042	-0.0233047	-0.150734	-0.150716	0.128795	0.205833	0.670993	0.3681	0.00187157	-0.135812	0.198533	0.153159	0.17925	-0.22884	0.157348	-0.408673	0.0545529	0.235858	-0.0345378	0.00789568	0.243677	-0.0726223	0.0760455	0.201558	-0.178303	-0.147679	-0.039305	-0.0824208	0.300761	-0.165119	0.187298	0.0683095	0.150619	0.12656	-0.0837335	0.626904	0.0394471	-0.126674	-0.0454526	-0.0410316
Q8CIR4	Trpm6	Transient receptor potential cation channel subfamily M member 6 OS=Mus musculus OX=10090 GN=Trpm6 PE=2 SV=1	0.333535	0.0329926	0.128148	NA	0.106988	NA	0.0984378	NA	0.0505372	0.104071	0.0229857	-0.723473	0.0427499	-0.362337	NA	NA	NA	-0.00818352	0.158609	-0.333548	NA	NA	-0.560458	0.544503	NA	-0.0239162	-0.260095	-0.124331	0.27229	0.73211	0.013882	-0.193482	NA	0.5828	0.246339	-0.961457	0.0746447	-0.36721	-0.475281	0.911826	-0.130922	0.551713	0.313974	0.579444	-0.881539	-0.770067	NA
Q8C7H1	Mmaa	Methylmalonic aciduria type A homolog, mitochondrial OS=Mus musculus OX=10090 GN=Mmaa PE=1 SV=1	0.0561656	-0.215859	0.381828	0.160582	-0.0492478	0.189769	0.351478	0.344852	-0.0807078	-0.0822436	-0.819549	0.346809	0.187944	0.55	-0.0468353	-0.111495	0.125455	0.156478	0.130493	0.0255145	0.257532	-0.145715	-0.687599	0.284974	0.28914	0.130825	0.295771	0.18876	0.740378	0.109819	-0.151952	-0.620942	-0.18716	0.032012	0.223646	0.051902	-0.155696	-0.215484	0.165787	-0.130943	0.00934379	-0.513616	4.25e-05	-0.110894	-0.187538	0.00851467	-0.0512565
Q3U410	Klhl21	Kelch-like protein 21 OS=Mus musculus OX=10090 GN=Klhl21 PE=2 SV=1	NA	NA	NA	NA	NA	NA	NA	NA	NA	NA	-0.046242	-1.1948	NA	NA	NA	NA	NA	NA	-0.483104	NA	NA	NA	NA	NA	NA	NA	NA	NA	NA	NA	NA	NA	NA	NA	NA	-0.580013	0.38376	NA	NA	NA	-0.727874	NA	NA	NA	NA	-1.33306	NA
P17426	Ap2a1	AP-2 complex subunit alpha-1 OS=Mus musculus OX=10090 GN=Ap2a1 PE=1 SV=1	0.00294027	0.0364796	0.00846065	-0.127434	-0.0696294	-0.0175946	-0.138621	0.164207	-0.139867	-0.177761	0.00457898	0.0317443	0.0386128	0.101035	0.16363	0.170185	-0.0119715	0.110214	0.0765227	0.0140517	-0.697606	0.124894	-0.36778	0.184253	-0.0385804	-0.00255962	-0.0666814	0.0364712	-0.111759	0.0920407	0.0393849	-0.150197	-0.196887	0.132104	-0.0319933	0.144569	0.00854028	-0.464657	0.000247	0.0921134	-0.163462	-0.161159	0.0648964	0.103286	0.0931979	0.181076	-0.0409992
P17427	Ap2a2	AP-2 complex subunit alpha-2 OS=Mus musculus OX=10090 GN=Ap2a2 PE=1 SV=2	0.164725	0.119657	0.107277	0.188445	0.124158	0.0788991	0.0115677	0.0746672	-0.293132	-0.170815	0.0786238	0.0388809	-0.0585597	0.0509264	0.0931527	0.330955	-0.0389106	0.0896694	0.0776649	0.041305	-0.713785	0.0516281	-0.304331	0.171319	-0.030289	-0.126787	-0.0765747	0.146657	-0.0833653	0.145361	0.215813	-0.25287	-0.0570384	0.168913	0.0923518	-0.0399823	-0.136531	-0.479653	-0.0481061	0.0635075	-0.060111	-0.268391	0.147181	0.0194064	-0.0113404	0.224736	-0.0897426
O35855	Bcat2	Branched-chain-amino-acid aminotransferase, mitochondrial OS=Mus musculus OX=10090 GN=Bcat2 PE=1 SV=2	-0.572663	-0.274974	-0.716794	-0.717325	-0.106301	-0.0451426	-0.153099	0.386355	0.03796	-0.432627	-0.421246	0.23324	0.133524	1.22804	0.193146	-0.0551967	0.19529	-0.000386	0.184771	0.356817	-0.395337	0.25021	-0.506694	0.0380621	0.385115	0.124114	0.809022	0.0270586	0.483018	-0.510502	-0.785059	-0.36803	-0.520894	-0.486773	-0.579462	0.61282	-0.0750054	-1.11127	0.38455	0.637564	-0.0484071	0.147767	-0.262044	0.200261	-0.431042	0.430562	0.683591
Q9JLI6	Scly	Selenocysteine lyase OS=Mus musculus OX=10090 GN=Scly PE=1 SV=1	-0.0600325	-0.12668	0.332458	0.452929	0.0290969	0.237959	0.0336467	0.286143	0.135596	-0.00220957	-0.674573	0.204803	0.279729	0.173995	0.293072	-0.284004	0.161346	-0.0851012	-0.0627684	0.173179	0.308353	0.389825	-0.29124	0.168577	0.1826	-0.028307	0.13668	0.00253592	0.0494072	0.0159091	-0.193737	-0.553651	-0.128507	-0.0561976	-0.360322	0.318737	-0.355836	0.263213	0.106508	0.194667	0.0289873	-0.634453	0.14908	-0.106911	-0.192882	0.0900274	-0.13273
P28575	Ipp	Actin-binding protein IPP OS=Mus musculus OX=10090 GN=Ipp PE=2 SV=3	0.319148	NA	NA	0.0280759	0.261641	NA	NA	-0.0527243	NA	NA	NA	NA	NA	NA	NA	NA	-0.0968523	NA	NA	NA	NA	NA	NA	NA	NA	NA	NA	NA	NA	NA	NA	NA	NA	NA	NA	NA	NA	NA	NA	-0.0307395	NA	NA	NA	0.00954944	NA	NA	NA
Q62141	Sin3b	Paired amphipathic helix protein Sin3b OS=Mus musculus OX=10090 GN=Sin3b PE=1 SV=2	0.0981561	0.0597935	0.224886	0.628755	0.297992	-0.304088	0.0496203	0.146577	0.311796	-0.155894	-0.374918	0.105599	0.194923	0.258615	-0.152363	0.0496831	0.00826155	0.237644	0.115682	-0.10551	0.0881335	0.101762	-0.227316	-0.0437542	0.12415	-0.0181863	-0.0331702	0.412827	0.0593588	0.261297	-0.052911	-0.145545	-0.278084	0.162146	-0.0152845	0.00583202	0.00118808	-0.374149	-0.0100395	0.0526212	-0.115846	-0.275897	0.382472	0.106193	-0.147387	-0.0164451	0.153647
P62960	Ybx1	Y-box-binding protein 1 OS=Mus musculus OX=10090 GN=Ybx1 PE=1 SV=3	0.111341	-0.0593926	0.264399	0.413142	0.0954905	0.0806605	0.115076	0.130787	0.0507935	-0.0905563	0.00133598	0.0865922	0.0777345	0.271166	0.292445	-0.12507	-0.0725453	0.0458428	-0.0237579	-0.00764486	0.0638227	-0.0943197	-0.178698	0.324294	0.245657	-0.151668	0.07546	0.101881	-0.0170442	-0.0210619	0.0461313	-0.385753	0.031295	-0.201296	0.0552948	-0.00144013	-0.0280212	0.825997	-0.113397	-0.130982	0.114721	-0.527077	-0.176153	0.00606367	-0.111793	-0.0430328	0.0562104
B2RUF0	Ybx2	Y box protein 2 OS=Mus musculus OX=10090 GN=Ybx2 PE=1 SV=1	-0.447298	-0.604316	0.34483	1.00371	-0.102354	1.11774	-0.190613	-0.0912664	-0.263884	0.229073	-0.33132	0.342965	-0.137553	0.17853	-0.0648545	-1.08831	0.581727	-1.16182	0.0741531	-0.0874311	1.60759	0.623746	-0.299864	-0.622531	1.11109	-0.102236	-0.0286543	-0.260436	0.285526	0.0695714	0.356543	-0.226694	-0.158971	0.288803	-0.357119	-0.0733254	0.313457	1.7598	-0.00932514	-0.56503	-0.140687	0.016612	0.904941	0.235861	-0.672305	-0.161536	-0.866493
Q9JKB3	Ybx3	Y-box-binding protein 3 OS=Mus musculus OX=10090 GN=Ybx3 PE=1 SV=2	0.0872915	-0.036714	0.0801673	0.0398974	-0.276412	-0.218712	-0.0951898	-0.157572	0.100727	0.330996	0.444828	-0.321041	-0.137601	-0.029822	-0.295458	-0.0340524	-0.175395	-0.195541	-0.17256	-0.20224	0.0340816	0.0261576	0.10519	0.0666939	0.120254	0.0498141	-0.063965	-0.0863994	-0.196865	-0.144033	0.226933	0.57444	0.0553818	-0.323033	0.0398385	-0.141959	-0.00355582	0.767643	0.103935	-0.086661	-0.244096	0.273112	-0.262191	0.10033	-0.0963258	-0.199928	0.130862
Q9JKB3-2	Ybx3	Isoform 2 of Y-box-binding protein 3 OS=Mus musculus OX=10090 GN=Ybx3	0.163265	0.0287444	-0.11042	-0.363731	-0.182408	-0.527815	-0.229478	-0.291509	0.349877	0.412831	0.448653	-0.527865	-0.0315421	-0.116333	-0.526594	-0.181114	-0.181157	-0.353991	-0.103271	-0.299735	0.0972131	0.0269439	0.219371	0.122738	0.0468276	0.225642	-0.030342	-0.254391	-0.149817	-0.133706	0.401019	0.598881	0.0996359	-0.294767	0.131807	-0.126793	0.096002	0.617916	0.192905	-0.0622695	-0.031176	0.312703	-0.51583	0.0164501	-0.0903738	-0.220874	0.0911377
Q80X32		UPF0461 protein C5orf24 homolog OS=Mus musculus OX=10090 PE=2 SV=1	-0.16212	0.0935793	0.423964	0.079446	-0.0445179	0.0726178	-0.222622	-0.185634	-0.123638	0.0201727	0.669241	1.5426	0.30595	-0.0285944	0.141087	-0.0069718	-0.148884	0.0217574	0.36679	0.156076	-0.0658316	-0.0275684	0.347032	0.204313	0.0952179	0.0529951	0.173872	0.302438	-0.29223	0.24799	-0.191657	-0.0702013	-0.472428	1.13713	-0.113854	2.04674	-0.0601727	0.412572	0.198891	-0.100265	0.777994	0.68798	0.919172	0.0385028	-0.288606	0.0749584	0.0454054
Q99J56	Derl1	Derlin-1 OS=Mus musculus OX=10090 GN=Derl1 PE=1 SV=1	-0.338217	-0.400405	-0.704361	NA	-0.383736	-0.240789	NA	NA	NA	-0.0940309	-0.236118	0.0424356	-0.475168	NA	0.00359136	-0.401002	NA	NA	0.260645	NA	-1.70187	-0.228138	NA	0.0124777	-0.21794	-0.178748	0.00716095	NA	NA	0.0692073	0.847618	-0.37455	0.0237044	0.0754275	-0.379245	-0.0824761	-0.424736	NA	0.0420391	-0.183979	-0.174552	-0.231133	-0.495051	-0.192391	-0.239162	-0.456481	-0.246058
P19096	Fasn	Fatty acid synthase OS=Mus musculus OX=10090 GN=Fasn PE=1 SV=2	1.05954	0.519106	-0.633033	0.914916	0.976722	0.212898	1.1687	-0.698231	-0.84088	-1.00301	-0.202842	1.02583	-0.448309	-2.61095	-0.456661	-1.00755	0.77402	0.179654	-0.663289	0.401343	0.176189	-0.842897	0.411079	-0.500623	0.483758	0.477761	-0.964633	-1.06405	-0.190846	0.215868	1.50638	-2.92794	1.09753	-0.39127	-0.284619	-1.09206	-1.45426	0.325712	-0.147375	-1.16167	0.68602	-1.8445	-1.23498	-1.51714	0.536758	-0.357253	-1.63343
A0A0U1RPP5	Fasn	Fatty acid synthase (Fragment) OS=Mus musculus OX=10090 GN=Fasn PE=1 SV=1	1.43246	0.836317	-0.509983	-0.288236	0.137029	-0.23371	0.670876	-1.47836	-0.147849	NA	0.361338	1.55795	NA	-1.79618	0.0345604	-0.343131	0.487906	0.698512	0.129255	0.825911	-0.750325	-0.330006	0.426877	-0.12863	0.526145	-0.336431	-1.10503	-0.639434	0.825418	NA	1.91479	-2.21807	1.84734	0.178282	-0.00136844	-0.705537	-0.221768	0.650389	NA	-0.699816	0.90472	-1.12629	-0.453235	-1.14326	NA	-0.225578	-0.22305
Q8BH01	Tmco3	Transmembrane and coiled-coil domain-containing protein 3 OS=Mus musculus OX=10090 GN=Tmco3 PE=2 SV=1	-0.0493297	0.418347	0.234273	0.238328	0.14798	0.0133844	0.284842	0.0110683	0.0959266	NA	0.16724	0.108547	NA	0.367364	-0.0171657	0.0514921	0.048597	0.552508	0.171427	0.55017	-0.42772	-0.00125145	-0.154771	-0.253238	-0.343418	0.384507	0.18256	0.444749	0.483827	NA	0.426756	-0.115886	0.204214	0.559466	0.196382	0.122923	0.263954	0.252291	NA	0.0456312	0.449304	-0.438023	-0.0472771	0.131744	NA	0.156674	-0.198974
P97868	Rbbp6	E3 ubiquitin-protein ligase RBBP6 OS=Mus musculus OX=10090 GN=Rbbp6 PE=1 SV=5	-0.155973	0.160672	0.395668	0.0613951	0.0998096	0.250288	-0.215597	0.0186692	-0.172092	-0.128404	-0.258326	0.0911398	0.296186	0.434147	0.281417	-0.0983945	-0.094604	0.0153416	0.231629	-0.0458015	-0.0886492	0.0497227	-0.337459	0.0947413	0.121442	-0.0737479	0.0586704	0.143709	-0.087466	0.121328	-0.00778706	-0.14969	-0.229768	0.110505	-0.0421486	0.0924461	0.0319472	0.544606	-0.0973114	-0.0295143	0.0138999	-0.198365	0.268424	0.0856609	-0.360904	0.0422733	0.198027
O88286	Wiz	Protein Wiz OS=Mus musculus OX=10090 GN=Wiz PE=1 SV=2	-0.312048	0.0153841	0.417033	0.429979	0.203955	0.211814	0.0290501	0.0677058	-0.210514	-0.317008	-0.649959	-0.674232	-0.466711	0.452207	-0.075014	-0.165296	-0.0627839	0.0603319	-0.659777	-0.0172919	0.0706562	0.280112	-0.292868	-0.0962965	0.171248	-0.0203672	0.0200684	0.168763	0.0485259	0.59581	-0.014458	-0.163532	-0.219642	0.175563	-0.214587	0.099649	-0.802472	0.0178753	-0.691979	-0.150281	-0.169715	-0.328099	0.350336	-0.130483	-0.897483	-0.716952	0.0756898
F6ZBR8	Wiz	Protein Wiz OS=Mus musculus OX=10090 GN=Wiz PE=1 SV=3	-2.3068	0.119147	0.347035	0.409428	-0.479113	0.298386	0.328678	0.071719	-0.21937	0.0102695	-0.287995	-0.0665274	0.203683	0.123697	-0.168264	-0.0807463	-0.235772	0.222057	0.0186164	-0.0903768	0.0247425	0.200759	-0.628334	-0.117276	0.0529563	0.199403	-0.0481312	0.0444483	-0.267005	0.309792	-0.0785565	-0.0462016	-0.178121	0.105673	-0.0267092	0.0608258	-0.111186	0.164235	0.076927	0.0239259	-0.175232	-0.441648	0.262233	0.444226	-0.47463	-0.107855	-0.032534
F6ZDS4	Tpr	Nucleoprotein TPR OS=Mus musculus OX=10090 GN=Tpr PE=1 SV=1	0.0900266	0.0924503	0.229744	0.304546	0.0311707	0.0127857	-0.0124061	-0.0532415	-0.153999	-0.162193	-0.15855	0.0574473	0.173796	0.222187	0.107383	0.0185374	-0.0935144	-0.01967	0.190225	0.0167517	0.0839918	0.0185415	-0.356739	0.032423	-0.0767673	-0.00717294	0.0128078	0.111859	-0.069188	0.177599	-0.00505937	-0.0702977	-0.16568	0.105853	-0.109553	0.079956	-0.0331287	0.285482	-0.105381	-0.0726788	-0.031877	-0.277196	0.154338	0.0657144	-0.346266	0.0683079	-0.000106
Q7TT18	Atf7ip	Activating transcription factor 7-interacting protein 1 OS=Mus musculus OX=10090 GN=Atf7ip PE=1 SV=1	0.15593	0.238132	0.0950529	0.285862	-0.0703612	0.00283149	-0.0746446	0.303542	-0.0451905	-0.0123101	0.180732	-0.115894	0.115257	0.210912	-0.0288807	0.0133756	0.251658	0.733674	0.238877	0.160026	-0.240924	0.198001	-0.398251	-0.028148	0.254715	-0.191135	-0.00670648	0.222873	-0.171956	0.547936	0.281203	0.196319	0.00895327	-0.00180682	-0.162493	-0.0568162	0.0118086	0.737686	0.28778	0.0352725	0.0621974	-0.206685	0.232438	-0.120133	-0.202554	0.0957934	0.0434538
F8WHT3	Prrc2b	Protein PRRC2B OS=Mus musculus OX=10090 GN=Prrc2b PE=1 SV=1	0.0207373	-0.187224	0.104212	-0.0654509	-0.0551657	-0.0591637	-0.161948	-0.0348839	-0.310394	-0.136822	0.166045	-0.0331607	0.267539	-0.222756	0.0479327	-0.0381857	-0.029425	0.0695246	0.213478	-0.0246544	-0.111443	0.249509	0.614988	0.189461	-0.21131	-0.0314409	-0.159924	0.0925978	-0.530454	0.3047	-0.183822	-0.132454	-0.302603	0.225627	-0.358825	0.0944258	-0.207529	0.592972	0.0147954	-0.160804	-0.055855	-0.126725	0.00976186	0.0931713	-0.108397	0.0853	-0.101903
Q7TSC1	Prrc2a	Protein PRRC2A OS=Mus musculus OX=10090 GN=Prrc2a PE=1 SV=1	0.108111	0.130463	0.199017	0.231393	0.155223	0.18705	0.0195696	0.0529587	-0.0913354	-0.150829	0.0995251	0.0414578	0.241262	0.247782	0.148508	0.0233522	-0.0339037	0.10052	0.0813919	0.0723256	0.249362	0.0876254	-0.429931	-0.00167591	0.125553	0.0437636	0.0467408	0.188816	0.00262204	0.245175	-0.0449106	-0.248017	-0.0635137	0.106541	-0.0628755	0.0126093	-0.0544138	0.877827	-0.0897744	-0.0208906	0.0562994	-0.399006	0.171442	0.206718	-0.251112	0.0280645	0.0928279
Q3TLH4	Prrc2c	Protein PRRC2C OS=Mus musculus OX=10090 GN=Prrc2c PE=1 SV=3	0.0365192	0.143469	0.22146	0.267969	0.195859	0.20624	0.00223263	0.0528988	-0.100975	-0.174028	-0.100213	0.04389	0.176708	0.219724	0.206393	-0.0902876	0.107669	0.329867	0.101795	0.07665	0.070876	0.0837593	-0.174269	0.211601	0.160378	-0.0891746	0.0590768	0.0746577	0.00373411	0.15282	0.152765	-0.176304	-0.0994057	0.0874674	0.00437509	0.052093	-0.0914594	0.785633	-0.0898448	0.00117512	0.0290433	-0.436173	0.136092	0.0505871	-0.237205	0.0676092	0.015067
S4R2E2	Prrc2c	Protein PRRC2C (Fragment) OS=Mus musculus OX=10090 GN=Prrc2c PE=1 SV=2	NA	NA	NA	0.152316	NA	NA	0.135538	-0.0169814	0.0656143	NA	NA	NA	NA	NA	NA	NA	-0.0265523	0.303685	NA	0.221755	NA	NA	NA	NA	NA	NA	NA	0.272791	NA	NA	NA	NA	NA	NA	NA	NA	NA	NA	NA	NA	NA	NA	NA	NA	NA	NA	NA
Q3U1F9	Pag1	Phosphoprotein associated with glycosphingolipid-enriched microdomains 1 OS=Mus musculus OX=10090 GN=Pag1 PE=1 SV=2	-0.479541	0.0499584	-0.00899968	-0.0532526	-0.235217	0.366982	0.25019	-0.408721	-0.310252	0.103295	-0.146547	-0.0259958	0.269718	NA	-0.26837	0.633266	-0.843477	-0.474406	-0.826735	-0.341402	0.0442863	0.0460855	NA	0.056416	0.00894052	-0.19824	0.198214	0.210262	NA	0.0535517	-0.202748	-0.040841	-0.52804	0.210434	0.100129	-0.33791	-0.533331	NA	0.820955	-0.736792	-0.806353	-0.723906	0.277521	-0.419615	0.515705	-0.255641	-0.170075
A0A140LJ04	Zzef1	Zinc finger ZZ-type and EF-hand domain-containing protein 1 OS=Mus musculus OX=10090 GN=Zzef1 PE=1 SV=1	0.0167322	0.20406	-0.0330462	0.0545922	0.24308	0.113539	0.0387318	0.220014	0.154066	-0.250074	-0.211651	0.188399	0.213932	0.0717725	0.115	0.0174261	0.297535	0.300857	0.19497	0.256934	-0.459051	-0.103405	-0.180637	0.194199	0.162977	0.145852	0.196109	0.0233644	0.173548	0.224892	0.32001	-0.311895	0.0257077	0.0604766	0.244495	0.0170517	-0.138127	-0.308015	0.00949032	0.0416487	0.287409	-0.469484	0.0124855	0.117188	0.058168	0.0990757	0.063112
Q9WUZ9	Entpd5	Ectonucleoside triphosphate diphosphohydrolase 5 OS=Mus musculus OX=10090 GN=Entpd5 PE=1 SV=1	0.303694	0.67775	0.333016	-0.266146	0.0430775	-1.07584	-0.1028	0.261502	-0.0247074	-0.0570182	-0.0135756	-0.221769	0.503004	0.0643062	-0.457346	0.225398	0.20626	-0.352522	0.55252	0.438451	-1.46894	0.47852	-0.704632	-0.74047	-0.161155	0.326089	-0.499468	-0.0821091	-0.0633268	0.00692242	0.412741	0.400609	-0.513289	-0.126278	-0.436288	0.511848	0.305887	-0.931709	0.31491	-0.233271	-0.0702899	-1.34616	0.407564	-0.174072	-1.04716	0.168153	-0.24982
Q8C196	Cps1	Carbamoyl-phosphate synthase [ammonia], mitochondrial OS=Mus musculus OX=10090 GN=Cps1 PE=1 SV=2	-0.449285	-2.25303	-2.04443	1.29753	-0.555011	-2.41401	0.68063	-0.962241	-1.05001	-1.10157	0.514696	-0.447543	-2.92622	0.0372694	-1.12659	-0.111465	-3.58742	-1.18908	-1.45486	-0.1825	1.07694	-0.43022	-0.0199154	-2.28386	-1.89372	0.529579	-1.88224	-0.692379	-0.0652004	-0.461032	0.123838	-1.27688	-0.721951	1.4324	0.372152	-0.910159	0.938138	0.244475	-2.3737	2.02841	-0.263873	1.8421	2.29506	1.78296	0.505343	-0.275427	-2.43093
B2RQC6	Cad	CAD protein OS=Mus musculus OX=10090 GN=Cad PE=1 SV=1	-0.284345	0.120345	0.273187	0.366374	0.234276	0.0774358	-0.134782	0.114797	-0.403432	-0.0709765	0.0178297	-0.0895814	0.155294	0.337388	0.218678	-0.0110463	-0.132087	-0.00303393	0.165844	0.0721721	-0.0932878	-0.0643592	-0.266977	0.029955	0.17713	0.0251095	0.0579729	-0.127626	0.0665169	0.0564388	0.397124	0.201005	-0.188772	0.228249	0.382284	0.119382	0.0211063	-0.13193	-0.608603	0.289261	-0.0420296	-0.00774378	0.827131	0.136984	-0.00530613	0.050422	-0.38909
F6S3Z3	Cad	CAD protein (Fragment) OS=Mus musculus OX=10090 GN=Cad PE=1 SV=1	-0.458085	0.310173	0.281503	NA	0.26156	0.24808	-0.409036	NA	-0.508206	0.139083	-0.881428	-0.097647	0.569773	0.579121	0.139014	-0.455452	NA	0.00293889	-0.254326	-0.0653577	0.763163	-0.0222122	-0.440799	0.43586	0.269844	1.0322	0.129483	-0.316253	0.16229	0.0305898	0.488252	0.311864	-0.308125	-0.0758694	0.97705	0.140946	-0.231391	0.284253	-0.633854	-0.146761	-0.159697	-0.510572	0.767518	-0.0056853	-0.114518	-0.204164	-0.440971
E9QAS7	Inpp5a	Inositol polyphosphate-5-phosphatase A OS=Mus musculus OX=10090 GN=Inpp5a PE=1 SV=1	-0.112355	0.1737	0.0848714	0.269809	-0.247839	-0.133635	-0.171963	0.110989	-0.0842324	-0.325004	0.0366646	0.0296556	-0.333987	0.0227759	-0.00733516	0.169816	0.159375	-0.0150891	0.217496	0.0879064	-0.816065	-0.101059	-0.270953	-0.186417	-0.0541362	-0.15402	-0.141529	0.111947	-0.0216038	0.274606	0.137898	0.0673224	0.0341282	0.243572	-0.176324	-0.0390688	0.153464	-0.685903	0.118632	0.0419518	-0.0143696	-0.286793	0.0906485	-0.0140497	0.16709	0.125532	-0.0988444
P70236	Map2k6	Dual specificity mitogen-activated protein kinase kinase 6 OS=Mus musculus OX=10090 GN=Map2k6 PE=1 SV=1	-0.557345	-0.505274	-0.529172	-0.208793	-0.120731	-0.413775	-0.336581	-0.434574	0.107367	-0.0157502	-0.00267005	-0.565162	-0.659728	-0.014836	-0.407138	0.0406878	-0.240205	-0.507631	0.0174634	-0.23725	-0.454136	-0.128655	0.233055	-1.40324	-0.551868	-0.0498403	-0.163332	-0.201589	-0.292317	0.112991	-0.0940287	0.351231	0.284759	-0.171307	-0.53317	0.0307573	0.315458	0.088799	0.0687021	-0.255755	-0.164654	0.508698	-0.389465	-0.208589	0.238527	-0.129711	-0.0846946
O09110	Map2k3	Dual specificity mitogen-activated protein kinase kinase 3 OS=Mus musculus OX=10090 GN=Map2k3 PE=1 SV=2	0.0260238	-0.394125	-0.132459	-0.0183877	-0.23443	-0.0112893	-0.156415	-0.161182	0.214651	0.299034	0.285256	-0.204703	-0.491459	-0.204765	0.0206118	0.120957	-0.305548	-0.561681	-0.122925	-0.103462	0.2354	0.0784523	0.394148	-0.783726	-0.511016	-0.108353	-0.0901012	-0.144986	-0.276649	0.103692	-0.0406883	0.447982	0.424054	0.0986396	-0.325446	-0.115131	0.136929	0.144448	0.067638	-0.0767686	-0.28887	0.4419	-0.314211	-0.0275047	0.227807	-0.0985148	-0.00132438
Q99M04	Lias	Lipoyl synthase, mitochondrial OS=Mus musculus OX=10090 GN=Lias PE=1 SV=1	0.0132742	0.083743	0.273306	-0.218474	0.352423	0.487129	0.353172	0.327018	0.251244	-0.651374	-0.716199	0.209477	0.278499	0.258339	0.0295531	-0.312765	0.158265	0.644588	0.00970949	0.137166	0.300156	-0.337122	-0.369913	-0.0787958	0.22793	-0.162057	0.384168	0.010043	0.341589	0.0413599	0.269709	-0.357951	-0.158304	-0.106814	0.131002	0.0313429	-0.108691	-0.101106	0.233997	-0.0561274	0.444457	-0.375576	-0.0416604	0.350471	-0.03679	-0.163529	0.0344184
P53657	Pklr	Pyruvate kinase PKLR OS=Mus musculus OX=10090 GN=Pklr PE=1 SV=1	0.237627	0.279799	0.208673	0.0597262	-0.0566453	-0.443805	0.0739923	-0.515129	-0.44228	-0.258695	0.250475	0.194684	-0.463001	-0.260788	-0.25675	0.00254894	-0.261639	0.0628243	-0.163406	-0.146407	0.0570648	-0.311821	0.0415296	-0.372032	-0.204483	0.441013	-0.0850955	-0.121826	-0.135672	-0.106617	0.294513	-0.249465	0.148651	-0.127663	0.0576171	-0.403127	-0.0586388	0.304016	0.164708	0.126987	0.215761	-0.172834	-0.0588503	-0.047471	-0.286337	0.137405	-0.420284
A0A1L1STV8	Pkm	Pyruvate kinase PKM (Fragment) OS=Mus musculus OX=10090 GN=Pkm PE=1 SV=1	NA	0.871393	-0.169565	-0.209681	NA	-0.565226	NA	-0.238259	NA	NA	-0.298363	0.567363	NA	-0.279046	-0.0401942	-0.0723376	0.845124	NA	0.192667	NA	-1.18925	0.207244	0.0890098	NA	0.0609739	NA	0.0558127	NA	0.870317	NA	0.751071	0.276689	0.768264	0.134686	NA	-0.24375	0.432059	-0.465294	NA	NA	0.262833	0.122149	0.169487	NA	NA	-0.00408352	-0.0409076
Q9D061	Acbd6	Acyl-CoA-binding domain-containing protein 6 OS=Mus musculus OX=10090 GN=Acbd6 PE=1 SV=2	0.212413	0.0413362	-0.723909	-0.441306	-0.280659	0.0555332	0.35751	0.235272	0.0857256	-0.566178	0.351719	-0.0351629	-0.296226	0.707655	0.325458	-0.454925	-0.460682	0.464851	0.0165309	0.428098	-0.734675	-0.54344	-0.593061	-0.124803	0.225343	0.287103	0.584623	0.0938892	0.358121	-0.272492	1.12528	0.0693973	0.383706	-0.365345	-0.0662481	-0.663026	-0.569255	0.05024	-0.441062	0.0575196	0.406738	-0.781408	-0.38301	0.357427	0.253563	-0.40171	-0.463469
Q99LB7	Sardh	Sarcosine dehydrogenase, mitochondrial OS=Mus musculus OX=10090 GN=Sardh PE=1 SV=1	-0.329897	-0.315725	-0.359767	0.0839539	-0.0523014	-0.447313	-0.251049	0.0619619	-0.10555	-0.0462046	-0.118255	0.708251	-0.387146	0.056629	0.602437	0.0190095	0.241248	-0.538255	0.450375	-0.0991288	-0.0056455	0.358327	-0.0503298	0.245939	-0.367474	0.295734	0.127001	0.251863	0.400677	0.0468936	-0.0284217	-0.34632	0.294504	0.541761	0.13405	0.503419	0.37587	-0.599334	0.0549531	0.653378	-0.322608	0.625041	0.921437	0.576296	-0.0206952	0.354658	-0.0526866
Q9WTX2	Prkra	Interferon-inducible double-stranded RNA-dependent protein kinase activator A OS=Mus musculus OX=10090 GN=Prkra PE=1 SV=1	-0.0631528	0.0993159	0.282432	0.0651915	0.433993	0.220633	0.107305	0.205001	-0.0792822	0.0268029	-0.199273	0.115763	0.332062	0.124807	0.212788	-0.277902	-0.160984	0.205472	0.177559	-0.0370779	0.161038	-0.047833	-0.473931	-0.287017	0.0828996	0.121356	-0.175854	0.143372	0.243975	0.29261	0.0759159	-0.0498797	-0.294417	-0.0862623	-0.246816	0.0756506	-0.445422	0.0097147	0.144066	-0.128511	0.24388	-0.2191	0.354238	0.0778408	-0.12617	0.0545505	0.0287861
Q9R190	Mta2	Metastasis-associated protein MTA2 OS=Mus musculus OX=10090 GN=Mta2 PE=1 SV=1	-0.0517946	0.0562374	0.413112	0.200888	0.153884	0.270916	-0.18839	0.174774	-0.201099	-0.00576532	-0.294282	0.106656	0.229668	0.43372	0.297946	-0.00147378	-0.0756441	-0.0544275	0.243396	-0.122868	-0.0789657	0.16548	-0.33439	0.0228833	0.110927	0.0536659	0.0582518	0.0921631	-0.059629	0.212953	-0.00802553	-0.191052	-0.204982	0.063375	0.0212444	0.211496	0.0499406	0.413654	0.0416723	0.124182	0.0528817	-0.258003	0.294962	0.269638	-0.232595	0.0153453	0.189408
Q8K4B0	Mta1	Metastasis-associated protein MTA1 OS=Mus musculus OX=10090 GN=Mta1 PE=1 SV=1	0.109753	0.00988419	0.238881	0.0751891	-0.0321303	0.0894776	-0.0963862	0.103057	-0.20432	-0.0141082	0.0206543	0.0950114	0.161968	0.20953	0.347901	0.0543432	-0.145745	0.0885217	0.251265	-0.0937218	-0.108621	0.160646	-0.30331	0.162368	-0.0139836	-0.00774226	-0.00183724	0.135007	-0.0260571	0.131064	-0.0133911	-0.182676	-0.0745159	0.160642	-0.05267	0.0938001	0.0034109	0.239469	-0.00998275	0.0256585	-0.0372065	-0.208073	0.264718	-0.0436743	-0.16237	0.155886	0.168057
Q3UII8	Mta3	Metastasis-associated protein MTA3 OS=Mus musculus OX=10090 GN=Mta3 PE=1 SV=1	0.0866739	0.195784	0.107691	0.0943606	0.119027	0.27052	-0.198899	0.224249	-0.231496	-0.234235	-0.165509	-0.296331	0.183122	-0.0107078	0.152195	0.208196	0.0701536	0.125177	-0.060809	-0.0858366	-0.541371	-0.080218	-0.288717	0.0138485	0.183369	-0.0103147	0.0210066	0.126297	-0.0161104	0.339643	0.149659	-0.287119	-0.0521837	0.278377	-0.0298265	0.0252887	-0.0133285	0.00710641	0.0390638	-0.13725	0.0769802	-0.337521	-0.0552946	-0.332073	-0.0231246	0.0844069	-0.0857824
P46662	Nf2	Merlin OS=Mus musculus OX=10090 GN=Nf2 PE=1 SV=2	0.0652659	0.180229	-0.191692	0.128606	-0.0393268	0.0664579	0.128268	-0.0282974	-0.157986	-0.484522	-0.133318	0.0979829	0.192461	0.0717295	-0.0110677	0.0823911	-0.0788576	0.278734	0.325418	0.143199	0.187271	-0.0371808	-0.240394	0.108708	0.0219727	-0.0259096	-0.00532199	-0.202188	-0.074095	0.322128	0.287336	-0.255862	-0.0420601	0.281303	0.0125736	0.0931103	-0.0523332	0.0874116	-0.0693024	0.0245893	0.1027	-0.36785	-0.192836	0.150612	0.0697219	0.102173	0.0732975
Q6PGF5	Bms1	BMS1 homolog, ribosome assembly protein (Yeast) OS=Mus musculus OX=10090 GN=Bms1 PE=1 SV=1	-0.259422	-0.00461752	-0.21497	-0.200347	0.0483218	-0.469495	-0.343756	0.0760411	-0.0868158	-0.253363	-0.242737	-0.0465712	0.0676972	0.193147	0.172641	0.166921	-0.0714674	0.107405	0.170057	-0.128411	-0.046235	-0.0819464	-0.321604	0.0115526	-0.509994	0.0027039	-0.297744	0.17306	-0.124707	0.27707	0.0213476	-0.372253	0.285605	0.18748	0.0153865	0.106306	-0.168083	0.154201	-0.0821386	-0.0275735	0.17183	-0.0276549	-0.300468	-0.261563	-0.231102	0.0594238	-0.224861
Q08509	Eps8	Epidermal growth factor receptor kinase substrate 8 OS=Mus musculus OX=10090 GN=Eps8 PE=1 SV=2	-0.0980518	-0.208387	0.0038382	0.262244	0.184513	0.148942	-0.366973	-0.136482	-0.21257	-0.437623	-0.202011	0.0192906	0.138582	-0.158056	0.362164	-0.0757298	-0.148172	-0.0457534	0.120554	-0.0339558	-0.0552729	0.164443	-0.553354	0.26023	0.195283	-0.169828	-0.345142	0.650256	-0.421553	0.296686	-0.203662	-0.472873	-0.143636	0.128655	-0.0243511	-0.0822818	-0.227197	-0.095372	-0.197621	0.369206	-0.274393	-0.305548	0.81935	-0.00766538	-0.383672	-0.201483	-0.183466
Q91X91	Qprt	Nicotinate-nucleotide pyrophosphorylase [carboxylating] OS=Mus musculus OX=10090 GN=Qprt PE=1 SV=1	0.183583	NA	NA	NA	0.171501	NA	NA	NA	NA	-0.38023	NA	NA	0.0159023	NA	-0.579092	-1.13107	NA	NA	NA	NA	NA	NA	NA	-0.365046	NA	0.507233	NA	NA	NA	-0.568158	NA	NA	NA	NA	0.222656	NA	NA	NA	-0.279711	0.505384	NA	NA	NA	0.0643579	-0.294928	NA	-0.239868
O08796	Eef2k	Eukaryotic elongation factor 2 kinase OS=Mus musculus OX=10090 GN=Eef2k PE=1 SV=1	0.175737	-0.184797	-0.142891	0.192599	-0.179442	-0.154998	-0.264372	-0.0201667	-0.33576	0.101787	-0.0355051	-0.0817487	0.0675753	-0.266863	-0.0927394	-0.0746038	-0.285207	-0.186021	0.043934	-0.0837575	-0.358641	0.210653	0.0252818	-0.300972	-0.338416	-0.3596	-0.138755	-0.0446668	-0.509195	-0.180444	-0.271614	-0.00486975	-0.036665	0.117789	0.000213	-0.073084	-0.0749047	0.0632309	-0.0540108	0.213607	-0.280121	-0.0656944	-0.363409	-0.11108	0.0399373	0.0924065	-0.304853
P14873	Map1b	Microtubule-associated protein 1B OS=Mus musculus OX=10090 GN=Map1b PE=1 SV=2	-0.725879	-0.307792	-0.0875028	0.912924	0.201114	0.443682	-0.0874977	0.172187	-0.562569	-0.332771	0.217073	0.289513	0.197267	0.037842	-0.0540567	-0.142146	0.0493962	0.330912	-0.141579	0.274537	-0.518932	0.287879	-0.200608	-0.152474	-0.357559	-0.061312	-0.412599	0.1589	-0.303524	-0.189766	0.000232	-0.288132	-0.0605511	0.451043	-0.207588	-0.331961	-0.0535442	0.561955	-0.398877	0.524424	-0.168027	-0.147095	0.320036	-0.118971	0.0469045	0.67958	-0.246933
Q9QYR6-2	Map1a	Isoform 2 of Microtubule-associated protein 1A OS=Mus musculus OX=10090 GN=Map1a	-0.118444	0.227677	-0.175753	0.853222	0.0739674	0.254638	-0.266118	-0.0295602	-0.665824	-0.510071	0.44543	0.171282	0.0597521	-0.177527	-0.100296	-0.320854	0.0287377	0.165419	-0.279802	0.169851	-0.246929	0.125993	-0.348099	-0.35127	-0.238837	-0.156115	-0.617979	-0.050699	-0.460607	-0.372749	-0.0199087	-0.29598	-0.0926169	0.250945	0.0319105	-0.282285	-0.188308	0.567569	-0.508104	0.412259	-0.205475	-0.529876	-0.104671	-0.275074	0.142718	0.864652	-0.502244
Q91Z38	Ttc1	Tetratricopeptide repeat protein 1 OS=Mus musculus OX=10090 GN=Ttc1 PE=1 SV=1	-0.0769116	0.0591703	0.0379885	0.443075	0.179915	0.0467337	0.16434	0.301951	-0.0914565	-0.187124	-0.259824	0.197246	0.0949201	-0.0488388	-0.0166074	-0.185005	0.300573	0.320153	0.153718	0.265999	0.0697384	-0.0303575	-0.372363	0.0374282	-0.000226	0.0790476	-0.00560497	0.0575098	0.123464	0.579774	0.235843	-0.253822	0.0210425	0.0227851	-0.0318365	0.230966	0.0175366	0.437812	-0.114746	0.00690005	0.366579	-0.358069	0.0904527	0.0276029	0.00894341	-0.00536167	-0.239424
Q810B6	Ankfy1	Rabankyrin-5 OS=Mus musculus OX=10090 GN=Ankfy1 PE=1 SV=2	-0.0125159	0.0921145	-0.00858348	0.134945	0.0688773	-0.0680684	-0.148853	0.236028	-0.296626	-0.102414	0.0342795	-0.0185552	0.140864	0.24741	0.153612	0.283285	-0.0675858	-0.0958185	0.15189	0.0359692	-0.438246	0.10115	-0.423781	0.0497395	-0.203728	0.119792	-0.10211	0.0062751	-0.177295	0.190916	0.202629	-0.0258004	-0.169714	0.280222	-0.0381546	-0.0347266	-0.00270693	-0.482666	-0.172665	-0.0295283	-0.056902	-0.296091	0.167143	-0.0448192	-0.149512	0.198683	0.119883
Q8BWW9	Pkn2	Serine/threonine-protein kinase N2 OS=Mus musculus OX=10090 GN=Pkn2 PE=1 SV=3	-0.147098	0.0896261	0.194388	0.188603	-0.0133249	0.0175633	-0.0249393	0.0698028	-0.0789463	-0.153209	-0.127743	0.0712688	0.0495926	0.241439	0.0346327	0.0550668	0.0772305	0.0930201	0.197456	0.0548584	-0.1252	0.0141284	-0.348216	-0.0817361	-0.0619042	-0.0131941	-0.0982087	0.084077	-0.048218	0.300007	0.111918	0.00569589	-0.0312862	0.197798	-0.0560469	0.0262538	-0.0497312	0.198276	-0.0398271	-0.0614911	0.065326	-0.25374	0.265113	0.21701	-0.104726	0.0544037	-0.0133284
P70268-2	Pkn1	Isoform 2 of Serine/threonine-protein kinase N1 OS=Mus musculus OX=10090 GN=Pkn1	-0.0683414	0.193657	0.008855	-0.0198302	-0.0364445	-0.0376087	0.109499	0.228506	-0.122152	-0.166259	-0.319989	0.0429853	0.01443	0.30066	0.210508	0.0634778	0.252693	0.188168	0.268767	0.192319	-0.334464	-0.0639906	-0.341892	0.100484	0.150745	0.174101	0.140469	-0.00483358	0.197372	0.351703	0.315905	-0.243667	0.0234359	0.0473032	0.0609989	0.0596513	-0.0761214	-0.0254889	0.00202608	0.0768197	0.23107	-0.47149	-0.10623	0.111416	-0.120641	-0.0480788	0.209338
Q8K045	Pkn3	Serine/threonine-protein kinase N3 OS=Mus musculus OX=10090 GN=Pkn3 PE=1 SV=1	NA	NA	0.261638	NA	NA	NA	NA	NA	NA	0.207387	NA	NA	0.0525891	NA	-0.501409	0.269057	NA	NA	NA	NA	NA	NA	NA	NA	NA	NA	NA	NA	NA	0.721113	NA	NA	NA	0.131008	NA	NA	NA	NA	-0.130223	NA	NA	-0.47403	0.0380461	NA	-0.195708	NA	-0.0843853
Q3ULF4	Spg7	Paraplegin OS=Mus musculus OX=10090 GN=Spg7 PE=1 SV=1	-0.159358	0.127203	0.294976	0.131822	-0.0693699	0.314113	0.0891127	0.248936	0.205211	-0.280135	-0.531887	0.119873	0.287717	0.396703	0.184449	-0.0577472	0.413694	0.260597	0.146916	0.119285	0.0819422	0.0471284	-0.295832	0.0609475	0.349294	-0.054277	0.172861	0.211697	0.497689	0.286568	0.0349372	-0.2094	-0.0452547	-0.00721405	-0.10166	0.200221	-0.0119808	-0.433633	0.173846	0.0954354	0.0834365	-0.313307	0.257698	0.00463672	-0.180012	0.229365	0.158143
Q99LB0	Dnttip1	Deoxynucleotidyltransferase terminal-interacting protein 1 OS=Mus musculus OX=10090 GN=Dnttip1 PE=1 SV=1	-0.10356	0.114935	0.555513	0.254007	0.0533606	0.22779	-0.226299	0.111228	-0.115379	0.165949	-0.280848	-0.0546595	0.183503	0.472861	0.0447407	-0.111581	-0.029267	0.0431739	0.0989166	-0.0107423	-0.0185573	0.164856	-0.447986	-0.15873	0.0275762	-0.119009	-0.0778423	0.0337141	-0.134182	0.305606	0.0832961	-0.137628	-0.325519	0.166208	-0.235681	-0.0152519	0.0385614	0.250084	-0.0107504	0.118769	-0.162063	0.085992	0.600379	0.19605	-0.287117	0.0164193	-0.0191028
A2AM05	Cntln	Centlein OS=Mus musculus OX=10090 GN=Cntln PE=1 SV=1	0.48613	0.264054	-0.111671	0.469382	0.368469	-0.0355263	0.49993	-0.18012	-0.368222	-0.280739	-0.222703	0.370888	-0.113259	-0.450687	-0.123138	-0.00210961	0.614344	0.309745	0.102327	0.383772	-0.799405	-0.469963	0.0953449	-0.272908	0.436704	-0.181897	-0.102296	-0.259933	0.328811	0.470372	0.811513	-0.329687	1.54657	0.000113	-0.18309	-0.067689	-0.191401	-0.342746	-0.048855	-0.0519262	0.40888	-0.699258	-0.113115	-0.280687	0.180112	0.056572	-0.0394498
P51612	Xpc	DNA repair protein complementing XP-C cells homolog OS=Mus musculus OX=10090 GN=Xpc PE=1 SV=2	0.338593	0.311469	0.144029	-0.401854	0.0802154	0.722421	-0.182588	-0.136589	-0.140879	0.0453168	-0.298328	0.04183	0.380026	0.362029	0.0781422	-0.000744	-0.326776	0.0402097	0.286901	0.0719689	0.00170144	0.042484	-0.33646	0.0396942	-0.082013	-0.202782	-0.236344	0.322092	-0.114194	0.0159172	-0.197243	0.0116369	-0.342167	0.190455	-0.175213	0.337052	-0.0744286	0.221775	0.0615348	0.0224658	-0.226876	-0.255375	0.178077	0.041864	-0.190842	-0.269699	-0.0881994
Q8BHE3	Atcay	Caytaxin OS=Mus musculus OX=10090 GN=Atcay PE=1 SV=1	NA	NA	NA	NA	NA	0.9982	NA	NA	NA	1.49271	NA	NA	-2.73414	NA	NA	NA	NA	NA	NA	NA	-0.474666	0.804083	NA	NA	0.972143	NA	NA	NA	NA	-3.74325	NA	NA	-0.118717	NA	NA	NA	NA	NA	-0.0745273	NA	NA	NA	NA	NA	1.74709	NA	NA
Q61712	Dnajc1	DnaJ homolog subfamily C member 1 OS=Mus musculus OX=10090 GN=Dnajc1 PE=1 SV=1	0.135336	0.0431308	-0.145275	0.148184	-0.0770136	-0.291834	-0.0288502	0.0130906	-0.138422	-0.178477	0.472792	-0.014232	0.0542215	-0.260785	-0.123111	-0.00343682	0.0156588	-0.195534	0.210191	-0.11273	-0.369053	-0.00827041	-0.272215	0.12926	0.0595947	0.119328	-0.328884	-0.3095	-0.166716	-0.0594424	0.187877	-0.229915	-0.355903	0.0304498	0.0229649	-0.159707	0.0386749	0.143981	-0.116203	0.0151604	-0.109772	-0.272737	0.0263771	-0.221993	-0.0425321	0.21701	-0.323427
Q80VA5	Sh3tc2	SH3 domain and tetratricopeptide repeat-containing protein 2 OS=Mus musculus OX=10090 GN=Sh3tc2 PE=1 SV=2	NA	0.583736	NA	0.0243705	NA	NA	-0.0588788	-0.34938	1.3237	1.02499	NA	NA	-0.222198	NA	-0.443742	-0.449624	0.175979	-0.322856	NA	-0.381581	NA	NA	NA	NA	NA	NA	0.652709	-0.103947	NA	-0.284894	0.563992	0.434038	NA	NA	NA	NA	NA	NA	0.505939	NA	NA	NA	NA	NA	0.465356	NA	-0.028352
G3X972	Sec24c	Sec24-related gene family, member C (S. cerevisiae) OS=Mus musculus OX=10090 GN=Sec24c PE=1 SV=1	0.0834803	-0.0766526	0.119537	-0.0115448	0.111595	0.105455	-0.156201	0.197907	0.0679699	-0.0602229	-0.130665	0.0714491	0.0686666	0.179602	0.203984	0.0650126	-0.0378908	-0.000676	0.174815	-0.0203003	-0.0918329	0.110091	-0.238944	0.245137	0.045888	0.109107	0.126141	0.0256528	0.0993355	0.213546	0.150568	-0.0658492	-0.109526	0.150291	0.145849	0.347215	0.101301	0.114912	0.0758464	0.141308	0.0816684	-0.11398	0.193619	0.0754324	0.120095	0.187837	0.165057
Q6NXL1	Sec24d	Sec24-related gene family, member D (S. cerevisiae) OS=Mus musculus OX=10090 GN=Sec24d PE=1 SV=1	0.00356235	0.165783	0.0299158	0.747251	-0.0157979	-0.0120673	-0.0891768	-0.0775063	-0.443188	-0.115683	0.428005	-0.180005	-0.290822	-0.010735	-0.164885	0.427384	-0.388889	0.117736	0.0413119	-0.23516	-0.567534	-0.0198925	-0.571151	-0.221924	-0.162039	-0.0755889	-0.140993	0.0838795	-0.300051	0.108298	0.365672	-0.0225995	-0.16662	0.19219	-0.110944	-0.147255	-0.11665	0.15285	-0.450941	-0.17684	-0.157542	-0.337459	0.140086	-0.289372	0.069722	0.327083	-0.184124
O70133-2	Dhx9	Isoform 2 of ATP-dependent RNA helicase A OS=Mus musculus OX=10090 GN=Dhx9	0.0541603	-0.0435189	0.292927	-0.00312128	0.0870161	0.213414	-0.0239299	0.152827	-0.00400321	0.0441382	-0.172296	0.141054	0.19732	0.410193	0.376198	0.111724	-0.0089745	0.00953058	0.258124	-0.0317168	-0.3746	0.132855	-0.365024	0.254313	0.220021	-0.0787267	0.100701	0.195369	0.028787	0.228239	0.037747	-0.234217	-0.142451	0.147695	-0.0195741	0.256911	0.142098	-0.151853	0.122972	0.165485	0.0542057	-0.147974	0.218329	0.142604	-0.132699	0.0906527	0.071371
A0A087WPL5	Dhx9	ATP-dependent RNA helicase A OS=Mus musculus OX=10090 GN=Dhx9 PE=1 SV=1	-0.125322	-0.283128	0.180612	-0.341966	-0.0682083	0.100701	-0.125849	0.114673	-0.00700113	-0.218203	-0.00200657	0.0460447	-0.243577	0.194884	0.324739	0.0867435	-0.0611773	-0.00770488	0.122879	-0.212404	-1.12495	0.104961	-0.32845	0.12032	0.0756659	-0.220773	0.0756472	0.100954	-0.0682951	0.137275	-0.0621915	-0.336213	-0.160224	0.0868643	-0.131543	0.352731	0.312586	-0.640939	0.124343	0.17691	-0.0954614	-0.072038	0.132327	0.0543424	0.00919266	-0.0488483	0.120823
Q61789	Lama3	Laminin subunit alpha-3 OS=Mus musculus OX=10090 GN=Lama3 PE=1 SV=4	0.0522364	0.299668	-0.584515	1.02799	0.507949	-0.138592	0.568424	-0.482563	-0.260609	-0.390425	0.105107	0.15771	0.843151	-0.487087	-0.123699	0.0893944	-0.116802	-0.372084	0.101129	-0.315234	0.163093	0.199131	1.47772	0.337495	-0.324638	-0.35612	0.0879306	0.219119	-0.789957	-0.286782	-0.274964	-0.183787	-0.797287	0.336026	0.0924904	0.441804	-0.507791	0.503895	0.316002	-0.220647	-0.36265	0.00472488	0.0680973	0.0484142	-0.353835	0.315124	-0.0340344
Q62383	Supt6h	Transcription elongation factor SPT6 OS=Mus musculus OX=10090 GN=Supt6h PE=1 SV=2	0.0676776	-0.062726	0.385923	0.0991874	0.140571	0.212255	-0.0674046	0.208922	0.0389038	0.0424645	-0.19926	0.0934656	0.2681	0.270788	0.615291	0.523923	-0.0127963	0.0838184	0.246311	0.0519297	-0.195573	0.212587	-0.180213	0.0828455	0.126922	-0.233772	0.0750172	0.278425	-0.132083	0.139928	-0.0293854	-0.201554	-0.195603	0.122868	-0.102701	0.204365	0.0604774	-0.113577	-0.00132803	0.207884	-0.00347832	-0.206019	0.238027	0.153705	-0.224139	0.0607962	0.15747
P28660	Nckap1	Nck-associated protein 1 OS=Mus musculus OX=10090 GN=Nckap1 PE=1 SV=2	-0.0243952	0.20237	0.264633	-0.0248674	0.250123	0.106082	-0.107112	0.072968	-0.322392	-0.0919076	-0.0101142	0.111049	0.0621645	0.110722	0.135973	0.101142	0.128136	0.0851498	0.22223	-0.0401333	-0.414697	0.0829022	-0.33698	-0.030926	0.0923127	-0.0803068	-0.0502609	0.181843	-0.071758	0.351047	0.133465	-0.199611	-0.231763	0.19785	-0.165784	0.1538	0.0881532	-0.199621	0.017442	0.110625	0.0806972	-0.282402	0.373711	0.140138	-0.0997597	0.0812348	0.0725624
Q8K1X4	Nckap1l	Nck-associated protein 1-like OS=Mus musculus OX=10090 GN=Nckap1l PE=1 SV=1	0.127805	0.526277	0.280161	-0.210138	0.226022	0.196451	-0.0934809	-0.266866	-0.380073	-0.19263	0.313715	-0.0449534	0.106631	0.165311	0.397164	0.435756	-0.439125	0.389913	0.182994	0.153521	-0.982021	0.380467	-0.0651144	0.0810291	-0.0343239	-0.20251	0.0111123	0.16601	-0.0396216	0.225792	0.420248	0.000454	-0.0811761	0.414727	-0.00472051	0.0247659	0.0131769	-0.214962	-0.212651	0.381152	-0.0586298	-0.137621	0.561165	0.0321893	-0.116869	0.369141	-0.0594038
B2RUJ5	Apba1	Amyloid-beta A4 precursor protein-binding family A member 1 OS=Mus musculus OX=10090 GN=Apba1 PE=1 SV=2	-0.146537	NA	NA	NA	-0.118762	NA	0.341543	NA	-0.300626	NA	NA	NA	NA	NA	0.17767	-0.0411106	NA	0.338723	NA	-0.0457638	NA	NA	NA	NA	NA	NA	NA	0.0772161	NA	NA	NA	NA	NA	NA	NA	NA	NA	NA	NA	-0.0561591	NA	NA	NA	-0.154515	NA	NA	-0.40937
Q3TWF6	Wdr70	WD repeat-containing protein 70 OS=Mus musculus OX=10090 GN=Wdr70 PE=1 SV=1	0.240702	-0.173501	0.234055	0.20698	0.109175	0.238978	-0.0656087	0.0827625	-0.137395	-0.0502683	-0.0379664	0.168442	0.122824	0.1346	0.204464	0.0281802	-0.0457002	-0.0328663	0.33752	0.00848999	0.0570478	0.0971449	-0.397441	0.0294381	0.0960792	0.029664	0.0781143	0.0644331	-0.234486	0.257018	0.00102924	-0.157912	-0.12518	0.221153	0.0884552	0.18316	-0.0146038	0.771612	-0.0481647	0.120425	0.0139386	-0.29511	0.256608	0.282447	-0.135658	0.0363459	-0.118799
P28867	Prkcd	Protein kinase C delta type OS=Mus musculus OX=10090 GN=Prkcd PE=1 SV=3	-0.193366	0.108285	0.0272125	0.116625	-0.101079	-0.251181	-0.201036	0.314627	-0.581147	-0.253822	0.408618	-0.235729	-0.175747	-0.0710085	0.258986	0.18781	-0.180809	-0.0675602	-0.105231	0.0424949	-0.545408	0.30425	-0.256905	0.270862	-0.188501	-0.262455	-0.148923	-0.016247	-0.0663962	-0.170063	-0.0545366	-0.144264	-0.28647	0.406066	-0.020477	0.176266	-0.215763	0.277224	-0.0453456	0.301786	-0.131191	-0.17209	0.166528	-0.41729	-0.150053	0.364754	0.0690632
Q4VA93	Prkca	Protein kinase C OS=Mus musculus OX=10090 GN=Prkca PE=1 SV=1	-0.295664	-0.217035	-0.144319	-0.181167	0.187005	-0.0686675	-0.76117	-0.554996	-0.280384	0.099512	1.09898	0.0818888	-0.310977	0.329413	-0.248055	-0.0879227	-0.953697	-0.250142	0.0247672	0.119247	-0.202614	0.0271638	0.281389	-0.256114	0.0738384	-0.250058	0.0605062	0.262146	-0.0781727	-0.746989	-0.682242	0.171218	0.170575	0.315426	0.220473	0.27736	-0.277998	0.223728	-0.752111	0.443505	-0.157097	0.263031	0.0681968	0.200255	-0.142855	0.459981	-0.158998
P16054	Prkce	Protein kinase C epsilon type OS=Mus musculus OX=10090 GN=Prkce PE=1 SV=1	0.330561	0.22423	-0.0961885	0.0130967	0.0962785	0.0544862	0.0444895	0.0752134	-0.167573	-0.231525	-0.0606822	0.274516	0.247307	0.0474883	0.245422	-0.0779775	0.0242437	-0.0973633	0.0136338	0.27532	-0.12584	-0.000858	-0.241281	0.33591	0.109596	0.0200394	-0.0721474	0.21493	-0.0409194	-0.0930928	-0.0490999	-0.279767	0.148113	0.0778931	0.0757729	0.0466466	-0.0781194	0.232478	0.0602176	0.0796095	0.149202	-0.083724	-0.176614	-0.0364971	-0.160698	0.143765	-0.0153366
P68404-2	Prkcb	Isoform Beta-II of Protein kinase C beta type OS=Mus musculus OX=10090 GN=Prkcb	-0.117816	0.101728	-0.335214	-0.231056	-0.00913019	-0.18372	-0.669293	-0.32651	-0.401829	0.147787	1.00406	-0.162509	0.000652	0.202238	0.0619563	0.0594205	-0.785781	-0.362683	0.0464273	0.0421295	-0.689077	0.20264	0.214163	-0.0412517	-0.0807865	-0.236699	0.05003	0.0499871	-0.0546577	-0.376763	-0.519026	0.306176	0.207069	0.250046	0.207002	0.35354	-0.0558663	0.0676434	-0.467432	0.441907	-0.230588	0.379428	-0.0150359	0.0200166	-0.0405891	0.432056	-0.246779
P23298	Prkch	Protein kinase C eta type OS=Mus musculus OX=10090 GN=Prkch PE=1 SV=2	-0.177812	0.104192	0.240333	-0.0985648	-0.0625707	0.102802	-0.324346	0.0753699	-0.221402	-0.00891343	-0.212391	0.0307066	0.243453	0.138649	-0.0849394	0.442585	0.0992752	-0.131892	0.322322	0.0918242	-0.621676	-0.241198	-0.631339	-0.0439082	-0.00160305	0.031254	-0.125123	0.105655	0.0706562	-0.052999	0.141837	-0.123765	-0.299928	0.421897	-0.13854	0.105309	0.0549595	-0.109566	-0.101013	-0.00802119	-0.108566	-0.0652607	0.284245	-0.00813922	-0.213286	-0.0376707	0.0170956
Q9Z1M4	Rps6kb2	Ribosomal protein S6 kinase beta-2 OS=Mus musculus OX=10090 GN=Rps6kb2 PE=1 SV=1	0.145249	-0.0239976	-0.0322217	0.347324	0.0708737	-0.107948	0.136114	-0.157017	-0.00113931	0.109397	0.0426176	-0.0345331	0.167238	-0.0497038	-0.287552	-0.235477	-0.336086	-0.415341	0.0481826	-0.127341	0.0929556	0.145797	-0.113432	-0.40487	-0.167682	0.215638	-0.112114	-0.0328001	-0.223553	0.00129158	-0.0371956	-0.0414024	0.166171	-0.132147	-0.0986257	-0.209945	-0.213411	-0.164195	0.160713	-0.0431753	-0.351457	-0.201413	-0.0947009	-0.195685	0.0205935	-0.21422	-0.0139377
Q60823	Akt2	RAC-beta serine/threonine-protein kinase OS=Mus musculus OX=10090 GN=Akt2 PE=1 SV=1	0.171741	0.278286	0.152664	0.109193	0.256978	0.366196	0.0735953	0.25236	-0.0255071	-0.166671	-0.316494	0.282914	0.274209	-0.00343065	0.387381	0.0706427	0.1091	0.316437	0.357026	0.316219	0.020779	0.176593	-0.385834	0.450125	0.410063	0.0430945	-0.00769086	0.148425	0.0654548	0.252529	0.236339	-0.398724	0.16947	0.20448	0.265447	0.212684	-0.0558024	-0.39563	0.182976	0.046634	0.231372	-0.284454	0.0850281	0.195024	-0.0276174	0.201698	0.287612
P31750	Akt1	RAC-alpha serine/threonine-protein kinase OS=Mus musculus OX=10090 GN=Akt1 PE=1 SV=2	0.205227	0.0874802	0.343618	0.241679	0.0521999	0.0524489	-0.147214	0.0299357	-0.318013	-0.091171	-0.0593954	0.0816682	0.125768	0.140459	0.0197094	-0.0511944	-0.160537	-0.0983445	0.0940416	-0.0817396	-0.265588	0.213376	-0.384938	-0.00743459	-0.0401117	-0.0570369	-0.0219904	0.187307	-0.101715	0.205682	-0.0173655	0.0963569	-0.121514	0.330546	-0.0241804	0.229344	0.026033	-0.160488	0.056016	0.124425	-0.101725	-0.0376758	0.431265	-0.0721642	-0.167391	0.217303	-0.091416
Q9WUA6	Akt3	RAC-gamma serine/threonine-protein kinase OS=Mus musculus OX=10090 GN=Akt3 PE=1 SV=1	-0.257694	NA	0.272671	1.08368	-0.142336	0.213976	-0.152524	1.68665	-0.577661	-0.0652024	-0.796652	0.793832	0.141244	0.137848	-1.58353	0.277911	-2.02451	0.0763823	0.104681	0.396215	-0.460662	0.148358	-0.363152	0.0475561	0.152513	-0.124088	NA	0.0985771	-0.131984	0.0619314	NA	NA	-0.120959	-0.0615277	0.0410807	-0.622357	0.0835123	-0.0128731	-0.0361152	0.120996	0.16056	-0.23602	0.0882863	-0.220472	-0.206432	0.290814	0.588025
Q8BSK8	Rps6kb1	Ribosomal protein S6 kinase beta-1 OS=Mus musculus OX=10090 GN=Rps6kb1 PE=1 SV=2	0.116112	0.137433	0.0113198	0.276878	0.118909	0.105401	0.105924	0.151133	-0.10619	-0.143047	-0.0144401	0.258201	0.111059	-0.129893	-0.0300963	-0.0292225	-0.00897039	0.0213879	0.211776	0.0534879	-0.18773	0.0116311	-0.155898	-0.029071	0.108607	0.10018	-0.148228	0.00771581	-0.132013	0.0788283	0.0459329	-0.209185	0.0964875	0.131651	0.0279932	0.0996105	0.013909	0.204697	0.04355	0.0117554	0.138825	-0.286669	-0.016915	0.0521565	-0.10185	0.210894	-0.124314
P63318	Prkcg	Protein kinase C gamma type OS=Mus musculus OX=10090 GN=Prkcg PE=1 SV=1	0.229117	-0.191144	-0.0414832	-0.417826	-0.296044	-0.816164	0.140049	-0.0874	-0.0425816	NA	NA	NA	NA	NA	-0.195144	0.0410075	-0.178124	-0.0794043	NA	0.161754	-0.298318	-0.0506716	NA	0.614773	-0.27956	-0.799431	0.166987	-0.10095	NA	NA	-0.336242	0.256474	0.0107308	0.439467	0.160596	NA	NA	NA	NA	0.298827	NA	0.286534	0.204668	-0.38566	NA	NA	0.0485985
A0A1B0GRY3	Gm45861	Predicted gene 45861 OS=Mus musculus OX=10090 GN=Gm45861 PE=4 SV=1	NA	-0.210846	NA	-0.114185	NA	NA	NA	-0.60935	NA	-0.408095	NA	NA	0.357945	-1.05031	NA	NA	0.231473	NA	NA	NA	NA	NA	-0.000412	NA	NA	NA	0.248052	NA	-0.717004	0.606887	0.352132	-0.904745	NA	NA	NA	NA	NA	0.418098	0.143565	NA	NA	NA	NA	NA	-0.455258	NA	NA
P37804	Tagln	Transgelin OS=Mus musculus OX=10090 GN=Tagln PE=1 SV=3	-0.242013	-0.491605	0.177914	0.89603	-0.707462	0.185571	0.4158	0.231304	-0.673821	-0.674597	-0.367802	0.431299	-0.0353703	-0.0298486	0.034129	-0.268292	0.0615228	-0.269322	0.121693	0.21482	-1.24416	0.20985	-0.0302834	0.0492683	-0.339861	-0.443231	-0.562608	0.116998	-0.158188	-0.293888	0.110466	-0.729173	-0.513006	0.662323	0.214985	0.387103	-0.106135	-0.758104	-0.237526	0.300517	-0.0519634	0.00552106	0.235982	-0.0328656	0.291947	0.606026	-0.272902
Q9R1Q8	Tagln3	Transgelin-3 OS=Mus musculus OX=10090 GN=Tagln3 PE=1 SV=1	-0.198901	0.457714	0.394946	0.783988	0.266481	0.464251	0.0338632	0.0644578	-0.563004	-0.159667	0.378238	0.270226	0.249329	-0.106632	0.152143	-0.334634	-0.230352	0.389354	0.123465	0.12648	-0.222188	0.35841	-0.258725	0.174516	-0.123014	0.13175	-0.180117	0.201686	-0.295926	-0.210356	-0.0333257	-0.13559	-0.127335	0.355209	0.0373508	0.102253	-0.207231	0.747438	-0.211745	0.542695	-0.161431	-0.607776	0.370584	-0.0619912	0.209196	0.336528	-0.0405448
Q9WVA4	Tagln2	Transgelin-2 OS=Mus musculus OX=10090 GN=Tagln2 PE=1 SV=4	0.000146	0.252939	0.215064	0.506374	-0.0418997	0.0158295	-0.0719964	-0.0186644	-0.602977	-0.0452872	0.315289	0.0169332	0.0789703	-0.13869	-0.108011	0.149785	-0.269478	-0.108867	0.00633171	-0.133654	-0.148288	-0.0890669	-0.471925	0.0966802	-0.139909	-0.0743046	-0.435956	-0.11306	-0.408602	-0.069045	0.0480296	-0.0733194	-0.517206	0.223212	-0.0113588	0.00418386	-0.381152	0.37525	-0.230043	0.0926878	-0.282227	-0.288986	0.271741	-0.087883	-0.192114	0.350739	-0.292864
Q80TV8-2	Clasp1	Isoform 2 of CLIP-associating protein 1 OS=Mus musculus OX=10090 GN=Clasp1	-0.0818783	0.0387351	0.175704	0.197045	0.182378	0.0188296	0.0353105	0.131397	-0.0347749	-0.02788	-0.0828993	-0.0184287	-0.0260037	0.197319	0.146453	-0.0385401	0.0240968	0.0530537	0.0923487	0.0187451	-0.191353	0.0770918	-0.163675	-0.102301	-0.037755	-0.0706374	-0.00969472	0.0993653	0.0439318	0.248289	0.179367	-0.0352143	0.068284	0.110467	-0.155234	0.00502428	0.039007	0.0172558	-0.0569612	0.0291162	0.0424704	-0.150372	0.0988329	0.0122594	0.0174467	0.0898558	0.0781864
A0A087WNW8	Clasp1	CLIP-associating protein 1 OS=Mus musculus OX=10090 GN=Clasp1 PE=1 SV=2	0.36984	NA	NA	0.308612	0.39198	0.939069	0.279507	-0.0702013	0.546124	0.233803	NA	NA	-0.37634	NA	NA	NA	-0.0241462	-0.495987	NA	-0.0426542	-0.0494195	0.856483	NA	-0.111107	0.683555	-0.771388	NA	0.238492	NA	0.2504	NA	NA	-0.174329	NA	-0.680572	NA	NA	NA	-0.162931	0.112102	NA	NA	NA	0.143026	-0.23689	NA	NA
Q8BRT1	Clasp2	CLIP-associating protein 2 OS=Mus musculus OX=10090 GN=Clasp2 PE=1 SV=1	-0.0567561	0.102195	0.367081	0.209476	0.132085	0.236378	0.152088	0.251929	-0.181428	-0.09358	-0.27394	0.0752108	0.253545	0.227026	0.148838	0.0402244	0.132852	-0.00802699	0.125621	0.00650397	0.0199104	0.119323	-0.265981	-0.193859	0.00981868	-0.064352	0.0249131	0.16727	0.0194317	0.241699	-0.0854123	-0.186085	-0.0134125	0.0551088	-0.0915	0.16121	0.11836	0.17365	-0.0372714	0.124328	-0.00544343	-0.261426	0.249857	0.121939	-0.141529	0.180767	0.141842
Q8VCP9	Clec14a	C-type lectin domain family 14 member A OS=Mus musculus OX=10090 GN=Clec14a PE=1 SV=2	-0.323116	0.15091	0.11391	-0.141668	-0.288048	0.0789402	0.475897	-0.445346	-0.342964	-0.501624	-0.316523	-0.443575	0.229496	0.0248616	-0.330282	1.00047	-0.0366106	0.0171312	0.0922656	-0.378152	-0.418884	-0.203249	-0.497138	0.834489	-0.0377615	0.216616	-0.416332	-0.185183	-0.06305	-0.0450318	0.795268	-0.104317	0.246397	-0.121373	-0.193249	-0.470141	-0.203612	-0.445575	-0.240947	-0.440798	-0.228068	-0.63581	0.377286	-0.0778661	-0.309227	-0.32432	-0.176715
Q99LI8	Hgs	Hepatocyte growth factor-regulated tyrosine kinase substrate OS=Mus musculus OX=10090 GN=Hgs PE=1 SV=2	0.0866424	0.0813562	-0.0506988	0.287481	0.134692	0.130788	-0.0462587	0.0769027	-0.206152	-0.260878	-0.0349985	0.0411405	0.103693	0.00403253	0.0570796	0.0658648	-0.0258526	0.0293176	0.130328	0.0226278	-0.00738447	-0.00550479	-0.27636	0.0807372	-0.0191192	0.0550435	-0.090826	0.0554761	-0.113459	0.18631	0.0932015	-0.111006	-0.0791377	0.16641	-0.0125661	-0.00484573	-0.157139	0.137943	-0.111326	-0.0726943	0.0736562	-0.374292	0.131565	0.111884	-0.0923465	0.181083	-0.0868288
Q9ERG0	Lima1	LIM domain and actin-binding protein 1 OS=Mus musculus OX=10090 GN=Lima1 PE=1 SV=3	0.00434674	0.125873	-0.112954	0.347147	0.107076	0.0261815	-0.173177	-0.0799583	-0.633343	-0.339017	0.0758046	-0.3667	-0.0453117	0.0718508	-0.0800292	0.0464887	-0.381829	0.0109707	0.00909467	-0.11757	-0.32424	0.112027	-0.302307	0.0590648	-0.0724622	0.0208347	-0.447042	-0.100632	-0.396429	0.076001	0.1785	-0.345017	-0.338619	0.252951	-0.0978227	-0.0456592	-0.295807	0.339364	-0.286849	0.0728386	-0.129351	-0.489907	0.188916	-0.0948435	-0.376761	0.0525212	-0.337395
Q4U4S6	Xirp2	Xin actin-binding repeat-containing protein 2 OS=Mus musculus OX=10090 GN=Xirp2 PE=1 SV=1	-0.398462	-1.88522	-0.989218	-1.80214	-8.07628	-2.07579	-1.27451	-2.09736	0.281599	0.864906	1.11605	-3.82802	-0.673976	-1.38937	-2.98019	-0.715933	-1.45662	-3.2903	-1.27989	-2.76735	-0.299305	-0.425921	-0.0235546	-2.71452	-1.70249	-0.497203	-0.599662	-1.46644	-1.03931	-1.7424	-1.41611	0.711208	0.561425	-1.03412	0.315375	-1.11486	0.321545	-0.795735	0.405224	-0.76131	-1.88879	0.937528	-2.13738	-1.56534	0.369672	-2.27336	0.00347966
Q8BGB5	Limd2	LIM domain-containing protein 2 OS=Mus musculus OX=10090 GN=Limd2 PE=1 SV=1	-0.365955	NA	-0.185716	-0.151165	0.0535902	-0.19149	NA	0.106368	NA	-0.23491	NA	NA	-0.456092	NA	NA	NA	-0.113532	NA	NA	NA	-0.559453	0.198238	NA	NA	-0.682654	NA	NA	NA	NA	0.107993	NA	NA	-0.688012	0.0541356	NA	NA	NA	NA	-0.33801	0.153157	NA	-1.09287	0.0548845	-0.265144	-0.506	NA	NA
Q922D8	Mthfd1	C-1-tetrahydrofolate synthase, cytoplasmic OS=Mus musculus OX=10090 GN=Mthfd1 PE=1 SV=4	-0.196302	-0.0444803	0.0175918	0.138137	0.0794732	-0.0333279	-0.0801964	0.0804398	-0.0156214	-0.134128	0.0153393	-0.094418	0.0997534	0.176463	0.18071	0.092068	0.11627	-0.0348674	-0.0595281	0.00256202	-0.0522308	0.0178529	-0.190226	-0.290708	0.0619424	0.024332	0.167664	-0.0647423	0.144917	0.09826	0.278931	-0.303285	0.0158451	0.057754	-0.157287	0.114261	-0.0102376	0.070021	-0.0742461	0.0801348	0.0447176	-0.129922	-0.0598311	0.0608059	-0.0756194	0.0188455	-0.0481019
Q3V3R1	Mthfd1l	Monofunctional C1-tetrahydrofolate synthase, mitochondrial OS=Mus musculus OX=10090 GN=Mthfd1l PE=1 SV=2	-0.465384	0.22695	0.0674028	0.466981	-0.267532	-0.122367	-0.337403	0.0883322	-0.543144	0.00387138	0.608146	-0.135567	0.0674338	0.0930702	-0.0170102	-0.145305	6.3e-05	-0.155731	0.216713	-0.0842347	-0.231633	0.00202949	-0.318849	-0.105286	-0.0332749	0.177299	-0.172284	0.147803	-0.0870744	-0.0134903	0.0674154	-0.0253462	0.00373071	0.335688	-0.325029	-0.214791	-0.28625	0.304386	-0.282081	0.296315	-0.379989	-0.418056	0.138072	-0.0518183	-0.314724	0.222263	-0.401066
A6H5Y3	Mtr	Methionine synthase OS=Mus musculus OX=10090 GN=Mtr PE=1 SV=1	-0.0251715	-0.288001	0.387435	0.151556	-0.00167798	0.00107618	-0.0914227	0.124075	-0.239162	-0.137639	-0.168813	0.040723	0.155687	-0.307584	0.190928	0.0759184	0.088872	-0.0857376	0.399231	0.107374	-0.168296	0.175356	-0.197944	-0.0961734	-0.026155	-0.155878	-0.441047	-0.100238	-0.293927	-0.0180298	0.0947709	0.346861	-0.0789526	0.0857083	0.0582634	0.327932	0.244973	-0.499874	-0.386011	-0.210949	0.220291	-0.105996	0.492393	0.0266208	0.0242194	0.309134	-0.169226
Q9WU78	Pdcd6ip	Programmed cell death 6-interacting protein OS=Mus musculus OX=10090 GN=Pdcd6ip PE=1 SV=3	-0.0488898	0.151601	-0.0463912	0.117941	0.195815	-0.0485539	0.126595	-0.0500205	-0.125146	-0.26591	0.203942	-0.0496334	0.0227831	-0.0727472	0.0108036	0.0815999	-0.0411941	0.0151714	0.131167	0.183539	0.0539484	-0.0564144	-0.248065	0.0332245	-0.147953	0.269515	-0.207694	-0.133199	-0.0543226	0.0731109	0.449597	-0.0941245	-0.00443669	0.235752	0.100504	-0.015804	-0.0696064	0.0497428	-0.194724	-0.192924	0.0575838	-0.342644	-0.170906	0.0461399	-0.109383	0.218997	-0.283842
Q9CSV6	Sft2d3	Vesicle transport protein SFT2C OS=Mus musculus OX=10090 GN=Sft2d3 PE=1 SV=3	-0.179658	0.313065	0.0802466	-0.0464152	-0.279004	0.103432	0.15802	0.168967	0.290108	NA	-0.0894716	0.0242064	NA	0.125302	0.625748	-0.184787	0.385681	0.447621	0.314334	0.699391	0.273883	0.0183659	0.101778	0.465321	0.0983586	0.189435	0.609136	0.29	0.372208	NA	0.449494	-0.0521995	-0.00971679	0.144778	0.033629	0.364916	0.238079	0.452405	NA	-0.0765077	0.136811	-0.453115	-0.00332629	-0.118342	NA	0.0628035	0.146521
Q8BHX1	Haus1	HAUS augmin-like complex subunit 1 OS=Mus musculus OX=10090 GN=Haus1 PE=1 SV=2	0.102532	0.136231	0.390612	0.642747	-0.091622	0.274818	0.0174132	0.0786484	-0.32771	-0.233634	0.91166	0.36826	0.133665	-0.000816	-0.0485093	0.039889	0.0692681	0.219179	1.05009	0.224163	0.0958487	0.00412181	-0.150595	-0.190228	0.214275	0.0776985	0.0168211	0.0541876	-0.274412	0.244139	0.0845895	0.0658671	-0.154195	0.307824	-0.368727	1.35694	1.08731	0.307981	-0.323696	-0.0218427	0.490919	-0.246916	0.258063	-0.0311875	-0.176685	1.24205	0.0298622
A2RSX7	Tyw5	tRNA wybutosine-synthesizing protein 5 OS=Mus musculus OX=10090 GN=Tyw5 PE=2 SV=2	-0.0780048	0.157063	0.209931	0.124954	0.13744	0.228852	0.0440053	0.295606	-0.132388	-0.239838	-0.151495	0.232305	0.30195	0.37483	0.0879724	0.225159	-0.0980591	0.0969596	0.25291	0.0690197	-0.0277707	-0.0879638	-0.275135	-0.0266159	0.139863	0.0340111	0.149804	0.00623693	0.0261499	0.0831095	0.0629527	-0.125154	-0.0209152	0.0399351	-0.0119003	0.0949436	-0.0617988	-0.404967	-0.084482	0.0470879	0.0600927	-0.313646	0.197461	0.064484	-0.138919	0.0666878	0.0041679
Q5SWU9-2	Acaca	Isoform 2 of Acetyl-CoA carboxylase 1 OS=Mus musculus OX=10090 GN=Acaca	0.902393	0.471134	-0.331475	1.00813	0.919902	0.349522	0.969536	-0.593224	-0.871223	-0.707053	-0.0789887	0.631618	-0.196476	-2.23118	-0.328918	-0.586995	0.759969	0.0304358	-0.47159	0.355607	-0.0985966	-0.605932	0.347788	-0.288893	0.236311	0.469785	-0.915753	-0.679595	-0.124288	0.361792	1.39709	-1.95014	0.852252	-0.292885	-0.23853	-0.72807	-0.898908	0.156096	-0.449374	-0.962563	0.551079	-1.43975	-0.705116	-1.10104	0.493378	-0.251771	-1.32823
E9Q4Z2	Acacb	Acetyl-CoA carboxylase 2 OS=Mus musculus OX=10090 GN=Acacb PE=1 SV=1	0.442027	0.269521	-0.0373019	0.334475	0.660564	0.10429	0.465369	0.0822553	-0.00971215	-0.480263	-0.530683	0.741721	-0.190986	-0.980798	0.0103814	-0.314228	0.351292	0.390894	0.0378877	0.619913	-0.00247371	-0.0522415	0.212563	0.30533	0.316795	0.208266	-0.260643	-0.0405318	0.261092	0.441148	0.845105	-1.16744	0.542232	0.107702	0.0719309	-0.210482	-0.606106	-0.610047	-0.135438	-0.17348	0.502582	-0.794495	-0.637046	-0.285503	0.122893	-0.0377678	-0.374557
D3Z0B3	Acacb	Acetyl-CoA carboxylase 2 (Fragment) OS=Mus musculus OX=10090 GN=Acacb PE=1 SV=1	NA	NA	0.227375	0.0479537	NA	0.219274	0.21313	0.667614	0.249409	-0.198596	-0.937469	0.135025	0.1523	0.456662	-0.00316277	-0.183785	0.457023	0.427106	-0.0968135	0.214401	0.310744	0.0709186	-0.268036	-0.273083	0.244512	0.128342	NA	0.093439	0.569988	0.176676	NA	NA	-0.182366	0.128967	-0.0891622	0.114543	-0.0105729	-0.479261	-0.16967	NA	0.13218	-0.256771	0.24287	NA	-0.492298	-0.127666	-0.0780538
Q4VWZ5	Dbi	Acyl-CoA-binding protein OS=Mus musculus OX=10090 GN=Dbi PE=1 SV=1	-0.836141	-0.302022	-0.300328	0.159566	0.35157	0.537899	0.295674	-0.45449	0.142593	-0.698657	-0.68496	-0.19154	-1.0213	-0.267111	0.377273	-0.232935	0.422344	0.240164	-0.345252	-0.043186	0.0808899	-0.129348	-0.34748	-0.829552	0.12415	0.362669	-0.225784	-0.171506	-0.147978	-0.0571313	-0.0341279	-0.56041	0.367013	-0.16564	-0.466122	-0.407891	-0.190169	0.216459	-0.56163	-0.92161	0.423759	-0.731036	-0.322036	0.309706	-0.286721	0.190495	-0.695495
Q8K3W3	Casc3	Protein CASC3 OS=Mus musculus OX=10090 GN=Casc3 PE=1 SV=3	0.0803461	-0.0243558	0.19415	0.118415	0.123893	0.310303	0.0258231	0.103659	0.035881	0.0514295	-0.064699	-0.0464406	0.0994656	0.134714	0.0251704	-0.0734703	0.165012	0.109059	0.278435	0.0571442	0.219448	0.271235	-0.373257	0.173016	0.176543	-0.0444017	0.0344796	0.309383	-0.0814114	0.315389	-0.0147294	-0.12524	-0.066723	0.0938601	0.12585	0.246242	-0.00654354	0.585151	-0.0564636	0.0393674	-0.0698753	-0.356151	0.0204874	0.132831	-0.0866305	0.190908	0.0037667
Q3UMT1	Ppp1r12c	Protein phosphatase 1 regulatory subunit 12C OS=Mus musculus OX=10090 GN=Ppp1r12c PE=1 SV=1	-0.26169	0.256078	0.245686	0.626293	-0.0910598	0.342826	0.265563	0.178968	0.17054	0.13934	0.0294904	0.0650295	0.117885	0.0183699	0.413108	0.00561599	0.355917	0.507901	0.0806014	0.386448	0.265783	0.159976	-0.33788	-0.0356547	0.188175	0.185753	-0.257396	0.345542	-0.0683702	0.150713	0.192818	0.199727	-0.0527222	0.252565	-0.018137	0.0308771	-0.110614	0.559543	0.0627224	-0.106633	-0.0610697	-0.2547	0.305754	0.0218978	0.0612831	-0.0173116	0.261647
F6XWD4	Ppp1r12c	Protein phosphatase 1 regulatory subunit 12C (Fragment) OS=Mus musculus OX=10090 GN=Ppp1r12c PE=1 SV=1	-0.296286	NA	NA	NA	-0.223623	NA	NA	NA	NA	-0.0566374	NA	NA	0.697913	-0.103523	NA	NA	NA	NA	NA	NA	NA	NA	-0.686935	NA	NA	NA	NA	NA	-0.280929	0.462651	NA	NA	NA	NA	NA	NA	NA	0.5983	0.624404	0.253092	NA	NA	NA	0.182714	-0.438797	NA	NA
Q9D8M7	Phf10	PHD finger protein 10 OS=Mus musculus OX=10090 GN=Phf10 PE=1 SV=4	0.197829	NA	0.346045	0.226949	0.327844	0.220851	0.268569	0.0479607	-0.0333174	-0.00480773	-0.0272812	0.407474	0.28895	0.282579	0.230453	-0.128599	0.0051899	0.236053	0.170321	0.0457683	-0.219676	0.265185	-0.479324	0.0882346	0.222777	-0.360987	NA	0.225837	-0.462153	0.217898	NA	NA	0.100132	0.115113	-0.188379	0.295385	-0.00716108	0.104656	0.0222492	-0.205266	0.207825	-0.275422	0.334139	0.532359	-0.178168	0.230271	0.00415048
Q8K2A7	Ints10	Integrator complex subunit 10 OS=Mus musculus OX=10090 GN=Ints10 PE=1 SV=3	-0.144362	-0.959183	-0.0596017	-0.308749	-0.819017	0.253693	-0.323089	-0.000733	-0.162508	-0.216403	0.0617613	0.112175	0.215953	0.0648497	0.229933	0.0971918	0.0227423	-0.0429054	0.161721	-0.122764	-0.338224	0.185694	-0.0470692	0.0740751	0.117744	-0.144201	-0.458792	0.0336013	0.0445501	0.17542	-0.419866	-0.991446	-0.0804743	-0.109034	-0.0203313	0.485342	0.288882	-0.643741	-0.0711682	-0.0605806	0.0171567	0.0129507	-0.215761	-0.508425	-0.177741	-0.0491474	0.083046
Q9ESV0	Ddx24	ATP-dependent RNA helicase DDX24 OS=Mus musculus OX=10090 GN=Ddx24 PE=1 SV=2	-0.0843724	0.0900978	0.282622	0.196883	0.147019	0.0297406	0.105917	0.226162	-0.0994755	-0.152756	-0.146097	0.0579578	0.151132	0.352084	0.203639	0.123459	0.0446343	-0.0354123	0.217836	-0.0187679	-0.421458	0.117796	-0.347551	0.237003	0.1421	-0.0089912	-0.113955	0.181752	-0.142055	0.295744	-0.0889762	-0.176337	0.0144818	0.141344	-0.156498	0.0908401	-0.13968	0.246489	-0.082397	0.132823	0.0992074	-0.127121	0.100384	0.0609435	-0.284217	0.21007	0.158935
Q4G0F8-3	Ubn1	Isoform 3 of Ubinuclein-1 OS=Mus musculus OX=10090 GN=Ubn1	-0.0799305	0.261062	0.268864	-0.0363884	0.0926234	0.784865	NA	-0.0166782	NA	-0.062348	0.0860539	0.618464	0.431968	0.286906	0.117729	0.0516788	-0.125277	NA	0.558282	NA	0.150879	-0.00733117	-0.348438	-0.133704	-0.0157279	-0.0861545	0.202902	NA	-0.0495838	0.431436	0.192188	0.0429914	-0.298177	0.102474	-0.0452802	0.298079	0.355856	0.533038	-0.00276682	-0.00555889	0.390649	-0.290387	0.176252	-0.0211025	-0.269863	0.329616	0.181041
Q61234	Snta1	Alpha-1-syntrophin OS=Mus musculus OX=10090 GN=Snta1 PE=1 SV=1	-0.0355552	-0.376141	-0.303191	-0.496365	-0.633354	-0.851659	-0.659836	-0.31528	0.294921	0.31082	0.596053	-0.958578	-0.307534	-0.303641	-0.937412	-0.0230986	-0.883273	-0.684507	-0.319475	-0.273366	0.0957523	0.192559	0.585856	-1.43211	-0.818938	-0.117766	0.151861	-0.0353211	-0.416217	-0.178308	-0.944857	0.652988	0.573798	-0.176832	-0.0929789	-0.302884	0.255327	-0.155855	-0.138328	0.154151	-0.366922	0.352311	-0.601759	-0.476629	0.249638	-0.0594355	0.106749
Q61235	Sntb2	Beta-2-syntrophin OS=Mus musculus OX=10090 GN=Sntb2 PE=1 SV=2	0.0730336	0.246216	-0.0204541	0.644949	-0.409363	0.272933	0.503086	-0.255658	0.078119	-0.22048	-0.0954704	0.00192613	-0.304003	0.417213	0.226908	0.308781	0.596489	-0.496386	-0.287869	-0.307843	0.0944646	-0.550597	-0.687143	0.629676	0.147287	0.641078	-0.727535	0.246349	0.385645	-0.36197	0.35708	-0.743786	-0.153515	0.188996	-0.0202963	-0.499188	0.114312	-0.118572	0.245231	-0.550219	-0.495575	0.0814977	-0.430968	0.797244	-0.0153401	-0.246751	-0.701918
Q99L88	Sntb1	Beta-1-syntrophin OS=Mus musculus OX=10090 GN=Sntb1 PE=1 SV=4	0.252408	0.344336	-0.425143	0.157046	0.313068	-0.102168	0.124242	0.223919	-0.297658	-0.52563	0.227052	0.014314	0.181411	-0.593296	-0.0560499	-0.0131338	-0.158476	0.0712975	0.287411	0.367003	-0.529777	-0.178582	-0.31527	-0.105685	-0.0521857	-0.130915	-0.103601	0.266744	-0.211451	0.538614	0.0021777	-0.260987	0.122399	0.238147	-0.0109303	-0.0758342	-0.191847	-0.0665764	0.171987	0.0843448	0.147693	-0.638764	-0.105857	0.172768	0.128085	-0.0224501	-0.247825
Q8BPN8	Dmxl2	DmX-like protein 2 OS=Mus musculus OX=10090 GN=Dmxl2 PE=1 SV=3	-0.0253147	0.494284	0.349446	0.131751	0.128103	0.222091	-0.135836	0.180226	-0.218603	-0.169028	0.0933753	0.27985	0.326418	0.00264126	0.00819935	0.0810464	0.139551	-0.0136922	0.156042	-0.0732662	-0.455368	0.141001	-0.255107	0.278009	0.1353	-0.191117	0.0583953	0.396512	-0.122014	0.426252	0.055738	-0.249437	-0.287183	0.0875803	0.229429	0.196934	-0.120019	-0.215959	0.00910693	-0.122507	0.0168275	-0.276345	0.220058	0.00813411	0.0108744	0.168456	0.0363438
Q6PNC0	Dmxl1	DmX-like protein 1 OS=Mus musculus OX=10090 GN=Dmxl1 PE=1 SV=1	0.134938	-0.0999376	0.341166	0.225118	0.264713	0.205615	0.128877	0.207551	-0.048177	-0.174691	-0.0538527	0.325966	0.221758	0.212394	0.241179	0.0535706	0.199467	-0.0305847	0.103387	0.110882	-0.305115	0.207213	-0.147311	0.165098	0.080322	-0.00116603	0.134099	0.241992	0.0645397	0.290898	0.119148	-0.286328	0.0332277	0.0812317	-0.00343861	0.224099	0.0591304	-0.23845	0.0685051	0.132649	0.177638	-0.105002	0.166989	0.183395	0.0621182	0.212535	-0.0429744
Q8CGC6	Rbm28	RNA-binding protein 28 OS=Mus musculus OX=10090 GN=Rbm28 PE=1 SV=4	0.0411838	0.0676514	0.303138	0.147881	-0.0183689	0.101607	-0.200064	0.0107364	-0.0264205	-0.165167	-0.0849673	-0.177998	0.0868223	0.367162	0.252113	0.12877	-0.0490054	0.378651	0.524348	-0.123472	-0.0898597	-0.0655067	-0.324117	-0.034599	0.165267	0.102621	0.00154873	-0.0137156	-0.112547	0.1437	0.11261	-0.320607	0.0223187	0.105007	0.0618688	-0.104539	-0.204133	0.525253	-0.0611841	-0.109378	-0.0599224	-0.429103	0.0504761	-0.180071	-0.360809	0.18788	-0.027192
A2AVZ9	Slc43a3	Solute carrier family 43 member 3 OS=Mus musculus OX=10090 GN=Slc43a3 PE=1 SV=1	-0.574018	-0.406741	-0.27643	-0.723665	-0.157811	-0.106274	-0.644182	0.0863059	-0.489559	-0.404825	-0.324328	0.160012	-0.0337125	0.195904	0.177854	0.896263	-0.268349	0.0902331	0.408853	-0.117993	-1.71925	-0.264123	-0.72066	0.172725	0.204838	-0.297865	-0.274201	0.153341	-0.30557	-0.500523	-0.132512	-0.314524	-0.203358	-0.233294	0.0113551	-0.0723197	-0.391305	-0.989375	-0.303804	0.226709	-0.235184	-0.229403	0.180964	-0.113471	-0.396628	-0.120768	0.028921
Q148V7	Relch	RAB11-binding protein RELCH OS=Mus musculus OX=10090 GN=Relch PE=1 SV=1	0.171321	0.203509	0.0110994	0.48388	0.0845041	0.0263832	0.103505	0.119495	-0.183082	-0.438125	0.0805893	0.234355	0.0622885	0.275511	-0.0819466	0.0434783	0.0267115	0.180833	0.0726055	0.0162006	-0.192538	0.0158759	-0.25605	0.202852	0.125127	0.0720662	0.0806847	-0.00469621	0.101275	0.286843	-0.0593278	-0.162338	0.00445813	0.213522	0.0166484	0.101759	-0.00318894	-0.0139952	-0.0590909	-0.0839013	0.147934	-0.41406	-0.140497	0.136627	-0.0513486	0.324631	-0.0495971
Q6EDY6	Carmil1	F-actin-uncapping protein LRRC16A OS=Mus musculus OX=10090 GN=Carmil1 PE=1 SV=2	-0.263207	0.230984	-0.251169	-0.0270588	0.217258	0.102031	-0.077265	0.0928471	0.0697817	-0.351435	-0.509965	-0.0943318	0.4805	0.00982047	0.397318	-0.04352	-0.0901522	0.0299989	0.20511	0.376104	-0.458659	0.172844	-0.144486	0.141789	0.292291	0.11246	0.274561	0.0229442	0.158193	0.110438	0.0790202	-0.338113	-0.043153	0.0335067	0.0610551	0.326428	-0.200366	0.199409	0.1348	0.20077	0.102545	-0.217255	0.045584	0.406059	-0.166613	-0.0356085	0.265318
D3Z030	Carmil1	F-actin-uncapping protein LRRC16A OS=Mus musculus OX=10090 GN=Carmil1 PE=1 SV=2	NA	0.115161	NA	NA	NA	NA	NA	NA	NA	NA	NA	NA	NA	NA	NA	NA	NA	NA	NA	NA	NA	NA	NA	0.497565	NA	0.127186	0.488421	NA	NA	NA	0.232664	-0.489724	NA	NA	0.533936	NA	NA	NA	NA	NA	NA	NA	NA	NA	NA	NA	NA
Q8R3F9	Tut1	Speckle targeted PIP5K1A-regulated poly(A) polymerase OS=Mus musculus OX=10090 GN=Tut1 PE=1 SV=1	0.00375348	-0.294703	NA	-0.101651	-0.108733	0.852083	-0.255004	0.169303	-0.188289	-0.118536	-0.30565	0.173224	0.293695	0.563685	0.289824	0.0852947	-0.0696113	-0.00558007	0.403071	-0.235267	-0.265505	0.0673546	-0.104218	0.255315	0.146656	-0.0361162	-0.259446	-0.123945	0.0926298	0.253484	0.187747	-0.150753	-0.153925	NA	0.317823	0.328017	0.0136776	0.0375592	-0.141872	0.299411	0.20272	NA	NA	0.0300141	-0.290403	0.123582	0.236895
E9PY46	Ift140	Intraflagellar transport protein 140 homolog OS=Mus musculus OX=10090 GN=Ift140 PE=1 SV=1	0.0569165	0.213099	0.373625	NA	0.213519	0.351484	-0.0231246	NA	-0.112653	-0.157645	0.240845	0.232256	0.481592	0.299152	0.0461427	-0.346902	NA	0.280163	0.372356	0.295394	-0.246795	0.19296	0.00648566	NA	-0.25728	NA	-0.322898	0.226907	0.0285719	0.0722301	0.0738072	-0.354019	-0.0335264	0.718583	NA	-0.0642343	-0.0257092	-0.548816	-0.261171	0.0127472	-0.0189594	0.0842183	0.36412	0.0446072	0.108729	0.424685	-0.183715
Q3UGX2	Sptb	Spectrin beta chain OS=Mus musculus OX=10090 GN=Sptb PE=1 SV=1	-0.0234522	0.167354	-0.199196	-0.274969	-0.593045	-0.930202	-0.585315	-0.617876	-0.279571	0.0831108	0.97359	0.104153	-0.381048	-0.353671	-0.643291	0.254415	-0.314006	-0.137147	0.404977	-0.267848	-0.310732	-0.256339	-0.104154	-0.179939	-0.153286	0.326125	-0.251637	-0.0894901	-0.324446	-0.5561	-0.220359	0.12438	-0.123475	-0.0301571	-0.478355	-0.29299	0.225072	0.656813	-0.044354	-0.163577	-0.125001	-0.190072	-0.416644	-0.0700454	0.139115	0.169756	-0.550029
Q62261	Sptbn1	Spectrin beta chain, non-erythrocytic 1 OS=Mus musculus OX=10090 GN=Sptbn1 PE=1 SV=2	-0.150909	0.128916	0.0107607	0.357512	0.0138235	0.0202903	0.168254	0.0822035	-0.291518	-0.321161	0.0928927	0.174914	-0.235093	0.032504	-0.0994658	0.0728819	0.021192	0.196192	0.170973	0.0283598	-0.0303424	-0.0948386	-0.510613	-0.15229	-0.0589288	0.155854	-0.380065	0.0411375	-0.0525915	0.366754	0.0639606	0.00363701	-0.166373	0.181798	-0.0606766	-0.0806054	-0.189848	0.0348519	-0.0433496	-0.194455	0.0550011	-0.44823	0.0707643	0.0577146	-0.00937781	0.0437659	-0.171095
Q62261-2	Sptbn1	Isoform 2 of Spectrin beta chain, non-erythrocytic 1 OS=Mus musculus OX=10090 GN=Sptbn1	-0.378693	0.339407	0.0235873	0.627327	-0.144629	NA	0.528833	-0.0475319	-0.67278	-0.166413	0.488064	0.0135123	0.0433533	-0.124185	-0.4799	0.185051	-0.846667	0.0217103	-0.572423	-0.258696	NA	NA	-0.593358	0.687785	NA	-0.315952	-0.0158583	-0.0969386	-0.471175	-0.0418709	-0.295549	-0.250886	NA	0.269613	-1.23011	-0.715579	-0.193407	0.495561	-0.091536	-0.490351	-0.808862	-0.685925	-0.0544228	0.237083	0.131426	-0.488142	-0.714409
Q7TPR4	Actn1	Alpha-actinin-1 OS=Mus musculus OX=10090 GN=Actn1 PE=1 SV=1	-0.23173	-0.127815	0.30753	0.7048	-0.444414	0.0947584	0.106505	0.00106288	-0.575745	-0.405822	0.307093	0.270209	-0.116995	0.142479	-0.100513	0.125097	-0.0968635	-0.153882	0.028442	0.231724	-0.584946	0.207495	-0.22585	0.00442647	-0.216777	-0.151425	-0.433007	-0.0884932	-0.247931	-0.0533272	-0.173381	-0.462667	-0.476313	0.512785	0.148803	0.355078	-0.0470888	-0.0546817	-0.205685	0.178207	-0.0804519	-0.211618	0.204161	-0.0981696	0.0392287	0.262166	-0.306053
P57780	Actn4	Alpha-actinin-4 OS=Mus musculus OX=10090 GN=Actn4 PE=1 SV=1	-0.19507	-0.224842	-0.0260873	0.0865843	-0.443761	-0.221199	-0.0979572	-0.147154	-0.0625607	0.0832805	0.136182	-0.273658	-0.176381	-0.103657	-0.191291	0.0589657	-0.167761	-0.221494	-0.129257	-0.163932	-0.309494	-0.118935	0.0234751	-0.0374148	-0.308598	0.132945	-0.217751	-0.0806547	-0.172115	-0.00702157	-0.00117156	0.128478	0.019469	0.00478843	0.0499089	-0.0708749	0.0589322	-0.136063	-0.119594	-0.164689	-0.0759829	-0.00990518	-0.0768754	-0.235971	0.0641091	-0.0577417	-0.0592757
A1BN54	Actn1	Alpha actinin 1a OS=Mus musculus OX=10090 GN=Actn1 PE=1 SV=1	-0.0893099	-0.476394	0.258102	0.645682	-0.511891	0.310877	0.24828	0.110986	-0.425013	-0.31829	0.0183143	0.454431	-0.110648	0.18265	0.183031	0.0537913	0.0649371	-0.206113	0.0402198	0.295047	-0.628193	0.435854	-0.105861	-0.0636164	-0.118522	-0.288255	-0.299807	-0.00192289	-0.0382837	-0.164406	0.0736276	-0.547711	-0.395653	0.69234	0.265305	0.747243	0.256553	-0.361184	-0.129821	0.485782	0.0989078	0.302014	0.248459	-0.0153626	0.2226	0.330919	-0.142273
E9PX29	Sptbn4	Spectrin beta chain OS=Mus musculus OX=10090 GN=Sptbn4 PE=1 SV=1	0.2965	NA	NA	-0.130662	0.361461	-0.781038	NA	0.161948	NA	-0.0710105	NA	NA	0.973844	NA	NA	NA	0.585329	NA	NA	NA	-0.678661	-0.472018	NA	NA	-0.670267	NA	NA	NA	NA	0.722425	NA	NA	-0.0739642	NA	NA	NA	NA	NA	0.300666	0.291207	NA	NA	NA	-0.306326	0.262121	NA	NA
Q68FG2	Sptbn2	Spectrin beta chain OS=Mus musculus OX=10090 GN=Sptbn2 PE=1 SV=1	-0.54698	NA	NA	-0.0323853	-0.178597	0.340775	NA	0.141484	NA	-0.481975	NA	NA	0.0777627	NA	0.0408279	-0.729386	-0.472511	NA	NA	NA	-0.117231	0.570607	NA	-0.144053	-0.0984428	-0.237211	NA	NA	NA	-0.264982	NA	NA	0.0407046	NA	0.100967	NA	NA	NA	-1.03628	0.366376	NA	NA	NA	-0.112199	-0.285076	NA	-0.492902
Q9WU79	Prodh	Proline dehydrogenase 1, mitochondrial OS=Mus musculus OX=10090 GN=Prodh PE=1 SV=2	-0.861638	-0.220932	-0.203568	-0.136046	-0.0785854	0.452943	-0.38156	0.416992	-0.168832	-0.415986	-0.940175	0.378226	0.91118	0.42357	0.86052	-0.450752	0.264407	0.0283209	-0.0554451	0.454052	0.328425	0.510781	-0.622416	0.036309	0.370402	-0.0415143	0.275535	0.247691	0.397357	-0.222757	-0.624757	-1.33373	0.384796	-0.101398	0.0842043	1.14527	-0.475179	-1.40099	0.200609	0.673552	0.304124	-0.179504	-0.780629	0.0548392	-0.303001	0.249788	0.159286
Q8K205	Pop1	Processing of 1, ribonuclease P/MRP family, (S. cerevisiae) OS=Mus musculus OX=10090 GN=Pop1 PE=1 SV=1	0.0296073	-0.062146	0.224871	-0.0321763	0.116086	0.206839	-0.190189	0.0818119	-0.206865	-0.145933	0.1157	0.261575	0.28719	0.318125	-0.150698	-0.171937	-0.152354	0.104162	0.288139	0.179268	0.21435	0.0177253	-0.274443	0.347845	0.0474627	-0.0767035	-0.00220417	0.0601056	-0.124557	0.251788	-0.112481	-0.28328	-0.16212	0.135256	0.0841605	0.362281	0.218268	0.00995586	-0.031213	0.109644	0.0192334	-0.164943	0.14327	-0.0677615	-0.169882	0.170962	-0.175772
O88196	Ttc3	E3 ubiquitin-protein ligase TTC3 OS=Mus musculus OX=10090 GN=Ttc3 PE=1 SV=2	NA	0.29926	0.145017	NA	NA	NA	NA	NA	NA	NA	NA	NA	NA	NA	NA	NA	NA	NA	NA	NA	NA	NA	NA	NA	NA	NA	-0.258364	NA	NA	NA	0.100956	0.133455	NA	0.200078	NA	NA	NA	NA	NA	NA	NA	-0.165579	0.165303	NA	NA	NA	NA
Q6VH22	Ift172	Intraflagellar transport protein 172 homolog OS=Mus musculus OX=10090 GN=Ift172 PE=1 SV=1	NA	0.071812	-0.0405155	-0.477668	NA	-0.00337369	NA	0.197352	NA	NA	NA	NA	NA	NA	-0.241092	-0.162414	0.335211	NA	NA	NA	-0.635715	-0.0054745	NA	-0.0506641	0.210079	-0.42681	0.0157126	NA	NA	NA	-0.00204541	-0.223512	-0.189678	-0.0506064	-0.281056	NA	NA	NA	NA	NA	NA	-0.661697	0.0556099	NA	NA	NA	0.121756
Q6PF93	Pik3c3	Phosphatidylinositol 3-kinase catalytic subunit type 3 OS=Mus musculus OX=10090 GN=Pik3c3 PE=1 SV=1	0.104329	0.17104	0.0947728	-0.0308464	0.163594	0.0757792	-0.100801	0.0563763	-0.354109	-0.267174	-0.0695322	-0.0345161	0.130596	-0.00538216	0.0894941	0.108865	0.181069	0.103499	0.233885	0.117182	-0.521029	0.092599	-0.232253	0.0875244	0.00359019	-0.154189	-0.0346283	0.0292087	0.0726041	0.368549	0.181518	-0.139973	0.0227682	0.183119	0.0672348	0.0208029	-0.091259	-0.314394	-0.123554	-0.056606	0.144913	-0.247029	0.226502	-0.0264715	-0.0928616	0.120453	-0.0701674
Q9D1D1	Tspan11	Tetraspanin-11 OS=Mus musculus OX=10090 GN=Tspan11 PE=2 SV=1	NA	NA	NA	NA	NA	NA	NA	NA	NA	NA	-0.732787	-0.165058	NA	NA	NA	NA	NA	NA	0.218911	NA	NA	NA	NA	NA	NA	NA	NA	NA	NA	NA	NA	NA	NA	NA	NA	0.424372	-0.17918	NA	NA	NA	0.250015	NA	NA	NA	NA	0.503771	NA
Q9DCD2	Xab2	Pre-mRNA-splicing factor SYF1 OS=Mus musculus OX=10090 GN=Xab2 PE=1 SV=1	0.00640501	-0.0110126	0.415089	0.00576642	0.0204235	0.281039	-0.11834	0.241111	-0.0595318	-0.107548	-0.0995982	0.300872	0.146817	0.41893	0.325067	-0.000949	0.085748	-0.0126554	0.341441	0.0010539	-0.372414	0.314543	-0.263316	0.235771	0.179089	-0.114614	0.0591995	0.185953	-0.0864746	0.176791	-0.0618583	-0.0442686	-0.114355	0.126926	0.0706578	0.210842	0.148033	-0.356538	-0.0801995	-0.0783441	-0.0904572	-0.227106	0.180123	0.049697	-0.323849	0.126267	0.234987
Q6PDI5-2	Ecpas	Isoform 2 of Proteasome adapter and scaffold protein ECM29 OS=Mus musculus OX=10090 GN=Ecpas	-0.00548125	-0.104773	0.0188032	0.104199	0.0262463	-0.427332	-0.226141	-0.197887	-0.126238	-0.0608665	-0.0874443	0.0937348	-0.287241	-0.112869	-0.06893	0.0371932	-0.10032	0.0792221	-0.0401765	-0.190872	-0.84509	-0.247643	-0.083417	-0.111465	-0.231251	-0.0327105	0.0386113	-0.214485	-0.064441	0.0708642	0.163134	0.0480852	0.0670015	0.138875	-0.209669	-0.237593	-0.122343	-0.480804	-0.0300017	-0.305453	0.0954459	0.164167	0.109882	-0.342733	0.0360183	-0.233198	0.0385354
Q8BTI9	Pik3cb	Phosphatidylinositol 4,5-bisphosphate 3-kinase catalytic subunit beta isoform OS=Mus musculus OX=10090 GN=Pik3cb PE=1 SV=2	0.43412	0.237044	0.175005	0.0971681	0.210307	0.131776	-0.141571	0.251711	-0.28433	-0.150153	-0.0815247	0.275389	0.288479	-0.0664971	0.0938021	-0.0320009	0.0695876	0.038221	0.167908	0.313591	-0.695672	0.0923203	-0.254296	0.231942	0.0907558	0.101172	-0.0843512	0.00641325	0.0632446	0.217773	0.160537	-0.134899	-0.0985994	0.17671	0.309691	0.103227	-0.232096	-0.591278	0.0722091	-0.0437601	0.121403	-0.288555	-0.105565	0.024622	0.0886278	0.290156	-0.109458
E9QAN8	Pik3c2b	Phosphatidylinositol-4-phosphate 3-kinase catalytic subunit type 2 beta OS=Mus musculus OX=10090 GN=Pik3c2b PE=1 SV=1	-0.104521	NA	NA	NA	-0.138317	NA	-0.00446669	NA	-0.664438	-0.21089	NA	NA	0.177897	NA	NA	NA	NA	0.0848458	NA	0.0827691	NA	NA	NA	NA	NA	NA	NA	-0.159303	NA	0.562717	NA	NA	NA	NA	NA	NA	NA	NA	0.0531211	-0.000231	NA	NA	NA	0.151549	-0.0879284	NA	NA
O70591	Pfdn2	Prefoldin subunit 2 OS=Mus musculus OX=10090 GN=Pfdn2 PE=1 SV=2	-0.0337624	0.0627598	0.182247	0.168551	0.0745193	0.0741242	-0.0928226	-0.00862445	-0.171799	-0.0779326	-0.0831715	0.114319	0.00245189	-0.0219049	0.0325608	0.019604	-0.0383666	-0.0931453	0.0954713	-0.0710722	0.136363	0.147446	-0.185368	-0.125445	0.0071096	-0.0862358	-0.0575751	-0.0119278	-0.187795	0.250118	0.00829229	0.0946021	0.00598383	-0.0668675	-0.219746	0.0525798	-0.0205433	0.136344	-0.056396	-0.0925142	0.0207841	-0.147248	0.155616	-0.0858264	-0.0455699	0.0661987	-0.0608114
Q9R269	Ppl	Periplakin OS=Mus musculus OX=10090 GN=Ppl PE=1 SV=1	-0.173868	-0.142637	-0.31598	0.352745	0.636777	0.0370196	0.0638323	-0.360492	-0.498122	-0.0942354	-0.278407	0.0256353	0.00128642	0.00225069	-0.146575	0.0112759	-0.350602	0.177552	0.244915	0.422866	-0.0987798	0.415481	0.441907	-0.659858	0.21956	-0.185775	-0.196492	0.1608	-0.579352	-0.0590409	-0.847868	-0.380751	-0.32082	0.667931	-0.543318	0.165322	-0.331193	0.640232	-0.0185732	0.323579	0.00145505	0.00726924	0.323529	-0.30736	-0.157204	0.256113	-0.547847
Q3TZM9	Alg11	GDP-Man:Man(3)GlcNAc(2)-PP-Dol alpha-1,2-mannosyltransferase OS=Mus musculus OX=10090 GN=Alg11 PE=2 SV=1	0.0380179	-0.132315	-0.209311	-0.173664	0.103346	-0.202741	-0.352218	0.161335	-0.404934	-0.213251	0.0862331	-0.2385	0.339949	-0.299873	0.174665	0.35297	-0.111817	0.0934166	0.0647146	-0.142556	-1.49232	0.189957	-0.223875	0.282611	0.259788	0.0716842	-0.0703411	-0.116484	-0.0658872	0.049311	0.161298	-0.0364639	-0.100508	-0.167089	0.298005	0.249698	0.0658443	-1.03714	-0.221629	-0.173101	-0.113397	-0.106932	-0.313954	-0.133111	0.0510438	0.25722	-0.1396
P67778	Phb	Prohibitin OS=Mus musculus OX=10090 GN=Phb PE=1 SV=1	-0.233906	0.0643962	0.398059	-0.0852415	0.151736	0.349586	0.166571	0.3119	0.169047	-0.0718269	-0.822791	0.364441	0.205459	0.320322	0.297506	-0.101023	0.259328	0.258217	-0.115566	0.131025	0.284372	0.0830389	-0.324077	0.238764	0.505704	-0.0212236	0.269161	0.164939	0.517212	0.0747335	-0.0122084	-0.350716	-0.157372	-0.0676967	0.121999	0.243984	-0.0343892	-0.402169	0.0833014	0.162662	0.120583	-0.283969	0.293688	0.271818	-0.260754	0.00307063	0.218849
Q6A009	Ltn1	E3 ubiquitin-protein ligase listerin OS=Mus musculus OX=10090 GN=Ltn1 PE=1 SV=3	0.105627	-0.185801	-0.127062	-0.0505251	-0.047558	-0.15603	-0.252851	0.267405	-0.0885918	-0.0777705	0.0260425	0.0547863	0.0146122	-0.0581144	0.0415839	0.184294	0.0985117	0.0684706	0.0542466	0.135239	-0.480373	0.0265601	-0.220863	0.297417	0.0226523	0.112942	0.0216501	-0.123771	-0.145478	0.240619	0.220074	-0.132017	0.154059	-0.023671	-0.0193998	0.189204	-0.00387076	-0.348931	0.100043	0.0399677	0.105051	-0.148694	-0.0313562	-0.127183	0.0649732	0.201728	0.053427
Q9Z1W8	Atp12a	Potassium-transporting ATPase alpha chain 2 OS=Mus musculus OX=10090 GN=Atp12a PE=1 SV=3	-0.174436	0.164011	0.276048	-0.00346662	0.221466	0.225585	0.203966	0.17383	0.0464377	0.0807493	-0.0566527	0.142961	-0.22925	0.14258	0.167865	-0.0931152	0.27189	0.18127	0.121357	0.16308	-0.149949	0.101953	0.0371005	-0.0764157	0.0385034	0.224372	0.0349111	0.0147339	0.0682073	0.146014	0.181194	-0.149605	-0.0216339	0.0608627	0.0403542	0.278645	0.260345	-0.262469	0.232307	0.108128	0.21177	-0.0886513	0.0792267	0.155063	0.147925	-0.0989911	0.195353
Q8VDN2	Atp1a1	Sodium/potassium-transporting ATPase subunit alpha-1 OS=Mus musculus OX=10090 GN=Atp1a1 PE=1 SV=1	-0.216505	-0.0321814	0.27985	0.0542931	0.168649	0.177414	0.00464654	0.133933	-0.0803278	-0.13318	-0.162816	0.190959	-0.135848	0.126816	0.145329	0.140662	0.17055	0.209542	0.103004	0.157152	-0.118721	0.0546491	-0.106588	0.0413787	0.112801	0.289019	-0.0541118	0.100332	0.0321275	0.136525	0.0582475	-0.213174	-0.132469	0.357386	0.0180077	0.0455916	0.127837	0.123484	-0.00990305	0.0111881	0.185604	-0.251835	0.118516	0.195559	-0.00739504	0.0444386	0.145441
Q6PIE5	Atp1a2	Sodium/potassium-transporting ATPase subunit alpha-2 OS=Mus musculus OX=10090 GN=Atp1a2 PE=1 SV=1	-0.269661	-0.219001	0.127617	-0.132457	0.172697	0.192107	0.20091	0.181742	0.0869213	0.20366	-0.153699	-0.0524422	-0.3996	0.138291	0.181392	-0.204157	0.213328	0.108831	-0.0380117	0.0825662	0.204823	0.057187	0.116194	-0.240496	-0.0602902	0.240576	0.0257535	-0.155139	0.0449047	-0.0133472	0.177048	-0.115733	0.0759606	-0.102552	-0.0554606	0.247651	0.188784	0.187942	0.328525	0.144771	0.129598	-0.0621553	-0.0331648	-0.0553573	0.0859567	-0.316901	0.229648
Q6PIC6	Atp1a3	Sodium/potassium-transporting ATPase subunit alpha-3 OS=Mus musculus OX=10090 GN=Atp1a3 PE=1 SV=1	-0.397697	1.9031	0.418344	0.64663	0.419075	0.406582	0.150731	0.259108	-0.55422	-0.0381765	-0.105936	0.736697	0.250931	0.51683	-0.0232064	-0.521477	-0.310376	0.243887	0.0837527	0.00507624	-0.378613	0.231605	-0.338939	-0.0894705	0.0471845	-0.374354	0.118079	0.466067	-0.347061	-0.207026	-0.0478337	-0.870963	-0.137719	-0.0168247	-0.228465	0.214026	-0.24006	-0.593834	-0.250111	0.315095	0.0331053	-0.134082	0.0798146	-0.264917	0.119194	0.5349	-0.304349
Q64436	Atp4a	Potassium-transporting ATPase alpha chain 1 OS=Mus musculus OX=10090 GN=Atp4a PE=1 SV=3	-0.365988	-0.0873401	0.0960723	0.315265	0.182431	0.519179	0.230145	0.371612	0.340576	0.12517	-0.145863	-0.0690806	-0.306986	0.0262008	0.0532397	-0.0813829	0.364852	0.513723	0.120621	0.328008	0.316717	0.167233	-0.404658	0.360007	0.294733	0.101098	-0.0330927	0.0270335	-0.0198467	0.160312	0.095856	-0.181926	0.0331593	0.285731	0.204584	0.203547	-0.0226418	-0.0944463	0.139527	0.135867	0.0186685	0.119717	0.286005	0.0527569	0.15715	-0.139123	0.318894
Q3UQS2	Lsmem1	Leucine-rich single-pass membrane protein 1 OS=Mus musculus OX=10090 GN=Lsmem1 PE=1 SV=1	-0.00212995	NA	NA	NA	-4.06523	NA	NA	NA	NA	1.47156	NA	NA	-2.10637	NA	NA	NA	NA	NA	NA	NA	NA	NA	NA	NA	NA	NA	NA	NA	NA	-2.29706	NA	NA	NA	NA	NA	NA	NA	NA	-0.0928115	-0.347313	NA	NA	NA	-1.36843	1.04189	NA	NA
Q6XPS7	Tha1	L-threonine aldolase OS=Mus musculus OX=10090 GN=Tha1 PE=1 SV=1	-0.0667334	0.417351	-0.820749	-0.36614	0.878873	0.315719	0.570423	0.485788	-0.211006	-0.694968	-0.319494	0.224325	-0.0802543	0.294107	-0.42208	-0.0481932	0.660619	0.482723	-0.589835	-0.0163479	0.762857	-0.562796	-0.492835	0.498699	-0.0453443	-0.0684999	0.271679	0.0961338	0.612317	-0.0519111	0.313302	-0.830691	-0.460185	0.0563512	0.466901	-0.207056	0.0900786	-0.479686	0.224483	0.741685	0.232311	-0.00162046	-0.521688	0.411687	-0.672957	-0.00659331	-0.00223282
G3X8U3	2210016F16Rik	Queuosine salvage protein OS=Mus musculus OX=10090 GN=2210016F16Rik PE=1 SV=1	-0.0125588	-0.262072	-0.211011	-0.204125	0.0655332	-0.0817298	-0.0795818	0.0354165	-0.0326771	-0.372488	-0.0662164	0.0102593	0.0870483	-0.105605	0.054156	-0.0489385	-0.094861	0.157888	0.261493	-0.0047236	-0.941418	-0.0728922	-0.241032	-0.107001	-0.233829	-0.111004	0.0126405	0.0654773	-0.176891	-0.138102	0.085158	-0.13406	-0.169257	-0.339662	-0.0793066	0.138843	-0.0548118	-0.348855	0.102479	0.0728561	0.0541342	-0.209567	-0.116855	0.0582125	0.0292791	0.154473	-0.0170808
Q8BFV2	Pcid2	PCI domain-containing protein 2 OS=Mus musculus OX=10090 GN=Pcid2 PE=1 SV=1	0.0890477	-0.234168	0.138473	-0.399229	-0.195827	-0.129073	-0.288738	-0.0343173	-0.126188	0.0477668	-0.309391	0.0223273	-0.0117105	0.0216741	0.123539	0.0189324	0.00220659	-0.214365	0.144853	-0.184026	-0.80498	0.0387448	-0.365671	0.0252503	-0.0728797	-0.0690975	-0.0172634	-0.0297381	-0.231551	0.115228	0.0363276	-0.0544974	-0.0537435	0.0122647	-0.0233454	0.172666	0.0322991	-0.401651	0.0565352	-0.0794081	-0.0876115	-0.236647	0.0326055	-0.14022	-0.0677421	-0.0143438	-0.00745795
Q70FJ1	Akap9	A-kinase anchor protein 9 OS=Mus musculus OX=10090 GN=Akap9 PE=1 SV=2	-0.0304303	0.0629647	0.234697	0.146993	0.184948	0.0440278	0.113284	0.189255	0.119452	-0.171296	-0.316389	0.121945	0.13706	0.156781	0.0500795	-0.107533	0.118619	0.149349	0.114926	0.0543525	0.0196112	-0.0331199	-0.202283	0.0297653	0.131867	0.146406	0.143758	0.109237	0.157434	0.208225	-0.00839544	-0.208069	-0.11208	0.00566758	-0.00758044	-0.00169659	-0.0363792	0.274442	-0.058214	0.00582797	0.170576	-0.337487	0.0314204	0.0579195	-0.0998067	-0.0253978	0.0606204
E9QQ10	Akap9	A-kinase anchor protein 9 OS=Mus musculus OX=10090 GN=Akap9 PE=1 SV=1	0.0844524	NA	0.232076	0.119943	0.186742	NA	NA	0.132932	NA	-0.216208	-0.533683	0.165782	0.0982477	0.37951	NA	NA	0.185376	NA	0.394291	NA	NA	NA	0.0428245	0.0686132	NA	0.191161	NA	NA	0.313085	0.0626363	NA	NA	NA	-0.00483044	0.0953594	0.105663	0.1145	0.0465208	-0.14319	0.271347	0.280133	-0.126751	0.00530471	0.107981	-0.215967	0.0274363	NA
F8VQ70	Scaper	S phase cyclin A-associated protein in the ER OS=Mus musculus OX=10090 GN=Scaper PE=1 SV=1	-0.196648	0.137817	0.0388882	0.361739	0.0734228	0.0896596	-0.341155	0.256269	-0.231289	0.056968	0.0165109	-0.0606914	0.381214	0.267657	0.125837	-0.287647	0.128712	-0.0598552	0.329105	-0.0613834	-0.0822527	-0.0195633	-0.419711	NA	-0.0451231	NA	0.182157	0.0422039	-0.398495	0.498359	0.200324	0.183832	-0.210571	-0.114423	NA	0.143163	-0.0258216	0.738533	-0.0255322	-0.171501	-0.00680961	-0.433228	-0.0552487	-0.0878608	-0.24431	0.272388	-0.0547083
Q3UHX9	Spout1	Putative methyltransferase C9orf114 homolog OS=Mus musculus OX=10090 GN=Spout1 PE=1 SV=1	0.426984	0.0413549	0.120712	NA	0.433323	0.238456	-0.386044	NA	-0.166167	0.394142	-0.259509	-0.0146579	0.164189	0.645856	NA	NA	NA	-0.0274035	0.118021	-0.385448	-0.107789	0.0844656	-0.0926751	NA	-0.0772044	NA	-0.00363573	-0.131796	0.143747	0.0410882	0.498115	-0.209989	-0.0266234	-0.0422438	NA	0.227499	0.0882074	-0.00880593	0.0125765	0.55115	0.0364328	-0.328679	0.0049224	0.542478	-0.0158191	0.174462	NA
Q9CXB2	Slc10a6	Solute carrier family 10 member 6 OS=Mus musculus OX=10090 GN=Slc10a6 PE=2 SV=1	NA	NA	NA	NA	NA	NA	NA	NA	NA	NA	NA	NA	NA	-0.085372	NA	NA	NA	NA	NA	NA	NA	NA	-0.791095	NA	NA	NA	NA	NA	-1.15683	NA	NA	NA	NA	NA	NA	NA	NA	0.534937	NA	NA	NA	NA	NA	NA	NA	NA	NA
Q7TPQ3	Shprh	E3 ubiquitin-protein ligase SHPRH OS=Mus musculus OX=10090 GN=Shprh PE=1 SV=1	-0.103335	0.185102	NA	NA	-0.217713	0.407787	0.0031337	NA	-0.165242	NA	-0.284723	-0.187508	NA	0.294826	0.157042	-0.0706011	NA	0.219436	0.345188	0.0947461	0.302922	0.0797538	-0.285	0.0869954	-0.0655699	0.0485935	0.0185329	0.164321	-0.141967	NA	0.137497	-0.102397	-0.133939	NA	-0.0549774	0.147364	-0.0959512	-0.196755	NA	0.129991	0.0193073	NA	NA	-0.488487	NA	-0.188376	0.328028
Q9DBY1	Syvn1	E3 ubiquitin-protein ligase synoviolin OS=Mus musculus OX=10090 GN=Syvn1 PE=1 SV=3	0.0080416	0.173581	0.0412589	0.0205948	0.116326	-0.0637767	-0.0330205	0.105283	-0.231447	-0.161418	-0.196954	0.0392614	0.225932	-0.0118064	0.0808438	0.146967	-0.0913673	-0.156635	-0.00105538	-0.0883021	-0.715244	0.0504433	-0.552019	-0.104146	-0.113879	-0.38274	-0.22525	-0.100311	0.0341768	0.0455272	0.0600345	-0.314137	-0.224361	0.248457	-0.0921453	0.00127593	-0.141091	-0.543874	-0.0954962	-1.31e-05	-0.143088	-0.091265	0.0483545	0.0300867	-0.226216	0.168151	-0.0889942
Q9WUR2	Eci2	Enoyl-CoA delta isomerase 2 OS=Mus musculus OX=10090 GN=Eci2 PE=1 SV=2	-0.335935	0.0618276	0.195507	-0.442439	0.141496	0.229148	0.162736	0.397217	0.144896	-0.306508	-0.759482	0.410207	0.251572	0.337293	0.193188	0.0605128	0.212737	0.210297	0.0108836	0.192333	0.312872	-0.083844	-0.302653	0.0568013	0.483015	-0.12302	0.514325	0.0589688	0.484637	-0.027555	-0.127401	-0.387385	-0.278161	0.0855971	0.0651134	0.299591	-0.0947162	-0.122058	-0.126594	0.154066	0.242929	-0.0228796	0.131817	0.195608	-0.369394	0.130819	0.294141
Q78JN3	Eci3	Enoyl-CoA delta isomerase 3, peroxisomal OS=Mus musculus OX=10090 GN=Eci3 PE=1 SV=1	NA	-0.980716	0.780397	NA	NA	0.532506	-1.45552	NA	-1.41263	0.461459	NA	NA	0.934936	NA	NA	NA	NA	0.00525725	NA	-0.541394	-1.16194	0.476143	NA	-0.0880246	-0.469038	0.562446	-0.31607	1.10143	NA	-0.668051	-0.736099	0.246516	-0.538708	-0.433994	-0.46057	NA	NA	NA	0.678715	NA	NA	-1.15622	-0.419496	NA	0.14535	NA	NA
Q61768	Kif5b	Kinesin-1 heavy chain OS=Mus musculus OX=10090 GN=Kif5b PE=1 SV=3	-0.0815972	0.170854	0.289992	0.316924	0.0382493	0.125744	-0.0273422	0.069752	-0.317068	-0.121953	0.0683825	-0.01179	-0.0165669	0.122888	-0.0299215	0.0888875	-0.0517351	-0.0592149	0.0866913	0.0388671	-0.0648257	-0.0467801	-0.185879	-0.114163	-0.0758341	-0.104847	0.0357299	0.0295059	-0.0277196	0.187035	0.118759	0.0122914	-0.0957695	0.0313197	-0.0506316	-0.09836	-0.119539	0.355923	-0.111727	-0.0325575	0.0200676	-0.323854	0.0840156	-0.0141391	-0.0454797	0.146967	-0.0779314
P33175	Kif5a	Kinesin heavy chain isoform 5A OS=Mus musculus OX=10090 GN=Kif5a PE=1 SV=3	-0.688953	-0.561165	-0.0313565	-0.399497	-0.310056	-0.23619	-0.132806	-0.350714	-0.438261	-0.291268	-0.180655	-0.137831	-0.26818	-0.204525	-0.275509	-0.050824	-0.184763	-0.0783845	-0.0596391	-0.0919219	-0.717123	-0.220355	-0.264074	-0.653685	-0.306801	-0.514028	-0.25863	-0.016594	-0.299389	0.0966348	-0.313287	0.0484954	-0.323886	-0.227925	-0.528231	-0.158592	-0.195288	-0.398524	-0.221999	-0.183674	-0.190771	-0.255823	-0.104727	-0.167057	-0.17864	-0.0438102	-0.224985
Q2EMV9	Parp14	Protein mono-ADP-ribosyltransferase PARP14 OS=Mus musculus OX=10090 GN=Parp14 PE=1 SV=3	-0.116529	0.721005	-0.0114063	0.151126	-0.080722	0.0990548	-0.516529	0.670602	-0.688314	-0.0586781	-0.0505298	-0.00690424	-0.0808555	0.345865	-0.0520932	0.662078	-0.232391	-0.250694	0.0298129	0.333014	-0.509032	0.658849	-0.356165	-0.132664	-0.462672	-0.10736	-0.774955	-0.278804	-0.494979	-0.31229	-0.142162	-0.162713	-0.171662	0.0856543	-0.0963985	0.187239	-0.00286313	-0.0818752	-0.190984	-0.334139	-0.436479	-0.355222	0.0849662	-0.194266	-0.193636	0.763748	0.841341
P28738	Kif5c	Kinesin heavy chain isoform 5C OS=Mus musculus OX=10090 GN=Kif5c PE=1 SV=3	NA	NA	0.123915	0.509415	NA	NA	0.535091	-0.219514	-0.221106	-0.64475	-0.00998823	0.513516	0.772605	NA	NA	NA	-0.126918	0.69825	-0.274932	0.518178	NA	NA	NA	NA	NA	NA	NA	0.34791	NA	-1.12644	NA	NA	NA	0.501577	NA	-0.270746	-0.181578	NA	-0.693008	NA	-0.462707	-0.186363	-0.088815	NA	0.0259625	0.723989	NA
P30416	Fkbp4	Peptidyl-prolyl cis-trans isomerase FKBP4 OS=Mus musculus OX=10090 GN=Fkbp4 PE=1 SV=5	-0.0028345	-0.13532	0.477604	-0.209796	0.267278	0.239147	0.229353	0.407952	0.0288031	-0.0753533	-0.525385	0.292018	-0.154273	0.351952	0.535425	-0.371276	0.0729351	0.314598	-0.0660594	0.209283	-0.310104	0.0490532	0.116058	0.218176	0.550196	-0.154463	0.345944	-0.0067203	0.154469	-0.00678735	0.277213	-0.614008	0.0377969	0.0926567	0.0961819	0.159836	0.0756766	0.0705976	0.132432	0.192667	0.245725	-0.35413	-0.00333074	0.158566	-0.107467	0.0214808	0.157449
Q91WC0	Setd3	Actin-histidine N-methyltransferase OS=Mus musculus OX=10090 GN=Setd3 PE=1 SV=1	0.22998	0.329009	-0.0520704	0.158301	0.00517533	-0.125745	0.193568	-0.0304532	-0.148291	-0.181208	-0.254372	-0.00584749	-0.00174848	0.11989	0.0105384	-0.0674381	0.0956475	-0.149309	-0.0182238	0.0884858	-0.474388	0.104592	-0.193906	-0.185523	-0.151951	-0.0317819	-0.100572	-0.147983	-0.0187062	0.404349	0.36068	-0.237181	0.0305511	-0.204363	0.0172353	-0.0725784	-0.375215	-0.0566697	-0.211707	-0.240358	-0.00194174	-0.353376	0.103066	-0.011044	0.125606	-0.104094	-0.165231
Q9JID9	Sh2b2	SH2B adapter protein 2 OS=Mus musculus OX=10090 GN=Sh2b2 PE=1 SV=2	-0.0575851	0.435444	-0.477839	-0.204772	0.0515555	0.176266	0.179729	-0.140569	-0.288778	-0.884308	-0.493675	0.032674	-0.101034	-0.409721	0.122029	-0.494676	-0.00743729	-0.385883	-0.463206	-0.0706428	-0.30367	-0.255057	-0.0885097	-0.374782	-0.124625	-0.430617	0.0435294	-0.534879	0.0224586	-0.211053	0.820806	-0.723719	0.00907314	0.0966322	-1.04337	-0.633836	-0.399903	-0.218836	-0.477556	-0.446068	0.0959672	-0.706587	-0.270157	-0.874457	-0.709212	-0.19232	-0.31829
Q91ZM2-3	Sh2b1	Isoform 3 of SH2B adapter protein 1 OS=Mus musculus OX=10090 GN=Sh2b1	0.0381979	0.0398452	-0.102891	0.165874	0.0644255	0.246115	-0.0342343	-0.00903568	0.00500496	-0.210591	-0.492706	0.114223	0.0694329	0.250806	0.0967469	-0.0708726	0.107108	0.0575162	0.17765	-0.0218618	-0.199358	0.0893016	-0.414656	-0.245883	0.109101	-0.154921	0.00983668	0.137796	0.150454	0.315863	0.128091	-0.316044	-0.107838	0.0736657	-0.322837	0.299519	-0.00248972	-0.0505315	0.0176725	0.0189769	0.0963317	-0.519538	0.0179653	-0.0916225	-0.197008	-0.0542177	0.100354
Q91ZM2-2	Sh2b1	Isoform 2 of SH2B adapter protein 1 OS=Mus musculus OX=10090 GN=Sh2b1	NA	NA	NA	NA	NA	NA	NA	NA	NA	-0.235482	-0.647479	0.180832	0.210235	NA	NA	NA	NA	NA	0.367892	NA	NA	NA	NA	NA	NA	NA	NA	NA	NA	0.378278	NA	NA	NA	NA	NA	0.459166	-0.0199741	NA	0.00652911	NA	0.175282	NA	NA	NA	-0.329213	-0.019002	NA
Q9CXC3	Mgme1	Mitochondrial genome maintenance exonuclease 1 OS=Mus musculus OX=10090 GN=Mgme1 PE=2 SV=1	0.0534047	0.2984	0.785922	-0.182708	-1.16825	-0.0163239	0.491313	0.378571	-1.62105	-1.25188	-0.252882	0.0969051	0.139184	0.177048	0.127545	-0.0870938	0.748419	-1.02462	-0.815869	-0.990994	-0.259378	0.152989	-0.601381	-1.27	0.506019	0.208077	-0.0589033	0.114786	-0.0540753	-0.600492	-0.470807	-0.0999747	0.207979	-0.0291139	0.13277	0.643219	-0.140018	0.0980586	-0.194833	-0.0540926	-0.927992	-1.13158	-0.0888839	0.360407	-0.773681	-1.18522	0.655426
Q91XX4	Pcdhgb6	Protocadherin gamma B6 OS=Mus musculus OX=10090 GN=Pcdhgb6 PE=1 SV=1	NA	NA	0.448739	0.63409	NA	NA	NA	0.372366	NA	-0.373828	NA	NA	0.111002	NA	NA	NA	0.169546	NA	NA	NA	NA	NA	NA	0.630988	NA	-0.305285	NA	NA	NA	0.418522	NA	NA	NA	0.231842	-0.0159268	NA	NA	NA	0.365138	NA	NA	-0.113775	0.382727	NA	0.0885674	NA	NA
Q8CDY9	Pcdhb7	Protocadherin beta 7 OS=Mus musculus OX=10090 GN=Pcdhb7 PE=2 SV=1	NA	0.16362	NA	NA	NA	-0.306236	NA	NA	NA	NA	NA	NA	NA	-0.15716	NA	NA	NA	NA	NA	NA	-0.455302	-0.218623	-0.417038	NA	-0.454593	NA	-0.332419	NA	-0.339747	NA	0.00196681	-0.318351	-0.356776	NA	NA	NA	NA	-0.697517	NA	NA	NA	NA	NA	NA	NA	NA	NA
Q91Y03	Pcdhb16	Protocadherin beta 16 OS=Mus musculus OX=10090 GN=Pcdhb16 PE=1 SV=1	NA	NA	NA	NA	NA	NA	NA	NA	NA	-0.479335	NA	NA	0.655555	NA	NA	NA	NA	NA	NA	NA	NA	NA	NA	NA	NA	NA	NA	NA	NA	0.93002	NA	NA	NA	NA	NA	NA	NA	NA	0.0037143	NA	NA	NA	NA	NA	0.592052	NA	NA
Q91Y01	Pcdhb19	Protocadherin beta 19 OS=Mus musculus OX=10090 GN=Pcdhb19 PE=1 SV=1	NA	NA	NA	-0.00325428	NA	NA	NA	-0.219952	NA	NA	NA	NA	NA	NA	NA	NA	0.399406	NA	NA	NA	NA	NA	NA	NA	NA	NA	NA	NA	NA	NA	NA	NA	NA	NA	NA	NA	NA	NA	NA	NA	NA	NA	NA	NA	NA	NA	NA
Q91XX1	Pcdhgc3	Protocadherin gamma C3 OS=Mus musculus OX=10090 GN=Pcdhgc3 PE=1 SV=1	0.0374217	0.19764	-0.0235969	0.239984	-0.132255	-0.180534	-0.230559	0.0749143	-0.568539	-0.353032	-0.216042	-0.0611305	0.0726846	0.331469	0.0723504	0.0845319	-0.0557399	-0.10808	0.192688	-0.104282	-0.489906	0.151335	-0.142715	-0.187694	-0.216025	-0.321115	-0.0780229	0.0107297	0.116246	0.39264	0.115158	0.162343	0.0663619	0.265997	-0.089165	0.214334	-0.0748516	-0.447695	-0.0480564	-0.248392	0.0233063	-0.0589522	0.242789	-0.150047	-0.118377	0.158331	-0.134137
Q91XY4	Pcdhga4	Protocadherin gamma-A4 OS=Mus musculus OX=10090 GN=Pcdhga4 PE=1 SV=1	0.0873839	0.150853	-0.115436	0.352186	0.132321	-0.0635229	-0.0814019	-0.110154	-0.256303	-0.0676508	-0.0444655	-0.00602721	-0.127561	0.112919	0.00551299	0.209547	-0.229957	0.0332583	0.298833	-0.0552137	0.271847	0.314703	-0.450818	-0.344731	-0.122549	-0.377275	-0.217597	0.069861	-0.360454	0.452018	-0.0527872	0.12954	0.0682842	0.159149	-0.582113	0.183535	-0.0152943	0.260601	0.0640575	-0.160029	0.142989	-0.205686	-0.011035	-0.25886	-0.123341	-0.0138919	-0.142152
E9PVA8	Gcn1	eIF-2-alpha kinase activator GCN1 OS=Mus musculus OX=10090 GN=Gcn1 PE=1 SV=1	0.101301	0.000992	0.150133	0.130943	0.0863187	0.161298	0.0642423	0.23465	-0.063869	-0.112482	-0.312081	0.0946531	0.0718079	0.130592	0.121903	-0.0554671	0.142652	-0.0521838	0.0498283	0.0271502	-0.338866	0.0444812	-0.268575	-0.22581	0.105441	0.00235129	0.0616328	0.00204369	0.102567	0.151728	0.162324	-0.203796	-0.0715341	0.0249736	-0.176302	0.0767509	-0.0196969	-0.369624	-0.0746704	-0.0374246	0.0339078	-0.284579	0.0470023	-0.0175661	-0.0922405	0.0289755	0.0325473
Q91XY3	Pcdhga5	Protocadherin gamma A5 OS=Mus musculus OX=10090 GN=Pcdhga5 PE=2 SV=1	0.316635	NA	-0.28845	0.165875	0.150537	-0.266951	-0.0913185	-0.112377	-0.320917	-0.510832	-0.26554	0.269256	0.193327	NA	0.132193	0.286868	0.00177465	0.369621	0.228046	0.0367501	0.0252933	-0.0466474	NA	NA	-0.0731433	NA	NA	0.38408	NA	0.474378	NA	NA	0.241061	0.281523	NA	-0.17385	0.118337	NA	-0.686011	0.0343703	0.235068	-0.311021	-0.940684	0.130155	-0.449899	0.307541	-0.0843236
Q61097	Ksr1	Kinase suppressor of Ras 1 OS=Mus musculus OX=10090 GN=Ksr1 PE=1 SV=1	-0.206103	0.0472395	-0.0423452	0.0402728	-0.0364978	-0.176905	-0.0326702	0.276421	0.0922681	0.208868	0.284063	-0.330799	-0.339884	0.135934	-0.340396	0.0858288	0.268406	-0.113799	0.0246963	0.0178565	-0.407605	-0.0828014	0.38743	-0.0554659	-0.0946858	0.0381631	0.255033	0.0135506	-0.0783326	0.0447392	0.00835044	0.0924961	0.0154909	0.10431	-0.00524661	0.119211	0.208882	-0.249157	-0.056919	0.268198	-0.160887	0.197285	-0.0510977	-0.370734	0.247784	0.174574	0.0757146
Q3UVC0	Ksr2	Kinase suppressor of Ras 2 OS=Mus musculus OX=10090 GN=Ksr2 PE=1 SV=2	-0.1074	-0.220326	-0.390416	-0.728473	-0.328404	NA	-0.312805	-0.105749	0.14282	-0.466822	-0.859732	0.27601	-0.268951	0.366385	0.16829	0.448133	0.521834	0.176985	-0.0929214	0.182867	NA	NA	0.128727	NA	NA	NA	-0.291607	0.757862	0.280106	0.270455	0.000122	-0.605691	NA	-0.14339	NA	0.0447129	-0.15127	0.389364	-0.18193	0.00630434	-0.125756	0.269194	-0.370929	-0.166168	-0.122439	-0.404407	0.0618316
Q8CCP0	Nemf	Nuclear export mediator factor Nemf OS=Mus musculus OX=10090 GN=Nemf PE=1 SV=2	0.106047	0.16904	0.143615	0.326552	0.0582892	0.0981021	0.247393	0.115157	-0.0706104	-0.195817	0.515423	0.0704167	0.246942	0.204797	0.256028	0.0189079	0.152268	0.0690827	0.204623	0.0055154	-0.152903	-0.0400155	-0.234863	0.00272774	0.0903562	0.166112	0.0611327	-0.0196719	-0.0741848	0.253158	0.21694	-0.113619	-0.0400432	-0.0290873	0.103566	0.116176	0.0668846	0.346722	-0.0181193	0.00783879	0.108876	-0.395019	0.0159917	-0.00265285	-0.165694	0.14079	0.0443308
Q6P6J9	Txndc15	Thioredoxin domain-containing protein 15 OS=Mus musculus OX=10090 GN=Txndc15 PE=1 SV=1	-0.0770067	0.201201	0.0531958	-0.123289	0.146468	0.105456	0.166382	0.140431	-0.179177	-0.100005	-0.29884	0.15152	0.39529	0.0479133	0.0962001	-0.356086	0.00554216	0.206336	0.0887078	0.131866	-0.0832056	0.0225787	-0.300385	0.2481	0.172508	-0.0115566	0.113599	0.0645182	-0.0382134	0.0463954	-0.0133874	-0.177744	-0.252599	0.0664817	-0.0396329	0.134586	-0.214945	-0.482384	0.176906	0.0951433	0.0430247	-0.36294	-0.430535	-0.0301981	-0.116411	0.101094	-0.0236029
P56581	Tdg	G/T mismatch-specific thymine DNA glycosylase OS=Mus musculus OX=10090 GN=Tdg PE=1 SV=2	-0.549864	NA	NA	0.193075	2.57187	-0.0075961	-0.23932	-0.120261	-0.178418	-0.243875	-0.195692	-0.0930034	0.29971	NA	NA	NA	-0.0349984	-0.13194	0.340415	-0.0540981	-0.239789	-0.0954857	NA	0.158145	-0.0593574	0.0170672	NA	-0.0647208	NA	0.224961	NA	NA	-0.195309	NA	-0.124205	0.21561	-0.170273	NA	-0.232172	0.0494193	0.112484	NA	NA	0.249389	-0.310152	-0.121688	NA
A2ACV6	Soga1	Protein SOGA1 OS=Mus musculus OX=10090 GN=Soga1 PE=1 SV=1	0.143992	0.154835	0.167262	0.599803	0.103988	0.373453	-0.274701	-0.067157	-0.367364	-0.24322	-0.3276	-0.192886	0.0524867	0.145781	-0.0841046	-0.0831438	-0.0869888	0.0181388	0.134117	-0.0844101	-0.162599	-0.0622844	-0.463652	-0.401668	-0.0629425	-0.0689844	-0.143216	0.00139219	-0.350642	0.358879	0.101144	0.047378	-0.418179	-0.0565088	-0.0492048	-0.0161739	-0.154505	0.0261444	0.0182974	0.0530536	-0.0974326	-0.320728	0.259732	0.0780661	-0.212543	-0.0267475	0.0333366
Q3UHU5	Mtcl1	Microtubule cross-linking factor 1 OS=Mus musculus OX=10090 GN=Mtcl1 PE=1 SV=1	-0.706444	NA	0.151204	-0.226585	-0.834941	-0.134436	-0.419665	0.22906	-0.353842	NA	0.122361	0.244222	NA	0.0117563	-0.0382839	-0.121358	0.555853	0.105606	-0.198811	0.0131358	-0.97509	0.148908	-0.172823	0.672881	-0.0644535	0.144845	NA	0.290787	-0.248846	NA	NA	NA	-0.306959	0.0337885	-0.195302	-0.0688825	0.0644251	0.411563	NA	-0.239182	-0.350287	-0.181965	0.29141	-0.250479	NA	-0.0892113	0.472555
Q6NZL0	Soga3	Protein SOGA3 OS=Mus musculus OX=10090 GN=Soga3 PE=1 SV=2	NA	NA	NA	0.686471	NA	NA	NA	0.484059	NA	NA	NA	NA	NA	NA	NA	NA	0.624424	NA	NA	NA	NA	NA	NA	NA	NA	NA	NA	NA	NA	NA	NA	NA	NA	NA	NA	NA	NA	NA	NA	NA	NA	NA	NA	NA	NA	NA	NA
Q3UGX3	Nat8l	N-acetylaspartate synthetase OS=Mus musculus OX=10090 GN=Nat8l PE=1 SV=1	0.128155	0.311232	-0.200834	0.277213	0.325602	0.0942072	0.336301	0.447723	-0.0528648	-0.625828	-0.668282	0.568015	0.570484	-0.364579	0.126401	-0.575391	0.410135	0.238589	0.13947	0.317292	0.553841	-0.159863	0.00478093	0.258564	0.386279	0.220682	0.138837	-0.0986538	0.25339	0.207525	0.441361	-1.04699	0.154177	0.108238	0.0978781	-0.14254	-0.336388	-0.607308	0.216491	-0.24745	0.525232	-0.487995	-0.965136	0.0454958	-0.0876628	0.008385	-0.0246883
Q9Z1J2	Nek4	Serine/threonine-protein kinase Nek4 OS=Mus musculus OX=10090 GN=Nek4 PE=1 SV=1	0.0103177	NA	-0.761039	0.488935	0.323535	0.179611	0.31058	-0.121637	-0.212835	-0.622767	NA	NA	0.295457	-0.167501	-0.0655714	-0.0963004	-0.016269	0.43864	NA	0.457336	0.0969667	-0.386149	0.303852	NA	-0.0374244	NA	NA	0.19466	-0.0125236	0.132173	NA	NA	-0.0454916	-0.0885288	NA	NA	NA	0.380905	-0.232247	-0.181499	NA	-0.458295	-0.574969	-0.125412	-0.0728602	NA	-0.177601
Q9DBR4	Apbb2	Amyloid-beta A4 precursor protein-binding family B member 2 OS=Mus musculus OX=10090 GN=Apbb2 PE=1 SV=2	-0.420625	0.232594	0.356281	0.185091	0.156638	-0.0527866	-0.269427	0.0827765	-0.43973	-0.120872	-0.0011683	0.182673	-0.101113	-0.0895284	-0.296089	0.187805	-0.0468282	-0.156611	0.214913	-0.102663	-0.108206	0.198328	-0.432812	0.109975	0.0415882	0.122844	-0.556584	-0.107384	-0.286718	0.253319	0.302334	0.237107	-0.267971	0.318777	-0.0789743	0.115397	-0.0995913	0.356976	-0.212003	0.0712247	-0.130679	-0.209054	0.39883	0.079851	-0.23259	0.072532	-0.235026
Q9QXJ1	Apbb1	Amyloid-beta A4 precursor protein-binding family B member 1 OS=Mus musculus OX=10090 GN=Apbb1 PE=1 SV=3	-1.41723	0.201791	NA	NA	-0.404866	0.0332068	-0.23676	NA	-0.0984623	-0.601192	NA	NA	0.0340966	NA	0.284189	-0.335179	NA	0.102351	NA	0.164602	0.0816019	0.00376095	NA	NA	-0.511122	NA	0.100758	0.235544	NA	0.488081	-0.0230972	0.194045	0.0995353	NA	NA	NA	NA	NA	0.126774	0.542497	NA	NA	NA	0.401123	-0.450288	NA	0.125638
Q14DH7	Acss3	Acyl-CoA synthetase short-chain family member 3, mitochondrial OS=Mus musculus OX=10090 GN=Acss3 PE=1 SV=2	0.482263	0.541393	-0.965007	0.0223698	0.472261	-0.691754	-0.261167	0.0455933	-0.248815	-1.41206	-0.910777	0.404969	0.0975328	-0.302682	0.667204	0.396947	0.147551	0.412826	0.247876	0.502612	0.797367	0.181134	0.260407	-0.204743	0.227806	0.686866	-0.128701	0.767871	0.136116	-0.111668	0.53206	-0.261856	0.222601	0.644898	1.06871	0.658939	-1.09815	-0.48273	-0.0612751	0.309048	0.439726	-0.322426	-0.0994347	-0.159931	-0.829927	-0.312529	-0.313559
Q80ZJ8	Cracr2b	EF-hand calcium-binding domain-containing protein 4A OS=Mus musculus OX=10090 GN=Cracr2b PE=2 SV=2	0.0216738	0.313163	NA	-0.155758	0.232073	-0.108705	NA	-0.0378422	NA	NA	NA	NA	NA	0.380236	NA	NA	0.310677	NA	NA	NA	-0.16203	-0.239525	-0.421734	1.09576	-0.29793	0.13299	-0.513135	NA	-0.220536	NA	-0.157625	0.125881	-0.510172	NA	-0.0770821	NA	NA	-0.013147	NA	-0.161714	NA	NA	NA	0.065588	NA	NA	NA
O35118	Gfra3	GDNF family receptor alpha-3 OS=Mus musculus OX=10090 GN=Gfra3 PE=2 SV=1	-1.35067	-0.438168	0.517994	0.459722	0.757491	0.677864	-0.235507	0.744043	-0.265277	-0.188477	-0.243908	0.0633019	-0.0374384	0.727596	0.516687	0.29787	0.0248101	0.0521622	0.32588	-0.159249	-0.00862905	0.711823	-0.318889	-0.350819	0.588086	0.134258	-0.185281	0.932898	0.33466	0.397687	0.0444462	-0.731497	-0.0567488	0.193236	-0.0447921	1.09214	-0.200629	-0.328835	0.225778	-0.617623	-0.631338	-0.0837421	0.38184	0.312975	-0.126243	0.484649	0.0487028
Q9D4H4	Amotl1	Angiomotin-like protein 1 OS=Mus musculus OX=10090 GN=Amotl1 PE=1 SV=2	-0.532913	0.151172	-0.294854	0.319124	-0.289847	0.388177	-0.0350859	-0.218165	-0.554745	-0.108084	-0.0383282	-0.127481	0.0871334	0.26041	-0.436637	0.414071	-0.0857992	-0.231051	0.154386	-0.0590277	0.201912	0.631568	-0.179117	-0.187493	-0.00155086	-0.225786	-0.459698	-0.0857243	-0.436239	0.261474	-0.48042	-0.0871799	-0.19528	0.101955	-0.258205	0.387653	-0.280159	0.253375	-0.0794271	-0.0819863	-0.433694	-0.00309224	0.206284	-0.132432	0.108853	-0.0144071	0.548484
Q91WT4	Dnajc17	DnaJ homolog subfamily C member 17 OS=Mus musculus OX=10090 GN=Dnajc17 PE=1 SV=2	0.20073	-0.0605722	0.14089	0.41319	0.404085	-0.017382	-0.487707	-0.252326	0.0934177	-0.362536	-0.398789	-0.128597	0.180165	0.52506	0.082648	-0.121025	0.132832	-0.0650266	0.0175563	-0.277573	0.0299207	0.108905	0.0492851	-0.13057	-0.23749	0.133949	0.204378	0.234683	0.530275	0.400009	0.114521	-1.03566	-0.0288384	0.100095	-0.412033	0.331649	0.0946218	0.462221	-0.221455	0.221682	-0.108263	-0.140478	0.141853	0.0120117	-0.281254	0.0777682	0.121373
Q8K371	Amotl2	Angiomotin-like protein 2 OS=Mus musculus OX=10090 GN=Amotl2 PE=1 SV=1	0.260975	0.580326	0.363461	0.469408	-0.0719758	0.0738979	-0.0998003	0.206061	-0.129032	-0.0461578	0.0613013	0.12653	-0.213266	-0.0751519	0.00491819	-0.00196021	0.287074	0.109422	0.259043	0.160143	-0.372256	-0.0677187	-0.205194	-0.0784193	-0.431926	0.220884	-0.321002	-0.198574	-0.179122	0.537892	0.335584	-0.166205	-0.603703	-0.0343128	-0.147229	-0.291172	-0.0852559	0.407769	-0.0879132	-0.105226	0.00584039	-0.467499	0.105649	-0.146765	-0.155751	0.193557	-0.403701
Q8VHG2	Amot	Angiomotin OS=Mus musculus OX=10090 GN=Amot PE=1 SV=3	-0.0629481	0.477108	-0.068988	NA	-0.633151	0.297744	NA	NA	NA	0.060391	0.420501	-0.283594	-0.173878	0.451193	-0.351198	0.225519	NA	NA	0.338623	NA	0.181678	0.495255	-0.0769642	NA	0.0720561	NA	-0.602954	NA	0.529992	0.100997	-0.795365	-0.0449661	-0.0330786	0.197904	NA	0.449432	0.0681645	0.615299	-0.196545	-0.163818	-0.138914	0.000923	0.192421	-0.52852	-0.0233934	0.169895	0.0471367
Q80TY0	Fnbp1	Formin-binding protein 1 OS=Mus musculus OX=10090 GN=Fnbp1 PE=1 SV=2	-0.10941	0.281296	-0.0856644	0.319703	0.0483109	0.0886248	0.0505094	0.0133225	-0.422226	-0.201339	-0.046565	-0.237201	0.091168	-0.156586	0.0611036	0.0596454	-0.0743895	0.00230173	0.13646	0.0295839	-0.265053	-0.0421387	-0.306498	-0.00471976	-0.166947	0.00939008	-0.252619	0.0386234	-0.195654	0.125741	0.362994	-0.209841	-0.276884	0.163541	-0.121578	-0.0675301	0.0211737	0.283476	-0.269457	-0.0509581	0.0649946	-0.582457	0.145567	0.119333	-0.232227	0.296455	-0.0754965
P11260	Lire1	LINE-1 retrotransposable element ORF1 protein OS=Mus musculus OX=10090 GN=Lire1 PE=1 SV=2	0.441994	0.363525	-0.169093	-0.0777257	0.136251	-0.56977	0.595503	-0.317976	0.000497	-1.0101	-0.964564	0.56278	0.238069	-0.47478	0.670399	-1.40945	0.434873	0.989193	0.273386	0.984027	0.2366	-0.301985	0.421108	1.44922	0.148374	0.0221683	0.264919	-0.351305	0.713458	0.500427	0.74783	-1.58926	0.608028	-0.386632	0.102676	-0.646418	-1.08511	0.477159	-0.0385032	-0.503196	0.634026	-1.56359	-1.17179	-0.146388	-0.000323	-0.134981	-1.07515
Q8K202	Polr1e	DNA-directed RNA polymerase I subunit RPA49 OS=Mus musculus OX=10090 GN=Polr1e PE=1 SV=2	0.0977697	-0.00455847	NA	0.288325	-0.10225	-0.943938	-0.277475	0.0877655	-0.37871	0.0766291	0.24582	-0.626659	0.524591	0.173474	-0.344476	-0.107528	-0.311371	-0.143639	-0.0984874	0.011515	-0.106528	0.175438	-0.381246	-0.0894522	-0.535355	0.256353	-0.0455388	0.161954	-0.0660708	0.371549	0.12614	0.265246	0.0356802	NA	-0.282107	0.252715	-0.280443	0.229449	0.2433	0.13716	-0.0946663	NA	NA	0.167076	-0.0163797	0.0700869	-0.233993
O55029	Copb2	Coatomer subunit beta' OS=Mus musculus OX=10090 GN=Copb2 PE=1 SV=2	0.206803	0.243906	0.199751	0.224233	0.159653	0.169291	0.130245	0.249818	-0.0482948	-0.145229	-0.00229501	0.159192	0.265548	0.16299	0.254929	0.112355	0.168177	0.181114	0.18505	0.188016	-0.27982	0.206414	-0.253261	0.254519	0.157749	0.0769706	0.192004	0.193465	0.246908	0.332442	0.359329	-0.130495	0.092001	0.0770962	0.189136	0.183764	-0.000457	-0.0372649	0.0034819	0.0964333	0.149315	-0.140154	0.153658	0.164756	0.0457964	0.258383	0.112503
Q9Z1P6	Ndufa7	NADH dehydrogenase [ubiquinone] 1 alpha subcomplex subunit 7 OS=Mus musculus OX=10090 GN=Ndufa7 PE=1 SV=3	-0.173436	0.0494296	0.260221	-0.0305918	0.478868	0.260883	0.329186	0.115992	0.198821	-0.0611106	-0.6605	0.223705	0.282133	0.356795	0.407164	-0.112085	0.402427	0.321579	-0.0613853	0.0695352	0.963318	-0.016944	-0.30484	0.274888	0.419647	0.114287	0.111745	0.0826057	0.131107	-0.0548257	-0.233482	-0.774894	-0.00119174	-0.0033946	0.266995	0.160347	0.0188571	0.391233	0.111223	0.324781	0.338716	-0.277853	0.148532	0.305407	-0.229796	-0.169275	0.287038
Q8BJZ4	Mrps35	28S ribosomal protein S35, mitochondrial OS=Mus musculus OX=10090 GN=Mrps35 PE=1 SV=2	-0.19192	-0.119655	-0.130333	-0.0455922	0.27399	0.276195	0.106441	0.0469506	0.192414	-0.334238	-0.787172	0.256999	0.252139	0.348181	0.183903	-0.174796	0.203807	0.41048	-0.0412648	-0.168783	-0.318417	-0.111668	-0.475192	0.192773	0.256751	-0.328008	0.381706	0.0262713	0.363199	-0.0267459	-0.077202	-0.641433	-0.16753	-0.145216	0.101715	0.071934	-0.0549021	-0.366987	0.208357	0.0397047	0.362971	-0.518685	-0.184038	0.278104	-0.159486	-0.176706	0.187186
P15920	Atp6v0a2	V-type proton ATPase 116 kDa subunit a2 OS=Mus musculus OX=10090 GN=Atp6v0a2 PE=1 SV=2	-0.191388	-0.110483	-0.0768481	-0.309115	0.0351935	0.244548	0.235853	0.24052	0.030499	-0.278029	-0.242128	0.0642618	0.357859	-0.0419363	0.277881	-0.215796	0.086826	0.300817	0.0801305	0.262943	-0.202645	-0.269992	-0.18443	0.698551	0.227318	0.0522429	0.181201	-0.0289896	0.352415	0.294312	0.187988	-0.532905	-0.102932	0.165598	0.0721084	0.0457207	0.0507083	-0.7171	0.11406	0.000741	0.264567	-0.416141	-0.169547	-0.092476	-0.000618	0.0563688	0.0945961
Q9Z1G4	Atp6v0a1	V-type proton ATPase 116 kDa subunit a1 OS=Mus musculus OX=10090 GN=Atp6v0a1 PE=1 SV=3	0.201904	0.240305	0.137941	0.146471	-0.158081	0.0368802	0.192385	0.0887179	-0.311565	-0.375841	0.0710961	-0.0471403	0.0538558	-0.10442	-0.0219079	0.261022	-0.0783403	-0.140523	-0.0957713	-0.0539832	-0.451033	-0.243608	-0.387102	0.557973	-0.00775622	-0.225294	-0.156919	0.013048	0.127824	0.0486947	0.153451	-0.388145	-0.114133	0.0253081	0.274141	-0.194639	-0.0806229	-0.321224	-0.168437	-0.11494	-0.0820086	-0.372993	0.120106	-0.188967	0.0430714	0.346333	-0.355613
Q3TMP1	Gtf3c3	General transcription factor IIIC, polypeptide 3 OS=Mus musculus OX=10090 GN=Gtf3c3 PE=1 SV=1	0.0234701	0.0212594	0.297082	-0.0100019	0.0620631	-0.0416565	-0.245427	0.10289	-0.0350161	-0.0652431	-0.238288	0.0313864	0.119922	0.223254	0.352318	0.162513	-0.0147544	-0.0275464	0.262861	-0.0725495	-0.598952	-0.0234531	-0.52151	0.430753	0.118498	-0.107763	0.107234	0.135513	-0.305675	0.318015	0.0571845	-0.267412	0.101447	0.182797	0.261292	0.122814	0.0447804	-0.235024	0.108282	0.130833	0.0657768	-0.309288	0.110164	-0.0511004	-0.199557	0.000618	0.233695
Q6A0D4	Rftn1	Raftlin OS=Mus musculus OX=10090 GN=Rftn1 PE=1 SV=4	-0.0759062	0.0467638	-0.0738304	0.16438	-0.615391	0.261779	0.00482191	0.271208	-0.335512	-0.0376792	-0.133592	-0.0915155	0.399586	0.0828787	0.147268	-0.0348022	-0.112027	0.195919	0.227532	0.137221	-0.284269	-0.168396	-0.39615	0.743965	-0.0596825	-0.467227	-0.0315508	0.302334	-0.032321	-0.105423	0.0508144	-0.133473	-0.303939	-0.0717771	0.310063	0.0347853	-0.336597	0.320021	0.0927028	0.066216	0.114243	-0.190456	0.0789288	-0.158627	-0.286212	-0.000841	-0.0621543
Q9CXI0	Coq5	2-methoxy-6-polyprenyl-1,4-benzoquinol methylase, mitochondrial OS=Mus musculus OX=10090 GN=Coq5 PE=1 SV=2	-0.164202	-0.00250056	0.58258	-0.205547	-0.041601	0.406496	0.298531	0.206883	-0.0519465	0.0344545	-0.947975	-0.296569	0.0253947	0.484092	0.270801	-0.141013	0.365624	-0.0477979	0.0103446	-0.188336	0.155541	-0.0720324	-0.159677	-0.00313979	0.189954	-0.233073	0.527902	0.592143	0.402021	-0.016529	-0.378356	-0.290736	-0.461788	-0.344292	-0.0792419	0.404267	0.119197	-0.794519	0.192585	0.181554	-0.000367	-0.223848	0.73525	0.31773	-0.192719	-0.197922	-0.0749705
E0CZ22	Mroh1	Maestro heat-like repeat family member 1 OS=Mus musculus OX=10090 GN=Mroh1 PE=1 SV=1	0.0518188	0.280853	-0.226724	-0.137445	0.128833	0.118313	0.268418	0.0635013	-0.430646	-0.365038	-0.414701	0.0220043	0.587327	-0.117076	0.172577	-0.251471	-0.219234	0.0442142	0.185156	0.258043	-0.232049	0.0957451	-0.257617	0.346317	0.0478793	0.145734	0.215288	-0.303388	0.118048	0.274863	0.186817	-1.01224	0.167351	0.479405	0.305969	0.174462	0.192717	-0.277759	-0.0980866	0.106123	0.129905	-0.570643	-0.194896	0.0329924	0.148654	0.351786	0.0522973
Q68FL6	Mars1	Methionine--tRNA ligase, cytoplasmic OS=Mus musculus OX=10090 GN=Mars1 PE=1 SV=1	0.0152733	-0.0672475	0.126366	0.0879677	0.107851	0.0354449	0.14198	0.124484	-0.104619	-0.193036	-0.376843	0.182069	0.00585728	-0.155951	0.159394	-0.324558	0.0690779	0.0714338	-0.136048	0.250676	0.0710859	-0.013903	-0.206775	-0.0730067	0.178185	0.0357125	0.0213279	-0.0501014	-0.0197311	0.24581	0.153726	-0.432666	0.143157	-0.000383	0.0551939	-0.0487879	-0.124644	-0.0803205	-0.0334184	0.0648902	0.000607	-0.348352	0.00613808	-0.00233752	-0.202406	0.029228	-0.0375332
Q5SRX1	Tom1l2	TOM1-like protein 2 OS=Mus musculus OX=10090 GN=Tom1l2 PE=1 SV=1	-0.261595	0.20319	0.392314	0.0590946	0.0255681	0.17675	-0.261616	-0.00965273	-0.143545	-0.103142	-0.239709	-0.143977	0.11848	0.42256	-0.0543183	0.147309	-0.0745827	0.072262	0.0968686	-0.139448	-0.299502	0.0253303	-0.179481	-0.176958	0.0984712	-0.0858041	0.154584	0.30391	0.00145794	0.0871457	-0.275974	0.203166	-0.408923	0.0170521	-0.2396	0.244284	0.0509518	-0.511164	-0.137939	0.0614393	0.0469718	-0.126154	0.228081	0.2481	-0.264631	-0.0615492	0.16474
P97473	Tarbp2	RISC-loading complex subunit TARBP2 OS=Mus musculus OX=10090 GN=Tarbp2 PE=1 SV=2	0.120086	0.130691	0.200072	0.166799	0.0512796	-0.10744	0.181959	0.104017	-0.035074	-0.122845	-0.161916	0.00569991	-0.134611	-0.16975	-0.0468212	-0.209434	-0.0452748	0.0852478	0.125487	-0.062286	0.0590078	-0.110432	0.0802061	0.0578796	0.21082	0.0771278	-0.0966066	-0.0682064	-0.0448372	0.0990668	0.223603	0.0350648	0.0167979	0.104064	-0.181459	-0.039807	-0.224464	0.142646	-0.0120791	-0.0850682	0.0671239	-0.207271	-0.111309	-0.231828	-0.1264	-0.163531	0.0482672
Q9JI39	Abcb10	ATP-binding cassette sub-family B member 10, mitochondrial OS=Mus musculus OX=10090 GN=Abcb10 PE=1 SV=1	-0.0404641	0.0759496	0.276044	-0.0252354	0.221691	0.32544	0.198948	0.330885	0.0181246	-0.219947	-0.636214	0.356204	0.163052	0.287882	0.123497	-0.098465	0.263975	0.235608	0.0258031	0.0888172	0.112493	0.137819	-0.0974996	0.156253	0.295731	-0.0963772	0.502165	0.116865	0.617608	0.243345	-0.0658563	-0.183172	-0.00691886	0.287419	0.08092	0.137556	0.38785	-0.654078	0.361941	0.0654955	0.254069	-0.164141	0.0434892	0.263576	-0.200652	0.354177	0.12033
Q9Z0H8	Clip2	CAP-Gly domain-containing linker protein 2 OS=Mus musculus OX=10090 GN=Clip2 PE=1 SV=2	-0.18015	0.100447	0.124879	0.346734	0.0226629	0.0637499	-0.111916	0.0382471	-0.249876	0.112791	-0.334397	0.0567956	-0.0137457	0.24745	-0.0243303	-0.00043	0.159745	0.253252	0.152255	0.0641605	0.311263	0.0220626	-0.284122	0.165897	0.271796	-0.00295551	-0.15556	0.0434032	0.000337	0.369975	0.0136013	-0.406679	-0.400193	0.0231026	0.0259681	0.0843677	-0.14683	0.142884	0.150347	-0.0600495	-0.118713	-0.286215	0.101865	0.298334	-0.169851	0.166068	-0.128503
Q9Z0H8-2	Clip2	Isoform 2 of CAP-Gly domain-containing linker protein 2 OS=Mus musculus OX=10090 GN=Clip2	-0.120588	0.0352254	0.315546	0.345733	0.0280096	-0.0068391	-0.13588	0.0343471	-0.440473	0.234479	-0.351777	0.0838937	-0.153918	0.180414	0.00081	-0.0779714	0.154821	0.270856	0.259846	0.117357	0.351971	0.0337794	-0.441006	-0.0662801	0.40802	-0.0498987	-0.351745	0.0908142	0.117251	0.532601	-0.0469671	-0.304982	-0.611681	0.0957922	0.000501	0.195675	-0.238278	-0.0761961	0.149828	-0.246587	-0.106098	-0.498624	0.260272	0.243172	-0.453951	0.134977	-0.122986
Q922J3	Clip1	CAP-Gly domain-containing linker protein 1 OS=Mus musculus OX=10090 GN=Clip1 PE=1 SV=1	-0.0721308	0.0312211	-0.36026	0.0918544	-0.165533	-0.218219	-0.0246993	-0.234583	-0.0180751	0.0693784	0.262141	-0.366942	-0.175338	-0.242522	-0.34666	-0.0291818	-0.0949462	-0.184692	-0.00831069	-0.249975	0.158347	-0.0762046	0.137013	-0.274009	-0.229511	0.0417911	-0.137362	-0.124151	-0.271396	0.128716	-0.0972799	0.400651	0.0961648	-0.0382426	-0.101884	-0.28392	-0.0740141	0.407673	-0.0171513	-0.192355	-0.147776	0.074298	-0.23763	-0.145907	0.162122	-0.0381496	-0.0222627
F8WIA1	Clip1	CAP-Gly domain-containing linker protein 1 OS=Mus musculus OX=10090 GN=Clip1 PE=1 SV=1	NA	NA	-0.392809	NA	NA	NA	0.0360229	NA	0.598676	0.350975	0.682868	-0.787026	-0.145433	NA	NA	NA	NA	-0.11358	0.0715222	-0.396939	NA	NA	NA	NA	NA	NA	NA	0.174676	NA	0.0474927	NA	NA	NA	0.540984	NA	-0.86961	-0.0867983	NA	0.604847	NA	0.414145	-0.166598	-1.57057	NA	0.123849	-0.755373	NA
Q4FZC9	Syne3	Nesprin-3 OS=Mus musculus OX=10090 GN=Syne3 PE=1 SV=1	-0.252398	0.0482154	0.247228	0.0978591	0.179908	0.338725	-0.231939	0.113808	-0.278352	-0.0186611	0.857822	-1.09612	0.331619	0.078802	0.0407064	0.0839169	-0.207055	-0.138676	-0.249922	-0.160856	-0.280246	0.300073	-0.371598	-0.431633	0.104687	-0.241189	-0.00414865	0.15313	-0.175572	0.0792011	-0.219442	0.137928	-0.282509	0.319028	-0.435775	-0.602453	-0.463603	-0.0149662	-0.0702391	0.105243	-0.916814	-0.334378	0.410014	0.15402	-0.450755	-0.303105	0.0830343
Q9D0E1	Hnrnpm	Heterogeneous nuclear ribonucleoprotein M OS=Mus musculus OX=10090 GN=Hnrnpm PE=1 SV=3	-0.0272201	0.029487	0.356476	0.0364612	0.063762	0.250773	-0.165986	0.123208	-0.0486213	0.0360828	-0.212305	0.107077	0.17785	0.325201	0.369594	0.0692932	-0.0956603	-0.00179842	0.164899	-0.0836582	-0.00708721	0.139714	-0.163895	0.1872	0.13059	-0.0540832	0.058035	0.217809	-0.109787	0.130428	-0.0710741	-0.171802	-0.209271	0.151859	-0.0262376	0.195503	0.0329728	0.323455	0.0269088	0.0594875	-0.0170041	-0.149436	0.303503	0.149746	-0.252059	0.0197477	0.144665
B8JK32	Hnrnpm	Heterogeneous nuclear ribonucleoprotein M OS=Mus musculus OX=10090 GN=Hnrnpm PE=1 SV=1	NA	NA	0.48917	-0.114047	NA	NA	NA	0.0379175	NA	NA	NA	NA	NA	0.262078	NA	NA	-0.1593	NA	NA	NA	NA	NA	-0.0509026	0.470239	NA	-0.225232	NA	NA	-0.0901971	NA	NA	NA	NA	0.369017	0.147898	NA	NA	0.420752	NA	NA	NA	-0.0149286	0.459465	NA	NA	NA	NA
Q91VC4	Plvap	Plasmalemma vesicle-associated protein OS=Mus musculus OX=10090 GN=Plvap PE=1 SV=1	0.283405	0.0163634	-0.157217	0.240553	0.00329945	-0.571304	0.10997	-0.12087	-0.635942	-0.230843	0.0815732	-0.577649	0.547895	0.195259	-0.237498	0.678055	-0.360838	0.002849	0.190741	0.251962	-0.609308	0.0145001	-0.443569	0.407656	0.136651	0.388487	-0.0794402	0.394484	-0.355306	-0.041173	-0.48084	-0.546835	-0.367486	0.105563	-0.144036	-0.257203	-0.0565345	-0.0200908	-0.64474	0.663719	-0.287813	-0.455883	-0.425678	0.207411	-0.551797	0.0688039	-0.54321
Q3U3N6	Tepsin	AP-4 complex accessory subunit Tepsin OS=Mus musculus OX=10090 GN=Tepsin PE=2 SV=1	-0.000656	0.186782	NA	0.293824	0.35679	0.167789	-0.0587373	0.150049	-0.351441	NA	0.0714061	-0.202944	NA	0.0773113	NA	NA	0.181276	0.42842	-0.104721	0.0647649	0.40933	0.147929	-0.43432	NA	0.0977896	NA	0.257415	-0.122534	-0.0796452	NA	0.0662219	-0.0168567	-0.171385	NA	NA	-0.340002	-0.201808	-0.471602	NA	0.283189	0.00103624	NA	NA	0.202607	NA	-0.109307	NA
O08832	Galnt4	Polypeptide N-acetylgalactosaminyltransferase 4 OS=Mus musculus OX=10090 GN=Galnt4 PE=1 SV=1	-0.117489	0.596414	-0.304369	0.00148801	0.308013	-0.684443	0.022472	-0.0971372	0.241821	NA	0.167683	-0.199235	NA	0.0477378	-0.246558	-0.0640215	-0.158738	0.154815	0.0953422	0.312848	-3.82344	-8.48118	-0.558233	0.291248	0.350902	0.17591	-0.125688	0.103577	0.174113	NA	0.772601	-0.32753	-1.09702	-0.362885	0.0246523	-0.107353	-0.26316	-0.411321	NA	0.193425	-0.189651	-0.802993	-0.391888	0.118031	NA	0.232435	-0.0142507
Q6PB93	Galnt2	Polypeptide N-acetylgalactosaminyltransferase 2 OS=Mus musculus OX=10090 GN=Galnt2 PE=1 SV=1	0.164977	0.513596	-0.289671	0.254471	-0.023801	0.212946	0.224129	-0.278262	-0.236194	-0.496046	0.0329014	-0.118472	-0.133766	0.108449	-0.0935126	-0.0684122	0.153245	0.171859	0.259771	0.244645	-0.197147	-0.406218	-0.423174	0.110208	0.0311874	0.133728	-0.178812	0.00147351	0.274052	0.156796	0.682849	-0.0542667	0.0181809	-0.111352	-0.0154115	-0.370192	-0.350213	0.133103	-0.145061	-0.129166	-0.0998636	-0.769748	0.0818691	-0.232894	0.177304	0.223355	-0.0873457
Q8C102	Galnt5	Polypeptide N-acetylgalactosaminyltransferase 5 OS=Mus musculus OX=10090 GN=Galnt5 PE=2 SV=2	NA	NA	NA	NA	NA	NA	NA	NA	NA	NA	NA	NA	NA	NA	-2.58617	-2.49341	NA	NA	NA	NA	NA	NA	NA	NA	NA	NA	NA	NA	NA	NA	NA	NA	NA	NA	NA	NA	NA	NA	NA	NA	NA	NA	NA	NA	NA	NA	-1.16572
Q91V57	Chn1	N-chimaerin OS=Mus musculus OX=10090 GN=Chn1 PE=1 SV=2	NA	NA	0.494092	NA	NA	NA	NA	NA	NA	NA	0.157386	-0.345562	NA	NA	NA	-0.801705	NA	NA	0.00609809	NA	NA	NA	NA	NA	NA	NA	NA	NA	NA	NA	NA	NA	NA	0.436904	NA	-0.140605	-0.232175	NA	NA	NA	-0.347816	-0.507854	0.65706	NA	NA	0.225043	-0.660116
Q7TNL3-2	Stk40	Isoform 2 of Serine/threonine-protein kinase 40 OS=Mus musculus OX=10090 GN=Stk40	NA	NA	NA	NA	NA	0.0472811	0.75284	NA	0.4761	NA	NA	NA	NA	NA	NA	NA	NA	0.208036	NA	0.879113	-0.477175	0.096608	NA	NA	0.334705	NA	NA	0.433562	NA	NA	NA	NA	0.3866	NA	NA	NA	NA	NA	NA	NA	NA	NA	NA	NA	NA	NA	NA
Q80YV3	Trrap	Transformation/transcription domain-associated protein OS=Mus musculus OX=10090 GN=Trrap PE=1 SV=2	-0.208993	-0.137721	0.205108	0.102078	0.0702224	0.299431	-0.145709	0.208089	-0.0773068	0.679061	0.413585	-1.31479	-0.485682	0.300963	0.360794	0.177556	0.0353218	-0.157253	-0.382907	-0.0986331	-0.642594	0.186941	-0.263639	0.180466	0.205468	-0.0700133	-0.00289325	-0.00998427	-0.360969	-0.462645	-0.030998	-0.274436	-0.126289	0.125033	-0.0383763	-0.599959	-0.0112873	-0.17719	0.417823	0.0331079	-1.27945	0.0953561	0.293401	-0.0067003	0.459974	-1.36771	0.174817
A0A1D5RLL4	Trrap	Transformation/transcription domain-associated protein OS=Mus musculus OX=10090 GN=Trrap PE=1 SV=1	0.0565972	-0.00803203	0.339912	-0.0855895	0.226985	-0.240777	-0.0577045	0.247783	0.116612	-0.107932	-0.0498094	0.113608	0.0231569	0.560313	0.0359636	0.434765	0.0651928	0.114001	0.190548	0.0182159	-1.1455	0.0800631	-0.0836348	0.161569	-0.0820435	-0.0657391	0.023057	0.403509	0.195605	0.210957	-0.141616	-0.308476	0.109065	0.15305	-0.120847	0.323404	0.164578	-0.630582	0.0493312	0.174999	-0.0392812	-0.20559	0.45943	0.104996	-0.163198	-0.010763	-0.139818
P52912	Tia1	Nucleolysin TIA-1 OS=Mus musculus OX=10090 GN=Tia1 PE=1 SV=1	0.0865889	NA	0.042964	NA	0.0808116	1.78996	-0.208995	NA	-0.0982899	-0.0885103	0.155846	0.156344	0.188002	NA	0.0270119	0.0515522	NA	0.0401019	0.0724024	0.136395	-0.0737577	0.140114	NA	0.142059	0.0743445	0.104296	NA	-0.296408	NA	0.0995408	NA	NA	0.0387889	0.194581	0.148905	0.00777818	0.0475292	NA	0.110629	-0.0727341	-0.0145635	-0.349319	-0.0387244	0.134078	0.174318	0.188959	0.143207
P70318	Tial1	Nucleolysin TIAR OS=Mus musculus OX=10090 GN=Tial1 PE=1 SV=1	0.138603	0.0891532	0.214814	0.161008	0.218267	0.184083	0.0626648	0.0550263	0.00851703	-0.0111959	-0.20051	0.133657	0.152152	0.345442	0.266514	-0.00667545	-0.0259195	0.05085	0.109505	-0.0230832	-0.0128901	0.123194	-0.215637	0.0983285	0.110493	0.0507602	0.0246593	0.165273	0.0173522	0.210501	0.109285	-0.237456	-0.106225	0.152747	0.0514562	0.159517	-0.0351416	0.24482	0.0424394	0.0350306	0.141539	-0.264762	0.162049	0.138801	-0.0720329	0.130942	0.130775
Q921W2	Tial1	Nucleolysin TIAR OS=Mus musculus OX=10090 GN=Tial1 PE=1 SV=1	NA	-0.297797	0.0094089	NA	NA	NA	NA	NA	NA	-0.350841	NA	NA	-0.240286	NA	NA	NA	NA	NA	NA	NA	NA	NA	NA	-0.228274	NA	0.0434098	0.0802357	NA	NA	0.285021	-0.0753395	-0.543926	NA	-0.101026	-0.263392	NA	NA	NA	0.224176	NA	NA	-0.239611	-0.0408495	NA	0.161614	NA	NA
Q9CRD2	Emc2	ER membrane protein complex subunit 2 OS=Mus musculus OX=10090 GN=Emc2 PE=1 SV=1	0.0732164	0.242555	0.117744	0.108483	0.0290802	0.109351	0.0112259	0.122387	-0.130394	-0.0590709	-0.192511	0.181841	0.143788	0.255965	0.0545698	-0.0627781	0.158909	0.0386317	0.233588	0.186745	0.184682	-0.0377156	-0.323579	0.10431	0.0678758	-0.0174906	0.148985	0.0617082	0.281233	0.165161	0.150074	-0.17946	-0.0505186	0.138931	0.0945794	0.0866863	-0.0929018	-0.21517	-0.00347216	-0.00126305	0.229581	-0.119659	-0.0353365	0.103307	0.104479	0.12476	-0.0417952
P62259	Ywhae	14-3-3 protein epsilon OS=Mus musculus OX=10090 GN=Ywhae PE=1 SV=1	-0.0611056	0.158465	0.0855468	0.0690265	0.0582005	0.0462185	-0.061008	0.0325463	-0.200761	-0.213185	-0.161434	0.00996933	0.0578261	-0.0812668	-0.0317147	-0.102725	0.0382317	0.0781795	-0.0966028	0.0480892	-0.177589	-0.112112	-0.256557	0.0434739	0.0452947	-0.0596789	-0.00499111	-0.00472107	-0.0714326	0.0164102	0.0102058	-0.246318	-0.11424	-0.0320419	0.0080834	-0.0712384	-0.139808	-0.400248	-0.0811922	-0.128158	0.0400793	-0.307538	-0.0834557	0.0309708	-0.165586	-0.00890279	-0.0822556
P61982	Ywhag	14-3-3 protein gamma OS=Mus musculus OX=10090 GN=Ywhag PE=1 SV=2	0.165974	0.234672	-0.0521662	0.0903776	0.232512	0.0881612	0.205136	0.177463	-0.150797	-0.375969	-0.263608	0.145747	0.270626	-0.298783	0.0668658	-0.174081	0.13005	0.0995857	0.0431728	0.14847	0.0948868	-0.0784448	-0.352855	0.111612	0.182006	0.0234259	-0.00288322	0.0288244	0.00711311	0.0531962	0.123419	-0.353759	-0.136924	-0.0937493	0.0146169	-0.0472664	-0.294867	-0.265093	-0.0131458	-0.00945484	0.145206	-0.360621	-0.129394	0.0761655	-0.183276	0.0924075	-0.107862
P68254	Ywhaq	14-3-3 protein theta OS=Mus musculus OX=10090 GN=Ywhaq PE=1 SV=1	-0.0789955	-0.0061493	0.228159	0.0723781	0.180678	0.0540514	-0.0314291	0.325222	-0.13603	-0.0336235	-0.0889866	0.00107526	0.0819204	0.113562	0.266269	0.207323	-0.172249	-0.0417835	0.0471931	-0.0499407	-0.157532	-0.0352846	-0.463435	-0.12291	0.14165	0.144922	-0.0367072	-0.0490891	-0.00680918	0.14983	0.066479	-0.382924	-0.180275	0.21591	-0.0468507	0.133724	0.163627	-0.345517	0.0671083	0.237168	0.248828	0.0529481	0.178099	0.0636239	-0.0429205	0.32622	-0.0524558
Q9CQV8	Ywhab	14-3-3 protein beta/alpha OS=Mus musculus OX=10090 GN=Ywhab PE=1 SV=3	0.104538	0.203531	-0.0766193	-0.151279	0.291685	-0.13335	-0.0963387	0.342268	-0.367666	-0.598815	-0.0631708	0.0811872	0.146093	-0.373098	-0.0727256	0.103955	0.14738	0.255642	0.21738	0.135566	-0.466957	-0.154822	-0.501823	0.239788	0.341518	-0.0718421	0.0609996	-0.0345542	0.0793749	-0.0119381	0.0237862	-0.516797	-0.27651	-0.0181754	-0.204386	-0.381332	-0.417641	-0.704305	0.0512357	-0.106567	0.057989	-0.689825	-0.355889	-0.111041	-0.192303	0.114095	-0.0528926
O70456	Sfn	14-3-3 protein sigma OS=Mus musculus OX=10090 GN=Sfn PE=1 SV=2	1.49295	0.842221	NA	NA	1.64777	1.36329	0.905962	NA	0.253086	0.961238	1.05825	0.405895	1.54966	NA	1.08201	0.807407	NA	0.0119746	0.160074	-0.067436	3.23834	0.597625	NA	0.953315	0.867259	1.78479	0.857038	0.605212	NA	0.296298	0.372574	0.24133	0.175584	NA	0.915236	0.724864	-0.181473	NA	0.889232	0.800154	0.851572	NA	NA	0.758522	0.314096	1.02302	0.541048
P63101	Ywhaz	14-3-3 protein zeta/delta OS=Mus musculus OX=10090 GN=Ywhaz PE=1 SV=1	-0.148847	0.0459482	0.308522	0.2391	0.0752835	0.214212	-0.0862154	0.135591	-0.369384	-0.0341709	0.136983	0.0256886	0.0365376	-0.0290192	0.0703009	0.128429	-0.0872113	-0.131737	-0.0019721	0.00177625	0.0585413	0.0275597	-0.431769	0.0686454	-0.0478454	0.0244891	-0.115397	0.0714491	-0.198455	-0.0401259	-0.054893	-0.075599	-0.285333	0.0132317	-0.0693767	0.044014	-0.115783	0.0689994	-0.207604	-0.0511357	-0.0483033	-0.335738	0.26706	-0.0470423	-0.1639	0.167658	-0.09388
P0DP27	Calm2	Calmodulin-2 OS=Mus musculus OX=10090 GN=Calm2 PE=1 SV=1	1.64527	2.0474	1.49997	2.30125	1.6587	2.27213	1.82558	2.12049	1.7306	1.38481	2.41142	1.78018	1.64507	1.8897	2.13892	2.1318	1.76024	1.56384	1.37595	1.74808	1.8517	1.32962	1.41428	2.12425	2.14415	2.15098	1.53197	1.75201	1.90739	1.82271	1.70322	1.71109	1.69954	1.25121	2.20299	1.9047	1.8276	2.23154	1.52411	1.5291	1.51448	0.812417	1.21583	1.84733	1.55205	2.13519	1.71462
A6H584	Col6a5	Collagen alpha-5(VI) chain OS=Mus musculus OX=10090 GN=Col6a5 PE=1 SV=4	-3.43353	3.29158	-1.52155	-2.7967	-0.94901	-1.88353	-1.30669	-2.20559	-1.06517	0.543947	3.02904	-1.24307	0.885719	-0.670871	3.69292	-0.365701	-2.08587	-1.40795	-0.878138	-0.99811	-1.68034	-1.11621	-0.995823	-2.32047	-1.8081	-1.82195	-1.32788	-0.478736	-0.478568	-1.3923	-2.33066	-1.38815	-1.33169	-1.67162	-1.90964	-0.708304	-1.93541	-1.61496	-1.63074	-0.882845	-1.60443	-1.22801	-0.652064	-1.25961	-0.688053	-0.249031	-0.738936
Q80ZI6	Lrsam1	E3 ubiquitin-protein ligase LRSAM1 OS=Mus musculus OX=10090 GN=Lrsam1 PE=1 SV=1	0.160556	0.276328	-0.105903	0.418735	-0.189522	0.220756	-0.021107	0.044186	-0.365223	-0.370436	-0.383589	0.255789	0.264187	0.0801798	0.0823718	-0.0296077	-0.0636072	0.0189083	0.0973178	0.130751	-0.0531119	-0.00102314	-0.0511538	0.154243	0.101552	0.00254074	-0.0327532	-0.337908	-0.136428	0.0689516	0.174108	-0.538647	-0.00445623	0.188012	0.0860955	-0.14595	-0.324881	-0.238734	-0.336612	0.0490855	0.161858	-0.153953	-0.252876	-0.0736774	0.00215	0.479991	0.0122177
Q91VW5	Golga4	Golgin subfamily A member 4 OS=Mus musculus OX=10090 GN=Golga4 PE=1 SV=2	0.0431523	0.105237	0.0738028	0.179541	0.0977991	-0.150833	0.0396147	0.0214797	-0.257455	-0.214734	-0.0164948	-0.234198	0.230515	-0.0225684	-0.300324	0.0349577	-0.0160724	0.0079125	0.0653146	-0.0258282	0.195542	0.0749284	-0.140057	-0.254578	-0.20456	0.11081	-0.135497	-0.0780565	-0.145381	0.216406	0.0963484	0.0761451	-0.168421	-0.0116284	-0.0549411	-0.0787473	-0.0900888	0.317025	-0.171081	-0.0843626	-0.00899134	-0.121776	0.0351769	-0.176447	-0.14132	0.169596	-0.0733581
Q9D0F3	Lman1	Protein ERGIC-53 OS=Mus musculus OX=10090 GN=Lman1 PE=1 SV=1	-0.0794769	0.112375	0.220706	0.0152984	0.0220526	0.0493974	-0.0167341	0.0192479	0.00736874	-0.419578	-0.327671	0.0733012	0.0649704	0.256172	0.0719147	-0.133019	0.355571	0.0441131	0.152653	0.128676	-0.140354	0.0479453	-0.373044	-0.00668042	-0.0661135	-0.0100347	0.166975	0.127116	0.19908	0.217937	0.210962	-0.299574	-0.115613	-0.0124816	0.108851	0.12691	-0.0897631	-0.0911329	-0.0803455	0.0590856	0.233632	-0.170516	0.292627	0.19038	-0.136965	-0.0985308	-0.109595
P97298	Serpinf1	Pigment epithelium-derived factor OS=Mus musculus OX=10090 GN=Serpinf1 PE=1 SV=2	0.000602	0.116875	-0.283849	0.494934	0.0541411	-0.312158	-0.202852	-0.521323	-0.476995	-0.0509216	0.137045	-0.215879	-0.457629	0.0096103	0.0372344	0.188106	-0.500661	-0.204428	-0.0734045	-0.304182	-0.45076	-0.0577777	-0.330897	-0.270791	-0.456385	-0.212655	-0.349846	-0.0850133	-0.357065	0.00128985	0.0669261	-0.175302	-0.183255	0.227719	-0.0112157	-0.173673	0.00157797	0.377143	-0.531703	-0.147519	-0.217189	-0.13129	0.307484	-0.322627	-0.22794	0.224373	-0.273628
Q924X2	Cpt1b	Carnitine O-palmitoyltransferase 1, muscle isoform OS=Mus musculus OX=10090 GN=Cpt1b PE=1 SV=1	-0.138123	0.128053	0.328602	0.00150348	0.27378	0.385475	0.14428	0.554204	0.520996	-0.155801	-0.522538	0.489622	0.140441	0.275945	0.531696	-0.0602438	0.521958	0.444743	0.0472523	0.265637	0.121909	0.219838	-0.0309241	0.254026	0.734009	0.222182	0.343242	0.305253	0.635394	0.128315	0.180099	-0.0761735	0.0121425	0.108304	0.235531	0.380543	0.252272	-0.49702	0.200338	0.033982	0.253563	-0.276592	0.142428	0.21305	0.0296141	0.174123	0.24737
P97742	Cpt1a	Carnitine O-palmitoyltransferase 1, liver isoform OS=Mus musculus OX=10090 GN=Cpt1a PE=1 SV=4	-0.311787	-0.110844	-0.11924	0.404842	-0.245293	-0.230843	-0.174027	0.167447	-0.262504	-0.501362	-0.0983479	0.129242	-0.279927	-0.340116	-0.0893088	-0.0601297	0.197592	0.159794	-0.246859	-0.139878	-0.628496	-0.0671809	-0.277735	0.397802	0.198713	-0.310291	-0.209286	0.0188313	-0.0314012	-0.245939	0.306585	0.070864	-0.388063	0.163352	-0.324388	-0.00567214	-0.017716	-0.888061	-0.0948837	-0.187431	0.0202756	-0.201848	-0.168226	-0.258828	-0.165737	-0.117632	0.0772367
Q8K2B3	Sdha	Succinate dehydrogenase [ubiquinone] flavoprotein subunit, mitochondrial OS=Mus musculus OX=10090 GN=Sdha PE=1 SV=1	-0.0273331	0.0439072	0.340644	-0.116526	0.289976	0.545672	0.220505	0.36195	0.272213	-0.259907	-0.807982	0.348473	0.345591	0.347737	0.422449	-0.18473	0.330997	0.384116	0.0230864	0.164389	0.273668	0.111619	-0.190058	0.31685	0.483936	0.143245	0.40507	0.170476	0.571991	0.110517	-0.0408132	-0.536368	-0.0554133	0.0247834	0.22346	0.223996	-0.00662934	-0.338544	0.139356	0.218771	0.307402	-0.208407	0.0619023	0.260663	-0.0721684	-0.157363	0.329982
Q07797	Lgals3bp	Galectin-3-binding protein OS=Mus musculus OX=10090 GN=Lgals3bp PE=1 SV=1	-0.288615	-0.0366421	-0.955494	0.139749	-0.596499	-0.211243	-0.900582	1.64432	-1.65416	-0.203408	0.297663	-0.341177	-0.723134	0.348582	-1.03011	1.45438	-0.860137	-0.650702	-1.00668	0.271317	-0.380688	1.86844	-0.814001	-0.370898	-0.92173	-0.191479	-1.35418	-0.863819	-0.662998	-0.572801	-0.256069	-0.694208	-0.401517	-0.400398	0.115408	-0.155379	0.0964918	-0.544382	-1.03094	-0.855108	-0.343369	-0.74918	-1.13089	-1.21353	-0.772069	0.988042	2.26858
Q71RI9	Kyat3	Kynurenine--oxoglutarate transaminase 3 OS=Mus musculus OX=10090 GN=Kyat3 PE=1 SV=1	-0.770247	-0.252673	0.15998	-0.902313	0.233258	0.31909	0.0661283	0.821621	0.369261	0.166847	-1.14557	0.432383	-0.049131	1.02296	0.54624	-0.525941	0.455844	0.125304	0.0303254	0.183634	0.363304	0.213444	-0.601263	0.408404	0.827159	0.0992908	0.709009	0.389845	0.733657	-0.0754924	-0.594208	-0.369753	-0.496055	-0.530926	0.0308818	0.761993	-0.238887	-1.08881	0.184517	0.680058	0.303008	-0.15447	0.256174	0.0483304	-0.344075	-0.0750138	0.582124
Q8BTY1	Kyat1	Kynurenine--oxoglutarate transaminase 1 OS=Mus musculus OX=10090 GN=Kyat1 PE=1 SV=1	-0.00165037	0.313517	-0.108812	-0.306491	0.133418	0.242762	-0.146355	-0.22579	-0.284187	0.268605	-0.987808	-0.829834	0.27353	0.648382	-0.795023	0.0202829	0.154878	0.0585854	-0.695352	-0.67074	-0.500744	-0.323724	0.192127	-0.917251	-0.0405448	0.365177	-0.431699	-0.719454	-0.857174	0.343765	0.393117	-0.579105	-0.868937	0.144135	0.0689856	-0.052153	0.415127	-0.560322	-0.0265214	0.418516	0.300052	-0.664706	-0.464611	1.05846	-0.774514	0.285591	-0.037222
Q8CHR6	Dpyd	Dihydropyrimidine dehydrogenase [NADP(+)] OS=Mus musculus OX=10090 GN=Dpyd PE=1 SV=1	-0.0325026	-0.217712	-0.272517	-0.11542	0.664356	0.249593	-0.0859465	-0.17556	0.329656	-0.615119	-0.566173	0.343903	0.809377	0.391283	0.684166	-0.290964	0.106897	0.478524	0.0650382	0.244858	0.0633967	-0.132329	-0.261369	0.0133641	0.301345	0.156702	0.473318	0.0784341	0.584378	-0.218308	-0.0895302	-0.581879	0.0251125	-0.155204	-0.103451	-0.105223	-0.268707	-0.558546	-0.331163	-0.0762689	0.579281	-0.132892	-0.0915065	0.553027	-0.112721	-0.455183	0.0145439
Q62504	Spen	Msx2-interacting protein OS=Mus musculus OX=10090 GN=Spen PE=1 SV=2	-0.0898911	-0.0737311	0.309348	0.244792	0.149369	0.202937	-0.0229932	0.113216	-0.132491	-0.0491022	-0.144384	0.1621	0.151821	0.336702	0.248058	0.0133019	-0.0773567	0.106814	0.339871	-0.0342003	-0.292318	0.0640574	-0.0921079	0.0959271	0.118104	-0.0658487	-0.115638	0.0982815	-0.0645149	0.236799	0.0950988	-0.26947	-0.174036	0.164477	-0.0302956	0.081056	-0.0139988	0.178246	-0.0839256	0.0740233	0.0554065	-0.432618	0.108929	0.171853	-0.167375	0.0231406	-0.0559545
Q9QXV1	Cbx8	Chromobox protein homolog 8 OS=Mus musculus OX=10090 GN=Cbx8 PE=1 SV=1	0.0191492	-0.139893	0.332259	0.166041	0.28202	0.314467	-0.108269	0.0142327	0.0301057	-0.197221	-0.320167	0.214965	0.212377	0.45913	0.608805	-0.066096	0.00194973	0.0996572	0.539499	-0.0357338	-0.138652	0.0109444	-0.113174	0.330969	0.182972	-0.0371907	0.238727	0.0629472	0.065596	0.0211424	0.195214	-0.593524	-0.381798	0.170038	-0.165039	0.435354	0.488816	0.183207	-0.0147148	0.25871	0.14881	-0.27645	0.441009	0.435073	0.0203268	0.355382	0.371882
Q8VE73	Cul7	Cullin-7 OS=Mus musculus OX=10090 GN=Cul7 PE=1 SV=2	-0.230834	0.743812	-0.137818	0.499323	0.481539	0.384587	-0.403367	0.162951	-0.352547	-0.0743976	-0.132547	0.208304	0.0128562	-0.0883164	-0.337928	0.0836313	0.0317199	-0.15959	0.246268	-0.212764	-0.20297	0.189842	0.130115	0.143017	0.0569929	-0.627789	-0.267172	-0.248785	-0.0554246	0.0599924	0.424542	0.106791	-0.0186506	0.16103	-0.129087	0.101303	-0.0315529	-0.129948	-0.166355	-0.203216	0.108733	-0.570396	0.183864	-0.235283	-0.176004	0.0146633	0.190386
S4R1Y1	Cul9	Cullin-9 OS=Mus musculus OX=10090 GN=Cul9 PE=1 SV=1	-0.0434859	-0.130738	0.895229	-0.59553	-0.804082	-0.0679631	-0.19156	-0.0890442	-0.280055	NA	0.0247163	-0.806735	NA	0.0286764	NA	NA	0.0985821	0.141081	-0.199577	0.280192	-0.266702	0.0198164	0.296592	0.120855	-0.0369829	0.297803	0.218909	-0.221311	0.0188967	NA	-0.294394	0.292164	0.240045	0.0161235	0.0590322	-0.874329	0.141416	0.150694	NA	-0.485271	-0.224663	-0.18862	0.324004	-0.842523	NA	-0.989761	NA
Q3TLD5	Uri1	Unconventional prefoldin RPB5 interactor OS=Mus musculus OX=10090 GN=Uri1 PE=1 SV=2	0.100291	0.28606	-0.210766	0.56351	0.0833343	0.107355	0.185275	0.0516046	-0.0713664	-0.487418	0.00569705	0.130719	0.163625	-0.152674	-0.124264	-0.00642256	0.121369	0.276549	0.149707	0.253008	0.121761	0.156159	-0.363129	0.0342422	0.108383	0.264795	0.0991743	0.162737	0.195001	0.444392	0.303446	-0.0602164	-0.0070495	0.0773263	-0.0114618	-0.135507	-0.221134	0.530052	-0.0673399	-0.0706421	0.1028	-0.535751	0.0459786	-0.0706376	-0.351259	-0.0518147	0.160715
Q3U2P1	Sec24a	Protein transport protein Sec24A OS=Mus musculus OX=10090 GN=Sec24a PE=1 SV=1	0.0694273	0.114039	-0.0216309	-0.0338549	-0.0511573	0.0721304	0.0821507	0.176597	-0.272037	-0.121157	-0.0411951	-0.0515303	0.0733755	-0.153322	-0.127012	-0.0564077	0.126148	0.281821	-0.00248355	0.0853223	-0.32148	-0.107083	-0.328646	0.0214021	-0.137125	0.122651	-0.0859975	0.164593	0.115733	0.261576	0.104012	-0.207259	-0.14346	0.0950201	0.126442	0.0363056	-0.0323637	-0.224299	-0.109167	-0.0824375	-0.083236	-0.171681	0.129339	-0.159871	-0.0100351	0.0770488	-0.0627316
Q80ZX0	Sec24b	Sec24-related gene family, member B (S. cerevisiae) OS=Mus musculus OX=10090 GN=Sec24b PE=1 SV=1	-0.12248	-0.00170512	0.0660566	0.273701	-0.108017	0.0262746	-0.155563	0.0697155	-0.245669	-0.0979868	0.00943734	-0.036076	0.0503655	0.111579	0.0328732	0.237035	-0.108296	-0.0258573	0.0313195	-0.0361247	-0.242667	0.215583	-0.39641	-0.248457	-0.236658	-0.0532324	-0.0696825	0.149628	-0.136941	0.16777	0.0282843	-0.038798	-0.0457831	0.0910793	-0.290049	0.0638919	-0.0484913	-0.0960795	-0.0983064	-0.00803967	-0.117328	-0.211909	0.230832	-0.062728	-0.0509969	0.0964269	-0.130149
Q8R0G9	Nup133	Nuclear pore complex protein Nup133 OS=Mus musculus OX=10090 GN=Nup133 PE=1 SV=2	0.0533726	0.0790232	0.254029	-0.0522387	0.0253227	0.211133	-0.0827064	0.0754946	-0.163521	-0.0447751	-0.142488	0.0599132	0.315896	0.226408	0.2728	0.110197	-0.0410723	-0.0286103	0.154245	0.0468805	-0.270826	0.107029	-0.263477	0.164593	0.124036	-0.0983824	0.0773594	0.230606	-0.069335	0.264306	0.0362503	-0.179243	-0.0928376	0.157235	0.0382645	0.153988	0.0451624	-0.551696	-0.0200399	0.0841916	-0.0411898	-0.160389	0.170182	0.147456	-0.215617	0.144033	0.122828
Q62470-2	Itga3	Isoform 2 of Integrin alpha-3 OS=Mus musculus OX=10090 GN=Itga3	0.170711	0.467577	0.253411	0.362794	0.270164	0.160161	0.039368	0.125001	-0.137463	-0.187775	-0.285954	0.328987	0.222133	0.038196	0.00983019	0.170086	0.120409	-0.0757918	-0.0114894	0.350535	-0.363274	0.0771481	-0.0229021	-0.104395	0.117328	0.10061	-0.255552	0.172367	-0.186231	0.275295	0.0139388	-0.10898	-0.118564	0.353249	-0.245596	0.12727	0.152625	-0.228758	0.117667	-0.0557148	0.375906	-0.426768	0.0148136	0.39589	0.010487	0.0651954	0.0775728
P50404	Sftpd	Pulmonary surfactant-associated protein D OS=Mus musculus OX=10090 GN=Sftpd PE=1 SV=1	NA	NA	NA	NA	NA	-1.02539	NA	NA	NA	NA	NA	NA	NA	NA	NA	NA	NA	NA	NA	NA	-0.664572	-0.7875	NA	-1.60203	-0.283802	-1.69371	NA	NA	NA	NA	NA	NA	-1.85798	NA	NA	NA	NA	NA	NA	NA	NA	NA	NA	NA	NA	NA	NA
Q3UVL4	Vps51	Vacuolar protein sorting-associated protein 51 homolog OS=Mus musculus OX=10090 GN=Vps51 PE=1 SV=2	-0.0168498	0.220351	-0.0404301	0.126968	0.117052	0.112083	0.0397135	0.170228	-0.179555	-0.162825	0.105288	-0.0326764	0.213025	-0.236893	0.152459	0.0595823	0.15556	0.260399	0.145342	0.242476	-0.430133	-0.0354191	-0.0668987	0.18725	0.111838	0.0884024	-0.00701151	-0.122848	-0.0574235	0.264398	0.0783748	-0.099246	0.00134057	0.286316	0.0947817	0.045983	-0.038493	-0.443574	-0.049575	0.0602213	0.139647	-0.188397	-0.0804814	0.11547	0.0697653	0.149384	0.0348022
P50427	Sts	Steryl-sulfatase OS=Mus musculus OX=10090 GN=Sts PE=1 SV=1	0.415788	0.263635	-0.0360025	0.0253925	-0.30291	-0.0892306	0.156376	-0.0199739	-0.485373	-0.0533763	0.352492	-0.396502	0.404133	-0.30903	-0.03176	0.47456	-0.00187268	-0.440886	-0.112539	-0.180831	-0.842668	-0.623912	-0.263938	-0.0399728	-0.17779	0.148119	-0.206598	0.291911	0.0107569	-0.29009	0.0655891	-0.110517	0.0483302	0.0340571	-0.0777156	-0.964958	-0.0623074	-0.43259	-0.150708	0.0276931	-0.392521	-0.614832	0.199605	-0.645414	-0.351799	-0.19902	-0.240092
Q6P9J9	Ano6	Anoctamin-6 OS=Mus musculus OX=10090 GN=Ano6 PE=1 SV=1	-0.387286	-0.0705751	-0.131087	0.0493469	0.0882052	0.106937	-0.18103	-0.22071	-0.166111	-0.427042	-0.0553314	0.0610541	-0.100151	0.0613957	0.180677	0.0337943	0.0295852	0.280179	0.0729015	0.0342554	-0.907539	-0.181998	-0.638582	0.0266329	-0.242763	0.0053814	-0.210995	-0.124055	-0.085302	0.264647	0.10498	-0.0204706	-0.162952	0.20813	-0.232289	0.0128443	-0.085326	-0.75131	0.0228889	0.11842	0.0437027	-0.522005	0.175328	0.214906	-0.0586742	0.232737	-0.108692
Q91YR5	EEF1AKNMT	eEF1A lysine and N-terminal methyltransferase OS=Mus musculus OX=10090 GN=EEF1AKNMT PE=1 SV=1	0.0850408	0.0736638	0.186806	0.0353914	0.063771	0.140244	0.0706306	0.108932	-0.0518008	-0.0662835	-0.0665202	0.067066	0.209951	-0.337311	0.398145	0.373517	0.0507017	0.0774407	0.17072	0.215841	-0.311794	0.122741	-0.421956	0.0588956	0.228991	-0.0580318	-0.0999653	0.107193	-0.383665	0.0716446	0.0470992	-0.281988	0.0118447	0.144702	0.134386	0.179081	0.0363246	-0.489591	-0.083099	0.0778961	0.0489454	-0.194918	-0.0851658	0.0128179	-0.00370675	0.103662	0.523308
P47738	Aldh2	Aldehyde dehydrogenase, mitochondrial OS=Mus musculus OX=10090 GN=Aldh2 PE=1 SV=1	0.121008	-0.209922	0.648842	-0.0916059	0.2129	0.249358	0.00941512	0.297045	0.0923048	-0.0856944	-0.721983	0.122037	0.142725	0.410536	0.169133	-0.345981	0.447404	-0.034623	0.0656429	-0.0474255	-0.0386879	0.12477	-0.479202	0.0411998	-0.0640598	-0.121312	0.242833	0.104828	0.539962	-0.204639	-0.452894	-0.497168	-0.0655271	-0.249973	-0.204121	0.346476	0.218705	-0.667991	0.0441499	0.184796	0.0172636	-0.174407	0.346419	0.127961	-0.209863	0.0565837	0.0526726
Q9CZS1	Aldh1b1	Aldehyde dehydrogenase X, mitochondrial OS=Mus musculus OX=10090 GN=Aldh1b1 PE=1 SV=1	-0.283114	-0.922635	0.0238207	1.57727	-0.463882	-0.00924144	-0.176627	0.237525	-1.75783	-0.0986827	-0.133645	-0.725899	0.326667	0.350897	-1.08598	-0.415922	-0.511624	-0.644289	-1.18239	0.671963	-0.726081	-0.37303	-0.79285	-0.873395	-1.20122	0.133436	0.539609	1.04583	1.05583	0.00971509	-0.76129	-0.492417	-0.677397	-0.25284	-0.356498	-0.682549	-0.341777	-0.231404	-1.3369	0.474121	-0.474111	-0.0855421	0.634998	-0.313588	-0.0152654	0.751836	0.622898
O35945	Aldh1a7	Aldehyde dehydrogenase, cytosolic 1 OS=Mus musculus OX=10090 GN=Aldh1a7 PE=1 SV=1	0.193808	-0.0158996	-0.345832	-0.174694	-0.394284	-0.960996	0.75292	0.0335418	0.154144	-0.563305	0.292653	-0.195687	-0.922829	-0.727876	-1.05609	0.334177	0.457653	0.435445	-0.403813	0.372543	0.0159413	-1.19641	0.230246	-1.3164	-0.959397	0.990707	-1.05532	-0.388274	-0.399635	0.749652	0.873701	-0.424461	0.022633	0.669318	-0.117556	-1.4158	-0.344756	-0.445588	-0.856384	-0.0378632	0.813546	-1.14088	-0.906901	0.391979	0.00499317	-1.00249	-0.890552
P24549	Aldh1a1	Retinal dehydrogenase 1 OS=Mus musculus OX=10090 GN=Aldh1a1 PE=1 SV=5	0.155119	-0.274634	-0.186378	0.241704	-0.682141	-0.470486	-0.242584	-0.346682	-0.0535752	-0.0239286	0.670758	-0.415358	-0.0820119	-0.304384	-0.926375	0.465599	-0.452405	-0.195331	0.279713	-0.219756	-0.111814	-0.394435	0.34171	-0.558188	-0.319406	0.158786	-0.532856	-0.516112	-0.293176	-0.617853	-0.269752	0.082692	-0.153466	0.16273	-0.171765	-0.621991	0.185225	0.0851666	-0.210964	0.230655	-0.124861	0.333579	-0.667288	-0.121496	0.250821	0.294777	-0.5665
Q9JHW9	Aldh1a3	Aldehyde dehydrogenase family 1 member A3 OS=Mus musculus OX=10090 GN=Aldh1a3 PE=1 SV=1	0.0391535	1.19299	0.305424	-0.203234	-0.243393	-0.978453	-0.351637	-0.640613	-0.741044	0.852003	0.389037	-0.67935	-0.143	-0.547643	1.21777	-0.2436	-0.700678	-0.724775	-0.187855	0.0984434	-0.501978	0.643378	-0.132184	-0.211641	-0.825737	-0.0739394	-1.02111	-0.248316	-0.19767	-0.543885	0.350454	-0.122638	0.00900049	0.673003	-0.728842	0.118656	-0.21814	-0.655381	-0.830806	0.113474	-0.796739	-0.34938	0.322501	-0.718915	-0.238088	0.19452	-0.900272
Q62148	Aldh1a2	Retinal dehydrogenase 2 OS=Mus musculus OX=10090 GN=Aldh1a2 PE=1 SV=2	0.139231	0.818723	-0.0459216	-0.0642085	0.113865	-1.23975	-0.709941	-0.139541	-0.909189	-0.165795	0.467258	-0.542444	-0.37797	-0.419919	0.526098	-0.0427834	-1.23074	-0.760767	-0.35334	-0.192845	-0.695363	0.4409	-0.387739	-0.389645	-1.19098	-0.121937	-0.75842	-0.185351	-0.148024	-0.0420425	0.321749	-0.087239	-0.277622	0.540917	-0.700242	0.00475744	-0.25334	-0.21563	-0.476938	0.205847	-0.7078	-0.345662	0.154747	-0.108553	0.0888739	0.610899	-0.063713
Q9ET54	Palld	Palladin OS=Mus musculus OX=10090 GN=Palld PE=1 SV=2	-0.207545	-0.587915	0.14275	0.409516	-0.436755	-0.385353	0.0312987	-0.0350504	-0.252548	-0.21644	0.308721	-0.0549323	-0.21448	-0.0239673	-0.35687	-0.160943	-0.0777348	-0.0700603	-0.041558	0.0920806	0.0869386	0.134986	0.0883974	0.519516	-0.439323	-0.216325	-0.310079	0.0245834	-0.0581497	0.054216	-0.0561818	0.0979302	0.331125	0.602098	0.107414	0.223809	0.0963274	0.252292	-0.194352	-0.0899474	-0.00907507	0.118488	0.054312	-0.166225	0.175275	0.00811217	0.0287571
Q9ET54-6	Palld	Isoform 6 of Palladin OS=Mus musculus OX=10090 GN=Palld	-0.42711	-0.162824	0.364549	NA	-0.288847	-0.323568	0.18633	NA	-0.321779	-0.546298	-0.218032	0.223093	-0.0656707	0.12331	-0.184367	-0.194717	NA	-0.0261355	0.0524474	0.526985	-0.503711	0.193938	-0.387191	-0.116286	-0.310324	-0.123543	-0.389483	0.402238	0.0278509	0.116222	0.198546	-0.302943	-0.722482	0.824053	0.286365	0.592151	-0.0609045	0.0529611	-0.163105	0.0265037	0.188068	-0.0259231	0.441915	-0.141708	0.21761	0.394061	-0.399037
Q63829	Commd3	COMM domain-containing protein 3 OS=Mus musculus OX=10090 GN=Commd3 PE=1 SV=1	0.00831826	0.0217246	-0.121352	0.0838292	-0.0208552	-0.0467619	-0.128161	0.112694	-0.130689	-0.126934	-0.222583	-0.0207542	0.11595	-0.0674713	0.117508	-0.0102193	-0.043357	0.0537741	0.00648763	-0.0527497	0.012286	-0.138387	-0.259999	0.118552	0.0525869	0.103383	-0.198463	-0.240786	-0.0333465	0.228568	0.176743	-0.272618	0.0108876	-0.137874	-0.0620338	0.0300889	-0.128779	-0.210622	-0.0230245	-0.0192255	0.138205	-0.352995	-0.254394	-0.0737071	0.0510578	0.201515	-0.226264
Q810A7	Ddx42	ATP-dependent RNA helicase DDX42 OS=Mus musculus OX=10090 GN=Ddx42 PE=1 SV=3	0.0578894	0.0062896	0.385917	0.233051	0.185647	0.190534	-0.0505352	0.191242	-0.114988	0.00301042	-0.0932475	0.155447	0.344671	0.219903	0.261469	0.0375544	0.0648466	0.109894	0.283506	0.0495022	0.105528	0.21511	-0.230491	0.140059	0.137262	0.133596	0.0941802	0.225997	-0.0750357	0.250192	0.0249752	-0.13185	-0.0612382	0.159974	-0.0574305	0.183379	0.0505766	0.216407	0.0306546	0.0600988	0.147417	-0.273483	0.306394	0.150695	-0.17947	0.128094	0.124148
Q9Z1M8	Ik	Protein Red OS=Mus musculus OX=10090 GN=Ik PE=1 SV=2	-0.00803007	-0.0133474	0.401943	0.180759	0.101843	0.236207	-0.143701	0.0771823	-0.154853	0.00459409	-0.216533	0.0832688	0.222602	0.372018	0.255873	-0.0773335	0.0143159	-0.0132342	0.13931	-0.0414223	0.0183743	0.0770225	-0.289724	0.0552336	0.120157	-0.10407	0.00459608	0.185305	-0.118632	0.166623	0.0042376	-0.157961	-0.232986	0.127891	-0.117709	0.124411	-0.0538967	0.384332	0.0341081	-0.0107178	-0.0649255	-0.300123	0.184336	0.0896373	-0.275998	-0.0289785	0.119432
Q7TMY8	Huwe1	E3 ubiquitin-protein ligase HUWE1 OS=Mus musculus OX=10090 GN=Huwe1 PE=1 SV=5	-0.00717888	-0.00169836	0.0389769	-0.0896545	0.0947094	0.0553597	-0.0543279	0.0886264	-0.150834	-0.14673	-0.0771382	0.000617	0.134785	0.0329105	0.0922642	0.0135428	0.0950049	-0.00740029	0.0788009	0.0496974	-0.360483	0.0406693	-0.11612	0.0782944	0.0897835	0.0262842	0.0610516	-0.0121387	0.0143678	0.211704	0.188942	-0.0963206	0.0780414	0.0705162	-0.0620932	0.123487	0.116796	0.0145529	-0.0166324	0.0766644	0.0756469	-0.193912	0.0868899	0.0728143	-0.10341	0.0813179	-0.0745445
A0A668KL97	Huwe1	E3 ubiquitin-protein ligase HUWE1 (Fragment) OS=Mus musculus OX=10090 GN=Huwe1 PE=4 SV=1	NA	NA	NA	NA	NA	0.107028	NA	NA	NA	NA	-0.256312	-0.203581	NA	NA	-0.037218	-0.269832	NA	NA	0.0260488	NA	0.171148	0.262211	NA	NA	0.220402	NA	NA	NA	NA	NA	NA	NA	-0.0277894	NA	NA	-0.0545796	0.2231	NA	NA	NA	-0.0118743	NA	NA	NA	NA	-0.0501409	-0.166277
Q9WVP9	Mx2	Interferon-induced GTP-binding protein Mx2 OS=Mus musculus OX=10090 GN=Mx2 PE=2 SV=2	-0.714935	-3.52771	-0.97007	NA	-0.099111	-0.518798	NA	NA	NA	NA	0.0945641	0.514865	NA	NA	-0.341088	0.937466	NA	NA	-3.67145	NA	-0.510392	0.981248	NA	NA	-0.524557	NA	-0.734527	NA	NA	NA	-3.72314	-4.49091	-1.24224	-1.00279	NA	-2.39771	-6.21801	NA	NA	-0.528113	-1.26068	-1.83049	-0.737763	-0.414601	NA	1.75718	3.6367
P39054	Dnm2	Dynamin-2 OS=Mus musculus OX=10090 GN=Dnm2 PE=1 SV=2	0.0429378	0.148104	0.208412	0.214037	0.104928	0.173677	0.034429	0.12094	-0.251876	-0.118509	-0.0254539	0.0694797	0.0394388	0.0560971	0.0520142	0.030143	0.0180683	0.0730148	0.0596631	0.0159213	-0.294411	0.0603692	-0.319726	-0.0290196	0.0700884	-0.0280652	-0.113184	0.128023	-0.117091	0.157976	0.123839	-0.224461	-0.157004	0.109251	-0.0781915	-0.0188941	-0.110161	-0.202777	-0.124832	0.0233142	-0.0404071	-0.313973	0.172172	0.0504954	-0.105086	0.154983	-0.0407271
Q8BZ98-2	Dnm3	Isoform 2 of Dynamin-3 OS=Mus musculus OX=10090 GN=Dnm3	-0.50402	0.148207	-0.149014	0.0673974	0.326412	0.2996	0.110045	-0.0515794	-0.116457	-0.0112765	0.0138057	-0.113322	0.157909	0.109216	0.320099	0.250975	0.121578	0.40381	0.245994	0.0809534	-0.446345	-0.103816	-0.29391	0.0755494	0.0800769	0.183051	-0.137201	0.312771	0.00288415	0.242656	-0.255251	-0.583159	0.174167	-0.0289883	0.0527772	-0.0562518	-0.011624	-0.195558	0.177809	0.35341	0.299739	-0.179166	0.0938463	0.0667366	0.0111508	0.315123	-0.126695
P09922	Mx1	Interferon-induced GTP-binding protein Mx1 OS=Mus musculus OX=10090 GN=Mx1 PE=1 SV=1	-1.02014	NA	NA	NA	0.099975	-0.250284	NA	NA	NA	NA	NA	NA	NA	NA	0.167908	-0.95582	NA	NA	NA	NA	-2.76678	2.46512	NA	NA	-0.578679	NA	NA	NA	NA	NA	NA	NA	-3.15947	NA	NA	NA	NA	NA	NA	-0.0356066	NA	NA	NA	-0.764909	NA	NA	3.25978
P39053	Dnm1	Dynamin-1 OS=Mus musculus OX=10090 GN=Dnm1 PE=1 SV=2	-0.167882	0.758499	0.258976	0.34923	0.340952	0.280706	-0.00752299	0.112486	-0.250311	0.0067419	0.137752	0.148435	0.0862603	-0.144399	0.62125	-0.18629	-0.295034	0.122504	0.144911	0.0106889	-0.443586	0.31681	-0.0109001	-0.00133546	-0.0241673	-0.384788	-0.0541297	0.33817	-0.177229	-0.195249	-0.0264293	-0.348411	-0.0288827	0.207757	-0.00627743	0.13199	-0.123978	-0.0817122	-0.314247	0.180991	-0.323445	-0.0720026	0.219403	-0.231083	-0.0320794	0.355777	-0.214241
P39053-6	Dnm1	Isoform 6 of Dynamin-1 OS=Mus musculus OX=10090 GN=Dnm1	-0.0261222	NA	NA	NA	0.314479	-0.188	NA	NA	NA	-0.204744	0.162857	-0.188993	-0.0260005	NA	NA	NA	NA	NA	0.169495	NA	-1.02388	0.383694	NA	NA	-0.404221	NA	NA	NA	NA	-0.499016	NA	NA	0.0495839	NA	NA	0.113095	-0.289927	NA	-0.551833	0.101073	-0.413883	NA	NA	-0.410433	-0.543541	0.169132	NA
Q80XS6	Samd4b	Protein Smaug homolog 2 OS=Mus musculus OX=10090 GN=Samd4b PE=1 SV=1	0.0872318	0.0650454	0.275443	0.124597	0.0109328	0.128839	-0.0806039	0.134434	-0.0803841	-0.141447	-0.0165904	-0.178977	0.246877	0.226488	0.318445	-0.135784	-0.0738397	-0.0538152	0.0378104	0.0871225	-0.0423691	0.154083	-0.366527	0.118592	0.129449	-0.00546435	0.0584937	0.0654923	0.0905371	0.115676	0.0497426	-0.0469466	-0.16933	0.197471	0.00281303	0.187523	0.134308	-0.129299	0.0100044	0.187311	-0.0904014	-0.294862	0.265568	0.166898	-0.374929	-0.0929776	0.162744
Q8CC86	Naprt	Nicotinate phosphoribosyltransferase OS=Mus musculus OX=10090 GN=Naprt PE=1 SV=1	-0.306364	-0.0929234	0.507867	-0.22516	0.247906	0.197492	-0.1457	0.656199	0.0839031	0.00306202	-0.399352	0.0686106	0.22657	0.272053	0.568923	-0.06318	-0.174216	-0.250846	0.168645	0.117673	0.195999	0.0751412	-0.089053	-0.147748	0.426859	0.328905	0.467749	-0.0421524	0.00283786	-0.151629	-0.47441	-0.0172391	0.162929	0.0638466	0.0315939	0.360403	0.321102	0.224137	0.0121755	0.593571	-0.154998	-0.239621	0.511548	0.302445	-0.632619	-0.00772904	0.193316
Q60847	Col12a1	Collagen alpha-1(XII) chain OS=Mus musculus OX=10090 GN=Col12a1 PE=2 SV=3	1.00554	-0.262727	-0.370812	1.2184	-0.615588	0.489495	0.383574	0.0466067	-0.589236	0.0194561	0.334648	-0.660094	-0.332266	0.509299	0.33496	0.682911	-0.568314	-0.12134	-1.01755	-0.668649	-0.113292	-0.921283	-0.258107	0.512857	-0.615085	0.0190714	-0.314594	0.231186	0.0658494	1.01187	0.204037	-0.608592	-0.0113567	0.147003	-0.060194	-0.541462	0.0905885	1.14299	-0.223734	-0.0750788	-0.480348	-1.1321	0.382735	0.171329	0.166793	-0.00639287	-0.649506
Q64674	Srm	Spermidine synthase OS=Mus musculus OX=10090 GN=Srm PE=1 SV=1	0.00190023	-0.119449	0.290418	0.147221	0.32381	-0.100925	0.188238	0.105645	-0.11286	-0.164585	0.230275	0.153981	0.222228	0.10041	0.0811056	-0.000144	-0.217766	0.0368351	0.0393008	0.0631916	-0.840557	0.153524	-0.404893	-0.203451	-0.0114576	0.102407	-0.104073	0.0813364	-0.0485815	0.202931	0.133023	-0.0240572	-0.202875	0.292094	-0.10402	0.145186	0.111163	-0.32565	-0.188777	0.432198	-0.260255	-0.377415	0.198347	0.382473	-0.113702	0.357575	-0.274022
Q99JR8	Smarcd2	SWI/SNF-related matrix-associated actin-dependent regulator of chromatin subfamily D member 2 OS=Mus musculus OX=10090 GN=Smarcd2 PE=1 SV=2	0.0218149	0.0726564	0.189279	0.110333	0.157778	0.216146	-0.032235	0.116567	-0.166829	-0.100125	-0.279816	0.07587	0.295934	0.350384	0.284504	0.0479771	-0.140678	0.115451	0.215494	0.0112681	-0.235509	0.104373	-0.37056	0.0765586	0.124739	-0.0906284	0.0700032	0.139771	-0.0940033	0.196667	0.0319747	-0.22049	-0.178101	0.133066	-0.0573185	0.186768	-0.122939	-0.195123	0.0126938	-0.0147822	0.0221647	-0.305412	0.116185	0.076129	-0.306302	0.000169	0.00166014
Q61466	Smarcd1	SWI/SNF-related matrix-associated actin-dependent regulator of chromatin subfamily D member 1 OS=Mus musculus OX=10090 GN=Smarcd1 PE=1 SV=3	-0.150032	0.104576	0.559446	-0.0403976	0.0103889	0.188779	-0.0685418	0.0815488	0.0850606	-0.0423276	-0.273419	0.0294251	0.160541	0.527575	0.425837	-0.0319649	-0.00856578	0.0851665	0.265745	0.057778	-0.361152	0.135931	-0.35461	0.219257	0.131916	0.00631311	0.171993	0.269942	0.0549014	0.398835	0.0956874	-0.16702	-0.12527	0.178354	0.0405684	0.161189	0.143116	0.132959	-0.0575575	0.0457121	0.0861265	-0.123562	0.358864	0.0693849	-0.250499	0.0767671	0.214295
Q6P9Z1	Smarcd3	SWI/SNF-related matrix-associated actin-dependent regulator of chromatin subfamily D member 3 OS=Mus musculus OX=10090 GN=Smarcd3 PE=1 SV=2	-0.20156	-0.387285	0.624225	0.257409	-0.108926	0.166801	-0.167397	0.324746	0.180037	0.245231	-0.407291	-0.119531	0.229515	0.415925	-0.248507	-0.411115	0.0969936	-0.0853312	0.105402	0.0535412	-0.27681	0.130226	-0.0976014	0.170204	0.108347	0.170145	-0.0228156	0.269322	-0.030111	0.424187	-0.181738	0.0358825	-0.100617	0.291035	-0.0265825	0.12118	0.559658	-0.00600226	0.135451	0.339663	0.206447	-0.0700439	0.292927	0.226528	0.0559008	0.112455	0.508032
Q52KG5	Kif26a	Kinesin-like protein KIF26A OS=Mus musculus OX=10090 GN=Kif26a PE=1 SV=2	-0.316371	NA	NA	-0.343481	0.0912305	0.257987	NA	-0.2589	NA	-0.177243	NA	NA	0.117426	0.175774	-0.118192	-0.199108	-0.447437	NA	NA	NA	-0.25855	0.18137	-0.318064	NA	0.15029	NA	NA	NA	0.112936	0.489061	NA	NA	-0.371957	NA	NA	NA	NA	0.700571	0.138237	0.142165	NA	NA	NA	-0.0681505	-0.0504021	NA	0.412953
Q8BK67	Rcc2	Protein RCC2 OS=Mus musculus OX=10090 GN=Rcc2 PE=1 SV=1	0.10626	-0.331462	0.229699	0.0223526	-0.0952118	0.137353	-0.00430564	0.323345	-0.21727	-0.0772336	-0.110705	0.0308212	0.0650256	0.250392	0.424311	0.229098	-0.0633894	-0.0306856	0.265338	0.047274	-0.489515	0.125525	-0.197447	0.136329	-0.0758064	-0.0901088	-0.0760181	0.0763668	-0.166017	0.032795	0.244537	-0.350733	-0.31511	0.0991184	-0.0218449	0.281611	0.022815	-0.12408	-0.134601	0.20509	-0.126987	-0.144191	0.347539	-0.0113534	-0.149859	0.117916	0.0873041
Q3TDX8	Cyb5r4	Cytochrome b5 reductase 4 OS=Mus musculus OX=10090 GN=Cyb5r4 PE=2 SV=3	-0.106291	-0.230699	0.309759	0.465306	-0.0172676	0.109389	-0.252295	0.509221	0.280175	-0.097631	0.0716587	0.0740654	-0.207968	0.225587	-0.0414157	0.203092	-0.0926548	-0.165924	0.55496	0.158594	-0.104327	0.084674	-0.626613	-0.283456	0.20675	0.0433992	-0.409648	0.336669	-0.0859664	0.317169	0.207749	-0.13536	-0.171193	0.154475	0.00634109	0.168293	0.118948	-0.320716	0.176721	0.215231	0.220049	-0.558918	0.218239	0.0767695	-0.00885296	0.11032	0.335673
P16330	Cnp	2',3'-cyclic-nucleotide 3'-phosphodiesterase OS=Mus musculus OX=10090 GN=Cnp PE=1 SV=3	-1.0808	-0.0292746	-0.252284	0.573391	0.255419	0.85679	0.0121604	0.0970689	-0.220063	-0.427834	0.0164766	0.662989	0.389021	-0.497855	0.344671	-0.554076	0.119196	0.695235	-0.0172844	0.529404	-0.0698964	0.44197	-0.0032986	-0.0260152	-0.00817038	-0.255242	-0.195989	0.171563	-0.298938	-0.709266	-0.711684	-0.690925	0.0715551	0.793529	-0.0786943	-0.455236	-0.0198965	-0.139216	-0.571285	1.02223	-0.241835	0.227849	0.0594668	-0.00525471	0.137413	0.881476	-0.304166
D3YWX2	Ylpm1	YLP motif-containing protein 1 OS=Mus musculus OX=10090 GN=Ylpm1 PE=1 SV=2	0.00163927	-0.0094511	0.22917	0.21085	0.0609084	0.259686	-0.0310861	0.127851	-0.153551	-0.202722	-0.215505	0.0274594	0.236224	0.324319	0.192985	0.0169748	-0.136008	0.0795089	0.184674	-0.0174527	0.152692	0.0909972	-0.28311	0.0161395	0.118603	0.0749842	-0.0616254	0.121741	0.00855414	0.221067	0.00193173	-0.197348	-0.177524	0.0696483	-0.0201684	0.0280356	-0.0519691	0.270524	-0.0177002	-0.0695336	-0.00461084	-0.212268	0.171466	0.104879	-0.301174	0.0653646	0.0669584
Q8JZS6	N4bp2l2	NEDD4-binding protein 2-like 2 OS=Mus musculus OX=10090 GN=N4bp2l2 PE=2 SV=2	NA	1.19592	-0.206479	0.193966	NA	0.116388	-0.0670958	0.345773	-0.244314	-0.335719	0.330378	0.397095	-0.232135	NA	-0.128149	-0.00351702	0.218924	0.390404	0.644041	0.300082	-0.0922762	-0.197473	NA	-0.344545	0.0192692	-0.330584	-0.226681	0.0625722	NA	0.274084	-0.118245	-0.0989303	-0.638929	0.257151	-0.356049	0.236684	0.276646	NA	-1.24499	NA	0.40929	-0.137996	-0.112307	NA	-0.917816	0.234108	0.137867
Q3V2Q8	N4bp2l1	NEDD4-binding protein 2-like 1 OS=Mus musculus OX=10090 GN=N4bp2l1 PE=2 SV=1	-0.240419	0.503679	0.0858433	0.0703735	-0.270307	-0.00523477	0.139935	0.206657	-0.279028	-0.114159	-0.249373	0.0611887	0.0277668	0.72926	0.85909	0.304911	0.0959479	0.403127	0.298114	0.0880183	0.307939	0.00170313	0.00653704	-0.172249	-0.176777	-0.217693	-0.0154228	0.372257	0.175987	0.171048	-0.103995	-0.971173	-0.240485	0.0518286	0.135474	-0.0477461	0.0844001	0.152468	-0.43275	0.190959	-0.0742241	-0.0781854	-0.191193	-0.206658	-0.0741328	0.0175324	0.138923
F8VQG7	N4bp2	NEDD4-binding protein 2 OS=Mus musculus OX=10090 GN=N4bp2 PE=1 SV=1	NA	NA	NA	NA	NA	NA	NA	NA	NA	NA	0.0453821	-0.299171	NA	NA	NA	NA	NA	NA	0.125282	NA	NA	NA	NA	NA	NA	NA	NA	NA	NA	NA	NA	NA	NA	NA	NA	0.414907	-0.0470291	NA	NA	NA	-0.244517	NA	NA	NA	NA	-0.0689323	NA
A2A7S8-2	Kiaa1522	Isoform 2 of Uncharacterized protein KIAA1522 OS=Mus musculus OX=10090 GN=Kiaa1522	-0.0422572	0.327031	0.327163	-0.13302	0.332716	0.342083	-0.032285	0.2456	-0.437149	-0.398439	-0.217267	-0.104157	0.373837	0.294464	0.289283	-0.0339285	0.0241938	0.0453847	-0.0634089	-0.382427	-0.18573	0.246727	-1.04719	-0.0447415	0.391887	0.194311	0.166454	0.394573	0.172825	-0.386671	-0.00307428	0.284714	-0.326127	0.102439	-0.612388	0.126737	0.21508	0.483836	-0.0785975	0.124451	-0.597903	-0.333464	0.61733	0.149177	-0.755098	0.12813	0.470235
P58871	Tnks1bp1	182 kDa tankyrase-1-binding protein OS=Mus musculus OX=10090 GN=Tnks1bp1 PE=1 SV=2	0.0562557	0.142527	0.101287	0.351522	0.365308	0.157449	0.0439254	0.118475	-0.334144	-0.106955	0.215294	0.115987	0.0219468	0.21156	0.0394404	-0.0874617	-0.0260549	0.259598	0.318112	-0.0103077	0.188596	0.0625118	-0.456312	0.166102	-0.129865	0.118429	-0.175641	0.130851	0.189437	0.23079	0.0771227	0.0604328	-0.167665	0.26724	0.0536528	-0.00581756	-0.113483	0.775183	-0.0933804	-0.15776	0.0381256	-0.324551	0.16127	0.179696	-0.165123	0.217531	-0.0745442
A0A571BEG9	Tnks1bp1	182 kDa tankyrase-1-binding protein (Fragment) OS=Mus musculus OX=10090 GN=Tnks1bp1 PE=1 SV=1	0.110322	0.330912	-0.0520814	-0.159112	0.55854	-1.23495	-0.452303	0.629685	-0.44044	-0.0269423	0.114594	0.15877	0.11415	0.514028	-0.107303	-0.271606	-0.0401334	0.620317	0.136372	0.0967019	-1.02934	0.191413	-0.194225	0.317854	-1.87264	0.403783	0.107378	-0.0166082	0.977219	-0.168382	-0.221749	0.199911	-2.75865	0.590114	-0.103618	0.189109	0.156772	0.292037	-0.474004	0.0325821	-0.114021	0.0510357	-0.43303	0.598881	-0.0704982	0.497473	0.601352
Q99PL6	Ubxn6	UBX domain-containing protein 6 OS=Mus musculus OX=10090 GN=Ubxn6 PE=1 SV=1	-0.253128	0.114349	0.172844	-0.0760171	0.0621308	0.110378	-0.00559454	0.214086	-0.00770096	-0.0597636	-0.210119	0.0288095	0.0228287	0.213223	0.144772	0.0144046	0.139405	0.0892363	0.125016	0.132206	0.0308388	-0.0661576	-0.396705	-0.276986	0.0904838	0.0685702	0.059178	0.127962	0.214053	0.179536	0.0772797	-0.0195085	-0.321289	0.0451551	-0.119956	0.0552401	0.0286588	-0.249477	0.0367093	0.0730292	0.040781	-0.0690726	0.115197	0.176587	-0.244359	0.136757	0.153116
Q921G6	Lrch4	Leucine-rich repeat and calponin homology domain-containing protein 4 OS=Mus musculus OX=10090 GN=Lrch4 PE=1 SV=1	-0.00139653	0.225209	-0.0563521	0.0207773	-0.0221835	-0.0705011	0.127473	-0.202899	-0.266132	-0.226632	0.075389	-0.117094	0.0760043	-0.355266	-0.176742	0.0436944	-0.213384	-0.0717233	0.116626	0.0204344	-0.266696	-0.173945	-0.68415	-0.185002	-0.166179	0.141907	-0.298482	-0.127219	-0.196038	0.217552	0.400644	0.004367	-0.188416	0.0122948	-0.178129	-0.223745	-0.122869	0.367458	-0.148128	-0.19453	0.242731	-0.442655	-0.140132	-0.223968	-0.0759029	0.0601309	-0.0489111
Q8BIE6-2	Frmd4a	Isoform 2 of FERM domain-containing protein 4A OS=Mus musculus OX=10090 GN=Frmd4a	-0.156817	-0.0208753	-0.215416	0.388969	0.243775	0.0518416	0.205777	0.181802	-0.330009	0.0550022	-0.0265226	0.0550061	0.215233	-0.0891517	-0.0617737	-0.032109	-0.154505	0.128649	0.186645	0.03476	0.197426	0.173617	-0.589783	0.171935	-0.243919	-0.200146	-0.239182	0.297266	-0.0345959	0.597846	-0.183064	-0.0979614	0.0805607	-0.123961	-0.18379	0.128745	-0.300098	0.328902	-0.0427277	-0.0193255	-0.25722	-0.160371	0.211271	-0.0465765	-0.107723	-0.0901171	-0.137049
A2AJW4	Ppp1r3d	Protein phosphatase 1, regulatory subunit 3D OS=Mus musculus OX=10090 GN=Ppp1r3d PE=1 SV=1	0.0194805	0.178782	0.0663862	0.707428	0.618232	0.523792	0.119928	0.0874073	-0.0991897	-0.0822049	-0.159829	0.550751	-0.246582	-0.807254	0.33444	-0.311886	0.574677	0.184107	0.280339	0.332357	-0.0536069	-0.0452413	-0.26592	0.420551	0.271156	0.0840449	0.508556	-0.0537394	0.369347	0.0501385	0.504272	-0.580736	0.258618	-0.0681006	0.131354	0.248223	-0.0275673	0.467901	0.00793221	-0.0553401	0.437071	-0.395503	-0.0729534	0.208701	0.226739	0.440861	0.129891
Q8K2C7	Os9	Protein OS-9 OS=Mus musculus OX=10090 GN=Os9 PE=1 SV=2	0.291546	0.417558	0.0224436	0.327969	0.256495	0.0356778	0.00956705	0.0275975	-0.205776	-0.188322	-0.0075905	-0.16547	0.446624	0.130234	0.15723	0.0510072	0.0955837	0.107253	0.0200701	0.0229572	-0.0803697	0.117198	-0.314491	0.0411897	0.000365	-0.105291	0.113061	0.133276	-0.109681	0.00845858	0.26685	-0.150435	-0.101295	0.132186	0.0266459	0.0382848	-0.247317	0.2633	-0.212525	0.0722101	0.0628218	-0.300712	-0.00816538	0.0840007	-0.376762	0.244075	-0.0730409
Q6R891	Ppp1r9b	Neurabin-2 OS=Mus musculus OX=10090 GN=Ppp1r9b PE=1 SV=1	0.0720907	0.502328	0.343029	0.331265	0.161059	-0.0309864	0.117092	0.186908	-0.163639	-0.0361716	0.0219558	-0.121104	0.292208	-0.0170174	0.160822	0.258775	-0.143191	0.248985	0.0890792	0.152288	-0.327956	0.201375	-0.435162	0.0626169	0.0429001	0.212607	0.0575436	0.11686	-0.407717	0.435918	0.309203	0.240233	-0.310163	0.155045	-0.230234	-0.0620957	-0.160123	0.438661	0.0243817	0.043534	0.13938	-0.498669	0.275654	-0.132904	-0.231311	0.1817	0.144746
Q91X52	Dcxr	L-xylulose reductase OS=Mus musculus OX=10090 GN=Dcxr PE=1 SV=2	0.25316	-0.00514674	-0.0307216	0.105816	0.143211	-0.237507	-0.529621	0.0697458	-0.240665	-0.996599	-0.390666	-0.565194	0.0465691	-0.0680852	0.360422	-0.117715	-0.500076	-0.537876	-0.0556762	-0.333399	-0.262332	0.304637	-0.450711	-0.509231	-0.254592	-0.146786	-0.275344	-0.378685	0.126592	-0.280139	-0.0572881	-0.111056	-0.307764	0.0952184	-0.201351	-0.427521	-0.759828	-0.862781	-1.00865	0.257869	-0.630841	-0.259551	0.328324	0.207016	-0.420229	0.224302	-0.146615
P08074	Cbr2	Carbonyl reductase [NADPH] 2 OS=Mus musculus OX=10090 GN=Cbr2 PE=1 SV=1	0.773946	0.144447	0.140462	0.736201	0.400766	-0.421504	0.00874388	0.0803321	-1.36533	-0.384071	0.122899	-0.334958	0.236487	0.0228283	0.159924	0.151098	-0.239433	0.173894	0.220011	0.281194	-0.299763	0.413944	-0.225736	-0.284507	-0.304152	-1.06797	-0.418094	0.174925	-0.438006	-0.231911	-0.366004	-0.630221	-0.425633	0.233584	0.207186	-0.455018	-0.265438	-1.02889	-0.420538	0.752692	0.00769371	-0.0873778	-0.147133	-0.588157	-0.214957	-0.838452	0.0427142
O55187	Cbx4	E3 SUMO-protein ligase CBX4 OS=Mus musculus OX=10090 GN=Cbx4 PE=1 SV=2	0.0616223	0.115676	0.541896	-0.0663412	-0.108585	0.292386	-0.0389962	0.0591087	-0.0631546	-0.210634	-0.532142	0.182423	0.146388	0.414581	0.561446	-0.165579	0.133712	0.338028	0.284359	0.103215	-0.10769	-0.0835221	-0.206496	0.733308	0.204512	-0.268549	0.675736	0.0852946	0.0770889	0.0848453	0.529715	-0.179655	-0.371213	0.0467057	-0.142183	-0.0470923	-0.13459	0.284885	0.148939	0.178631	0.323758	-0.234545	-0.300403	0.0728419	-0.266975	-0.146512	0.368706
Q8BTR5	Dusp28	Dual specificity phosphatase 28 OS=Mus musculus OX=10090 GN=Dusp28 PE=1 SV=1	0.0168753	-0.301118	-0.565151	-0.470268	-0.611739	0.161432	0.15738	-0.280859	0.157522	0.0559089	-0.562444	0.210774	0.041055	0.300727	0.145571	0.179217	0.215618	-0.104356	0.0304472	0.0556092	0.563328	0.155465	0.321288	-0.149871	0.134062	-0.0476981	0.287063	-0.149976	0.366053	-0.818495	-0.963449	0.4852	0.287678	-0.221398	-0.0342201	0.110796	0.201184	-0.105896	-0.0097484	-0.175801	-0.113448	0.299202	-0.212677	0.130021	0.298411	0.0571602	0.544783
Q8R3Q2	Ppp6r2	Serine/threonine-protein phosphatase 6 regulatory subunit 2 OS=Mus musculus OX=10090 GN=Ppp6r2 PE=1 SV=1	-0.303127	-0.262504	0.158217	-0.284126	-0.240431	-0.337548	-0.14911	0.0176697	-0.205315	0.0996816	0.144148	-0.10273	0.0572495	-0.0997447	-0.137766	0.0410878	0.0223433	-0.168541	0.270383	-0.031907	-0.413559	-0.029639	0.0221723	-0.975068	-0.141128	-0.47678	0.0322114	0.107041	-0.0790859	0.186065	-0.0257166	0.233459	0.0427951	0.0124451	-0.762886	0.16709	0.167212	0.134256	-0.000888	-0.0638631	-0.0701156	0.0835023	0.204687	-0.200591	-0.0378932	0.0467569	0.0611911
Q7TSI3	Ppp6r1	Serine/threonine-protein phosphatase 6 regulatory subunit 1 OS=Mus musculus OX=10090 GN=Ppp6r1 PE=1 SV=1	-0.227022	0.10953	0.234451	0.0912585	0.0420814	0.00623979	-0.0418346	0.0718432	-0.219999	0.0215914	-0.254386	-0.0445819	-0.0433571	0.207713	0.145123	-0.0461171	0.033404	-0.171571	0.0274978	-0.170131	-0.609679	0.0537077	-0.283321	-0.132912	-0.0766411	-0.123385	0.105859	-0.130053	-0.0679786	0.0787518	0.0118102	-0.215427	-0.0861882	0.0670361	-0.186272	0.147062	-0.122398	0.400778	-0.259646	-0.0708935	-0.0550157	-0.461596	0.140436	-0.0767479	-0.207276	0.016224	0.0810163
Q922D4-2	Ppp6r3	Isoform 2 of Serine/threonine-protein phosphatase 6 regulatory subunit 3 OS=Mus musculus OX=10090 GN=Ppp6r3	-0.0348394	-0.0471931	0.238722	0.00789892	0.114736	-0.113152	-0.0813609	0.0131856	-0.00559196	-0.0636045	-0.120553	0.0350161	-0.0440702	0.163297	0.0775406	0.0572863	0.0285328	0.0267349	0.0923396	0.0418319	-0.497815	-0.0868038	-0.200539	0.0374719	0.0329669	0.0336381	0.0643232	0.107525	-0.0199306	0.0252856	0.196257	-0.225895	-0.04977	0.113765	-0.105244	0.13995	-0.0658033	0.216612	0.0624266	0.0339124	0.115257	-0.308312	0.0677039	0.0452312	-0.127714	0.0726393	-0.0347213
A0A286YCG3	Ppp6r3	Serine/threonine-protein phosphatase 6 regulatory subunit 3 (Fragment) OS=Mus musculus OX=10090 GN=Ppp6r3 PE=1 SV=1	0.109878	0.368379	0.0910835	0.193778	0.303993	0.0975511	0.00251015	0.163536	0.014648	-0.21457	-0.198802	0.0166956	0.07572	0.165675	NA	NA	0.127259	0.0364943	0.0281067	0.11156	-0.0455544	0.0337486	-0.472002	0.0517548	0.165475	-0.126769	0.507246	0.105707	0.0512113	0.230175	0.353502	-0.117608	-0.138653	0.191187	-0.0236972	0.0608041	-0.131133	-0.037839	0.0459804	0.0744416	0.199645	-0.35819	0.28471	0.203546	-0.239067	0.0413449	NA
P52760	Rida	2-iminobutanoate/2-iminopropanoate deaminase OS=Mus musculus OX=10090 GN=Rida PE=1 SV=3	-0.179028	0.0313906	-0.629918	-0.262849	0.0146533	-0.680609	0.257482	0.199845	-0.308915	-0.33497	0.155927	0.31176	-0.325212	-0.289726	0.109203	0.141051	-0.00325613	0.283716	0.105617	0.388007	0.0728666	-0.114046	-0.319903	-0.703814	-0.0152305	0.290419	0.0953593	0.0133497	-0.202031	-0.094461	0.364996	-0.531495	0.148962	0.406288	-0.238294	-0.00110388	0.0236766	-0.139112	-0.302925	0.123353	0.270737	-0.103319	0.363367	0.507021	0.0785048	-0.163113	-0.140266
Q91YP3	Dera	Deoxyribose-phosphate aldolase OS=Mus musculus OX=10090 GN=Dera PE=1 SV=1	-0.0716764	-0.178793	0.22568	0.0902716	0.339818	0.117134	0.283625	0.238307	-0.0746715	0.0544128	-0.0972328	0.0340555	0.203911	0.0255896	0.31281	-0.275855	0.354866	0.168062	-0.26385	0.181458	0.135509	0.06614	-0.489335	0.0923108	0.0594055	0.120169	0.217395	0.23203	-0.287447	-0.10193	0.268099	-0.805008	0.076397	-0.0448653	-0.201213	0.313214	-0.144735	-0.0102176	0.0787864	-0.0631734	-0.0345845	-0.242185	0.355183	-0.0153093	-0.262417	-0.202998	-0.173231
D3Z5F7	Gm20521	Predicted gene 20521 OS=Mus musculus OX=10090 GN=Gm20521 PE=4 SV=1	-0.175631	0.000202	-0.26217	NA	-0.181837	0.0809246	0.31815	NA	-0.189249	-0.48453	0.149379	0.153149	-0.00442644	-0.124821	0.0178887	0.390332	NA	0.039002	0.131579	0.0968658	0.253871	-0.097461	-0.500414	-0.299571	-0.149636	0.29618	-0.0094703	0.00944247	0.125759	0.324633	-0.180222	-0.293843	0.135214	0.514933	-0.0154633	0.0150477	-0.0680196	-0.106223	-0.0428666	0.0723344	-0.138962	-0.310646	-0.159543	-0.0275288	0.0414492	0.0340236	-0.175199
Q8CCS6	Pabpn1	Polyadenylate-binding protein 2 OS=Mus musculus OX=10090 GN=Pabpn1 PE=1 SV=3	0.0361111	-0.0492021	0.296609	0.0432262	0.107738	0.369606	-0.199981	0.143452	-0.0810202	0.0824327	-0.333861	0.0699457	0.137835	0.245677	0.285111	0.103888	-0.0335457	-0.102907	0.455254	-0.186673	-0.350599	0.0941648	-0.387952	-0.0138709	0.0439147	-0.054914	-0.0159807	0.124349	-0.233392	0.14835	-0.0146674	-0.208338	-0.284317	0.0265049	-0.0617574	0.259122	0.0641315	-0.230615	0.0973773	0.0181231	0.0170522	-0.2566	0.246239	-0.0208964	-0.153568	0.166178	0.112458
Q9JI11	Stk4	Serine/threonine-protein kinase 4 OS=Mus musculus OX=10090 GN=Stk4 PE=1 SV=1	0.0679248	0.424089	0.0800079	0.308993	0.326855	0.0134883	-0.150063	0.145088	-0.288697	-0.00660324	0.0458326	-0.0273728	0.340695	0.135837	0.204348	0.022387	-0.185651	-0.226673	0.0963373	0.0248698	0.226444	0.296479	-0.432624	0.0019022	0.15428	-0.0061791	-0.160493	0.0818141	-0.00592373	0.0537307	-0.00805865	-0.183622	-0.205245	-0.11312	-0.0785472	0.263296	-0.198519	0.318996	-0.22422	0.131372	-0.118833	-0.627686	0.016688	-0.123329	-0.310474	0.248275	-0.0599687
Q9JI10	Stk3	Serine/threonine-protein kinase 3 OS=Mus musculus OX=10090 GN=Stk3 PE=1 SV=1	0.0381563	0.362258	0.282296	0.270834	0.241912	-0.0449207	-0.175361	0.202553	-0.434771	0.046733	0.0688277	0.11191	-0.0139095	-0.0223245	0.244131	-0.0255549	0.00980534	-0.0879931	0.0772593	-0.132397	0.117205	0.154454	-0.460162	-0.206569	-0.00648244	0.0105176	-0.135658	0.0710241	-0.442277	0.0852176	0.217552	-0.0826446	0.17765	0.0394399	-0.239807	0.0410185	-0.202907	0.0944557	-0.213185	-0.122212	0.0274502	-0.414703	0.33561	0.0575151	-0.138371	0.0919615	-0.114628
P97351	Rps3a	40S ribosomal protein S3a OS=Mus musculus OX=10090 GN=Rps3a PE=1 SV=3	0.0656263	-0.161941	-0.0599334	0.16298	-0.0602605	-0.00586862	-0.0471995	0.205681	0.110605	0.0444033	-0.0989636	0.0691777	-0.101422	0.128683	0.337428	-0.00349039	-0.0278203	-0.0543928	-0.0595777	-0.0785284	0.190206	-0.164894	-0.190538	0.184157	0.144447	0.0917721	0.0713824	-0.0549836	0.0385691	-0.158574	0.0999417	-0.239383	0.0335829	-0.0663093	0.00796225	0.129282	0.0116698	0.44021	0.0653849	0.0765825	0.112662	-0.172217	-0.0726395	-0.05385	0.0157064	0.102598	0.0498685
Q8VC30	Tkfc	Triokinase/FMN cyclase OS=Mus musculus OX=10090 GN=Tkfc PE=1 SV=1	-0.123998	0.0856107	0.529019	1.01664	0.682488	-0.283093	-0.0442352	0.299411	-0.285556	0.085401	0.369769	-0.239003	-0.338687	-0.58896	-0.268322	0.474311	-0.41209	0.000796	0.185467	0.218455	-0.252416	0.352565	-0.60237	0.362501	0.360082	0.410385	0.0362497	-0.376142	-0.268671	-0.0610563	0.715558	-0.719244	-0.392012	0.119882	0.0434893	0.547843	-0.469058	0.592441	-0.550749	0.246866	0.110501	0.183001	-0.119272	-0.345108	-0.0903165	0.595497	-0.410306
Q3U319	Rnf40	E3 ubiquitin-protein ligase BRE1B OS=Mus musculus OX=10090 GN=Rnf40 PE=1 SV=2	-0.0154914	0.0545485	0.338044	0.125435	0.14231	0.219697	-0.247286	0.0654384	-0.198945	-0.127586	-0.160595	0.0945498	0.255949	0.333457	0.264468	-0.114523	0.0837761	0.0565559	0.0882679	0.0154005	-0.1286	0.147442	-0.411493	0.0929857	0.115982	-0.0846592	0.0677861	0.0939271	-0.0575592	0.26427	0.00246205	-0.194514	-0.243086	0.112577	-0.154816	0.172835	-0.0585164	0.301029	0.0119747	0.0286497	0.0102383	-0.352861	0.221974	0.0949699	-0.306962	-0.0209712	0.121332
Q80V31	Cep104	Centrosomal protein of 104 kDa OS=Mus musculus OX=10090 GN=Cep104 PE=1 SV=1	0.230523	NA	NA	0.252696	0.0856912	0.0892594	-0.253121	-0.076444	-0.656778	NA	-0.185438	0.317701	NA	NA	-0.358057	-0.121399	0.0875642	0.0890962	0.22659	-0.0107662	-0.304761	0.0232753	NA	0.221655	0.153158	0.427201	NA	-0.0862086	NA	NA	NA	NA	0.244677	NA	0.472812	-0.139035	-0.204379	NA	NA	-0.096534	0.361513	NA	NA	-0.333306	NA	0.155095	-0.442872
Q5DTM8	Rnf20	E3 ubiquitin-protein ligase BRE1A OS=Mus musculus OX=10090 GN=Rnf20 PE=1 SV=2	-0.144784	-0.000381	0.371706	0.12289	0.0812153	0.162494	-0.0769985	0.0880907	-0.0570928	-0.1269	-0.245493	0.0473324	0.25323	0.352877	0.188272	-0.0875058	-0.00156566	0.0806097	0.157318	-0.0208887	-0.371137	0.132761	-0.365593	0.127632	0.136827	-0.0585704	0.0487507	0.187774	-0.0854115	0.293245	-0.0273553	-0.185806	-0.1777	0.13216	-0.0951486	0.147692	-0.030306	0.360453	0.000675	-0.0806003	0.0673936	-0.395214	0.171919	0.000921	-0.290962	-0.066703	0.142973
Q6ZQ93	Usp34	Ubiquitin carboxyl-terminal hydrolase 34 OS=Mus musculus OX=10090 GN=Usp34 PE=1 SV=3	0.324711	NA	NA	-0.267001	-0.205397	-0.0784705	-0.146767	0.152946	-0.392278	NA	NA	NA	NA	NA	0.402469	0.131572	-0.205352	-0.192331	NA	-0.434327	-0.931804	-0.129341	NA	0.333693	-0.0543379	0.00994016	NA	0.148817	NA	NA	NA	NA	0.139835	NA	0.0715345	NA	NA	NA	NA	0.636121	NA	NA	NA	0.437724	NA	NA	-0.187304
Q62018	Ctr9	RNA polymerase-associated protein CTR9 homolog OS=Mus musculus OX=10090 GN=Ctr9 PE=1 SV=2	-0.0181591	-0.0431782	0.356223	0.0109308	0.111088	0.250626	-0.122937	0.219257	0.0525402	0.00898146	-0.195149	0.240747	0.237345	0.317595	0.238514	-0.00203571	-0.0115548	0.0241524	0.232002	-0.0958563	-0.153276	0.125942	-0.21751	0.265272	0.141023	0.0238309	0.102098	0.142717	0.0585833	0.138152	0.0669754	-0.208504	0.243444	0.108112	-0.00102661	0.363683	0.184512	0.0670729	0.0383652	0.0252757	0.215847	-0.274086	0.188251	0.100907	-0.159564	0.13696	0.101487
Q8K4R9	Dlgap5	Disks large-associated protein 5 OS=Mus musculus OX=10090 GN=Dlgap5 PE=1 SV=2	NA	NA	0.041359	NA	NA	NA	NA	NA	NA	-1.70341	NA	NA	-0.865897	-0.45839	NA	NA	NA	NA	NA	NA	NA	NA	-0.215713	NA	NA	NA	NA	NA	-0.860676	-1.05239	NA	NA	NA	0.0564543	NA	NA	NA	1.0027	-1.78775	NA	NA	-0.376333	0.0075597	NA	-1.13011	NA	NA
A2RT67	Dennd3	DENN domain-containing protein 3 OS=Mus musculus OX=10090 GN=Dennd3 PE=1 SV=2	0.197468	-0.0531726	-0.084853	0.163343	0.10507	0.257612	-0.0421862	0.377821	0.135455	0.212455	0.0679901	0.174181	0.284023	0.286265	-0.132952	0.0719997	0.272167	0.334339	0.517805	-0.0399097	-0.463489	0.0425623	-0.300445	0.839569	0.123369	0.177819	0.0377988	0.0723853	-0.12844	0.0129534	-0.0259483	-0.259687	-0.36338	-0.0289563	0.20083	0.284211	0.162106	0.035504	0.373625	0.211387	0.154627	-0.406841	0.251006	0.110866	-0.100205	0.154922	-0.27341
Q3TTA7	Cblb	E3 ubiquitin-protein ligase CBL-B OS=Mus musculus OX=10090 GN=Cblb PE=1 SV=3	-0.270285	-0.0632455	0.232925	-0.234077	-0.0795276	-0.00262971	-0.203637	0.0374788	-0.0774253	0.0848375	-0.112227	-0.114703	0.0890978	0.50289	0.162948	0.0163481	0.104327	-0.1391	0.10909	-0.032124	-0.414605	0.0785531	-0.209996	-0.301091	0.00980485	-0.232919	-0.0974994	0.276797	0.0504748	0.0536096	0.0221714	-0.0720403	-0.240129	0.0749765	-0.130675	0.120859	-0.0303317	-0.37476	-0.0360725	0.0389908	-0.0095581	-0.0998468	0.191604	0.0722217	-0.164894	0.0841973	0.100172
P22682	Cbl	E3 ubiquitin-protein ligase CBL OS=Mus musculus OX=10090 GN=Cbl PE=1 SV=3	0.015667	-0.0775	0.0573418	0.0907739	0.236374	0.0471657	-0.154467	0.0497142	-0.31227	-0.0574363	0.116972	-0.0152913	-0.0402989	-0.0694778	0.0470825	-0.130408	0.119577	-0.10311	0.00830185	0.0876829	-0.255305	0.0198393	-0.488059	-0.454921	-0.0534911	-0.165898	-0.177826	-0.0054283	-0.433169	0.187714	0.0237944	-0.262105	-0.144222	0.107839	-0.451158	0.00478206	-0.169093	0.220493	-0.285156	0.0147961	-0.0611877	-0.480864	0.100582	0.0647361	-0.232563	0.25423	-0.296691
Q9CPU2	Ndufb2	NADH dehydrogenase [ubiquinone] 1 beta subcomplex subunit 2, mitochondrial OS=Mus musculus OX=10090 GN=Ndufb2 PE=1 SV=1	0.789783	0.139769	0.343912	1.3214	1.41047	0.598702	0.999132	0.607143	0.842936	0.533034	-0.0711112	0.598975	1.0186	0.390778	0.819898	0.369293	0.638573	0.464443	0.321737	0.490621	1.8318	0.12705	0.309438	0.264516	0.721889	1.24895	0.291989	0.455313	0.0150446	0.301796	-0.0599317	-0.109622	0.020524	0.11664	0.582782	0.454251	0.438181	0.541004	0.616026	1.00051	0.803618	0.0679494	0.186441	0.868567	0.417063	0.240821	0.711626
Q924A2	Cic	Protein capicua homolog OS=Mus musculus OX=10090 GN=Cic PE=1 SV=2	0.0152794	0.158855	0.336292	0.174129	0.0308992	0.250251	-0.0114656	0.126467	-0.185933	0.0783833	-0.081169	0.0750002	0.144908	0.253962	-0.0370457	-0.14369	0.0112335	0.0623913	0.21196	0.0978541	0.117627	0.134636	-0.292897	0.203982	0.172399	-0.0744063	-0.00950835	0.256341	-0.188288	0.241227	0.00142412	-0.170282	-0.175918	0.234443	0.0564543	0.106557	-0.02388	0.548032	-0.0361825	0.0744399	-0.0419614	-0.109155	0.352831	0.0167087	-0.282218	0.0948974	-0.028049
F8VQC7	Ktn1	Kinectin OS=Mus musculus OX=10090 GN=Ktn1 PE=1 SV=1	-0.159061	-0.152121	0.156892	0.191035	-0.24272	-0.162764	-0.080279	-0.256184	-0.0439087	0.143871	0.12857	-0.0910742	-0.310367	-0.118867	-0.321344	-0.0223189	-0.312987	-0.355909	-0.143882	-0.310278	0.303767	0.154346	0.159153	-0.300853	-0.263345	0.0372212	-0.215387	0.0334698	-0.211761	-0.109932	-0.145715	0.207312	-0.0750369	0.0679811	-0.264037	-0.0654748	0.0196627	0.525676	-0.0682853	-0.211145	-0.179763	-0.0870939	0.114051	-0.257807	0.101449	-0.154725	0.0315896
Q61595-5	Ktn1	Isoform 5 of Kinectin OS=Mus musculus OX=10090 GN=Ktn1	-0.152887	-0.0689727	0.141638	0.446242	-0.268032	-0.210781	-0.0152143	-0.108214	-0.0813115	0.0978331	0.168297	-0.119064	-0.220505	-0.0125508	-0.380154	-0.0820798	-0.147887	-0.206828	-0.112508	-0.24976	0.277401	0.0680801	0.172172	-0.414216	-0.364138	0.138889	-0.177586	0.0311338	-0.157538	-0.0369737	-0.0212382	0.289828	-0.0747969	-0.0101131	-0.173523	-0.046786	-0.00161119	0.508965	-0.0346431	-0.161491	-0.0942173	0.113414	0.170005	-0.360659	0.0690103	-0.0854218	-0.0621534
Q9JKY5	Hip1r	Huntingtin-interacting protein 1-related protein OS=Mus musculus OX=10090 GN=Hip1r PE=1 SV=2	-0.103475	0.133784	-0.366261	0.079335	-0.0421207	-0.182619	0.172439	-0.314218	-0.363509	-0.484968	-0.131588	0.211958	0.0893337	-0.298019	0.238743	-0.0812324	-0.0440758	-0.000604	0.169969	0.304769	-0.100854	-0.0544466	-0.544111	0.951855	0.388211	-0.202727	0.121741	-0.0709158	-0.0917647	0.0496109	0.0826149	-0.192301	-0.364244	0.143242	0.237168	0.116347	-0.133376	-0.643424	-0.377465	-0.0792369	-0.115044	-0.41174	0.192311	-0.174803	-0.254502	0.0978014	-0.132006
Q8VD75	Hip1	Huntingtin-interacting protein 1 OS=Mus musculus OX=10090 GN=Hip1 PE=1 SV=2	0.226158	0.344154	-0.103726	0.524382	0.0880362	-0.165186	-0.0576689	-0.178977	-0.65934	-0.283947	0.347359	-0.0831732	0.032929	-0.261538	-0.0798855	0.222249	-0.153033	0.0283678	0.065194	-0.0123577	-0.273963	-0.0507321	-0.339442	-0.0311684	-0.179471	0.113447	-0.354069	0.0156234	-0.322217	0.410014	0.148647	-0.0182596	-0.0847108	0.261845	0.114568	-0.0695944	-0.37951	0.0767054	-0.141739	-0.132362	-0.0953309	-0.505685	0.0361291	-0.238923	-0.164967	0.293979	-0.400745
Q6ZQ12	Ninl	Ninein-like protein OS=Mus musculus OX=10090 GN=Ninl PE=1 SV=3	-0.140324	-0.155692	-0.0838637	0.360458	-0.288733	-0.191115	-0.200335	0.0561307	-0.201709	-0.2227	0.3029	-0.293018	-0.446652	-0.435589	-0.473354	-0.327384	0.125449	-0.161089	-0.525298	-0.241873	0.446327	-0.0584008	0.311994	-1.01994	-0.380932	0.011058	-0.319427	-0.0704903	-0.0780425	0.0443074	-0.241237	0.336958	-0.101719	-0.0510466	-0.309375	-0.351115	-0.000314	0.225195	-0.184332	-0.205192	-0.052122	0.383008	-0.0330571	-0.230215	-0.121999	-0.339603	0.0954451
Q8CGF1	Arhgap29	Rho GTPase-activating protein 29 OS=Mus musculus OX=10090 GN=Arhgap29 PE=1 SV=1	0.0769813	0.0814214	0.234986	0.185946	0.0367998	0.277451	-0.0315733	0.190759	-0.245755	-0.0418441	-0.168386	-0.123811	0.264497	0.135193	0.155456	-0.0697044	-0.0803142	0.0520702	0.310586	0.0255521	-0.211944	0.0884399	-0.403195	0.0858106	0.0710399	0.0361894	0.0146682	0.168914	-0.09449	0.268346	0.054234	-0.162229	-0.208247	0.19606	-0.021367	-0.0160982	-0.0453431	0.210098	0.0430646	0.0110352	-0.0447163	-0.38346	0.242722	0.167602	-0.190812	0.193522	-0.0235743
Q9JL35	Hmgn5	High mobility group nucleosome-binding domain-containing protein 5 OS=Mus musculus OX=10090 GN=Hmgn5 PE=1 SV=2	0.418075	0.0962871	0.330891	0.509457	0.0833695	0.221683	0.18476	0.492047	0.271511	-0.229234	-0.230633	0.232828	0.381175	0.510208	0.428725	0.0257748	0.0810192	0.179033	0.365833	0.35443	0.193713	0.348926	-0.228657	0.0456878	0.439168	-0.0598181	0.317133	0.272924	-0.00723668	0.323625	0.174535	-0.301903	0.19969	0.391489	0.0545123	0.280216	0.422089	0.534111	0.0791883	0.244753	0.212875	-0.2175	0.217801	0.287404	-0.281312	0.306953	0.290653
O70279	Ess2	Splicing factor ESS-2 homolog OS=Mus musculus OX=10090 GN=Ess2 PE=1 SV=2	NA	0.00888166	0.314663	NA	NA	0.190846	-0.0108168	NA	0.0314486	NA	NA	NA	NA	0.0595495	0.136024	-0.218925	NA	0.0593426	NA	0.199258	0.279093	0.40418	-0.417685	NA	0.242479	NA	-0.26434	0.336611	-0.212701	NA	-0.0896759	-0.100929	0.127199	0.257504	NA	NA	NA	0.566957	NA	NA	NA	-0.0946686	0.226297	NA	NA	NA	-0.0153939
Q8BZA9	Tigar	Fructose-2,6-bisphosphatase TIGAR OS=Mus musculus OX=10090 GN=Tigar PE=1 SV=1	0.111145	-0.451718	-0.697927	-0.135842	-0.81041	-0.173371	-0.00410766	-0.0864681	0.094012	0.402031	0.232805	-0.363888	-0.568466	-0.735295	-0.381004	0.111862	-0.4259	-0.571847	-0.41009	-0.306451	0.317719	-0.0675268	0.300178	-0.330732	-0.0384522	0.0919827	0.0544114	-0.217808	-0.28387	-0.555908	0.0635723	0.512553	0.359393	-0.287172	-0.187949	-0.298287	0.265487	0.212993	0.281227	-0.570688	-0.280971	0.216089	-0.441511	-0.267173	0.420173	-0.415547	0.278805
Q8BU03	Pwp2	Periodic tryptophan protein 2 homolog OS=Mus musculus OX=10090 GN=Pwp2 PE=1 SV=1	-0.262082	-0.143095	-0.124691	-0.00269183	0.0911897	-0.324622	-0.0964602	0.172884	0.0145331	-0.241802	-0.00586297	0.00196683	-0.169611	0.0835958	-0.16624	-0.0155336	-0.0961385	0.15042	0.154937	-0.0612667	-1.39647	-0.246987	-0.227924	0.127669	-0.248739	0.220825	-0.0432255	0.0485746	0.0216503	0.092334	0.304822	0.00719539	-0.317465	-0.159908	0.130274	0.229061	-0.0815499	-0.163341	0.0605342	0.0764134	0.334766	-0.407327	-0.0650085	-0.304886	-0.256783	0.219784	-0.166922
Q920N2	Hlcs	Biotin--protein ligase OS=Mus musculus OX=10090 GN=Hlcs PE=1 SV=1	0.633741	-0.0217827	-0.00480101	0.0578591	0.147395	0.0070303	0.00335947	0.0741151	-0.221835	0.158284	0.287821	-0.252687	0.280733	-0.307975	0.210806	0.172102	-0.260502	-0.204331	0.0214743	-0.187536	-0.598598	0.191212	0.0722293	-0.205262	-0.082076	-0.248417	-0.0483885	0.165635	0.0905708	0.268306	-0.123736	0.176878	0.329266	0.0504084	-0.12363	-0.199551	-0.0893193	-0.757832	0.270109	0.147758	-0.0500904	0.256234	-0.0362806	-0.0845209	-0.130083	0.166633	0.0619762
P54103	Dnajc2	DnaJ homolog subfamily C member 2 OS=Mus musculus OX=10090 GN=Dnajc2 PE=1 SV=2	0.148668	0.0922681	-0.10548	0.405715	0.020713	0.0469195	-0.210638	0.0125701	-0.189601	-0.138529	0.041968	-0.00356533	0.182827	0.177523	-0.0281099	-0.0336669	0.0499313	-0.153907	-0.00353859	-0.0761489	-0.00819164	-0.11	-0.408753	0.0691287	0.0506782	0.174515	-0.0790675	-0.139519	-0.0651256	0.127458	0.131158	-0.0645887	-0.00659259	0.0358953	-0.0739391	0.00468693	-0.088481	0.597762	-0.0438076	0.00390641	-0.048071	-0.242061	-0.138071	-0.0623796	-0.132355	0.0903611	-0.0565406
G3X8X0	Dhx16	DEAH (Asp-Glu-Ala-His) box polypeptide 16 OS=Mus musculus OX=10090 GN=Dhx16 PE=1 SV=1	0.0747373	0.137759	0.377099	0.124394	-0.033803	0.294962	0.102571	0.151115	0.0129068	-0.0740142	-0.183473	0.184771	0.202853	0.25448	0.285086	0.127013	0.0933562	0.187131	0.203446	0.0394306	-0.117708	0.084078	-0.338136	0.240607	0.217828	-0.0812884	0.0406377	0.17711	-0.0998276	0.2728	0.0361766	-0.241034	-0.101854	0.16913	0.00281142	0.168159	0.0437803	0.512282	0.0486102	-0.00873777	0.158596	-0.297185	0.230718	0.0202009	-0.100589	0.064803	0.23775
A2A4P0	Dhx8	ATP-dependent RNA helicase DHX8 OS=Mus musculus OX=10090 GN=Dhx8 PE=2 SV=1	-0.0474482	0.0809797	0.382579	0.186858	-0.00978564	0.234003	-0.0743586	0.167827	-0.115012	-0.0273768	-0.231659	0.194362	0.237384	0.181465	0.277554	0.00796364	0.0970215	0.0514871	0.26344	-0.0398582	-0.308909	0.175723	-0.388727	0.294859	0.193126	-0.0550029	-0.00909065	0.195733	-0.0271577	0.187567	0.0167364	-0.208753	-0.216931	0.10064	-0.00711242	0.267693	0.00618194	-0.117813	0.0381238	0.197129	0.0156391	-0.236384	0.194126	0.0897661	-0.180817	0.0835355	0.0625813
Q80X98	Dhx38	DEAH (Asp-Glu-Ala-His) box polypeptide 38 OS=Mus musculus OX=10090 GN=Dhx38 PE=1 SV=1	0.0609618	0.0802736	0.34079	0.00546086	0.12192	0.180592	-0.00603409	0.175514	-0.18914	0.0144712	-0.0993079	0.0699796	0.222516	0.0888361	0.091295	0.0220756	0.148024	0.048219	0.235585	0.0640734	-0.248691	0.146095	-0.326135	-0.0971634	0.0249302	-0.0928728	-0.0264248	0.121101	-0.0994905	0.271105	0.0674596	-0.123713	-0.272639	0.0900946	-0.175465	0.101741	-0.0275305	0.514172	-0.0193516	0.0595989	-0.00210575	-0.20913	0.194741	0.124581	-0.176752	-0.00629081	0.103115
O35286	Dhx15	Pre-mRNA-splicing factor ATP-dependent RNA helicase DHX15 OS=Mus musculus OX=10090 GN=Dhx15 PE=1 SV=2	-0.00937569	0.0449012	0.268202	-0.0329587	0.088977	0.194612	-0.116549	0.172565	-0.072483	-0.0724876	-0.26938	0.147916	0.157473	0.334004	0.28322	0.0339312	-0.02076	0.0249313	0.162458	-0.00516084	-0.57562	0.143249	-0.379159	0.180907	0.179735	-0.113148	0.0944567	0.199897	-0.00834777	0.202145	0.0618242	-0.204144	-0.146648	0.101372	0.0124232	0.137841	0.0602531	-0.319305	0.0645948	0.0325569	0.0191001	-0.243128	0.168227	0.171189	-0.19261	-0.021245	0.118472
Q6P9J5	Kank4	KN motif and ankyrin repeat domain-containing protein 4 OS=Mus musculus OX=10090 GN=Kank4 PE=1 SV=1	-0.149882	0.163929	-0.149558	0.500321	0.132535	0.357205	-0.109223	0.0344389	-0.305594	-0.308644	-0.106022	0.0791719	0.218001	-0.0489641	-0.0442213	0.339418	0.014362	0.0954275	0.117495	0.40018	0.131101	-0.0893948	-0.181029	0.0592614	0.0143469	0.24857	-0.357933	-0.0590858	-0.0550442	0.0990959	0.228465	-0.203232	-0.153189	0.317213	-0.147606	-0.223889	-0.253924	0.117197	0.0538707	0.0417267	-0.0896173	-0.391008	0.133456	0.0365904	0.126241	0.249105	-0.0742578
Q8BX02	Kank2	KN motif and ankyrin repeat domain-containing protein 2 OS=Mus musculus OX=10090 GN=Kank2 PE=1 SV=1	-0.00778575	0.205898	0.0690134	0.39348	0.0909055	0.229773	-0.138409	0.0526862	-0.468661	-0.266909	-0.0947749	0.0971036	-0.0658776	-0.00514383	-0.0717829	0.302044	-0.0123807	-0.194599	0.204459	0.135314	-0.135619	-0.177268	-0.384768	-0.196277	0.0639771	0.132447	-0.461646	0.0146218	-0.377322	0.122642	0.313063	-0.155357	-0.0736855	0.118316	-0.247409	-0.168345	-0.1704	0.00892618	0.0324831	-0.119863	-0.193178	-0.414279	0.249772	0.325213	-0.0181058	0.0927944	-0.0848592
E9Q238	Kank1	KN motif and ankyrin repeat domains 1 OS=Mus musculus OX=10090 GN=Kank1 PE=1 SV=1	0.184827	-0.183984	0.153669	-0.29893	0.103125	-0.0146329	0.106528	0.179676	-0.396648	-0.341991	-0.264761	0.0682516	0.341558	-0.395142	0.250497	0.0403817	-0.182353	-0.0111045	0.058633	-0.0575406	-0.0529449	0.256955	0.125842	0.0102233	0.249088	-0.0474368	-0.330196	0.159784	0.0368195	0.258002	-0.145983	-0.29312	-0.0722716	0.0371442	0.078046	0.0125382	-0.432518	-0.479676	-0.0770616	0.12447	-0.150292	-0.161305	0.132396	0.0880977	-0.493308	0.119341	-0.00577598
P57746	Atp6v1d	V-type proton ATPase subunit D OS=Mus musculus OX=10090 GN=Atp6v1d PE=1 SV=1	0.0473728	0.002981	0.335258	-0.179844	-0.130258	0.120674	0.141341	0.116804	0.0329028	-0.207245	-0.170524	0.195655	0.325529	-0.0110607	0.0931204	-0.155561	0.0259255	-0.10682	0.154452	0.102844	-0.455732	0.194461	-0.36721	0.249653	0.117301	-0.0271037	0.172397	0.0679702	-0.0272954	0.18711	0.0925757	-0.267842	0.00338865	0.242412	0.129544	0.24716	0.0520432	-0.236314	-0.0420734	0.00269218	-0.281854	-0.483297	-0.0114043	0.114001	-0.206596	0.159346	0.037596
Q64737	Gart	Trifunctional purine biosynthetic protein adenosine-3 OS=Mus musculus OX=10090 GN=Gart PE=1 SV=3	0.0474465	0.104305	0.147583	0.0305596	0.162196	0.0833305	-0.00545271	0.167705	-0.0658658	0.0326775	-0.018972	0.0177814	0.111331	0.0986495	0.041087	0.00970984	0.00321741	0.0343224	0.0610475	0.140656	0.0417238	0.0139923	-0.0312554	-0.274763	0.174439	0.108175	0.00532536	-0.128864	0.0174735	0.138786	0.300616	-0.0285911	0.137797	0.0570109	0.0206888	0.0800674	-0.053468	-0.0170717	-0.00700572	0.0538587	0.164633	-0.0370985	0.0618248	0.0610794	0.089375	0.135752	0.00970069
Q5U5V2	Hykk	Hydroxylysine kinase OS=Mus musculus OX=10090 GN=Hykk PE=1 SV=2	0.210271	0.191408	0.32258	0.161114	0.480807	0.220047	0.169142	0.0529837	-0.277954	-0.31494	-0.111543	-0.00392149	0.315207	0.0501663	0.269103	-0.111419	0.0351146	-0.0446451	0.168067	0.207868	-0.633796	0.140142	-0.493135	0.0628558	0.000965	-0.128828	-0.280498	0.131269	-0.0959255	0.329945	-0.128407	-0.111318	-0.158953	0.235494	0.146546	0.187474	-0.122298	-0.300297	-0.147229	0.24918	-0.166643	0.0283442	0.516056	0.0675484	-0.0533865	0.23943	-0.213338
P48678	Lmna	Prelamin-A/C OS=Mus musculus OX=10090 GN=Lmna PE=1 SV=2	0.105004	0.011035	0.27782	0.439228	0.0878918	0.209633	0.0756998	0.061432	-0.323417	-0.0991274	0.207108	-0.0282714	0.0821418	0.00812434	0.120363	0.344221	-0.210045	-0.266529	0.0255905	-0.00501385	0.0370936	0.216977	-0.156693	-0.0499437	0.0255401	-0.157033	-0.0883234	0.174387	-0.466041	-0.0714743	-0.222854	-0.0153931	-0.274773	0.268837	-0.271747	0.0166401	-0.163904	0.42731	-0.157259	0.0270736	-0.261442	-0.0861312	0.350207	0.0158315	-0.220998	0.186352	-0.0372394
P21619	Lmnb2	Lamin-B2 OS=Mus musculus OX=10090 GN=Lmnb2 PE=1 SV=2	-0.0537757	-0.087867	0.520788	-0.0282404	0.149706	0.253391	0.0810396	0.325745	-0.042624	-0.113873	-0.271535	0.1934	0.385102	0.437136	0.114158	0.175609	0.0331491	-0.0502281	0.243535	0.127215	0.0525053	0.225635	-0.25663	0.0108058	0.312045	-0.163118	0.0748837	0.314398	-0.148642	0.28496	-0.317095	-0.125448	-0.408462	0.0860227	-0.293119	0.115293	-0.0131769	-0.182791	0.0369138	0.102335	-0.0672331	-0.209207	0.226177	0.214545	-0.324785	0.0283892	0.191362
P14733	Lmnb1	Lamin-B1 OS=Mus musculus OX=10090 GN=Lmnb1 PE=1 SV=3	0.0328022	0.0437393	0.35427	0.432274	0.0820692	0.284091	-0.0273704	0.047877	-0.222277	0.111675	0.0193094	-0.0996176	0.111429	0.238181	0.090514	0.159673	-0.181357	-0.227505	0.299208	-0.00183182	-0.138721	0.205071	-0.260548	-0.409434	-0.10358	-0.104767	-0.0785097	0.34064	-0.445311	0.0880373	-0.0792216	0.00426259	-0.351009	0.230592	-0.315714	0.0503981	-0.114038	0.290488	-0.0128001	-0.161082	-0.441038	-0.0893164	0.512611	0.119845	-0.300471	-0.0864577	0.0185439
Q3U0S6	Rasip1	Ras-interacting protein 1 OS=Mus musculus OX=10090 GN=Rasip1 PE=1 SV=3	-0.187291	0.209411	0.230879	0.329188	0.164108	0.190207	0.0294498	0.220794	-0.292299	-0.057116	-0.251	0.284478	0.0426737	0.103692	0.113941	0.119891	0.209991	0.286627	0.311124	0.18909	-0.0120826	-0.0517417	-0.459032	0.30847	0.223922	0.120972	-0.128742	0.228398	-0.0190434	0.346368	0.00558019	-0.100308	-0.135271	0.172054	0.0121422	0.15388	-0.0329551	0.295831	-0.0107013	0.00878805	0.0842504	-0.40144	0.335799	0.243612	-0.231024	-0.081205	0.0602809
E9Q5C9	Nolc1	Nucleolar and coiled-body phosphoprotein 1 OS=Mus musculus OX=10090 GN=Nolc1 PE=1 SV=1	0.151249	-0.116703	0.345381	-0.165522	0.0503091	0.238408	-0.0594123	-0.255682	-0.238445	0.10703	-0.366061	0.181997	0.482007	0.398424	0.254715	-0.125542	0.816478	0.289317	0.0198137	0.0311562	-0.0270876	0.0334374	-0.347264	-0.150045	0.294064	-0.0443372	-0.0126278	0.0555662	-0.00399372	0.0344302	0.0169661	-0.31803	-0.234918	0.0792126	-0.189079	0.242678	-0.172666	0.293104	-0.175043	-0.00430933	-0.0494167	-0.494138	0.194569	-0.0667399	-0.433537	-0.0572577	0.185828
Q80ZK9	Wdtc1	WD and tetratricopeptide repeats protein 1 OS=Mus musculus OX=10090 GN=Wdtc1 PE=1 SV=1	0.203718	0.0531855	0.194339	0.154084	0.0495244	0.0635105	-0.0787973	0.235164	0.0256125	-0.00554415	-0.228712	0.157835	0.213518	0.0265864	-0.0930912	-0.181532	-0.0158633	-0.0572553	0.0879605	0.0701197	0.0857945	-0.00591443	-0.289813	0.0825538	0.211175	0.279829	-0.0100959	0.114287	-0.376836	0.191679	0.277391	-0.224116	0.0890781	0.15244	-0.00782669	0.0415702	-0.026049	-0.13357	0.0853584	0.00246222	0.13014	-0.171129	-0.0937375	-0.054049	-0.121848	-0.0284557	-0.175551
Q9CRA5	Golph3	Golgi phosphoprotein 3 OS=Mus musculus OX=10090 GN=Golph3 PE=1 SV=1	-0.0362399	0.00847002	0.0426058	0.0292792	-0.0780842	-0.17894	-0.399903	0.1428	0.038919	-0.245596	-0.0871474	0.0320304	0.179574	0.11743	-0.0030361	-0.143337	0.0238111	-0.111038	0.0831229	-0.0879317	-0.354827	-0.206816	-0.255682	0.173474	-0.0565516	0.0680616	0.115818	-0.194589	0.144652	0.20162	0.190455	-0.323075	-0.192403	0.0168524	0.0428721	0.133995	-0.0316895	0.0108552	-0.147612	0.104635	0.125219	-0.389357	-0.138402	-0.176496	-0.193631	0.14151	-0.0714907
Q8R088	Golph3l	Golgi phosphoprotein 3-like OS=Mus musculus OX=10090 GN=Golph3l PE=1 SV=1	0.10035	0.0719576	0.118351	0.196334	0.0230364	-0.0072921	-0.0925152	0.0873232	-0.0735104	-0.0352531	0.0932645	-0.107579	0.261319	0.0929174	0.0314255	-0.0952783	-0.205968	-0.0395005	0.160226	0.0356044	-0.43171	0.164705	-0.35703	0.100929	-0.0244715	0.0366271	0.0400538	-0.0429663	-0.0512608	0.341948	0.352044	-0.0142954	0.0628564	0.292	-0.0375412	-0.114304	-0.395314	-0.130112	-0.109155	0.00784127	-0.0634905	-0.000728	0.163608	-0.136679	-0.0418669	0.123272	-0.227859
Q91VR5	Ddx1	ATP-dependent RNA helicase DDX1 OS=Mus musculus OX=10090 GN=Ddx1 PE=1 SV=1	0.132422	0.118457	0.0384046	0.183491	0.0430161	0.070041	0.0668351	0.188567	-0.160174	-0.162782	-0.159388	0.149814	0.093288	0.125354	0.137319	0.0167846	-0.00215616	0.0585891	-0.00856221	-0.037979	-0.100772	0.00261335	-0.23351	0.034712	0.0537101	-0.0514435	0.0115901	0.0128919	0.00960324	0.149949	0.196242	-0.186318	0.0205532	0.0523893	-0.0338956	0.00460238	-0.0413845	-0.0749473	0.0152142	0.0329168	0.123366	-0.219679	-0.0120052	0.110737	-0.123482	0.186688	-0.0599888
Q8BZF8	Pgm5	Phosphoglucomutase-like protein 5 OS=Mus musculus OX=10090 GN=Pgm5 PE=1 SV=2	-0.21072	-0.514601	-0.183439	0.0937232	-0.662567	-0.542736	-0.170213	-0.128951	-0.0616355	0.130498	0.0760803	-0.396601	-0.730665	-0.226585	-0.36487	-0.0670501	-0.248517	-0.361251	-0.0990083	-0.215546	-1.02658	0.00169537	0.396112	-0.636987	-0.737339	-0.462624	-0.273207	-0.0574313	-0.566962	-0.231789	0.213186	0.47979	0.0792191	-0.0188803	-0.35397	-0.0603954	0.225554	-0.809828	0.000909	-0.233573	-0.356699	0.443833	-0.211991	-0.178833	0.0713631	-0.278623	0.0779886
Q9D0F9	Pgm1	Phosphoglucomutase-1 OS=Mus musculus OX=10090 GN=Pgm1 PE=1 SV=4	0.114864	-0.0988599	-0.492774	-0.347903	-0.547312	-0.277731	0.298807	0.0891596	0.187225	0.250184	0.126517	-0.0747138	-0.452087	-0.221673	0.059948	-0.0860768	-0.263065	0.114322	-0.0789708	-0.170299	0.129153	0.0971277	0.569792	-0.150604	-0.701529	-0.142326	0.0112156	-0.00641583	-0.211047	-0.288131	0.0187684	0.0559213	0.495635	-0.0374248	0.14055	0.147546	0.260358	-0.448661	0.341357	-0.0477952	0.147095	0.356353	-0.520787	0.0478672	0.0961344	-0.169277	-0.027144
A2CEK3	Pgm1	Phosphoglucomutase-1 OS=Mus musculus OX=10090 GN=Pgm1 PE=1 SV=1	NA	NA	NA	NA	NA	NA	NA	NA	NA	NA	NA	NA	NA	-2.44451	-3.17765	0.358248	NA	NA	NA	NA	NA	NA	1.52557	NA	NA	NA	NA	NA	-1.52556	NA	NA	NA	NA	NA	NA	NA	NA	-0.516675	NA	NA	NA	NA	NA	NA	NA	NA	0.166901
Q8C079	Strip1	Striatin-interacting protein 1 OS=Mus musculus OX=10090 GN=Strip1 PE=1 SV=2	-0.120788	0.062941	0.0743413	0.0219168	0.0183042	0.00767699	0.00754057	0.0990618	-0.139407	-0.0382521	-0.205375	0.0870335	0.0554101	0.0144394	0.290855	-0.187193	0.12749	0.0496374	0.0771912	0.172051	-0.268255	-0.153643	-0.14544	0.161061	0.0355616	-0.0204819	-0.095694	-0.191774	-0.078373	0.218053	0.211717	-0.364845	0.000514	0.0164785	0.00319528	-0.024724	-0.132119	0.197049	0.00956619	-0.0405983	0.269644	-0.43173	-0.0723616	-0.0430733	0.0264761	0.102179	-0.0224312
Q8C9H6	Strip2	Striatin-interacting proteins 2 OS=Mus musculus OX=10090 GN=Strip2 PE=1 SV=1	-0.469519	-0.582219	-0.707531	0.0199185	-0.148762	-0.27651	-0.485121	-0.254628	-0.685503	-0.546946	-0.232301	-0.0899506	-0.322935	-0.423614	0.0587782	-0.186329	-0.123777	-0.0817542	-0.371226	-0.182075	-0.525097	-0.119699	-0.387157	-0.940968	-0.255082	-0.163902	-0.440087	-0.108347	-0.312222	0.168693	-0.0659129	-0.21457	-0.229835	-0.254656	-0.751065	-0.216812	-0.497075	-0.828459	-0.435765	-0.269793	-0.311905	-0.806135	-0.540038	-0.229759	-0.315244	-0.428665	-0.222852
Q9CPR8	Nsmce3	Non-structural maintenance of chromosomes element 3 homolog OS=Mus musculus OX=10090 GN=Nsmce3 PE=1 SV=1	-0.0438325	NA	-0.427282	-0.296334	-0.0825545	NA	-0.456787	-0.352769	-0.559089	-0.146258	NA	NA	-0.010835	0.353668	-0.165775	0.010859	0.360845	-0.327243	NA	-0.13058	NA	NA	-0.163404	NA	NA	NA	NA	-0.0492498	-0.172122	0.0801408	NA	NA	NA	-0.215466	NA	NA	NA	-1.20242	-0.0381327	0.163299	NA	-0.84373	0.262186	-0.120743	-0.373005	NA	0.464653
Q9DCS2	Mettl26	Methyltransferase-like 26 OS=Mus musculus OX=10090 GN=Mettl26 PE=1 SV=1	0.106885	0.0557897	-0.365467	0.00761559	-0.135257	-0.143742	0.0744717	-0.192178	-0.242557	-0.129755	0.0231153	-0.240364	0.23422	-0.258668	0.187204	0.12715	0.00482477	-0.126446	0.131573	-0.190844	-0.425778	-0.315091	-0.109455	-0.398904	0.0658021	0.257263	-0.433855	-0.168803	-0.694778	0.367078	0.338948	0.0831405	0.296537	0.112952	-0.0323841	-0.296588	0.094966	0.207368	-0.0307805	0.0783248	0.0674614	-0.134192	-0.363349	0.0620374	0.102133	0.0982178	-0.266405
P51175	Ppox	Protoporphyrinogen oxidase OS=Mus musculus OX=10090 GN=Ppox PE=1 SV=1	-0.309956	0.11784	0.307404	-0.485475	0.112492	0.156224	0.146345	0.168287	-0.137419	-0.0177228	-0.669346	0.313558	0.355707	0.217755	0.294551	0.175249	0.428517	0.127409	0.330149	0.0675192	-0.0682097	0.0603137	-0.374143	-0.254118	0.0366498	0.0756495	0.380598	0.198608	0.45808	0.114925	-0.127955	-0.293589	-0.118908	-0.276895	-0.0429896	0.227555	0.151407	-0.573123	0.280322	0.148966	0.189202	-0.154881	0.501818	-0.236395	-0.0730139	-0.20441	0.236422
Q6A068	Cdc5l	Cell division cycle 5-like protein OS=Mus musculus OX=10090 GN=Cdc5l PE=1 SV=2	-0.0241549	0.0389669	0.311352	0.171758	0.108842	0.14062	-0.103924	0.09135	-0.0968693	-0.043397	-0.202026	0.0825113	0.168402	0.301219	0.207518	-0.0244757	0.0361772	0.0417406	0.212868	-0.00311862	-0.0825754	0.128704	-0.41535	0.108154	0.0927024	-0.104955	0.00767946	0.156111	-0.15288	0.156598	0.0241195	-0.0592782	-0.151003	0.127258	-0.119486	0.0744375	-0.054651	0.295896	-0.0758498	-0.029445	0.013432	-0.32035	0.222497	0.084324	-0.371818	-0.0419006	0.0161018
P54822	Adsl	Adenylosuccinate lyase OS=Mus musculus OX=10090 GN=Adsl PE=1 SV=2	-0.0715923	-0.326943	0.0818249	-0.0396404	-0.165849	-0.098615	-0.329214	-0.0483108	0.0396186	0.396743	0.140884	-0.112356	-0.275523	0.157621	-0.111687	-0.182003	-0.177753	-0.151759	-0.239922	-0.422705	-0.289867	0.104348	0.374858	-0.170251	0.0519128	-0.163229	0.260772	-0.0424492	-0.079953	-0.211172	-0.0916563	0.232015	0.24742	0.00919675	-0.00963704	0.0717185	0.0449623	-0.218849	-0.141488	0.11592	0.0591057	0.165616	-0.42273	0.15585	0.100247	0.099641	0.179687
Q14CH1	Mocos	Molybdenum cofactor sulfurase OS=Mus musculus OX=10090 GN=Mocos PE=1 SV=1	0.172953	0.214398	0.185134	0.157659	-0.0684543	0.257785	-0.0797392	0.189157	-0.675543	-0.160232	-0.0902647	0.222261	0.147803	-0.351276	-0.680144	0.313406	-0.28897	-0.527074	0.0351303	0.0126439	-0.512872	0.328464	-0.616259	0.176148	-0.0242821	-0.137879	-0.179934	0.155879	-0.660548	0.233311	-0.0454415	0.133977	-0.127136	0.223994	0.0596286	0.0993604	-0.185815	-0.365435	-0.1116	-0.196554	0.0309463	-0.203268	0.291775	-0.544641	-0.0437912	0.428224	0.0577441
Q9DBS4	Acoxl	Acyl-coenzyme A oxidase-like protein OS=Mus musculus OX=10090 GN=Acoxl PE=1 SV=1	NA	NA	NA	-0.0455572	NA	NA	-0.235698	-0.0602179	-0.052931	NA	0.444741	-0.94104	NA	NA	NA	NA	0.423556	0.0805106	-0.296538	-0.0240991	NA	NA	NA	NA	NA	NA	NA	0.117964	NA	NA	NA	NA	NA	NA	NA	-0.354738	0.210891	NA	NA	NA	-0.622206	NA	NA	NA	NA	-0.730716	NA
Q99NB9	Sf3b1	Splicing factor 3B subunit 1 OS=Mus musculus OX=10090 GN=Sf3b1 PE=1 SV=1	-0.0430201	-0.0807477	0.239641	0.0501097	0.062904	0.163902	-0.264314	0.0545169	-0.202969	-0.152848	-0.278469	-0.00437287	0.183248	0.257974	0.35182	0.0322739	-0.0388702	-0.0768505	0.0555781	-0.148985	-0.253779	0.0980089	-0.372558	0.187565	0.116745	-0.198292	-0.00237577	0.0538038	-0.132294	0.122438	-0.00962416	-0.274739	-0.169041	0.0996133	-0.114587	9.87e-05	-0.172656	0.275146	-0.0627027	-0.0440033	-0.147929	-0.317938	0.165202	0.0661953	-0.348412	-0.137875	0.164595
Q5ND34	Wdr81	WD repeat-containing protein 81 OS=Mus musculus OX=10090 GN=Wdr81 PE=1 SV=2	0.123489	0.363423	-0.016667	-0.0227155	0.103012	-0.0653103	-0.101361	0.00884192	-0.0251648	-0.261227	0.0718439	0.141438	0.199658	0.0465355	0.156538	0.0341979	-0.0760403	-0.00123754	0.238778	-0.0719873	-0.29535	0.0112443	-0.467717	0.36571	0.0300847	0.00471551	-0.0748519	-0.12443	-0.0610556	0.206447	0.102197	-0.276563	-0.0141821	0.143522	0.241632	0.111779	-0.043019	0.0762495	-0.230188	-0.0147843	0.034286	-0.209916	-0.109479	0.103389	-0.143843	0.220269	-0.138021
P70227	Itpr3	Inositol 1,4,5-trisphosphate receptor type 3 OS=Mus musculus OX=10090 GN=Itpr3 PE=1 SV=3	-0.106324	-0.162569	-0.1489	-0.218305	0.273084	0.56197	0.136535	0.040429	-0.361757	-0.367648	-0.184756	0.0688071	0.18409	0.176359	0.142888	0.135435	-0.08699	0.346284	0.118154	0.107932	-0.0946854	0.0428453	-0.182188	0.636212	0.0739928	-0.280139	-0.240005	0.355372	-0.0364691	-0.00528947	-0.174296	-0.504522	-0.296246	0.00808836	0.0477288	0.118971	-0.194275	-0.370915	-0.300464	0.241411	0.0877705	-0.108886	0.0199229	-0.0226042	-0.0186696	0.125641	-0.41415
P11881	Itpr1	Inositol 1,4,5-trisphosphate receptor type 1 OS=Mus musculus OX=10090 GN=Itpr1 PE=1 SV=2	0.0155728	0.00780505	0.350696	-0.0706309	0.179619	0.210081	0.106454	0.141409	-0.0516147	-0.155452	-0.65198	0.175648	0.12646	0.217292	0.331161	0.0455391	0.187726	0.0100664	0.129629	0.203269	-0.14281	0.155608	-0.416685	-0.154315	0.345957	-0.00355391	-0.00987939	0.176528	0.0128361	0.345333	0.0916926	-0.378574	-0.0986742	-0.0211698	-0.0920479	0.166653	-0.040966	-0.554172	0.0965786	0.122257	0.180609	-0.285082	0.272963	0.0270878	-0.13261	-0.0449747	0.0591577
Q9Z329	Itpr2	Inositol 1,4,5-trisphosphate receptor type 2 OS=Mus musculus OX=10090 GN=Itpr2 PE=1 SV=4	-0.0203217	0.135307	0.323367	0.0557025	0.16122	0.124636	0.279921	0.258437	-0.564599	0.0369625	-0.484657	-0.025837	0.0993411	0.233609	0.154512	-0.0468615	0.268368	0.0137483	0.314439	0.0396286	-0.159156	0.0964121	-0.308951	-0.491882	0.0940511	0.011641	-0.061262	0.0419622	0.079959	0.148953	0.242588	-0.107672	-0.2361	0.0545629	-0.35161	0.0575039	0.00310475	-0.510016	-0.00571853	0.0376298	0.232446	-0.367072	0.553085	-0.194134	-0.20468	-0.226977	0.185178
Q8BYR1	Lcmt2	tRNA wybutosine-synthesizing protein 4 OS=Mus musculus OX=10090 GN=Lcmt2 PE=2 SV=4	-0.285233	0.666022	0.40647	NA	-0.024358	0.17485	NA	NA	NA	-0.315252	0.0324393	0.264889	-0.122855	-0.0485836	-0.0280214	-0.284824	NA	NA	0.225596	NA	-0.230537	0.190133	-0.574153	NA	0.120556	NA	0.0948889	NA	-0.144821	0.00991501	0.34475	-0.29807	-0.460962	0.171164	NA	0.363713	-0.139856	-0.479224	-0.296989	-0.253343	-0.119715	-0.314474	0.205197	-0.126633	-0.513277	0.269703	-0.179334
Q9Z2Q6	Septin5	Septin-5 OS=Mus musculus OX=10090 GN=Septin5 PE=1 SV=2	-0.101516	0.570926	0.222675	0.386927	0.13401	0.182523	-0.0361351	-0.316997	-0.324555	-0.128554	-0.0463657	0.269365	-0.0178647	0.159522	0.0635465	-0.100211	-0.0801303	-0.08176	-0.0371813	-0.0534921	-0.419745	0.102919	-0.518022	-0.0575521	-0.0178087	-0.230747	-0.00421131	0.268594	-0.182365	-0.0551441	0.0873132	-0.381924	-0.366122	0.103457	-0.0139409	0.145243	-0.27188	-0.376848	-0.128974	-0.117815	-0.299935	-0.299712	0.151564	0.0455654	-0.116766	0.168242	-0.126599
Q80UG5	Septin9	Septin-9 OS=Mus musculus OX=10090 GN=Septin9 PE=1 SV=1	0.0992409	0.204141	0.0394815	0.37095	0.205429	0.0648393	0.0360583	0.15011	-0.18197	-0.36186	-0.414471	0.128333	0.197306	-0.214276	0.0093389	-0.100726	0.0941071	0.257924	0.343607	0.0938828	-0.101778	-0.106541	-0.348666	0.0357019	0.157741	0.233433	-0.0132079	0.139756	-0.0655105	0.554296	0.498289	-0.115396	0.00252428	0.318884	-0.0580243	-0.17795	-0.00371974	0.428274	-0.0261816	-0.171027	0.142413	-0.558352	0.386457	0.22147	0.082333	0.00853664	-0.035608
Q9R1T4	Septin6	Septin-6 OS=Mus musculus OX=10090 GN=Septin6 PE=1 SV=4	-0.23667	0.11552	0.202711	0.302281	0.332449	0.110005	-0.263011	0.00447701	-0.535216	-0.328265	-0.0454313	0.00160357	0.0664836	0.0349424	-0.211666	0.0109136	-0.17798	-0.0688856	0.376416	-0.0938875	-0.418291	0.124751	-0.466394	-0.156365	0.0231648	-0.0205144	-0.211439	0.153609	-0.27029	0.148019	0.270458	-0.0567727	-0.436348	0.155565	-0.154007	-0.113017	0.0815723	-0.12287	-0.157044	-0.178829	-0.0866918	-0.382268	0.367585	-0.0573584	-0.219731	0.160211	-0.217444
Q8C1B7	Septin11	Septin-11 OS=Mus musculus OX=10090 GN=Septin11 PE=1 SV=4	0.00219978	0.02514	0.212941	0.153016	0.198757	0.0799229	-0.225376	-0.0871511	-0.617414	-0.272322	-0.0118216	-0.0264744	-0.00429708	-0.102921	-0.257364	0.154671	-0.184036	-0.0371841	0.324336	-0.214248	-0.399226	0.0665472	-0.498381	-0.0681699	0.0440633	-0.100203	-0.21588	0.163937	-0.328105	0.293747	0.326087	-0.0663873	-0.396246	0.133427	-0.196573	-0.123997	0.00755927	0.567661	0.0290658	-0.208979	-0.159847	-0.350808	0.390253	0.0823986	-0.10677	0.0317757	-0.272919
Q8CHH9-2	Septin8	Isoform 2 of Septin-8 OS=Mus musculus OX=10090 GN=Septin8	-0.292365	0.0886264	0.264973	0.244815	-0.227628	-0.133137	-0.115092	0.176056	-0.727063	-0.316851	0.41829	-0.0309238	0.105162	-0.0285996	-0.147836	0.341221	-0.00781611	-0.0412154	0.0166143	-0.0469948	-0.699122	-0.218002	-0.521786	0.0343358	-0.163556	0.0987214	-0.321216	0.076987	-0.417373	0.505171	0.301085	0.0807935	-0.315544	0.334827	-0.221232	-0.0480201	0.228747	0.0187543	-0.412609	-0.155033	-0.328775	-0.558207	0.3278	-0.0449684	-0.167499	0.294778	-0.233205
O55131	Septin7	Septin-7 OS=Mus musculus OX=10090 GN=Septin7 PE=1 SV=1	-0.0116441	0.255483	0.145908	0.41625	0.242955	0.158522	-0.029465	0.128613	-0.360718	-0.317105	0.046914	0.138215	0.174937	-0.068458	0.022277	0.14867	-0.0257768	0.129147	0.254619	0.0162371	0.263314	-0.0564638	-0.397603	0.0854341	0.0455488	0.246256	-0.125305	0.11215	-0.211609	0.37285	0.272006	-0.111411	-0.218319	0.285939	-0.0192365	-0.0981282	-0.0186329	0.331385	-0.0869417	-0.142014	0.0698004	-0.419427	0.265187	0.125638	-0.0484344	0.211316	-0.0190462
P28661	Septin4	Septin-4 OS=Mus musculus OX=10090 GN=Septin4 PE=1 SV=1	-0.203385	0.181285	0.134441	-0.0829081	0.313844	0.194968	-0.131649	0.0468786	-0.331339	-0.235721	-0.121086	0.139501	-0.0503198	0.103975	-0.000293	0.042926	-0.00157973	0.0874345	0.329242	-0.0185133	-0.0989883	-0.0701408	-0.352915	0.240459	0.166197	0.0973792	-0.231184	0.0847834	-0.100273	0.202915	0.0234669	-0.0991924	-0.410938	0.254056	-0.0551806	0.0469979	-0.0893451	-0.091453	-0.0212402	-0.0826911	0.142836	-0.408246	0.375915	0.258649	-0.35952	0.0221708	0.0341119
Q9Z1S5	Septin3	Neuronal-specific septin-3 OS=Mus musculus OX=10090 GN=Septin3 PE=1 SV=2	NA	1.60282	NA	0.00218177	NA	0.3922	NA	0.155029	NA	-0.383282	NA	NA	0.784851	NA	NA	NA	-0.209801	NA	NA	NA	-0.816062	0.703663	NA	0.153934	0.206682	-0.386077	0.0955644	NA	NA	-0.330076	-0.48414	-0.893902	-0.185847	NA	-0.214642	NA	NA	NA	-0.286473	NA	NA	NA	NA	NA	0.00470105	NA	NA
Q8C650	Septin10	Septin-10 OS=Mus musculus OX=10090 GN=Septin10 PE=1 SV=1	0.243791	0.344034	-0.209518	0.310685	0.227693	0.147488	0.0861705	0.0424998	-0.0845489	-0.440712	-0.308745	0.352487	0.22665	-0.223113	0.160215	0.00027	0.160719	0.387195	0.20987	0.139222	-0.0407024	-0.293754	-0.366974	0.280613	0.0592399	0.13512	-0.0359366	0.00688013	0.0598303	0.409055	0.247148	-0.393059	-0.0334503	0.279419	0.157214	-0.0262912	-0.271872	-0.203763	0.0379054	0.0448769	0.361619	-0.287207	0.0393617	0.28957	0.20308	0.185115	-0.011623
P42209	Septin1	Septin-1 OS=Mus musculus OX=10090 GN=Septin1 PE=1 SV=2	-0.555796	-0.646424	-0.219241	0.998524	-1.20564	NA	NA	0.450774	NA	0.310372	NA	NA	-0.175234	NA	NA	NA	-0.187281	NA	NA	NA	NA	NA	NA	-0.422221	NA	-0.733991	-1.23281	NA	NA	0.0707766	-0.751526	-0.436987	NA	-0.253835	-1.15115	NA	NA	NA	-0.656451	-0.120287	NA	-0.335128	0.310275	-0.555863	-0.825381	NA	NA
O35206	Col15a1	Collagen alpha-1(XV) chain OS=Mus musculus OX=10090 GN=Col15a1 PE=1 SV=2	0.332189	0.00463303	-0.207168	0.716259	0.159888	-0.226785	-0.12509	-0.248471	-0.601725	-0.705918	0.672663	-0.206672	-0.400507	-0.376583	-0.357167	0.0261704	-0.201407	-0.0628119	-0.0475012	-0.228441	-0.479355	-0.0590592	-0.427422	-0.423823	-0.284807	-0.334483	-0.184481	0.0388296	-0.56432	0.14424	0.125797	-0.0799943	-0.217522	0.260775	-0.0453953	0.0306417	-0.369848	-0.113342	-0.438373	-0.228176	-0.511849	-0.258876	0.340974	-0.230141	-0.167326	0.066513	-0.790689
F8VPM7	Erc1	ELKS/Rab6-interacting/CAST family member 1 OS=Mus musculus OX=10090 GN=Erc1 PE=1 SV=1	-0.0923454	0.150013	0.175873	0.44418	0.102084	0.0184141	-0.105145	-0.00463711	-0.134133	-0.164045	-0.0560662	-0.117676	0.0628483	0.0187384	-0.035395	0.0605157	-0.0197799	-0.0645271	0.143765	0.0679697	-0.0154745	-0.0483363	-0.300046	-0.0526575	0.0113882	0.0238481	-0.086487	0.130853	-0.236636	0.268073	0.075467	-0.0593024	-0.178858	0.105915	-0.141804	-0.0403432	-0.128643	0.342171	-0.0808397	-0.0639017	-0.0817779	-0.294861	0.182388	0.0608012	-0.166252	0.0239465	-0.0993304
Q9DB42	Znf593	Zinc finger protein 593 OS=Mus musculus OX=10090 GN=Znf593 PE=1 SV=2	NA	NA	NA	0.113785	NA	NA	-0.129955	0.44443	-0.387654	NA	0.569328	0.344284	NA	NA	-0.163494	-0.102286	-0.156809	-0.487261	0.169952	0.0349106	NA	NA	NA	-0.126506	NA	-0.169782	NA	-0.0444723	NA	NA	NA	NA	NA	NA	-0.724272	0.707546	0.0325118	NA	NA	NA	0.377979	NA	NA	NA	NA	0.256885	-0.169672
Q61249	Igbp1	Immunoglobulin-binding protein 1 OS=Mus musculus OX=10090 GN=Igbp1 PE=1 SV=1	0.124925	0.447584	0.096302	0.3111	0.149096	0.0519421	-0.00350227	0.129868	-0.202007	-0.347844	-0.113096	0.102519	0.391835	0.10269	0.00427081	-0.226064	0.201	0.206376	0.0812174	0.100352	0.0019075	-0.224848	-0.220255	0.200859	0.160191	0.128752	0.0805737	-0.000746	-0.00470011	0.0717505	0.202398	-0.164483	-0.0485553	0.138605	0.144953	-0.202675	-0.198016	0.407136	-0.0487071	-0.163551	0.220587	-0.403057	0.0720797	-0.052733	-0.105404	0.111037	-0.0243667
Q9QZ29	Igbp1b	Immunoglobulin-binding protein 1b OS=Mus musculus OX=10090 GN=Igbp1b PE=1 SV=1	0.0680472	NA	0.166534	NA	0.0518388	NA	0.177555	NA	0.0010913	-0.209198	-0.864302	0.30943	0.25792	-0.0148208	0.0019934	-0.395574	NA	0.338908	-0.0426984	0.283189	NA	NA	0.16978	NA	NA	NA	NA	0.147704	-0.0187937	0.0918282	NA	NA	NA	0.311627	NA	0.0826077	0.00402176	-0.00971598	0.111418	-0.182787	0.0626894	-0.0511471	0.228194	-0.141196	-0.275527	0.0626801	-0.328973
Q2PZL6	Fat4	Protocadherin Fat 4 OS=Mus musculus OX=10090 GN=Fat4 PE=1 SV=2	-0.944258	0.108168	NA	-2.82527	-0.168288	-0.0490114	0.198025	-2.06785	-0.0341041	-1.17721	NA	NA	-3.3342	-6.00331	-0.45471	-0.39606	-3.54601	0.370426	NA	0.0813125	-0.395125	0.152984	-4.38686	-3.00359	0.055972	0.101333	0.0223146	-0.114481	-0.600057	1.04272	-0.0236249	0.120979	-0.406376	NA	-0.665175	NA	NA	-2.78616	-3.62406	-1.18059	NA	NA	NA	-1.01073	-2.70859	NA	-0.859505
Q9CYG7	Tomm34	Mitochondrial import receptor subunit TOM34 OS=Mus musculus OX=10090 GN=Tomm34 PE=1 SV=1	-0.0171933	0.151296	0.222375	0.249746	0.344808	0.153661	-0.129366	0.385504	-0.067552	0.0825138	0.0369583	-0.323407	0.066108	-0.0514745	0.284648	-0.251752	0.234327	0.266059	-0.0499108	0.162238	0.242041	0.0565079	0.036229	0.0414228	-0.109361	0.16104	0.0289708	0.0583523	-0.235343	-0.0856659	0.0434334	0.0674321	0.139807	0.0663626	-0.0655412	-0.00955047	-0.182186	0.58498	-0.103124	0.0749094	0.0763247	-0.112164	-0.0873739	-0.281345	-0.288452	0.215818	0.0958069
F8WIJ5	Ddhd1	Phospholipase DDHD1 OS=Mus musculus OX=10090 GN=Ddhd1 PE=1 SV=1	0.0103495	0.0581044	-0.0139085	-0.0815934	0.0948007	0.254669	0.00995669	0.375784	-0.0268897	-0.0638146	-0.519279	-0.0872715	0.411461	0.411557	0.321057	-0.0735193	0.113051	0.0939806	0.258897	-0.00201095	-0.423996	0.00445863	-0.209884	0.337478	0.280297	-0.234748	0.0639944	0.144572	0.0778676	0.196259	-0.0253875	-0.116968	-0.00956584	0.448382	-0.156999	0.279304	0.0633268	-0.409402	0.126483	0.338527	0.0702442	-0.367574	0.121988	0.302988	-0.224304	0.0913197	-0.122991
Q33DR3	Pdss2	Decaprenyl-diphosphate synthase subunit 2 OS=Mus musculus OX=10090 GN=Pdss2 PE=1 SV=2	0.0521239	-0.207479	0.192988	-0.215206	-0.161981	0.0268281	0.384871	0.0896421	-0.0612473	-0.634129	-0.185298	0.24318	0.211056	0.254997	-0.086074	0.0329166	0.150216	0.465951	0.0676011	0.577623	-0.0229302	-0.550734	-0.130635	0.442552	-0.0952145	0.295052	0.292144	-0.0654358	0.624608	0.179299	0.289746	-0.392177	-0.0491768	-0.227349	0.0711034	-0.132938	-0.088419	-0.215378	0.0313159	-0.147145	0.306118	-0.779651	-0.475354	-0.262833	-0.165286	0.120764	0.413104
Q80XQ2	Tbc1d5	TBC1 domain family member 5 OS=Mus musculus OX=10090 GN=Tbc1d5 PE=1 SV=2	-0.00681035	0.177176	0.133063	0.129551	0.0824964	0.198926	0.0991435	0.140579	-0.137491	-0.179633	-0.17679	0.105248	0.207976	0.0709288	0.138687	0.0522295	0.28483	0.370948	0.0622874	0.290175	-0.26088	0.158686	-0.416166	0.272265	0.0500775	-0.0213259	-0.155964	0.12086	-0.106542	0.107019	0.244002	-0.218804	-0.037935	0.129289	0.00197379	0.154509	-0.162131	-0.107108	-0.0551015	0.0615745	0.142116	-0.335337	0.216037	0.0914922	-0.305404	0.14752	0.00566031
P58281-2	Opa1	Isoform 2 of Dynamin-like 120 kDa protein, mitochondrial OS=Mus musculus OX=10090 GN=Opa1	-0.113788	0.0528967	0.106074	0.13488	0.239284	0.268777	0.376473	0.283647	0.140745	-0.199393	-0.614272	0.334315	0.119803	0.287264	0.103277	-0.114711	0.286404	0.258193	0.0176144	0.0841277	0.503676	0.085317	-0.27963	-0.109114	0.396691	0.122878	0.315051	0.0512902	0.46192	0.341907	-0.0250667	-0.290027	-0.14137	0.181503	0.127679	0.113446	0.0128447	-0.0648332	0.123002	-0.108955	0.284807	-0.393977	0.0206374	0.176644	-0.128418	0.202364	0.0662643
H7BX01	Opa1	Dynamin-like 120 kDa protein, mitochondrial OS=Mus musculus OX=10090 GN=Opa1 PE=1 SV=1	-0.417762	-0.00405554	-0.59558	-0.367186	-0.130826	NA	0.546042	0.456638	0.0591014	-0.244777	-0.64411	0.329693	0.144727	-0.0579934	-0.270245	-0.217387	0.343598	0.571773	-0.0432493	0.365326	NA	NA	0.142281	0.499131	NA	0.56331	0.221527	-0.356331	0.54714	0.524318	0.67176	-0.510411	NA	0.51021	0.612039	-0.0921174	0.0427354	-0.528742	-0.0826866	-0.00943815	0.320904	-0.586452	-0.28255	0.215113	0.0444342	-0.118699	0.177626
P58682	Tlr8	Toll-like receptor 8 OS=Mus musculus OX=10090 GN=Tlr8 PE=1 SV=2	0.00958922	0.179032	0.159246	-0.131207	0.297451	0.245282	0.440096	0.235016	0.131048	-0.256623	-0.604797	0.41072	0.10612	0.324506	0.152393	-0.100903	0.287131	0.278736	0.0356562	0.100052	-0.378288	0.102867	-0.232356	0.0466051	0.484819	0.053637	0.320757	0.075187	0.550725	0.349727	0.105505	-0.267768	-0.113344	0.203936	0.219251	0.121342	0.120077	-0.540804	0.112892	-0.0977124	0.354675	-0.370298	0.0580649	0.262922	-0.11639	0.285722	0.0121792
Q6AW69	Cgnl1	Cingulin-like protein 1 OS=Mus musculus OX=10090 GN=Cgnl1 PE=1 SV=2	-0.253582	-0.0854453	0.407634	0.0450363	-0.229315	0.0545512	0.503257	0.459803	-0.329613	-0.169052	-0.208586	-0.241234	-0.289016	0.478593	0.0806552	0.186544	0.43863	-0.0943185	0.120383	0.170376	0.0969482	0.16126	-0.353121	-0.40174	0.101724	0.476017	0.0323463	-0.0189829	0.0472411	0.362338	0.106387	0.0414217	-0.301506	0.142127	-0.29921	0.173374	0.26297	0.409723	-0.061631	-0.203922	0.0609563	-0.462614	0.386032	0.130353	0.045264	0.0618989	0.179114
Q80X90	Flnb	Filamin-B OS=Mus musculus OX=10090 GN=Flnb PE=1 SV=3	-0.145406	0.0443032	0.185196	0.367762	0.183334	0.159597	0.0102845	0.104991	-0.687047	-0.133717	-0.129691	-0.295138	-0.217279	0.124544	-0.165884	0.062471	0.116381	0.0585338	0.289176	-0.122225	-0.125666	-0.100143	-0.424242	-0.0540407	0.0709036	0.175986	-0.366759	-0.00115771	-0.191458	0.385676	0.0345185	0.162257	-0.19847	0.188365	-0.101832	-0.239766	-0.0873908	0.467512	-0.21638	-0.210136	0.0670496	-0.468491	0.717667	0.0321588	-0.282211	-0.020452	-0.234538
B7FAU9	Flna	Filamin, alpha OS=Mus musculus OX=10090 GN=Flna PE=1 SV=1	-0.246731	0.0511858	0.15192	0.739393	-0.0845666	0.0461137	0.0954566	-0.019188	-0.569911	-0.291868	0.542448	0.0951735	-0.189823	0.0054524	-0.139169	-0.118734	-0.137821	-0.17143	0.0638152	0.0594118	-0.270523	0.177961	-0.193483	0.00794826	-0.0927141	-0.0917376	-0.400724	0.0395305	-0.265154	-0.0146397	0.138608	-0.11609	-0.518775	0.519116	0.092769	0.295381	-0.219743	0.713153	-0.313027	0.0243958	-0.0593985	-0.194659	0.225087	-0.0473964	0.0314934	0.325387	-0.252498
Q922B1	Macrod1	ADP-ribose glycohydrolase MACROD1 OS=Mus musculus OX=10090 GN=Macrod1 PE=1 SV=2	-0.560514	-0.414378	0.376655	-0.656627	-0.0125731	0.176637	-0.0259739	0.222744	-0.110644	0.275033	-0.631034	-0.136608	0.162857	0.567528	-0.0878986	-0.197853	-0.0803869	-0.252	-0.208413	-0.247952	0.208771	0.196641	-0.379497	-0.691363	0.159985	0.110871	0.102597	-0.111797	0.360354	-0.153595	-0.540877	0.00371706	-0.39881	-0.19564	-0.0436183	0.18496	0.167131	-0.142288	0.0830667	0.393698	-0.0958805	0.0742961	0.564734	0.023293	-0.385779	0.010533	0.239684
A2AVA0	Svep1	Sushi, von Willebrand factor type A, EGF and pentraxin domain-containing protein 1 OS=Mus musculus OX=10090 GN=Svep1 PE=1 SV=1	-0.285141	0.0910674	0.509498	0.496319	0.696028	0.548493	-0.473924	0.119311	0.290365	-0.0179159	0.0616184	0.142249	0.126957	0.233341	-0.457428	-0.286261	-0.668648	-0.157528	0.433607	-0.301191	1.13636	0.675578	-0.895077	-0.320708	0.21484	-0.0882527	-0.730633	0.2153	-0.434821	0.21041	-0.499418	0.306161	-0.139205	-0.188117	-0.205299	0.660651	-0.38155	-0.0385469	-0.388365	0.0654991	-0.375837	-0.282878	0.377895	0.884069	-0.299066	0.0729672	0.259215
[truncated: 9,467 more rows]
[truncated: 116 more columns]

## Sheet: BAT metabolite
Table S1b. Abundance of 216 metabolites quantified in BAT
[truncated: 217 more rows]
[truncated: 114 more columns]

## Sheet: Liver protein
Table S1c. Abundance of 10,235 proteins quantified in liver
[truncated: 10,236 more rows]
[truncated: 116 more columns]

## Sheet: Liver metabolite
Table S1b. Abundance of 236 metabolites quantified in liver
[truncated: 237 more rows]
[truncated: 114 more columns]
