# Supplementary material for: Covariation MS uncovers a protein that controls cysteine catabolism
Source: Nature. 2025 Sep 17;647(8088):268–76. doi: 10.1038/s41586-025-09535-5 (PMC12589099; doi:10.1038/s41586-025-09535-5)
Supplement: Supplementary file 5 — Supplementary Tables 1–10. [file 41586_2025_9535_MOESM5_ESM.zip › 2024-04-07889D-s5/Table_S10.xlsx]

## Sheet: tab and column descriptions
Table S10. CDO1 and LRRC58 single nucleotide polymorphisms (SNPs)
Overview:	This spreadsheet summarizes SNPs found for CDO1 and LRRC58
Tab Name	Description
ENSMUSG00000033022_cdo1	SNPs found for CDO1
ENSMUSG00000034158_lrrc58	SNPs found for LRRC58
Column Name	Description
SNP ID	ID of the SNP
LOCATION	Genomic location of the SNP
SDPN	Type of the SNP
REF	Amino acid produced, here using C57b/6J as the reference
A/J	Amino acid produced in A/J
129S1/SvImJ	Amino acid produced in 129S1/SvlmJ
NOD/ShiLtJ	Amino acid produced in NOD/ShiLtJ
NZO/HlLtJ	Amino acid produced in NZO/HiLtJ
CAST/EiJ	Amino acid produced in CAST/EiJ
PWK/PhJ	Amino acid produced in PWK/PhJ
WSB/EiJ	Amino acid produced in WSB/EiJ
CONSEQUENCE	Consequence of the SNP on the protein
CONFIDENCE	Confidence of the SNP mapping

## Sheet: ENSMUSG00000033022_cdo1
Table S10a. CDO1 SNPs
SNP ID	LOCATION	SDPN	REF	A/J	129S1/SvImJ	NOD/ShiLtJ	NZO/HlLtJ	CAST/EiJ	PWK/PhJ	WSB/EiJ	CONSEQUENCE	CONFIDENCE
rs32014189	46841281	ABCDE:FGH	A	A	A	A	A	G	G	G	downstream_gene_variant	HIGH
rs212696177	46841295	ABCDEGH:F	G	G	G	G	G	A	G	G	downstream_gene_variant	HIGH
rs237895935	46841314	ABCDEH:FG	G	G	G	G	G	T	T	G	downstream_gene_variant	HIGH
rs580481952	46841371	ABCDEFH:G	T	T	T	T	T	T	A	T	downstream_gene_variant	HIGH
rs238661893	46841436	ABCDEH:FG	T	T	T	T	T	A	A	T	downstream_gene_variant	HIGH
rs254457700	46841466	ABCDEH:FG	T	T	T	T	T	C	C	T	downstream_gene_variant	HIGH
rs32014188	46841537	ABCDEFH:G	T	T	T	T	T	T	C	T	downstream_gene_variant	HIGH
rs247148170	46841607	ABCDEFH:G	G	G	G	G	G	G	A	G	downstream_gene_variant	HIGH
rs263313376	46841649	ABCDEFG:H	C	C	C	C	C	C	C	T	downstream_gene_variant	HIGH
rs233531045	46841670	ABCDEGH:F	G	G	G	G	G	T	G	G	downstream_gene_variant	HIGH
rs254357141	46841867	ABCDEFH:G	C	C	C	C	C	C	T	C	downstream_gene_variant	HIGH
rs237197117	46842009	ABCDEGH:F	A	A	A	A	A	G	A	A	downstream_gene_variant	HIGH
rs225224813	46842049	ABCDEFH:G	C	C	C	C	C	C	A	C	downstream_gene_variant	HIGH
rs32014186	46842087	ABCDEFH:G	C	C	C	C	C	C	T	C	downstream_gene_variant	HIGH
rs218324828	46842109	ABCDEFH:G	C	C	C	C	C	C	T	C	downstream_gene_variant	HIGH
rs235557202	46842113	ABCDEFH:G	T	T	T	T	T	T	C	T	downstream_gene_variant	HIGH
rs32014185	46842157	ABCDEFH:G	A	A	A	A	A	A	C	A	downstream_gene_variant	HIGH
rs229905533	46842195	ABCDEFG:H	C	C	C	C	C	C	C	A	downstream_gene_variant	HIGH
rs251304275	46842241	ABCDEFH:G	C	C	C	C	C	C	T	C	downstream_gene_variant	HIGH
rs247921594	46842306	ABCDEFH:G	C	C	C	C	C	C	T	C	downstream_gene_variant	HIGH
rs217353853	46842358	ABCDEH:FG	G	G	G	G	G	A	A	G	downstream_gene_variant	HIGH
rs229872535	46842394	ABCDEFH:G	G	G	G	G	G	G	T	G	downstream_gene_variant	HIGH
rs32014184	46842459	ABCDEFH:G	T	T	T	T	T	T	G	T	downstream_gene_variant	HIGH
rs213886461	46842508	ABCDEFH:G	A	A	A	A	A	A	T	A	downstream_gene_variant	HIGH
rs239112422	46842510	ABCDEFH:G	A	A	A	A	A	A	T	A	downstream_gene_variant	HIGH
rs258795552	46842537	ABCDEFH:G	A	A	A	A	A	A	G	A	downstream_gene_variant	HIGH
rs225468029	46842613	ABCDEFH:G	A	A	A	A	A	A	C	A	downstream_gene_variant	HIGH
rs234630703	46842617	ABCDEFH:G	C	C	C	C	C	C	T	C	downstream_gene_variant	HIGH
rs32013353	46842655	ABCDE:FGH	T	T	T	T	T	C	C	C	downstream_gene_variant	HIGH
rs218244200	46842708	ABCDEGH:F	C	C	C	C	C	A	C	C	downstream_gene_variant	HIGH
rs237096369	46842721	ABCDEFG:H	T	T	T	T	T	T	T	C	downstream_gene_variant	HIGH
rs222262426	46842803	ABCDE:FGH	G	G	G	G	G	A	A	A	downstream_gene_variant	HIGH
rs246523443	46842892	ABCDEFG:H	C	C	C	C	C	C	C	T	downstream_gene_variant	HIGH
rs32013352	46842913	ABCDEG:FH	C	C	C	C	C	T	C	T	downstream_gene_variant	HIGH
rs247836088	46842952	ABCDEFH:G	C	C	C	C	C	C	T	C	downstream_gene_variant	HIGH
rs224149735	46842990	ABCDEH:FG	A	A	A	A	A	G	G	A	downstream_gene_variant	HIGH
rs249857690	46842998	ABCDEH:FG	G	G	G	G	G	C	C	G	downstream_gene_variant	HIGH
rs214214020	46843013	ABCDEFG:H	C	C	C	C	C	C	C	T	downstream_gene_variant	HIGH
rs581282686	46843025	ABCDEFG:H	C	C	C	C	C	C	C	A	downstream_gene_variant	HIGH
18:46843038_T_A	46843038	ABCDEFG:H	T	T	T	T	T	T	T	A	downstream_gene_variant	HIGH
rs237071898	46843076	ABCDEFG:H	A	A	A	A	A	A	A	G	downstream_gene_variant	HIGH
rs257399860	46843086	ABCDEFG:H	A	A	A	A	A	A	A	G	downstream_gene_variant	HIGH
rs216049044	46843115	ABCDEFG:H	G	G	G	G	G	G	G	A	downstream_gene_variant	HIGH
rs234537120	46843130	ABCDEFG:H	A	A	A	A	A	A	A	C	downstream_gene_variant	HIGH
rs253407054	46843150	ABCDEFG:H	T	T	T	T	T	T	T	C	downstream_gene_variant	HIGH
rs237494472	46843244	ABCDE:FGH	A	A	A	A	A	G	G	G	downstream_gene_variant	HIGH
rs223685815	46843271	ABCDE:FG:H	T	T	T	T	T	C	C	A	downstream_gene_variant	HIGH
rs579176722	46843388	ABCDE:FGH	C	C	C	C	C	G	G	G	downstream_gene_variant	HIGH
18:46843403_A_G	46843403	ABCDEFG:H	A	A	A	A	A	A	A	G	downstream_gene_variant	HIGH
rs261123671	46843515	ABCDEH:FG	G	G	G	G	G	A	A	G	downstream_gene_variant	HIGH
rs244940765	46843585	ABCDEFG:H	C	C	C	C	C	C	C	T	downstream_gene_variant	HIGH
rs32013351	46843597	ABCDEH:FG	G	G	G	G	G	A	A	G	downstream_gene_variant	HIGH
rs231149696	46843621	ABCDEFG:H	G	G	G	G	G	G	G	A	downstream_gene_variant	HIGH
rs252296242	46843657	ABCDEFH:G	T	T	T	T	T	T	C	T	downstream_gene_variant	HIGH
rs216015960	46843736	ABCDEH:FG	C	C	C	C	C	T	T	C	downstream_gene_variant	HIGH
rs228616651	46843738	ABCDEFG:H	T	T	T	T	T	T	T	A	downstream_gene_variant	HIGH
rs247602046	46843773	ABCDEH:FG	T	T	T	T	T	C	C	T	downstream_gene_variant	HIGH
rs212286620	46843823	ABCDEH:FG	C	C	C	C	C	T	T	C	downstream_gene_variant	HIGH
rs235667600	46843907	ABCDE:FGH	T	T	T	T	T	C	C	C	downstream_gene_variant	HIGH
rs240471404	46844128	ABCDEFG:H	A	A	A	A	A	A	A	G	downstream_gene_variant	HIGH
rs252471860	46844193	ABCDEFH:G	A	A	A	A	A	A	C	A	downstream_gene_variant	HIGH
rs255034989	46844369	ABCDEFH:G	G	G	G	G	G	G	A	G	downstream_gene_variant	HIGH
rs230846539	46844481	ABCDEFG:H	A	A	A	A	A	A	A	G	downstream_gene_variant	HIGH
rs581743690	46844530	ABCDEFG:H	A	A	A	A	A	A	A	T	downstream_gene_variant	HIGH
rs258107851	46844595	ABCDE:FGH	T	T	T	T	T	A	A	A	downstream_gene_variant	HIGH
rs228492249	46844609	ABCDEFG:H	T	T	T	T	T	T	T	G	downstream_gene_variant	HIGH
rs247563089	46844612	ABCDEH:FG	C	C	C	C	C	T	T	C	downstream_gene_variant	HIGH
rs229454158	46844622	ABCDEFG:H	C	C	C	C	C	C	C	T	downstream_gene_variant	HIGH
rs215513484	46844657	ABCDEFG:H	T	T	T	T	T	T	T	G	downstream_gene_variant	HIGH
rs235255493	46844865	ABCDEFG:H	G	G	G	G	G	G	G	T	downstream_gene_variant	HIGH
rs254940302	46844879	ABCDEFG:H	G	G	G	G	G	G	G	A	downstream_gene_variant	HIGH
rs220037894	46844910	ABCDEH:FG	C	C	C	C	C	T	T	C	downstream_gene_variant	HIGH
rs256924642	46844969	ABCDEFG:H	T	T	T	T	T	T	T	G	downstream_gene_variant	HIGH
rs222979009	46845002	ABCDE:FGH	A	A	A	A	A	C	C	C	downstream_gene_variant	HIGH
rs584194389	46845022	ABCDEFG:H	G	G	G	G	G	G	G	A	downstream_gene_variant	HIGH
rs582192476	46845053	ABCDE:FGH	C	C	C	C	C	T	T	T	downstream_gene_variant	HIGH
rs582430889	46845142	ABCDEFG:H	A	A	A	A	A	A	A	T	downstream_gene_variant	HIGH
rs258069330	46845147	ABCDEFG:H	A	A	A	A	A	A	A	G	downstream_gene_variant	HIGH
rs221962108	46845158	ABCDEFG:H	T	T	T	T	T	T	T	C	downstream_gene_variant	HIGH
rs32013350	46845177	ABCDEH:FG	C	C	C	C	C	T	T	C	downstream_gene_variant	HIGH
rs253984283	46845199	ABCDEFG:H	C	C	C	C	C	C	C	T	downstream_gene_variant	HIGH
rs255458708	46845266	ABCDEGH:F	G	G	G	G	G	A	G	G	downstream_gene_variant	HIGH
rs262875450	46845273	ABCDE:FGH	T	T	T	T	T	A	A	A	downstream_gene_variant	HIGH
rs232447347	46845293	ABCDE:FGH	A	A	A	A	A	G	G	G	downstream_gene_variant	HIGH
rs216981027	46845324	ABCDEGH:F	A	A	A	A	A	G	A	A	downstream_gene_variant	HIGH
rs236773050	46845394	ABCDEFG:H	T	T	T	T	T	T	T	G	downstream_gene_variant	HIGH
rs248441207	46845434	ABCDEGH:F	C	C	C	C	C	T	C	C	downstream_gene_variant	HIGH
rs235198544	46845472	ABCDEFG:H	T	T	T	T	T	T	T	C	downstream_gene_variant	HIGH
rs232734122	46845574	ABCDEFH:G	A	A	A	A	A	A	G	A	downstream_gene_variant	HIGH
rs251854900	46845669	ABCDEFG:H	C	C	C	C	C	C	C	T	downstream_gene_variant	HIGH
rs221918253	46845670	ABCDE:FGH	A	A	A	A	A	G	G	G	downstream_gene_variant	HIGH
rs241552125	46845688	ABCDEFG:H	G	G	G	G	G	G	G	A	downstream_gene_variant	HIGH
rs243285856	46845771	ABCDEFG:H	A	A	A	A	A	A	A	G	downstream_gene_variant	HIGH
rs265332443	46845772	ABCDEFG:H	A	A	A	A	A	A	A	T	downstream_gene_variant	HIGH
rs241462605	46845788	ABCDE:FGH	G	G	G	G	G	C	C	C	downstream_gene_variant	HIGH
rs243862134	46845883	ABCDEFG:H	G	G	G	G	G	G	G	A	downstream_gene_variant	HIGH
rs213257160	46845897	ABCDEFG:H	G	G	G	G	G	G	G	A	downstream_gene_variant	HIGH
rs228844109	46845907	ABCDE:FGH	T	T	T	T	T	C	C	C	downstream_gene_variant	HIGH
rs216543266	46846128	ABCDEH:FG	A	A	A	A	A	G	G	A	downstream_gene_variant	HIGH
rs235098484	46846180	ABCDEFG:H	A	A	A	A	A	A	A	T	downstream_gene_variant	HIGH
rs260871783	46846277	ABCDE:FGH	T	T	T	T	T	C	C	C	3_prime_UTR_variant	HIGH
rs221554135	46846282	ABCDEH:FG	A	A	A	A	A	G	G	A	3_prime_UTR_variant	HIGH
rs257946274	46846398	ABCDEFG:H	C	C	C	C	C	C	C	T	3_prime_UTR_variant	HIGH
rs260800731	46846748	ABCDEFG:H	A	A	A	A	A	A	A	G	3_prime_UTR_variant	HIGH
rs32013349	46847074	ABCDE:FGH	A	A	A	A	A	G	G	G	intron_variant	HIGH
rs245760808	46847124	ABCDEFG:H	C	C	C	C	C	C	C	T	intron_variant	HIGH
rs216505926	46847125	ABCDEFG:H	A	A	A	A	A	A	A	G	intron_variant	HIGH
rs213167315	46847251	ABCDEFG:H	C	C	C	C	C	C	C	T	intron_variant	HIGH
rs236213186	46847313	ABCDE:FGH	C	C	C	C	C	G	G	G	intron_variant	HIGH
rs221070142	46847386	ABCDEH:FG	T	T	T	T	T	C	C	T	intron_variant	HIGH
rs254596516	46847396	ABCDEFG:H	A	A	A	A	A	A	A	G	intron_variant	HIGH
rs583105988	46847450	ABCDEFH:G	C	C	C	C	C	C	T	C	intron_variant	HIGH
rs244310958	46847452	ABCDE:FGH	C	C	C	C	C	T	T	T	intron_variant	HIGH
rs262086866	46847459	ABCDEH:FG	C	C	C	C	C	T	T	C	intron_variant	HIGH
rs222593052	46847460	ABCDE:FGH	A	A	A	A	A	G	G	G	intron_variant	HIGH
rs226530955	46847526	ABCDE:FGH	T	T	T	T	T	C	C	C	intron_variant	HIGH
rs245725680	46847557	ABCDEH:FG	G	G	G	G	G	A	A	G	intron_variant	HIGH
rs233658433	46847580	ABCDE:FGH	A	A	A	A	A	G	G	G	intron_variant	HIGH
rs252325312	46847621	ABCDE:FGH	T	T	T	T	T	G	G	G	intron_variant	HIGH
rs212723268	46847632	ABCDEH:FG	C	C	C	C	C	A	A	C	intron_variant	HIGH
rs237945165	46847736	ABCDEH:FG	T	T	T	T	T	G	G	T	intron_variant	HIGH
rs223564524	46847896	ABCDE:FGH	A	A	A	A	A	T	T	T	intron_variant	HIGH
rs234873649	46847925	ABCDEFH:G	C	C	C	C	C	C	T	C	intron_variant	HIGH
rs222816182	46847958	ABCDEFG:H	A	A	A	A	A	A	A	T	intron_variant	HIGH
rs257637737	46848033	ABCDEH:FG	G	G	G	G	G	A	A	G	intron_variant	HIGH
rs258637617	46848076	ABCDE:FGH	A	A	A	A	A	G	G	G	intron_variant	HIGH
rs234683312	46848087	ABCDEFG:H	A	A	A	A	A	A	A	C	intron_variant	HIGH
rs245655685	46848165	ABCDE:FGH	A	A	A	A	A	G	G	G	intron_variant	HIGH
rs215115534	46848172	ABCDE:FGH	T	T	T	T	T	C	C	C	intron_variant	HIGH
rs222393740	46848357	ABCDEFG:H	T	T	T	T	T	T	T	A	intron_variant	HIGH
rs237232771	46848366	ABCDE:FGH	A	A	A	A	A	G	G	G	intron_variant	HIGH
rs241184621	46848553	ABCDEFG:H	C	C	C	C	C	C	C	T	intron_variant	HIGH
rs13464783	46848739	ACD:BEFGH	G	A	A	A	G	G	G	G	synonymous_variant	HIGH
rs227724528	46849335	ABCDE:FGH	C	C	C	C	C	T	T	T	intron_variant	HIGH
rs213923373	46849390	ABCDE:FGH	C	C	C	C	C	A	A	A	intron_variant	HIGH
rs32013348	46849596	ABCDE:FGH	C	C	C	C	C	T	T	T	intron_variant	HIGH
rs32013347	46849724	ABCDE:FGH	G	G	G	G	G	A	A	A	intron_variant	HIGH
rs258912340	46849863	ABCDEFH:G	G	G	G	G	G	G	C	G	intron_variant	HIGH
rs32013346	46849879	ABCDE:FGH	A	A	A	A	A	G	G	G	intron_variant	HIGH
rs587289087	46849912	ABCDE:FGH	T	T	T	T	T	G	G	G	intron_variant	HIGH
rs264393452	46849944	ABCDE:FGH	T	T	T	T	T	C	C	C	intron_variant	HIGH
rs228140829	46849953	ABCDE:FGH	C	C	C	C	C	A	A	A	intron_variant	HIGH
rs249941087	46850005	ABCDEH:FG	G	G	G	G	G	A	A	G	intron_variant	HIGH
rs214310326	46850056	ABCDE:FGH	G	G	G	G	G	T	T	T	intron_variant	HIGH
rs245408958	46850108	ABCDEFH:G	C	C	C	C	C	C	T	C	intron_variant	HIGH
rs234629055	46850428	ABCDE:FGH	T	T	T	T	T	C	C	C	intron_variant	HIGH
rs237550092	46850457	ABCDE:FGH	G	G	G	G	G	A	A	A	intron_variant	HIGH
rs255916831	46850459	ABCDE:FGH	T	T	T	T	T	C	C	C	intron_variant	HIGH
rs30270409	46850492	ACD:BEFGH	C	A	A	A	C	C	C	C	intron_variant	HIGH
rs232432059	46850557	ABCDE:FGH	G	G	G	G	G	A	A	A	intron_variant	HIGH
rs252585482	46850642	ABCDE:FGH	T	T	T	T	T	A	A	A	intron_variant	HIGH
rs221592899	46850710	ABCDE:FGH	T	T	T	T	T	C	C	C	intron_variant	HIGH
rs266111464	46850773	ABCDE:FGH	C	C	C	C	C	T	T	T	intron_variant	HIGH
rs32013345	46850858	ABCDEGH:F	G	G	G	G	G	A	G	G	intron_variant	HIGH
rs244982395	46851039	ABCDE:FGH	G	G	G	G	G	A	A	A	intron_variant	HIGH
rs226151153	46851237	ABCDE:FGH	T	T	T	T	T	C	C	C	intron_variant	HIGH
rs245372214	46851260	ABCDE:FGH	C	C	C	C	C	G	G	G	intron_variant	HIGH
rs228656748	46851311	ABCDEFG:H	G	G	G	G	G	G	G	A	intron_variant	HIGH
rs212608682	46851374	ABCDE:FGH	C	C	C	C	C	T	T	T	intron_variant	HIGH
rs235705131	46851385	ABCDEFG:H	G	G	G	G	G	G	G	A	intron_variant	HIGH
rs232345936	46851510	ABCDEFG:H	G	G	G	G	G	G	G	A	intron_variant	HIGH
rs1134709212	46851958	ABCDEH:FG	C	C	C	C	C	T	T	C	intron_variant	HIGH
rs584908094	46851963	ABCDEH:FG	C	C	C	C	C	T	T	C	intron_variant	HIGH
rs260364062	46852465	ABCDE:FGH	G	G	G	G	G	A	A	A	intron_variant	HIGH
rs3553888187	46852609	ABCDE:FGH	A	A	A	A	A	G	G	G	intron_variant	HIGH
rs214715189	46852663	ABCDEFG:H	C	C	C	C	C	C	C	T	intron_variant	HIGH
rs246132584	46852778	ABCDE:FGH	A	A	A	A	A	C	C	C	intron_variant	HIGH
rs215596363	46852838	ABCDEH:FG	C	C	C	C	C	T	T	C	intron_variant	HIGH
rs239192691	46852991	ABCDE:FGH	T	T	T	T	T	G	G	G	intron_variant	HIGH
rs264090914	46853012	ABCDE:FGH	A	A	A	A	A	G	G	G	intron_variant	HIGH
rs211872585	46853102	ABCDEFH:G	C	C	C	C	C	C	T	C	intron_variant	HIGH
rs237050329	46853156	ABCDE:FGH	G	G	G	G	G	C	C	C	intron_variant	HIGH
rs249570717	46853158	ABCDE:FGH	C	C	C	C	C	T	T	T	intron_variant	HIGH
rs219999315	46853163	ABCDE:FGH	T	T	T	T	T	A	A	A	intron_variant	HIGH
rs32013344	46853233	ABCDE:FGH	G	G	G	G	G	T	T	T	intron_variant	HIGH
rs226250056	46853289	ABCDE:FGH	T	T	T	T	T	C	C	C	intron_variant	HIGH
rs248461842	46853293	ABCDE:FGH	C	C	C	C	C	A	A	A	intron_variant	HIGH
rs264687136	46853311	ABCDE:FGH	T	T	T	T	T	C	C	C	intron_variant	HIGH
rs249533906	46853953	ABCDEH:FG	A	A	A	A	A	G	G	A	intron_variant	HIGH
rs225771414	46854126	ABCDE:FGH	T	T	T	T	T	A	A	A	intron_variant	HIGH
rs251342204	46854144	ABCDE:FGH	C	C	C	C	C	T	T	T	intron_variant	HIGH
rs255585187	46854150	ABCDE:FGH	C	C	C	C	C	A	A	A	intron_variant	HIGH
rs221258745	46854168	ABCDE:FGH	T	T	T	T	T	C	C	C	intron_variant	HIGH
rs258528672	46854208	ABCDE:FGH	T	T	T	T	T	C	C	C	intron_variant	HIGH
rs227636357	46854228	ABCDE:FGH	A	A	A	A	A	G	G	G	intron_variant	HIGH
rs241549373	46854244	ABCDE:FGH	A	A	A	A	A	T	T	T	intron_variant	HIGH
rs266013916	46854274	ABCDE:FGH	C	C	C	C	C	T	T	T	intron_variant	HIGH
18:46854278_C_T	46854278	ABCDE:FGH	C	C	C	C	C	T	T	T	intron_variant	HIGH
rs259744209	46854357	ABCDE:FGH	G	G	G	G	G	A	A	A	intron_variant	HIGH
rs228889598	46854393	ABCDEFH:G	G	G	G	G	G	G	C	G	intron_variant	HIGH
rs243593511	46854412	ABCDEH:FG	A	A	A	A	A	T	T	A	intron_variant	HIGH
rs245868195	46854534	ABCDEFG:H	T	T	T	T	T	T	T	A	intron_variant	HIGH
rs51517822	46854964	ABCDEH:FG	C	C	C	C	C	T	T	C	intron_variant	HIGH
rs241462645	46855022	ABCDEFH:G	C	C	C	C	C	C	A	C	intron_variant	HIGH
rs51870519	46855033	ABCDEH:FG	C	C	C	C	C	T	T	C	intron_variant	HIGH
rs51516410	46855281	ABCDEH:FG	C	C	C	C	C	T	T	C	intron_variant	HIGH
rs48942838	46855282	ABCDEH:FG	T	T	T	T	T	C	C	T	intron_variant	HIGH
rs50856450	46855318	ABCDEH:FG	A	A	A	A	A	T	T	A	intron_variant	HIGH
rs48532678	46855319	ABCDEH:FG	T	T	T	T	T	C	C	T	intron_variant	HIGH
rs579900281	46855335	ABCDEH:FG	G	G	G	G	G	C	C	G	intron_variant	HIGH
rs583520154	46855338	ABCDEH:FG	C	C	C	C	C	A	A	C	intron_variant	HIGH
rs587201585	46855339	ABCDEH:FG	A	A	A	A	A	G	G	A	intron_variant	HIGH
rs580215988	46855342	ABCDEH:FG	C	C	C	C	C	T	T	C	intron_variant	HIGH
rs583696878	46855357	ABCDEH:FG	A	A	A	A	A	C	C	A	intron_variant	HIGH
rs32012503	46855676	ABCDEGH:F	C	C	C	C	C	T	C	C	intron_variant	HIGH
rs1134203723	46855707	ABCDEH:FG	G	G	G	G	G	A	A	G	intron_variant	HIGH
rs234976474	46855928	ABCDEH:FG	C	C	C	C	C	A	A	C	intron_variant	HIGH
rs263874952	46855929	ABCDEH:FG	T	T	T	T	T	C	C	T	intron_variant	HIGH
rs227012358	46855930	ABCDEH:FG	G	G	G	G	G	A	A	G	intron_variant	HIGH
rs244427424	46855931	ABCDEH:FG	T	T	T	T	T	C	C	T	intron_variant	HIGH
rs262146749	46855942	ABCDEH:FG	G	G	G	G	G	A	A	G	intron_variant	HIGH
rs237149680	46855952	ABCDEH:FG	T	T	T	T	T	G	G	T	intron_variant	HIGH
rs255945941	46855958	ABCDEH:FG	A	A	A	A	A	G	G	A	intron_variant	HIGH
rs233731114	46856090	ABCDEH:FG	T	T	T	T	T	C	C	T	intron_variant	HIGH
rs234912039	46856588	ABCDEGH:F	C	C	C	C	C	T	C	C	intron_variant	HIGH
rs263887313	46857068	ABCDEH:FG	G	G	G	G	G	A	A	G	intron_variant	HIGH
rs32012501	46857246	ABCDEH:FG	C	C	C	C	C	T	T	C	intron_variant	HIGH
rs232440858	46857452	ABCDEH:FG	T	T	T	T	T	C	C	T	intron_variant	HIGH
rs259266138	46857464	ABCDEH:FG	C	C	C	C	C	G	G	C	intron_variant	HIGH
rs249098556	46857603	ABCDEH:FG	T	T	T	T	T	C	C	T	intron_variant	HIGH
rs213889244	46857604	ABCDEH:FG	G	G	G	G	G	A	A	G	intron_variant	HIGH
rs32012500	46857869	ABCDEH:FG	G	G	G	G	G	A	A	G	intron_variant	HIGH
rs32012499	46858060	ABCDEH:FG	G	G	G	G	G	A	A	G	intron_variant	HIGH
rs227778993	46858101	ABCDEH:FG	T	T	T	T	T	C	C	T	intron_variant	HIGH
rs243231807	46858239	ABCDEH:FG	A	A	A	A	A	G	G	A	intron_variant	HIGH
rs232335727	46858352	ABCDEH:FG	C	C	C	C	C	T	T	C	intron_variant	HIGH
rs32012498	46858477	ABCDEH:FG	A	A	A	A	A	T	T	A	intron_variant	HIGH
rs32012497	46858612	ABCDEH:FG	T	T	T	T	T	C	C	T	intron_variant	HIGH
rs226276675	46859012	ABCDEH:FG	C	C	C	C	C	A	A	C	intron_variant	HIGH
rs217474026	46859049	ABCDEFH:G	C	C	C	C	C	C	A	C	intron_variant	HIGH
rs239804397	46859084	ABCDEGH:F	C	C	C	C	C	T	C	C	intron_variant	HIGH
rs260544241	46859088	ABCDEGH:F	G	G	G	G	G	A	G	G	intron_variant	HIGH
rs229623938	46859184	ABCDEFH:G	G	G	G	G	G	G	C	G	intron_variant	HIGH
18:46859569_A_T	46859569	ABCDEFH:G	A	A	A	A	A	A	T	A	intron_variant	HIGH
rs255503926	46859877	ABCDEH:FG	G	G	G	G	G	A	A	G	intron_variant	HIGH
18:46859945_A_T	46859945	ABCDEFH:G	A	A	A	A	A	A	T	A	intron_variant	HIGH
rs239388578	46860041	ABCDEH:FG	C	C	C	C	C	G	G	C	intron_variant	HIGH
rs234409286	46860130	ABCDEFH:G	C	C	C	C	C	C	G	C	intron_variant	HIGH
rs254984801	46860178	ABCDEFH:G	A	A	A	A	A	A	T	A	intron_variant	HIGH
rs579159057	46860181	ABCDEFH:G	T	T	T	T	T	T	C	T	intron_variant	HIGH
rs582878080	46860182	ABCDEFH:G	C	C	C	C	C	C	A	C	intron_variant	HIGH
rs212662334	46860246	ABCDEFH:G	C	C	C	C	C	C	T	C	intron_variant	HIGH
rs225354392	46860384	ABCDEGH:F	G	G	G	G	G	A	G	G	intron_variant	HIGH
rs213315604	46860468	ABCDEGH:F	G	G	G	G	G	A	G	G	intron_variant	HIGH
rs232461097	46860481	ABCDEH:FG	T	T	T	T	T	C	C	T	intron_variant	HIGH
rs216420828	46860531	ABCDEGH:F	C	C	C	C	C	T	C	C	intron_variant	HIGH
rs260804476	46860677	ABCDEGH:F	T	T	T	T	T	A	T	T	intron_variant	HIGH
rs236649756	46860831	ABCDEGH:F	C	C	C	C	C	T	C	C	intron_variant	HIGH
rs220092104	46860905	ABCDEH:FG	G	G	G	G	G	A	A	G	intron_variant	HIGH
rs239348175	46860924	ABCDEH:FG	C	C	C	C	C	T	T	C	intron_variant	HIGH
rs251711336	46861099	ABCDEH:FG	C	C	C	C	C	T	T	C	synonymous_variant	HIGH
rs261687488	46861107	ABCDEFH:G	C	C	C	C	C	C	T	C	missense_variant	HIGH
rs245345696	46861251	ABCDEH:FG	G	G	G	G	G	A	A	G	5_prime_UTR_variant	HIGH
rs214801228	46861257	ABCDEFH:G	G	G	G	G	G	G	A	G	5_prime_UTR_variant	HIGH
rs226205666	46861327	ABCDE:FGH	G	G	G	G	G	A	A	A	5_prime_UTR_variant	HIGH
rs251961283	46861618	ABCDEH:FG	T	T	T	T	T	C	C	T	upstream_gene_variant	HIGH
rs239278857	46861880	ABCDEH:FG	T	T	T	T	T	G	G	T	upstream_gene_variant	HIGH
rs211920237	46861937	ABCDEFH:G	C	C	C	C	C	C	T	C	upstream_gene_variant	HIGH
rs249658890	46862032	ABCDE:FGH	C	C	C	C	C	T	T	T	upstream_gene_variant	HIGH
rs30208444	46862173	ACD:BEFGH	G	A	A	A	G	G	G	G	upstream_gene_variant	HIGH
rs219102151	46862324	ABCDEFG:H	A	A	A	A	A	A	A	G	upstream_gene_variant	HIGH
rs258645824	46862425	ABCDEFG:H	C	C	C	C	C	C	C	T	upstream_gene_variant	HIGH
rs233707705	46862900	ABCDEFG:H	C	C	C	C	C	C	C	T	upstream_gene_variant	HIGH
rs254491458	46862929	ABCDEFH:G	G	G	G	G	G	G	A	G	upstream_gene_variant	HIGH
rs32012495	46862944	ABCDE:FGH	T	T	T	T	T	C	C	C	upstream_gene_variant	HIGH
rs32012494	46863000	ABCDEH:FG	C	C	C	C	C	T	T	C	upstream_gene_variant	HIGH
rs239150894	46863181	ABCDEFH:G	C	C	C	C	C	C	T	C	upstream_gene_variant	HIGH
rs253664453	46863398	ABCDEH:FG	T	T	T	T	T	C	C	T	3_prime_UTR_variant	HIGH
rs224133842	46863450	ABCDE:FGH	G	G	G	G	G	T	T	T	3_prime_UTR_variant	HIGH
rs32011703	46863528	ABCDE:FGH	G	G	G	G	G	A	A	A	3_prime_UTR_variant	HIGH
rs252248122	46863986	ABCDEFG:H	A	A	A	A	A	A	A	G	3_prime_UTR_variant	HIGH
rs227628941	46864209	ABCDEH:FG	A	A	A	A	A	T	T	A	3_prime_UTR_variant	HIGH
rs252208405	46864480	ABCDEGH:F	C	C	C	C	C	T	C	C	3_prime_UTR_variant	HIGH
rs237188671	46864853	ABCDEFG:H	C	C	C	C	C	C	C	T	3_prime_UTR_variant	HIGH
rs229137827	46864914	ABCDEFG:H	T	T	T	T	T	T	T	C	3_prime_UTR_variant	HIGH
rs32011702	46864973	ABCDEH:FG	A	A	A	A	A	G	G	A	3_prime_UTR_variant	HIGH
rs219412325	46865314	ABCDEGH:F	C	C	C	C	C	T	C	C	3_prime_UTR_variant	HIGH
rs32011701	46865324	ABCDE:FGH	C	C	C	C	C	G	G	G	3_prime_UTR_variant	HIGH
rs223346655	46865459	ABCDE:FGH	C	C	C	C	C	T	T	T	3_prime_UTR_variant	HIGH
rs251557682	46865727	ABCDEGH:F	C	C	C	C	C	T	C	C	3_prime_UTR_variant	HIGH
rs265519683	46865737	ABCDEGH:F	C	C	C	C	C	T	C	C	3_prime_UTR_variant	HIGH
rs213964675	46865830	ABCDEFG:H	T	T	T	T	T	T	T	C	3_prime_UTR_variant	HIGH
rs239417743	46865901	ABCDEGH:F	G	G	G	G	G	A	G	G	3_prime_UTR_variant	HIGH
rs223762020	46865969	ABCDEGH:F	C	C	C	C	C	T	C	C	3_prime_UTR_variant	HIGH
rs238395844	46865979	ABCDEH:FG	T	T	T	T	T	C	C	T	3_prime_UTR_variant	HIGH
rs256679530	46866197	ABCDE:FGH	T	T	T	T	T	C	C	C	3_prime_UTR_variant	HIGH

## Sheet: ENSMUSG00000034158_lrrc58
Table S10b. LRRC58 SNPs
SNP ID	LOCATION	SDPN	REF	A/J	129S1/SvImJ	NOD/ShiLtJ	NZO/HlLtJ	CAST/EiJ	PWK/PhJ	WSB/EiJ	CONSEQUENCE	CONFIDENCE
rs257614509	37684276	ABCDEFH:G	G	G	G	G	G	G	A	G	upstream_gene_variant	HIGH
rs236473783	37684542	ABCDEFH:G	T	T	T	T	T	T	C	T	upstream_gene_variant	HIGH
rs214426166	37684861	ABCDEFH:G	G	G	G	G	G	G	A	G	upstream_gene_variant	HIGH
rs4174183	37684939	A:BCDEFGH	G	A	G	G	G	G	G	G	upstream_gene_variant	HIGH
rs250109096	37685175	ABCDEFH:G	G	G	G	G	G	G	T	G	upstream_gene_variant	HIGH
rs586128704	37685285	ABCDEFH:G	A	A	A	A	A	A	C	A	upstream_gene_variant	HIGH
rs262236248	37685361	ABCDEFH:G	C	C	C	C	C	C	G	C	upstream_gene_variant	HIGH
rs247497408	37686212	ABCDE:FGH	A	A	A	A	A	G	G	G	upstream_gene_variant	HIGH
rs261330611	37686272	ABCDE:FGH	G	G	G	G	G	T	T	T	upstream_gene_variant	HIGH
rs256397319	37686317	ABCDEFH:G	T	T	T	T	T	T	C	T	upstream_gene_variant	HIGH
rs244196901	37687296	ABCDEFH:G	T	T	T	T	T	T	G	T	upstream_gene_variant	HIGH
rs246623054	37687686	ABCDEFH:G	T	T	T	T	T	T	C	T	upstream_gene_variant	HIGH
rs217606413	37687718	ABCDEFH:G	G	G	G	G	G	G	A	G	upstream_gene_variant	HIGH
rs228457952	37687792	ABCDEFH:G	T	T	T	T	T	T	C	T	upstream_gene_variant	HIGH
rs254055015	37687822	ABCDEFH:G	T	T	T	T	T	T	C	T	upstream_gene_variant	HIGH
rs212000683	37687886	ABCDEFH:G	T	T	T	T	T	T	G	T	upstream_gene_variant	HIGH
rs238998066	37687895	ABCDEFH:G	G	G	G	G	G	G	T	G	upstream_gene_variant	HIGH
rs256754553	37687901	ABCDEFH:G	C	C	C	C	C	C	T	C	upstream_gene_variant	HIGH
rs216837296	37687910	ABCDEFH:G	A	A	A	A	A	A	G	A	upstream_gene_variant	HIGH
rs252984688	37687959	ABCDEFH:G	T	T	T	T	T	T	A	T	upstream_gene_variant	HIGH
rs582676938	37688052	ABCDEFH:G	A	A	A	A	A	A	G	A	upstream_gene_variant	HIGH
rs241064313	37688058	ABCDEFH:G	G	G	G	G	G	G	T	G	upstream_gene_variant	HIGH
rs261733785	37688074	ABCDEFH:G	G	G	G	G	G	G	A	G	upstream_gene_variant	HIGH
rs247359747	37688146	ABCDEFH:G	C	C	C	C	C	C	T	C	upstream_gene_variant	HIGH
rs261385024	37688299	ABCDEFH:G	G	G	G	G	G	G	A	G	upstream_gene_variant	HIGH
rs212121579	37688367	ABCDEFH:G	G	G	G	G	G	G	A	G	upstream_gene_variant	HIGH
rs230868977	37688373	ABCDEFH:G	G	G	G	G	G	G	A	G	upstream_gene_variant	HIGH
rs232533637	37688514	ABCDEFH:G	G	G	G	G	G	G	C	G	upstream_gene_variant	HIGH
rs216449799	37688697	ABCDEFH:G	G	G	G	G	G	G	C	G	upstream_gene_variant	HIGH
rs256563572	37689031	ABCDEG:FH	G	G	G	G	G	A	G	A	synonymous_variant	HIGH
rs220378209	37689077	ABCDEFH:G	T	T	T	T	T	T	G	T	missense_variant	HIGH
rs262194234	37689425	ABCDEFH:G	A	A	A	A	A	A	G	A	intron_variant	HIGH
rs222246764	37689436	ABCDEFH:G	T	T	T	T	T	T	C	T	intron_variant	HIGH
rs240573650	37689443	ABCDEFH:G	C	C	C	C	C	C	G	C	intron_variant	HIGH
rs261352163	37689519	ABCDEFH:G	C	C	C	C	C	C	A	C	intron_variant	HIGH
rs245286153	37689675	ABCDEFH:G	T	T	T	T	T	T	C	T	intron_variant	HIGH
rs230980324	37689823	ABCDEFH:G	T	T	T	T	T	T	A	T	intron_variant	HIGH
rs46849686	37690342	ABCDEFH:G	T	T	T	T	T	T	C	T	intron_variant	HIGH
rs222210286	37690591	ABCDEFH:G	G	G	G	G	G	G	A	G	intron_variant	HIGH
rs248886234	37691108	ABCDEFH:G	C	C	C	C	C	C	T	C	intron_variant	HIGH
rs214848087	37691160	ABCDEFH:G	C	C	C	C	C	C	T	C	intron_variant	HIGH
rs234260171	37691296	ABCDEFH:G	G	G	G	G	G	G	T	G	intron_variant	HIGH
rs255592502	37691468	ABCDEFH:G	C	C	C	C	C	C	T	C	intron_variant	HIGH
rs223339680	37691499	ABCDEFH:G	A	A	A	A	A	A	G	A	intron_variant	HIGH
rs243399329	37691503	ABCDEFH:G	C	C	C	C	C	C	G	C	intron_variant	HIGH
rs220607041	37691520	ABCDEFH:G	C	C	C	C	C	C	T	C	intron_variant	HIGH
rs229931923	37692043	ABCDEFH:G	C	C	C	C	C	C	G	C	intron_variant	HIGH
rs247012846	37692062	ABCDEFH:G	T	T	T	T	T	T	A	T	intron_variant	HIGH
rs214973261	37692063	ABCDEFH:G	T	T	T	T	T	T	A	T	intron_variant	HIGH
rs227602388	37692064	ABCDEFH:G	T	T	T	T	T	T	A	T	intron_variant	HIGH
rs249074546	37692072	ABCDEFG:H	C	C	C	C	C	C	C	T	intron_variant	HIGH
rs51615814	37692126	ABCDEFH:G	G	G	G	G	G	G	A	G	intron_variant	HIGH
rs260952466	37692145	ABCDEFH:G	C	C	C	C	C	C	T	C	intron_variant	HIGH
rs252073492	37692262	ABCDEFH:G	G	G	G	G	G	G	A	G	intron_variant	HIGH
rs51475391	37692300	ABCDEFH:G	A	A	A	A	A	A	G	A	intron_variant	HIGH
rs51533484	37692423	ABCDEFH:G	G	G	G	G	G	G	A	G	intron_variant	HIGH
rs48442658	37692517	ABCDEFH:G	T	T	T	T	T	T	C	T	intron_variant	HIGH
rs47162489	37692841	ABCDEFH:G	G	G	G	G	G	G	A	G	intron_variant	HIGH
rs47391231	37692875	ABCDEFH:G	T	T	T	T	T	T	C	T	intron_variant	HIGH
rs587127400	37692966	ABCDEFH:G	G	G	G	G	G	G	T	G	intron_variant	HIGH
rs581196141	37692967	ABCDEFH:G	C	C	C	C	C	C	T	C	intron_variant	HIGH
rs583601915	37692971	ABCDEFH:G	G	G	G	G	G	G	C	G	intron_variant	HIGH
rs249046318	37692989	ABCDEFH:G	C	C	C	C	C	C	G	C	intron_variant	HIGH
rs215346464	37693163	ABCDEFH:G	T	T	T	T	T	T	C	T	intron_variant	HIGH
rs236076860	37693278	ABCDEFH:G	A	A	A	A	A	A	G	A	intron_variant	HIGH
rs257802932	37693302	ABCDEFH:G	A	A	A	A	A	A	G	A	intron_variant	HIGH
rs240965776	37693433	ABCDEFH:G	T	T	T	T	T	T	G	T	intron_variant	HIGH
rs258817057	37693476	ABCDEFH:G	A	A	A	A	A	A	G	A	intron_variant	HIGH
rs247048831	37693499	ABCDEFH:G	T	T	T	T	T	T	C	T	intron_variant	HIGH
rs229107298	37693612	ABCDEFH:G	T	T	T	T	T	T	C	T	intron_variant	HIGH
rs586874088	37693733	ABCDEFH:G	A	A	A	A	A	A	C	A	intron_variant	HIGH
16:37693739_C_A	37693739	ABCDEFH:G	C	C	C	C	C	C	A	C	intron_variant	HIGH
rs246047736	37693802	ABCDEFH:G	T	T	T	T	T	T	C	T	intron_variant	HIGH
rs215304366	37693814	ABCDEFH:G	A	A	A	A	A	A	G	A	intron_variant	HIGH
rs235267474	37693848	ABCDEFH:G	A	A	A	A	A	A	C	A	intron_variant	HIGH
rs581205127	37693887	ABCDEFH:G	A	A	A	A	A	A	G	A	intron_variant	HIGH
rs584673178	37693889	ABCDEFH:G	T	T	T	T	T	T	C	T	intron_variant	HIGH
rs578326209	37693890	ABCDEFH:G	A	A	A	A	A	A	C	A	intron_variant	HIGH
rs254043374	37693943	ABCDEFH:G	T	T	T	T	T	T	G	T	intron_variant	HIGH
rs213482609	37693952	ABCDEFH:G	T	T	T	T	T	T	C	T	intron_variant	HIGH
rs262397802	37694021	ABCDEFH:G	A	A	A	A	A	A	C	A	intron_variant	HIGH
rs234793151	37694112	ABCDEFH:G	A	A	A	A	A	A	G	A	intron_variant	HIGH
rs252808430	37694151	ABCDEFH:G	C	C	C	C	C	C	T	C	intron_variant	HIGH
rs223125258	37694154	ABCDEFH:G	A	A	A	A	A	A	G	A	intron_variant	HIGH
rs257654783	37694553	ABCDEFH:G	C	C	C	C	C	C	T	C	intron_variant	HIGH
rs1135076778	37694620	ABCDEFH:G	C	C	C	C	C	C	T	C	intron_variant	HIGH
rs46886304	37694698	ABCDEFH:G	A	A	A	A	A	A	G	A	intron_variant	HIGH
rs45940436	37694839	ABCDEFH:G	C	C	C	C	C	C	A	C	intron_variant	HIGH
rs252765332	37695019	ABCDEFH:G	G	G	G	G	G	G	A	G	intron_variant	HIGH
rs220091568	37695238	ABCDEFH:G	G	G	G	G	G	G	A	G	intron_variant	HIGH
rs219565142	37695287	ABCDEFH:G	G	G	G	G	G	G	A	G	intron_variant	HIGH
16:37695330_T_G	37695330	ABCDEFH:G	T	T	T	T	T	T	G	T	intron_variant	HIGH
rs47307522	37695367	ABCDEFH:G	A	A	A	A	A	A	G	A	intron_variant	HIGH
rs51903089	37695455	ABCDEFH:G	T	T	T	T	T	T	C	T	intron_variant	HIGH
rs245849228	37695747	ABCDEFH:G	C	C	C	C	C	C	G	C	intron_variant	HIGH
rs51884586	37695904	ABCDEFH:G	A	A	A	A	A	A	T	A	intron_variant	HIGH
rs46158341	37695930	ABCDEFH:G	A	A	A	A	A	A	T	A	intron_variant	HIGH
rs50989957	37695949	ABCDEFH:G	T	T	T	T	T	T	G	T	intron_variant	HIGH
rs582488273	37696201	ABCDEFH:G	A	A	A	A	A	A	T	A	intron_variant	HIGH
rs255949823	37696280	ABCDEFH:G	A	A	A	A	A	A	G	A	intron_variant	HIGH
rs51839499	37696466	ABCDEFH:G	A	A	A	A	A	A	G	A	intron_variant	HIGH
rs48686515	37696586	ABCDEFH:G	C	C	C	C	C	C	T	C	intron_variant	HIGH
rs51022848	37696953	ABCDEFH:G	G	G	G	G	G	G	A	G	intron_variant	HIGH
rs46742113	37697575	ABCDEFH:G	T	T	T	T	T	T	G	T	intron_variant	HIGH
rs46055243	37697806	ABCDEFH:G	T	T	T	T	T	T	C	T	intron_variant	HIGH
rs227438383	37697851	ABCDEFH:G	G	G	G	G	G	G	A	G	intron_variant	HIGH
rs45984759	37697879	ABCDEFH:G	C	C	C	C	C	C	G	C	intron_variant	HIGH
rs220952557	37697902	ABCDEFH:G	A	A	A	A	A	A	G	A	intron_variant	HIGH
rs239771737	37697915	ABCDEFH:G	A	A	A	A	A	A	G	A	intron_variant	HIGH
rs240643187	37697943	ABCDEFH:G	A	A	A	A	A	A	G	A	intron_variant	HIGH
rs264513109	37697947	ABCDEFH:G	G	G	G	G	G	G	C	G	intron_variant	HIGH
rs233878492	37697955	ABCDEFH:G	A	A	A	A	A	A	C	A	intron_variant	HIGH
rs226092210	37698054	ABCDEFH:G	T	T	T	T	T	T	G	T	intron_variant	HIGH
rs215663536	37698160	ABCDEFH:G	G	G	G	G	G	G	A	G	intron_variant	HIGH
rs232567296	37698168	ABCDEFH:G	T	T	T	T	T	T	C	T	intron_variant	HIGH
rs220538561	37698327	ABCDEFH:G	A	A	A	A	A	A	G	A	intron_variant	HIGH
rs233386840	37698328	ABCDEFH:G	G	G	G	G	G	G	A	G	intron_variant	HIGH
rs50780711	37698973	ABCDEFH:G	G	G	G	G	G	G	A	G	intron_variant	HIGH
rs237489136	37699201	ABCDEFH:G	A	A	A	A	A	A	G	A	intron_variant	HIGH
rs46711928	37699303	ABCDEFH:G	A	A	A	A	A	A	T	A	intron_variant	HIGH
rs251520990	37699514	ABCDEFH:G	C	C	C	C	C	C	G	C	intron_variant	HIGH
rs216313556	37699521	ABCDEFH:G	G	G	G	G	G	G	C	G	intron_variant	HIGH
rs226385267	37699540	ABCDEFH:G	T	T	T	T	T	T	C	T	intron_variant	HIGH
rs47987979	37699755	ABCDEFH:G	A	A	A	A	A	A	T	A	intron_variant	HIGH
rs47337567	37699959	ABCDEFH:G	C	C	C	C	C	C	T	C	intron_variant	HIGH
rs47974735	37700044	ABCDEFH:G	T	T	T	T	T	T	G	T	intron_variant	HIGH
rs248296328	37700356	ABCDEFH:G	G	G	G	G	G	G	A	G	intron_variant	HIGH
rs220209567	37700363	ABCDEFH:G	A	A	A	A	A	A	G	A	intron_variant	HIGH
rs50161453	37700464	ABCDEFH:G	T	T	T	T	T	T	C	T	intron_variant	HIGH
rs46327228	37700500	ABCDEFH:G	A	A	A	A	A	A	G	A	intron_variant	HIGH
rs45922783	37700584	ABCDEFH:G	C	C	C	C	C	C	T	C	intron_variant	HIGH
rs225572264	37700767	ABCDEFH:G	T	T	T	T	T	T	C	T	intron_variant	HIGH
rs50991068	37700777	ABCDEFH:G	G	G	G	G	G	G	A	G	intron_variant	HIGH
rs255033694	37701086	ABCDEFH:G	G	G	G	G	G	G	A	G	intron_variant	HIGH
rs579238496	37701094	ABCDEFH:G	C	C	C	C	C	C	A	C	intron_variant	HIGH
rs1131713335	37701116	ABCDEFH:G	T	T	T	T	T	T	G	T	intron_variant	HIGH
rs51465038	37701237	ABCDEFH:G	G	G	G	G	G	G	A	G	intron_variant	HIGH
rs252103965	37701276	ABCDEFH:G	G	G	G	G	G	G	A	G	intron_variant	HIGH
rs224038751	37701283	ABCDEFH:G	T	T	T	T	T	T	G	T	intron_variant	HIGH
rs242916969	37701292	ABCDEFH:G	G	G	G	G	G	G	A	G	intron_variant	HIGH
rs260208435	37701297	ABCDEFH:G	C	C	C	C	C	C	T	C	intron_variant	HIGH
rs236855298	37701330	ABCDEFH:G	C	C	C	C	C	C	A	C	intron_variant	HIGH
rs50480677	37701874	ABCDEFH:G	A	A	A	A	A	A	G	A	3_prime_UTR_variant	HIGH
rs46512691	37702148	ABCDEFH:G	G	G	G	G	G	G	T	G	3_prime_UTR_variant	HIGH
rs221468008	37702156	ABCDEFH:G	G	G	G	G	G	G	A	G	3_prime_UTR_variant	HIGH
rs45882651	37702184	ABCDEFH:G	A	A	A	A	A	A	G	A	3_prime_UTR_variant	HIGH
rs46890400	37702203	ABCDEFH:G	A	A	A	A	A	A	C	A	3_prime_UTR_variant	HIGH
rs50118863	37702331	ABCDEFH:G	G	G	G	G	G	G	A	G	3_prime_UTR_variant	HIGH
rs226908355	37702411	ABCDEFH:G	T	T	T	T	T	T	C	T	3_prime_UTR_variant	HIGH
rs49516063	37702423	ABCDEFH:G	G	G	G	G	G	G	A	G	3_prime_UTR_variant	HIGH
rs47732102	37702722	ABCDEFH:G	C	C	C	C	C	C	T	C	3_prime_UTR_variant	HIGH
rs46766965	37702811	ABCDEFH:G	G	G	G	G	G	G	T	G	3_prime_UTR_variant	HIGH
rs235225661	37702885	ABCDEFH:G	G	G	G	G	G	G	A	G	3_prime_UTR_variant	HIGH
rs251996227	37702998	ABCDEFH:G	G	G	G	G	G	G	A	G	3_prime_UTR_variant	HIGH
rs46039825	37703055	ABCDEFH:G	A	A	A	A	A	A	G	A	3_prime_UTR_variant	HIGH
rs46951137	37703256	ABCDEFH:G	T	T	T	T	T	T	C	T	3_prime_UTR_variant	HIGH
rs256714862	37703660	ABCDEFH:G	C	C	C	C	C	C	T	C	3_prime_UTR_variant	HIGH
rs225736790	37703740	ABCDEFH:G	C	C	C	C	C	C	T	C	3_prime_UTR_variant	HIGH
rs50366234	37703784	ABCDEFH:G	T	T	T	T	T	T	G	T	3_prime_UTR_variant	HIGH
rs245646355	37703930	ABCDEFH:G	C	C	C	C	C	C	T	C	3_prime_UTR_variant	HIGH
rs213610407	37703935	ABCDEFH:G	C	C	C	C	C	C	T	C	3_prime_UTR_variant	HIGH
rs46743903	37704263	ABCDEFH:G	C	C	C	C	C	C	A	C	3_prime_UTR_variant	HIGH
rs585123787	37704314	ABCDEFH:G	A	A	A	A	A	A	C	A	3_prime_UTR_variant	HIGH
rs587565913	37704337	ABCDEFH:G	A	A	A	A	A	A	G	A	3_prime_UTR_variant	HIGH
rs586109182	37704349	ABCDEFH:G	A	A	A	A	A	A	C	A	3_prime_UTR_variant	HIGH
rs250783096	37704355	ABCDEFH:G	C	C	C	C	C	C	T	C	3_prime_UTR_variant	HIGH
rs219693328	37704375	ABCDEFH:G	G	G	G	G	G	G	C	G	3_prime_UTR_variant	HIGH
rs47548071	37704433	ABCDEFH:G	T	T	T	T	T	T	C	T	3_prime_UTR_variant	HIGH
rs50085996	37704583	ABCDEFH:G	C	C	C	C	C	C	T	C	3_prime_UTR_variant	HIGH
rs51077986	37704671	ABCDEFH:G	G	G	G	G	G	G	A	G	3_prime_UTR_variant	HIGH
rs231974728	37705272	ABCDEFH:G	G	G	G	G	G	G	T	G	3_prime_UTR_variant	HIGH
rs238621146	37705670	ABCDEFH:G	T	T	T	T	T	T	C	T	3_prime_UTR_variant	HIGH
rs255711764	37705825	ABCDEFH:G	C	C	C	C	C	C	T	C	3_prime_UTR_variant	HIGH
rs48908810	37705918	ABCDEFH:G	T	T	T	T	T	T	A	T	3_prime_UTR_variant	HIGH
rs585179144	37706386	ABCDEFH:G	T	T	T	T	T	T	A	T	3_prime_UTR_variant	HIGH
rs586742482	37706424	ABCDEFH:G	G	G	G	G	G	G	A	G	3_prime_UTR_variant	HIGH
rs584194976	37706526	ABCDEFH:G	C	C	C	C	C	C	A	C	3_prime_UTR_variant	HIGH
rs250237328	37707140	ABCDEFH:G	A	A	A	A	A	A	G	A	3_prime_UTR_variant	HIGH
rs46926922	37707245	ABCDEFH:G	A	A	A	A	A	A	G	A	3_prime_UTR_variant	HIGH
rs13466128	37707840	ABCDEFH:G	T	T	T	T	T	T	C	T	3_prime_UTR_variant	HIGH
rs46297272	37708024	ABCDEFH:G	C	C	C	C	C	C	G	C	3_prime_UTR_variant	HIGH
rs47701710	37708178	ABCDEFH:G	T	T	T	T	T	T	G	T	3_prime_UTR_variant	HIGH
rs47009706	37709149	ABCDEFH:G	C	C	C	C	C	C	T	C	3_prime_UTR_variant	HIGH
rs50697004	37709273	ABCDEFH:G	A	A	A	A	A	A	G	A	downstream_gene_variant	HIGH
rs6341682	37709354	ABCDEFH:G	G	G	G	G	G	G	A	G	downstream_gene_variant	HIGH
rs6342155	37709417	ABCDEFH:G	T	T	T	T	T	T	C	T	downstream_gene_variant	HIGH
rs6355166	37709463	ABCDEFH:G	C	C	C	C	C	C	A	C	downstream_gene_variant	HIGH
rs6355694	37709568	ABCDEFH:G	C	C	C	C	C	C	A	C	downstream_gene_variant	HIGH
rs6355720	37709590	ABCDEFH:G	A	A	A	A	A	A	C	A	downstream_gene_variant	HIGH
rs6357658	37709972	ABCDEFH:G	C	C	C	C	C	C	T	C	downstream_gene_variant	HIGH
rs6357674	37709980	ABCDEFH:G	G	G	G	G	G	G	A	G	downstream_gene_variant	HIGH
rs47086860	37710362	ABCDEFH:G	G	G	G	G	G	G	A	G	downstream_gene_variant	HIGH
rs232918152	37710613	ABCDEG:FH	C	C	C	C	C	T	C	T	downstream_gene_variant	HIGH
rs4174184	37710775	A:BCDEFGH	G	A	G	G	G	G	G	G	downstream_gene_variant	HIGH
rs264321968	37710816	ABCDEFH:G	C	C	C	C	C	C	G	C	downstream_gene_variant	HIGH
rs46845149	37710977	ABCDEFH:G	C	C	C	C	C	C	T	C	downstream_gene_variant	HIGH
rs263433048	37711189	ABCDEFH:G	C	C	C	C	C	C	T	C	downstream_gene_variant	HIGH
rs231750821	37711209	ABCDEFH:G	A	A	A	A	A	A	T	A	downstream_gene_variant	HIGH
rs254456172	37711215	ABCDEFH:G	C	C	C	C	C	C	A	C	downstream_gene_variant	HIGH
rs3552160190	37711429	ABCDEFH:G	T	T	T	T	T	T	C	T	downstream_gene_variant	HIGH
16:37711432_A_G	37711432	ABCDEFH:G	A	A	A	A	A	A	G	A	downstream_gene_variant	HIGH
rs265870606	37711576	ABCDEFH:G	G	G	G	G	G	G	A	G	downstream_gene_variant	HIGH
rs228737248	37711588	ABCDEFH:G	T	T	T	T	T	T	A	T	downstream_gene_variant	HIGH
rs244563297	37711769	ABCDEFH:G	G	G	G	G	G	G	A	G	downstream_gene_variant	HIGH
rs233386837	37711821	ABCDEFH:G	A	A	A	A	A	A	G	A	downstream_gene_variant	HIGH
rs240089527	37711985	ABCDEFH:G	T	T	T	T	T	T	C	T	downstream_gene_variant	HIGH
rs261001803	37712000	ABCDEFH:G	T	T	T	T	T	T	A	T	downstream_gene_variant	HIGH
rs220019621	37712140	ABCDEFH:G	T	T	T	T	T	T	C	T	downstream_gene_variant	HIGH
rs223874820	37712162	ABCDEFH:G	G	G	G	G	G	G	A	G	downstream_gene_variant	HIGH
rs244535202	37712332	ABCDEFH:G	G	G	G	G	G	G	A	G	downstream_gene_variant	HIGH
rs256237322	37712378	ABCDEFH:G	T	T	T	T	T	T	C	T	downstream_gene_variant	HIGH
rs107759767	37712407	ABCDEFH:G	G	G	G	G	G	G	A	G	downstream_gene_variant	HIGH
rs108425477	37712411	ABCDEFH:G	G	G	G	G	G	G	A	G	downstream_gene_variant	HIGH
rs108654402	37712545	ABCDEFH:G	T	T	T	T	T	T	G	T	downstream_gene_variant	HIGH
rs108175852	37712606	ABCDEFH:G	G	G	G	G	G	G	A	G	downstream_gene_variant	HIGH
rs237938609	37712615	ABCDEFH:G	A	A	A	A	A	A	T	A	downstream_gene_variant	HIGH
rs108798918	37712746	ABCDEFH:G	T	T	T	T	T	T	G	T	downstream_gene_variant	HIGH
rs108828539	37712859	ABCDEFH:G	A	A	A	A	A	A	G	A	downstream_gene_variant	HIGH
rs108775916	37712891	ABCDEFH:G	A	A	A	A	A	A	G	A	downstream_gene_variant	HIGH
rs107727097	37712897	ABCDEFH:G	A	A	A	A	A	A	G	A	downstream_gene_variant	HIGH
rs50029486	37713176	ABCDEFH:G	A	A	A	A	A	A	G	A	downstream_gene_variant	HIGH
rs50319554	37713470	ABCDEFH:G	T	T	T	T	T	T	C	T	downstream_gene_variant	HIGH
rs47201976	37713514	ABCDEFH:G	T	T	T	T	T	T	C	T	downstream_gene_variant	HIGH
rs47926551	37713532	ABCDEFH:G	T	T	T	T	T	T	C	T	downstream_gene_variant	HIGH
rs51333613	37713553	ABCDEFH:G	T	T	T	T	T	T	G	T	downstream_gene_variant	HIGH
rs51780969	37713582	ABCDEFH:G	T	T	T	T	T	T	C	T	downstream_gene_variant	HIGH
rs263814754	37713708	ABCDEFH:G	T	T	T	T	T	T	C	T	downstream_gene_variant	HIGH
rs232635862	37713709	ABCDEFH:G	G	G	G	G	G	G	A	G	downstream_gene_variant	HIGH
rs224482004	37713828	ABCDEFH:G	G	G	G	G	G	G	A	G	downstream_gene_variant	HIGH
rs236072571	37713920	ABCDEFH:G	G	G	G	G	G	G	A	G	downstream_gene_variant	HIGH
rs263305258	37713922	ABCDEFH:G	G	G	G	G	G	G	A	G	downstream_gene_variant	HIGH
rs215694836	37713958	ABCDEFH:G	G	G	G	G	G	G	A	G	downstream_gene_variant	HIGH
rs242961220	37713998	ABCDEFH:G	C	C	C	C	C	C	T	C	downstream_gene_variant	HIGH
rs236892149	37714026	ABCDEFH:G	G	G	G	G	G	G	C	G	downstream_gene_variant	HIGH
rs251766571	37714050	ABCDEFH:G	C	C	C	C	C	C	A	C	downstream_gene_variant	HIGH
