# Supplementary material for: Covariation MS uncovers a protein that controls cysteine catabolism
Source: Nature. 2025 Sep 17;647(8088):268–76. doi: 10.1038/s41586-025-09535-5 (PMC12589099; doi:10.1038/s41586-025-09535-5)
Supplement: Supplementary file 5 — Supplementary Tables 1–10. [file 41586_2025_9535_MOESM5_ESM.zip › 2024-04-07889D-s5/Table_S2.xlsx]

## Sheet: tab and column descriptions
Table S2. 482,043 Co-operative protein-metabolite edges
Overview:	This spreadsheet summarizes all MPCA co-operative edges from brown adipose tissue (BAT) and liver.
Tab Name	Description
co-operative edges	Co-operative protein-metabolite edges determined by their abundance profiles shown in Table S1. All edges are filtered to p adj < 0.05, following the Benjamini-Hochberg procedure.
non-specific protein regulators	A list of proteins that could correlate with metabolites non-specifically via general properties of metabolism.
Column Name	Description
Uniprot accession	Uniprot accession as the protein identifier
Gene symbol	Official gene symbol as the protein identifier
Description	Protein description
Metabolite	Name of metabolites
Cor BAT	Metabolite-protein correlation determined in BAT.
P BAT	Significance of correlation determined in BAT.
Number BAT	Number of BAT samples in which both the protein and the metabolites were measured.
P adj BAT	Benjamini-Hochberg prodedured-adjusted p value for correlation determined in BAT.
Cor Liver	Metabolite-protein correlation determined in liver.
P Liver	Significance of correlation determined in liver.
Number Liver	Number of liver samples in which both the protein and the metabolites were measured.
P adj Liver	Benjamini-Hochberg prodedured-adjusted p value for correlation determined in liver.

## Sheet: co-operative edges
Table S2a. 482,043 co-operative protein edges in MPCA (5% FDR)
Uniprot accession	Gene symbol	Description	Metabolite	Cor BAT	P BAT	Number BAT	P adj BAT	Cor Liver	P Liver	Number Liver	P adj Liver
O08917	Flot1	Flotillin-1 OS=Mus musculus OX=10090 GN=Flot1 PE=1 SV=1	Acetyl-L-carnitine	-0.626713	0	163	0	-0.259806	0.000810603	163	0.0364435
P25911	Lyn	Tyrosine-protein kinase Lyn OS=Mus musculus OX=10090 GN=Lyn PE=1 SV=4	Creatine	-0.658456	0	163	0	0.269809	0.000495816	163	0.0268917
P41241	Csk	Tyrosine-protein kinase CSK OS=Mus musculus OX=10090 GN=Csk PE=1 SV=2	Creatine	-0.657079	0	163	0	0.287181	0.000201706	163	0.0151306
P26039	Tln1	Talin-1 OS=Mus musculus OX=10090 GN=Tln1 PE=1 SV=2	Creatine	-0.775101	0	163	0	0.418094	2.80349e-08	163	2.31081e-05
A2BH40	Arid1a	AT-rich interactive domain-containing protein 1A OS=Mus musculus OX=10090 GN=Arid1a PE=1 SV=1	Creatine	-0.594348	0	163	0	0.282804	0.00025442	163	0.0176145
Q8C845	Efhd2	EF-hand domain-containing protein D2 OS=Mus musculus OX=10090 GN=Efhd2 PE=1 SV=1	Creatine	-0.600089	0	163	0	0.380237	5.5421e-07	163	0.000242942
Q9R1C7	Prpf40a	Pre-mRNA-processing factor 40 homolog A OS=Mus musculus OX=10090 GN=Prpf40a PE=1 SV=1	Creatine	-0.658146	0	163	0	0.330603	1.63106e-05	163	0.00278104
Q8BRN9	Cc2d1b	Coiled-coil and C2 domain-containing protein 1B OS=Mus musculus OX=10090 GN=Cc2d1b PE=1 SV=1	Creatine	-0.719574	0	163	0	0.261499	0.000746883	163	0.03468
O08784	Tcof1	Treacle protein OS=Mus musculus OX=10090 GN=Tcof1 PE=1 SV=1	Creatine	-0.633281	0	163	0	0.257655	0.000898724	163	0.0388838
Q3UID0	Smarcc2	SWI/SNF complex subunit SMARCC2 OS=Mus musculus OX=10090 GN=Smarcc2 PE=1 SV=1	Creatine	-0.590938	0	163	0	0.265584	0.000611651	163	0.0306504
P14685	Psmd3	26S proteasome non-ATPase regulatory subunit 3 OS=Mus musculus OX=10090 GN=Psmd3 PE=1 SV=3	Creatine	-0.591716	0	163	0	-0.283146	0.000249873	163	0.0174082
Q64727	Vcl	Vinculin OS=Mus musculus OX=10090 GN=Vcl PE=1 SV=4	Creatine	-0.678741	0	163	0	0.306171	7.0461e-05	163	0.00755746
Q9QY06-2	Myo9b	Isoform 2 of Unconventional myosin-IXb OS=Mus musculus OX=10090 GN=Myo9b	Creatine	-0.749204	0	163	0	0.254442	0.00104687	163	0.0426386
Q9WV80	Snx1	Sorting nexin-1 OS=Mus musculus OX=10090 GN=Snx1 PE=1 SV=1	Creatine	-0.800099	0	163	0	0.281794	0.000268281	163	0.0182198
P83093	Stim2	Stromal interaction molecule 2 OS=Mus musculus OX=10090 GN=Stim2 PE=1 SV=2	Creatine	-0.63249	0	163	0	-0.283595	0.000244028	163	0.0171421
P52633	Stat6	Signal transducer and transcription activator 6 OS=Mus musculus OX=10090 GN=Stat6 PE=1 SV=2	Creatine	-0.645592	0	163	0	0.27928	0.000305876	163	0.0198155
Q922U1	Prpf3	U4/U6 small nuclear ribonucleoprotein Prp3 OS=Mus musculus OX=10090 GN=Prpf3 PE=1 SV=1	Creatine	-0.600249	0	163	0	0.254405	0.00104874	163	0.0426844
F6ZDS4	Tpr	Nucleoprotein TPR OS=Mus musculus OX=10090 GN=Tpr PE=1 SV=1	Creatine	-0.641678	0	163	0	0.250661	0.00124971	163	0.0474351
P70268-2	Pkn1	Isoform 2 of Serine/threonine-protein kinase N1 OS=Mus musculus OX=10090 GN=Pkn1	Creatine	-0.644013	0	163	0	0.360188	2.32763e-06	163	0.000702522
Q9WVA4	Tagln2	Transgelin-2 OS=Mus musculus OX=10090 GN=Tagln2 PE=1 SV=4	Creatine	-0.649056	0	163	0	0.38709	3.31825e-07	163	0.000162212
Q62261	Sptbn1	Spectrin beta chain, non-erythrocytic 1 OS=Mus musculus OX=10090 GN=Sptbn1 PE=1 SV=2	Creatine	-0.767001	0	163	0	0.307796	6.41768e-05	163	0.0070966
Q80TY0	Fnbp1	Formin-binding protein 1 OS=Mus musculus OX=10090 GN=Fnbp1 PE=1 SV=2	Creatine	-0.74325	0	163	0	0.381673	4.98228e-07	163	0.000223764
Q9Z0H8	Clip2	CAP-Gly domain-containing linker protein 2 OS=Mus musculus OX=10090 GN=Clip2 PE=1 SV=2	Creatine	-0.593274	0	163	0	0.292509	0.000294643	149	0.0193435
Q6P9J9	Ano6	Anoctamin-6 OS=Mus musculus OX=10090 GN=Ano6 PE=1 SV=1	Creatine	-0.66272	0	163	0	0.323027	2.60274e-05	163	0.00386213
Q6R891	Ppp1r9b	Neurabin-2 OS=Mus musculus OX=10090 GN=Ppp1r9b PE=1 SV=1	Creatine	-0.641036	0	163	0	0.322506	2.68651e-05	163	0.00394586
P22682	Cbl	E3 ubiquitin-protein ligase CBL OS=Mus musculus OX=10090 GN=Cbl PE=1 SV=3	Creatine	-0.665865	0	163	0	0.271391	0.00045795	163	0.0255914
Q8VD75	Hip1	Huntingtin-interacting protein 1 OS=Mus musculus OX=10090 GN=Hip1 PE=1 SV=2	Creatine	-0.609211	0	163	0	0.321777	2.80797e-05	163	0.00406853
Q9R1T4	Septin6	Septin-6 OS=Mus musculus OX=10090 GN=Septin6 PE=1 SV=4	Creatine	-0.712056	0	163	0	0.372761	9.57133e-07	163	0.000363544
Q8CHH9-2	Septin8	Isoform 2 of Septin-8 OS=Mus musculus OX=10090 GN=Septin8	Creatine	-0.699777	0	163	0	0.363424	1.8584e-06	163	0.000596355
O55131	Septin7	Septin-7 OS=Mus musculus OX=10090 GN=Septin7 PE=1 SV=1	Creatine	-0.802552	0	163	0	0.411415	4.87745e-08	163	3.61775e-05
P28661	Septin4	Septin-4 OS=Mus musculus OX=10090 GN=Septin4 PE=1 SV=1	Creatine	-0.684079	0	163	0	0.317412	3.65077e-05	163	0.00484325
Q6A026	Pds5a	Sister chromatid cohesion protein PDS5 homolog A OS=Mus musculus OX=10090 GN=Pds5a PE=1 SV=3	Creatine	-0.588188	0	163	0	0.257688	0.000897331	163	0.0388494
Q9WTM5	Ruvbl2	RuvB-like 2 OS=Mus musculus OX=10090 GN=Ruvbl2 PE=1 SV=3	Creatine	-0.692458	0	163	0	0.311934	5.04627e-05	163	0.00604154
Q9D8B3	Chmp4b	Charged multivesicular body protein 4b OS=Mus musculus OX=10090 GN=Chmp4b PE=1 SV=2	Creatine	-0.597288	0	163	0	0.310331	5.54135e-05	163	0.00643319
P26041	Msn	Moesin OS=Mus musculus OX=10090 GN=Msn PE=1 SV=3	Creatine	-0.755967	0	163	0	0.393719	1.9978e-07	163	0.000108901
P26040	Ezr	Ezrin OS=Mus musculus OX=10090 GN=Ezr PE=1 SV=3	Creatine	-0.763941	0	163	0	0.296941	0.000118557	163	0.0106732
E9Q0Y4	Sipa1	Signal-induced proliferation-associated protein 1 OS=Mus musculus OX=10090 GN=Sipa1 PE=1 SV=1	Creatine	-0.638651	0	163	0	0.338978	9.58934e-06	163	0.00191958
Q9DBR1	Xrn2	5'-3' exoribonuclease 2 OS=Mus musculus OX=10090 GN=Xrn2 PE=1 SV=1	Creatine	-0.600391	0	163	0	0.280031	0.00029416	163	0.0193231
Q920B9	Supt16h	FACT complex subunit SPT16 OS=Mus musculus OX=10090 GN=Supt16h PE=1 SV=2	Creatine	-0.626908	0	163	0	0.294429	0.000136181	163	0.0117041
Q8BG32	Psmd11	26S proteasome non-ATPase regulatory subunit 11 OS=Mus musculus OX=10090 GN=Psmd11 PE=1 SV=3	Creatine	-0.609715	0	163	0	-0.25663	0.000943746	163	0.0399978
P99024	Tubb5	Tubulin beta-5 chain OS=Mus musculus OX=10090 GN=Tubb5 PE=1 SV=1	Creatine	-0.645777	0	163	0	0.325818	2.19423e-05	163	0.00342436
Q9JHJ0	Tmod3	Tropomodulin-3 OS=Mus musculus OX=10090 GN=Tmod3 PE=1 SV=1	Creatine	-0.802554	0	163	0	0.33629	1.13905e-05	163	0.00215761
Q8C9B9	Dido1	Death-inducer obliterator 1 OS=Mus musculus OX=10090 GN=Dido1 PE=1 SV=4	Creatine	-0.640113	0	163	0	0.263053	0.000692464	163	0.0330876
Q99KH8	Stk24	Serine/threonine-protein kinase 24 OS=Mus musculus OX=10090 GN=Stk24 PE=1 SV=1	Creatine	-0.619573	0	163	0	0.275756	0.000366847	163	0.0222423
P56480	Atp5f1b	ATP synthase subunit beta, mitochondrial OS=Mus musculus OX=10090 GN=Atp5f1b PE=1 SV=2	Creatine	0.66035	0	163	0	-0.394138	1.93397e-07	163	0.000105966
E9QP00	Tra2a	Transformer-2 protein homolog alpha OS=Mus musculus OX=10090 GN=Tra2a PE=1 SV=1	Creatine	-0.590613	0	163	0	0.268342	0.000533528	163	0.0281368
B1ASP2	Jak1	Tyrosine-protein kinase OS=Mus musculus OX=10090 GN=Jak1 PE=1 SV=1	Creatine	-0.66888	0	163	0	0.328115	1.90425e-05	163	0.00310011
A6ZI44	Aldoa	Fructose-bisphosphate aldolase OS=Mus musculus OX=10090 GN=Aldoa PE=1 SV=1	Creatine	0.590697	0	163	0	0.547956	3.73035e-14	163	2.72032e-10
P05063	Aldoc	Fructose-bisphosphate aldolase C OS=Mus musculus OX=10090 GN=Aldoc PE=1 SV=4	Creatine	0.618112	0	163	0	0.328987	1.8039e-05	163	0.00298073
P46460	Nsf	Vesicle-fusing ATPase OS=Mus musculus OX=10090 GN=Nsf PE=1 SV=2	Creatine	-0.752264	0	163	0	0.3233	2.55979e-05	163	0.00381333
A0A087WQS0	Tns1	Tensin 1 OS=Mus musculus OX=10090 GN=Tns1 PE=1 SV=1	Creatine	-0.65575	0	163	0	0.316292	3.9027e-05	163	0.00506939
Q5SSZ5	Tns3	Tensin-3 OS=Mus musculus OX=10090 GN=Tns3 PE=1 SV=1	Creatine	-0.72412	0	163	0	0.299402	0.000103373	163	0.00975041
Q9Z0R6	Itsn2	Intersectin-2 OS=Mus musculus OX=10090 GN=Itsn2 PE=1 SV=2	Creatine	-0.756833	0	163	0	0.270698	0.000474183	163	0.0261699
Q8CD76	Klc1	Kinesin light chain OS=Mus musculus OX=10090 GN=Klc1 PE=1 SV=1	Creatine	-0.665816	0	163	0	0.335325	1.21125e-05	163	0.00225432
Q61687	Atrx	Transcriptional regulator ATRX OS=Mus musculus OX=10090 GN=Atrx PE=1 SV=3	Creatine	-0.590944	0	163	0	0.281114	0.000278005	163	0.018641
P27773	Pdia3	Protein disulfide-isomerase A3 OS=Mus musculus OX=10090 GN=Pdia3 PE=1 SV=2	Creatine	-0.695295	0	163	0	0.2618	0.000736039	163	0.0343571
Q8C052	Map1s	Microtubule-associated protein 1S OS=Mus musculus OX=10090 GN=Map1s PE=1 SV=2	Creatine	-0.647016	0	163	0	0.254979	0.00102068	163	0.0420121
Q60875	Arhgef2	Rho guanine nucleotide exchange factor 2 OS=Mus musculus OX=10090 GN=Arhgef2 PE=1 SV=4	Creatine	-0.745426	0	163	0	0.345062	6.45573e-06	163	0.00145354
P20152	Vim	Vimentin OS=Mus musculus OX=10090 GN=Vim PE=1 SV=3	Creatine	-0.631943	0	163	0	0.349152	4.92479e-06	163	0.00120415
P09405	Ncl	Nucleolin OS=Mus musculus OX=10090 GN=Ncl PE=1 SV=2	Creatine	-0.635206	0	163	0	0.285645	0.000218919	163	0.0159595
Q8BRK8	Prkaa2	5'-AMP-activated protein kinase catalytic subunit alpha-2 OS=Mus musculus OX=10090 GN=Prkaa2 PE=1 SV=3	Creatine	0.622395	0	163	0	-0.291166	0.000162738	163	0.0131653
P80318	Cct3	T-complex protein 1 subunit gamma OS=Mus musculus OX=10090 GN=Cct3 PE=1 SV=1	Creatine	-0.597868	0	163	0	-0.299572	0.000102396	163	0.00968679
Q9CPX6	Atg3	Ubiquitin-like-conjugating enzyme ATG3 OS=Mus musculus OX=10090 GN=Atg3 PE=1 SV=1	Creatine	-0.729209	0	163	0	-0.279947	0.000295452	163	0.0193756
P51863	Atp6v0d1	V-type proton ATPase subunit d 1 OS=Mus musculus OX=10090 GN=Atp6v0d1 PE=1 SV=2	Creatine	-0.700589	0	163	0	0.258478	0.000864008	163	0.0379269
Q9DBR7	Ppp1r12a	Protein phosphatase 1 regulatory subunit 12A OS=Mus musculus OX=10090 GN=Ppp1r12a PE=1 SV=2	Creatine	-0.676708	0	163	0	0.395722	1.71003e-07	163	9.62889e-05
P83741-3	Wnk1	Isoform 3 of Serine/threonine-protein kinase WNK1 OS=Mus musculus OX=10090 GN=Wnk1	Creatine	-0.723247	0	163	0	0.250526	0.00125758	163	0.0476197
O35465-2	Fkbp8	Isoform 2 of Peptidyl-prolyl cis-trans isomerase FKBP8 OS=Mus musculus OX=10090 GN=Fkbp8	Creatine	-0.588449	0	163	0	-0.299785	0.000101179	163	0.00961445
Q7TMK9	Syncrip	Heterogeneous nuclear ribonucleoprotein Q OS=Mus musculus OX=10090 GN=Syncrip PE=1 SV=2	Creatine	-0.589827	0	163	0	0.310056	5.63052e-05	163	0.00649867
P70336	Rock2	Rho-associated protein kinase 2 OS=Mus musculus OX=10090 GN=Rock2 PE=1 SV=1	Creatine	-0.671728	0	163	0	0.3311	1.58115e-05	163	0.00272245
P70335	Rock1	Rho-associated protein kinase 1 OS=Mus musculus OX=10090 GN=Rock1 PE=1 SV=1	Creatine	-0.756222	0	163	0	0.264108	0.000657673	163	0.0320417
Q9Z1G3	Atp6v1c1	V-type proton ATPase subunit C 1 OS=Mus musculus OX=10090 GN=Atp6v1c1 PE=1 SV=4	Creatine	-0.668117	0	163	0	0.258984	0.000843291	163	0.0373536
Q99JI6	Rap1b	Ras-related protein Rap-1b OS=Mus musculus OX=10090 GN=Rap1b PE=1 SV=2	Creatine	-0.796353	0	163	0	0.387879	3.12557e-07	163	0.000154934
P61028	Rab8b	Ras-related protein Rab-8B OS=Mus musculus OX=10090 GN=Rab8b PE=1 SV=1	Creatine	-0.777845	0	163	0	0.348074	5.29092e-06	163	0.00126655
Q08481	Pecam1	Platelet endothelial cell adhesion molecule OS=Mus musculus OX=10090 GN=Pecam1 PE=1 SV=1	Creatine	-0.66889	0	163	0	0.271104	0.000464615	163	0.0258335
Q8VDD5	Myh9	Myosin-9 OS=Mus musculus OX=10090 GN=Myh9 PE=1 SV=4	Creatine	-0.780893	0	163	0	0.297753	0.000113329	163	0.0103532
Q9Z1F9	Uba2	SUMO-activating enzyme subunit 2 OS=Mus musculus OX=10090 GN=Uba2 PE=1 SV=1	Creatine	-0.716549	0	163	0	0.381887	4.90331e-07	163	0.000220825
Q9Z1X4-3	Ilf3	Isoform 3 of Interleukin enhancer-binding factor 3 OS=Mus musculus OX=10090 GN=Ilf3	Creatine	-0.615272	0	163	0	0.312776	4.8033e-05	163	0.005841
Q9WUM4	Coro1c	Coronin-1C OS=Mus musculus OX=10090 GN=Coro1c PE=1 SV=2	Creatine	-0.680719	0	163	0	0.398988	1.32414e-07	163	7.8468e-05
Q8BH64	Ehd2	EH domain-containing protein 2 OS=Mus musculus OX=10090 GN=Ehd2 PE=1 SV=1	Creatine	-0.673675	0	163	0	0.339557	9.23774e-06	163	0.0018743
P42208	Septin2	Septin-2 OS=Mus musculus OX=10090 GN=Septin2 PE=1 SV=2	Creatine	-0.794763	0	163	0	0.360883	2.21821e-06	163	0.000679014
P50516	Atp6v1a	V-type proton ATPase catalytic subunit A OS=Mus musculus OX=10090 GN=Atp6v1a PE=1 SV=2	Creatine	-0.683201	0	163	0	0.312636	4.84292e-05	163	0.00587299
Q9JLQ0	Cd2ap	CD2-associated protein OS=Mus musculus OX=10090 GN=Cd2ap PE=1 SV=3	Creatine	-0.686921	0	163	0	0.331999	1.49445e-05	163	0.00261814
Q9Z0P4	Palm	Paralemmin-1 OS=Mus musculus OX=10090 GN=Palm PE=1 SV=1	Creatine	-0.598434	0	163	0	0.376231	2.44618e-06	148	0.000727737
Q6PGL7	Washc2	WASH complex subunit 2 OS=Mus musculus OX=10090 GN=Washc2 PE=1 SV=1	Creatine	-0.724524	0	163	0	0.25719	0.000918914	163	0.039376
P05202	Got2	Aspartate aminotransferase, mitochondrial OS=Mus musculus OX=10090 GN=Got2 PE=1 SV=1	Creatine	0.651261	0	163	0	-0.305793	7.20016e-05	163	0.00766741
Q9R1T2	Sae1	SUMO-activating enzyme subunit 1 OS=Mus musculus OX=10090 GN=Sae1 PE=1 SV=1	Creatine	-0.638385	0	163	0	0.35872	2.57579e-06	163	0.000756338
Q80U87	Usp8	Ubiquitin carboxyl-terminal hydrolase 8 OS=Mus musculus OX=10090 GN=Usp8 PE=1 SV=2	Creatine	-0.646428	0	163	0	0.260899	0.00076891	163	0.0352913
O70318	Epb41l2	Band 4.1-like protein 2 OS=Mus musculus OX=10090 GN=Epb41l2 PE=1 SV=2	Creatine	-0.605815	0	163	0	0.351192	4.29697e-06	163	0.00109322
Q62418	Dbnl	Drebrin-like protein OS=Mus musculus OX=10090 GN=Dbnl PE=1 SV=2	Creatine	-0.694091	0	163	0	0.327845	1.93635e-05	163	0.00313683
P50518	Atp6v1e1	V-type proton ATPase subunit E 1 OS=Mus musculus OX=10090 GN=Atp6v1e1 PE=1 SV=2	Creatine	-0.667162	0	163	0	0.306518	6.90714e-05	163	0.00745322
Q3TKT4-2	Smarca4	Isoform 2 of Transcription activator BRG1 OS=Mus musculus OX=10090 GN=Smarca4	Creatine	-0.590124	0	163	0	0.295667	0.00012721	163	0.0111841
Q99PT1	Arhgdia	Rho GDP-dissociation inhibitor 1 OS=Mus musculus OX=10090 GN=Arhgdia PE=1 SV=3	Creatine	-0.757609	0	163	0	0.384237	4.11405e-07	163	0.00019213
P59999	Arpc4	Actin-related protein 2/3 complex subunit 4 OS=Mus musculus OX=10090 GN=Arpc4 PE=1 SV=3	Creatine	-0.696353	0	163	0	0.258452	0.000865085	163	0.0379522
Q60605	Myl6	Myosin light polypeptide 6 OS=Mus musculus OX=10090 GN=Myl6 PE=1 SV=3	Creatine	-0.691959	0	163	0	0.333164	1.38879e-05	163	0.00248536
Q99JY9	Actr3	Actin-related protein 3 OS=Mus musculus OX=10090 GN=Actr3 PE=1 SV=3	Creatine	-0.746121	0	163	0	0.3181	3.5039e-05	163	0.00470991
Q641P0	Actr3b	Actin-related protein 3B OS=Mus musculus OX=10090 GN=Actr3b PE=1 SV=1	Creatine	-0.694293	0	163	0	0.353858	3.58993e-06	163	0.0009642
Q6A065	Cep170	Centrosomal protein of 170 kDa OS=Mus musculus OX=10090 GN=Cep170 PE=1 SV=2	Creatine	-0.752964	0	163	0	0.34691	5.71526e-06	163	0.00133673
Q8BYW1	Arhgap25	Rho GTPase-activating protein 25 OS=Mus musculus OX=10090 GN=Arhgap25 PE=1 SV=2	Creatine	-0.596628	0	163	0	0.349404	4.84291e-06	163	0.00119077
Q80Y17	Llgl1	Lethal(2) giant larvae protein homolog 1 OS=Mus musculus OX=10090 GN=Llgl1 PE=1 SV=1	Creatine	-0.589218	0	163	0	0.331157	9.88148e-05	133	0.00946291
A0A1B0GSX7	Nup98	Nuclear pore complex protein Nup98-Nup96 OS=Mus musculus OX=10090 GN=Nup98 PE=1 SV=1	Creatine	-0.613891	0	163	0	0.249931	0.0012928	163	0.048404
Q8VDR9	Dock6	Dedicator of cytokinesis protein 6 OS=Mus musculus OX=10090 GN=Dock6 PE=1 SV=4	Creatine	-0.641268	0	163	0	0.318935	3.33282e-05	163	0.00455001
F8VQ05	Fryl	FRY-like transcription coactivator OS=Mus musculus OX=10090 GN=Fryl PE=1 SV=1	Creatine	-0.666303	0	163	0	0.280037	0.000294062	163	0.0193197
Q71FD7	Fblim1	Filamin-binding LIM protein 1 OS=Mus musculus OX=10090 GN=Fblim1 PE=1 SV=2	Creatine	-0.663572	0	163	0	0.33737	0.000560469	101	0.0290308
Q9D1J1	Necap2	Adaptin ear-binding coat-associated protein 2 OS=Mus musculus OX=10090 GN=Necap2 PE=1 SV=1	Creatine	-0.716136	0	163	0	0.433565	7.41546e-09	163	7.87824e-06
Q9Z2E1	Mbd2	Methyl-CpG-binding domain protein 2 OS=Mus musculus OX=10090 GN=Mbd2 PE=2 SV=2	Creatine	-0.597788	0	163	0	0.336093	1.15343e-05	163	0.00217785
Q9JKF1	Iqgap1	Ras GTPase-activating-like protein IQGAP1 OS=Mus musculus OX=10090 GN=Iqgap1 PE=1 SV=2	Creatine	-0.721349	0	163	0	0.37206	1.00679e-06	163	0.000376869
P63260	Actg1	Actin, cytoplasmic 2 OS=Mus musculus OX=10090 GN=Actg1 PE=1 SV=1	Creatine	-0.69749	0	163	0	0.316094	3.94873e-05	163	0.00511136
P35821	Ptpn1	Tyrosine-protein phosphatase non-receptor type 1 OS=Mus musculus OX=10090 GN=Ptpn1 PE=1 SV=2	Creatine	-0.683989	0	163	0	0.326558	2.09656e-05	163	0.00331798
Q61166	Mapre1	Microtubule-associated protein RP/EB family member 1 OS=Mus musculus OX=10090 GN=Mapre1 PE=1 SV=3	Creatine	-0.721169	0	163	0	0.326797	2.06581e-05	163	0.00328402
Q9CPW4	Arpc5	Actin-related protein 2/3 complex subunit 5 OS=Mus musculus OX=10090 GN=Arpc5 PE=1 SV=3	Creatine	-0.676894	0	163	0	0.34764	5.44565e-06	163	0.0012922
O54724	Cavin1	Caveolae-associated protein 1 OS=Mus musculus OX=10090 GN=Cavin1 PE=1 SV=1	Creatine	-0.727005	0	163	0	0.255834	0.000980152	163	0.0409481
O35639	Anxa3	Annexin A3 OS=Mus musculus OX=10090 GN=Anxa3 PE=1 SV=4	Creatine	-0.6205	0	163	0	0.406113	7.50583e-08	163	5.09045e-05
P35831	Ptpn12	Tyrosine-protein phosphatase non-receptor type 12 OS=Mus musculus OX=10090 GN=Ptpn12 PE=1 SV=3	Creatine	-0.775817	0	163	0	0.343975	6.93298e-06	163	0.00153065
Q9WUM3	Coro1b	Coronin-1B OS=Mus musculus OX=10090 GN=Coro1b PE=1 SV=1	Creatine	-0.771659	0	163	0	0.36681	1.46449e-06	163	0.000498199
Q9DCX2	Atp5pd	ATP synthase subunit d, mitochondrial OS=Mus musculus OX=10090 GN=Atp5pd PE=1 SV=3	Creatine	0.646252	0	163	0	-0.31785	3.55667e-05	163	0.00475768
Q5FWK3	Arhgap1	Rho GTPase-activating protein 1 OS=Mus musculus OX=10090 GN=Arhgap1 PE=1 SV=1	Creatine	-0.700009	0	163	0	0.251025	0.00122872	163	0.0469674
Q6P8X1	Snx6	Sorting nexin-6 OS=Mus musculus OX=10090 GN=Snx6 PE=1 SV=2	Creatine	-0.777849	0	163	0	0.289923	0.000174061	163	0.0137508
Q9D8U8	Snx5	Sorting nexin-5 OS=Mus musculus OX=10090 GN=Snx5 PE=1 SV=1	Creatine	-0.633054	0	163	0	0.250748	0.00124468	163	0.0473365
Q6A028	Swap70	Switch-associated protein 70 OS=Mus musculus OX=10090 GN=Swap70 PE=1 SV=2	Creatine	-0.682463	0	163	0	0.254935	0.00102281	163	0.0420633
Q3UHJ0	Aak1	AP2-associated protein kinase 1 OS=Mus musculus OX=10090 GN=Aak1 PE=1 SV=2	Creatine	-0.615198	0	163	0	0.282952	0.000252445	163	0.0175336
Q91Z96	Bmp2k	BMP-2-inducible protein kinase OS=Mus musculus OX=10090 GN=Bmp2k PE=1 SV=1	Creatine	-0.608642	0	163	0	0.265293	0.000620483	163	0.0309205
Q61543	Glg1	Golgi apparatus protein 1 OS=Mus musculus OX=10090 GN=Glg1 PE=1 SV=1	Creatine	-0.587826	0	163	0	0.372832	9.5225e-07	163	0.000362403
Q8C2E7	Washc5	WASH complex subunit 5 OS=Mus musculus OX=10090 GN=Washc5 PE=1 SV=2	Creatine	-0.714555	0	163	0	0.278315	0.000321551	163	0.020463
P32067	Ssb	Lupus La protein homolog OS=Mus musculus OX=10090 GN=Ssb PE=1 SV=1	Creatine	-0.605789	0	163	0	0.325648	2.21722e-05	163	0.00345154
Q8K1I7	Wipf1	WAS/WASL-interacting protein family member 1 OS=Mus musculus OX=10090 GN=Wipf1 PE=1 SV=1	Creatine	-0.595769	0	163	0	0.309371	5.8589e-05	163	0.00667477
O09012	Pex5	Peroxisomal targeting signal 1 receptor OS=Mus musculus OX=10090 GN=Pex5 PE=1 SV=2	Creatine	-0.59576	0	163	0	-0.398111	1.41861e-07	163	8.28725e-05
Q64010	Crk	Adapter molecule crk OS=Mus musculus OX=10090 GN=Crk PE=1 SV=1	Creatine	-0.597187	0	163	0	0.249277	0.00133259	163	0.0492513
Q8CBW3	Abi1	Abl interactor 1 OS=Mus musculus OX=10090 GN=Abi1 PE=1 SV=3	Creatine	-0.790303	0	163	0	0.289725	0.000175936	163	0.0138413
P40124	Cap1	Adenylyl cyclase-associated protein 1 OS=Mus musculus OX=10090 GN=Cap1 PE=1 SV=4	Creatine	-0.678026	0	163	0	0.359642	2.41711e-06	163	0.00072183
Q8BPU7	Elmo1	Engulfment and cell motility protein 1 OS=Mus musculus OX=10090 GN=Elmo1 PE=1 SV=2	Creatine	-0.599169	0	163	0	0.39898	1.32497e-07	163	7.84956e-05
Q8C0E3-2	Trim47	Isoform 2 of E3 ubiquitin-protein ligase TRIM47 OS=Mus musculus OX=10090 GN=Trim47	Creatine	-0.611528	0	163	0	0.346288	5.95504e-06	163	0.00137584
Q8K2Y9	Ccm2	Cerebral cavernous malformations protein 2 homolog OS=Mus musculus OX=10090 GN=Ccm2 PE=1 SV=1	Creatine	-0.621069	0	163	0	0.257733	0.000895405	163	0.0387852
B2RXR6	Ankrd44	Serine/threonine-protein phosphatase 6 regulatory ankyrin repeat subunit B OS=Mus musculus OX=10090 GN=Ankrd44 PE=1 SV=1	Creatine	-0.610984	0	163	0	0.261612	0.000742791	163	0.0345589
Q6R0H7	Gnas	Guanine nucleotide-binding protein G(s) subunit alpha isoforms XLas OS=Mus musculus OX=10090 GN=Gnas PE=1 SV=1	Creatine	-0.605216	0	163	0	0.259817	0.000810152	163	0.0364333
P27601	Gna13	Guanine nucleotide-binding protein subunit alpha-13 OS=Mus musculus OX=10090 GN=Gna13 PE=1 SV=1	Creatine	-0.619113	0	163	0	0.267273	0.00056264	163	0.0290886
Q9QXZ0-3	Macf1	Isoform 3 of Microtubule-actin cross-linking factor 1 OS=Mus musculus OX=10090 GN=Macf1	Creatine	-0.599492	0	163	0	0.262549	0.000709717	163	0.0335851
Q60598	Cttn	Src substrate cortactin OS=Mus musculus OX=10090 GN=Cttn PE=1 SV=2	Creatine	-0.762039	0	163	0	0.269837	0.000495123	163	0.0268685
Q9Z0F8	Adam17	Disintegrin and metalloproteinase domain-containing protein 17 OS=Mus musculus OX=10090 GN=Adam17 PE=1 SV=3	Creatine	-0.711338	0	163	0	0.329242	1.77555e-05	163	0.00294894
Q03265	Atp5f1a	ATP synthase subunit alpha, mitochondrial OS=Mus musculus OX=10090 GN=Atp5f1a PE=1 SV=1	Creatine	0.715574	0	163	0	-0.352011	4.0668e-06	163	0.00105092
Q61210	Arhgef1	Rho guanine nucleotide exchange factor 1 OS=Mus musculus OX=10090 GN=Arhgef1 PE=1 SV=2	Creatine	-0.772415	0	163	0	0.284208	0.000236263	163	0.0167976
O55033	Nck2	Cytoplasmic protein NCK2 OS=Mus musculus OX=10090 GN=Nck2 PE=1 SV=1	Creatine	-0.623543	0	163	0	0.326668	2.08233e-05	163	0.00330384
Q61656	Ddx5	Probable ATP-dependent RNA helicase DDX5 OS=Mus musculus OX=10090 GN=Ddx5 PE=1 SV=2	Creatine	-0.608666	0	163	0	0.257977	0.000884988	163	0.0385088
P15261	Ifngr1	Interferon gamma receptor 1 OS=Mus musculus OX=10090 GN=Ifngr1 PE=1 SV=3	Creatine	-0.634696	0	163	0	0.266672	0.00105199	148	0.0427544
Q9CPQ8	Atp5mg	ATP synthase subunit g, mitochondrial OS=Mus musculus OX=10090 GN=Atp5mg PE=1 SV=1	Creatine	0.73657	0	163	0	-0.253881	0.00107494	163	0.0433343
P84096	Rhog	Rho-related GTP-binding protein RhoG OS=Mus musculus OX=10090 GN=Rhog PE=1 SV=1	Creatine	-0.689961	0	163	0	0.375661	7.75575e-07	163	0.000312303
P60122	Ruvbl1	RuvB-like 1 OS=Mus musculus OX=10090 GN=Ruvbl1 PE=1 SV=1	Creatine	-0.712609	0	163	0	0.250314	0.00127003	163	0.047891
Q9CVB6	Arpc2	Actin-related protein 2/3 complex subunit 2 OS=Mus musculus OX=10090 GN=Arpc2 PE=1 SV=3	Creatine	-0.670732	0	163	0	0.324419	2.3908e-05	163	0.00363586
Q8R550	Sh3kbp1	SH3 domain-containing kinase-binding protein 1 OS=Mus musculus OX=10090 GN=Sh3kbp1 PE=1 SV=1	Creatine	-0.602321	0	163	0	0.362025	2.04893e-06	163	0.000640733
Q9ER00	Stx12	Syntaxin-12 OS=Mus musculus OX=10090 GN=Stx12 PE=1 SV=1	Creatine	-0.671576	0	163	0	0.299773	0.000101247	163	0.00961884
P70460	Vasp	Vasodilator-stimulated phosphoprotein OS=Mus musculus OX=10090 GN=Vasp PE=1 SV=4	Creatine	-0.739437	0	163	0	0.369343	1.22326e-06	163	0.000437013
Q3THE2	Myl12b	Myosin regulatory light chain 12B OS=Mus musculus OX=10090 GN=Myl12b PE=1 SV=2	Creatine	-0.648656	0	163	0	0.280439	0.000287965	163	0.0190739
Q6ZWQ9	Myl12a	Myosin, light chain 12A, regulatory, non-sarcomeric OS=Mus musculus OX=10090 GN=Myl12a PE=1 SV=1	Creatine	-0.622911	0	163	0	0.295125	0.000131067	163	0.0114139
Q9JK48-2	Sh3glb1	Isoform 2 of Endophilin-B1 OS=Mus musculus OX=10090 GN=Sh3glb1	Creatine	-0.63926	0	163	0	0.302644	8.61345e-05	163	0.00862234
Q61183	Papola	Poly(A) polymerase alpha OS=Mus musculus OX=10090 GN=Papola PE=1 SV=4	Creatine	-0.631634	0	163	0	0.261568	0.000744392	163	0.0346036
O70293-2	Grk6	Isoform GRK6B of G protein-coupled receptor kinase 6 OS=Mus musculus OX=10090 GN=Grk6	Creatine	-0.71357	0	163	0	0.280128	0.000292674	163	0.0192705
Q9DBG9	Tax1bp3	Tax1-binding protein 3 OS=Mus musculus OX=10090 GN=Tax1bp3 PE=1 SV=1	Creatine	-0.589634	0	163	0	0.40286	9.74265e-08	163	6.15503e-05
Q9JJF9	Sppl2a	Signal peptide peptidase-like 2A OS=Mus musculus OX=10090 GN=Sppl2a PE=1 SV=2	Creatine	-0.602362	0	163	0	0.379099	6.02829e-07	163	0.000258197
P34022	Ranbp1	Ran-specific GTPase-activating protein OS=Mus musculus OX=10090 GN=Ranbp1 PE=1 SV=2	Creatine	-0.663216	0	163	0	0.254853	0.00102677	163	0.0421699
Q62523	Zyx	Zyxin OS=Mus musculus OX=10090 GN=Zyx PE=1 SV=2	Creatine	-0.599308	0	163	0	0.335743	1.17942e-05	163	0.00221127
Q9JM76	Arpc3	Actin-related protein 2/3 complex subunit 3 OS=Mus musculus OX=10090 GN=Arpc3 PE=1 SV=3	Creatine	-0.588323	0	163	0	0.266829	0.000575142	163	0.0294909
Q71FD5	Znrf2	E3 ubiquitin-protein ligase ZNRF2 OS=Mus musculus OX=10090 GN=Znrf2 PE=1 SV=1	Creatine	-0.597633	0	163	0	-0.30709	6.68401e-05	163	0.00728396
Q3UMB9	Washc4	WASH complex subunit 4 OS=Mus musculus OX=10090 GN=Washc4 PE=1 SV=2	Creatine	-0.615954	0	163	0	0.316298	3.90127e-05	163	0.00506847
P09055-2	Itgb1	Isoform 2 of Integrin beta-1 OS=Mus musculus OX=10090 GN=Itgb1	Creatine	-0.719849	0	163	0	0.297503	0.000114912	163	0.0104492
P09055	Itgb1	Integrin beta-1 OS=Mus musculus OX=10090 GN=Itgb1 PE=1 SV=1	Creatine	-0.746604	0	163	0	0.358188	2.67186e-06	163	0.000778088
Q99KF1	Tmed9	Transmembrane emp24 domain-containing protein 9 OS=Mus musculus OX=10090 GN=Tmed9 PE=1 SV=2	Creatine	-0.612856	0	163	0	0.292179	0.000154018	163	0.0127056
P61161	Actr2	Actin-related protein 2 OS=Mus musculus OX=10090 GN=Actr2 PE=1 SV=1	Creatine	-0.750437	0	163	0	0.360584	2.26471e-06	163	0.000689416
Q9QYG0	Ndrg2	Protein NDRG2 OS=Mus musculus OX=10090 GN=Ndrg2 PE=1 SV=1	Creatine	0.730638	0	163	0	-0.272472	0.0004336	163	0.0247309
Q62093	Srsf2	Serine/arginine-rich splicing factor 2 OS=Mus musculus OX=10090 GN=Srsf2 PE=1 SV=4	Creatine	-0.617776	0	163	0	0.249748	0.00130381	163	0.0486391
P10852-2	Slc3a2	Isoform 2 of 4F2 cell-surface antigen heavy chain OS=Mus musculus OX=10090 GN=Slc3a2	Creatine	-0.591663	0	163	0	0.396952	1.55354e-07	163	8.90069e-05
P51569	Gla	Alpha-galactosidase A OS=Mus musculus OX=10090 GN=Gla PE=1 SV=1	Creatine	-0.644765	0	163	0	0.379704	5.76481e-07	163	0.000249968
Q9Z0H7	Bcl10	B-cell lymphoma/leukemia 10 OS=Mus musculus OX=10090 GN=Bcl10 PE=1 SV=1	Creatine	-0.684929	0	163	0	0.316032	3.96339e-05	163	0.0051219
Q61937	Npm1	Nucleophosmin OS=Mus musculus OX=10090 GN=Npm1 PE=1 SV=1	Creatine	-0.659659	0	163	0	0.304567	7.72253e-05	163	0.00803131
O55222	Ilk	Integrin-linked protein kinase OS=Mus musculus OX=10090 GN=Ilk PE=1 SV=2	Creatine	-0.749731	0	163	0	0.468934	2.72826e-10	163	5.4257e-07
O35887	Calu	Calumenin OS=Mus musculus OX=10090 GN=Calu PE=1 SV=1	Creatine	-0.655527	0	163	0	0.25746	0.000907136	163	0.0390942
P47753	Capza1	F-actin-capping protein subunit alpha-1 OS=Mus musculus OX=10090 GN=Capza1 PE=1 SV=4	Creatine	-0.633501	0	163	0	0.345014	6.47596e-06	163	0.00145655
Q80XN0	Bdh1	D-beta-hydroxybutyrate dehydrogenase, mitochondrial OS=Mus musculus OX=10090 GN=Bdh1 PE=1 SV=2	Creatine	0.59855	0	163	0	-0.346262	5.9651e-06	163	0.00137737
Q8VEH3	Arl8a	ADP-ribosylation factor-like protein 8A OS=Mus musculus OX=10090 GN=Arl8a PE=1 SV=1	Creatine	-0.668186	0	163	0	0.26793	0.000954592	149	0.040289
O08553	Dpysl2	Dihydropyrimidinase-related protein 2 OS=Mus musculus OX=10090 GN=Dpysl2 PE=1 SV=2	Creatine	-0.67983	0	163	0	0.344079	6.88578e-06	163	0.00152281
E9PXF8	Sbf2	Myotubularin-related protein 13 OS=Mus musculus OX=10090 GN=Sbf2 PE=1 SV=1	Creatine	-0.691199	0	163	0	0.268839	0.000520472	163	0.0277005
O88844	Idh1	Isocitrate dehydrogenase [NADP] cytoplasmic OS=Mus musculus OX=10090 GN=Idh1 PE=1 SV=2	Creatine	-0.629563	0	163	0	-0.344279	6.79601e-06	163	0.00150823
Q01730	Rsu1	Ras suppressor protein 1 OS=Mus musculus OX=10090 GN=Rsu1 PE=1 SV=3	Creatine	-0.770293	0	163	0	0.407215	6.86682e-08	163	4.76989e-05
Q91YR7	Prpf6	Pre-mRNA-processing factor 6 OS=Mus musculus OX=10090 GN=Prpf6 PE=1 SV=1	Creatine	-0.595798	0	163	0	0.260491	0.000784224	163	0.0357256
Q8BH43	Wasf2	Wiskott-Aldrich syndrome protein family member 2 OS=Mus musculus OX=10090 GN=Wasf2 PE=1 SV=1	Creatine	-0.751708	0	163	0	0.353083	3.78326e-06	163	0.000999239
Q9QZL0	Ripk3	Receptor-interacting serine/threonine-protein kinase 3 OS=Mus musculus OX=10090 GN=Ripk3 PE=1 SV=2	Creatine	-0.617214	0	163	0	0.305109	7.48723e-05	163	0.00787848
O70439	Stx7	Syntaxin-7 OS=Mus musculus OX=10090 GN=Stx7 PE=1 SV=3	Creatine	-0.719591	0	163	0	0.371327	1.06131e-06	163	0.000392438
Q91VR2	Atp5f1c	ATP synthase subunit gamma, mitochondrial OS=Mus musculus OX=10090 GN=Atp5f1c PE=1 SV=1	Creatine	0.699656	0	163	0	-0.335478	1.19947e-05	163	0.00223987
P56382	Atp5f1e	ATP synthase subunit epsilon, mitochondrial OS=Mus musculus OX=10090 GN=Atp5f1e PE=1 SV=2	Creatine	0.660529	0	163	0	-0.296427	0.000121979	163	0.010872
Q91VW3	Sh3bgrl3	SH3 domain-binding glutamic acid-rich-like protein 3 OS=Mus musculus OX=10090 GN=Sh3bgrl3 PE=1 SV=1	Creatine	-0.624148	0	163	0	0.313896	4.49729e-05	163	0.00559958
Q921C5-2	Bicd2	Isoform 2 of Protein bicaudal D homolog 2 OS=Mus musculus OX=10090 GN=Bicd2	D-Glucose	-0.59523	0	163	0	-0.260674	0.000777317	163	0.0355381
Q80UJ7	Rab3gap1	Rab3 GTPase-activating protein catalytic subunit OS=Mus musculus OX=10090 GN=Rab3gap1 PE=1 SV=4	D-Glucose/Frucotose 6-phosphate	-0.641942	0	163	0	-0.281304	0.000275256	163	0.0185224
Q6ZQ38	Cand1	Cullin-associated NEDD8-dissociated protein 1 OS=Mus musculus OX=10090 GN=Cand1 PE=1 SV=2	D-Glucose/Frucotose 6-phosphate	-0.610491	0	163	0	0.254476	0.00104519	163	0.0425967
O09110	Map2k3	Dual specificity mitogen-activated protein kinase kinase 3 OS=Mus musculus OX=10090 GN=Map2k3 PE=1 SV=2	D-Glucose/Frucotose 6-phosphate	0.727769	0	163	0	0.318111	3.50143e-05	163	0.00470781
P23298	Prkch	Protein kinase C eta type OS=Mus musculus OX=10090 GN=Prkch PE=1 SV=2	D-Glucose/Frucotose 6-phosphate	-0.596037	0	163	0	-0.26296	0.00134278	146	0.0494834
Q6P9J9	Ano6	Anoctamin-6 OS=Mus musculus OX=10090 GN=Ano6 PE=1 SV=1	D-Glucose/Frucotose 6-phosphate	-0.60555	0	163	0	-0.252933	0.00112391	163	0.0445052
Q9CQX6	Gm16286	Predicted gene 16286 OS=Mus musculus OX=10090 GN=Gm16286 PE=1 SV=1	D-Glucose/Frucotose 6-phosphate	-0.644108	0	163	0	-0.295606	0.000127637	163	0.011209
Q9JHJ0	Tmod3	Tropomodulin-3 OS=Mus musculus OX=10090 GN=Tmod3 PE=1 SV=1	D-Glucose/Frucotose 6-phosphate	-0.757658	0	163	0	-0.28543	0.000221441	163	0.0160831
Q8C4B4	Unc119b	Protein unc-119 homolog B OS=Mus musculus OX=10090 GN=Unc119b PE=1 SV=1	D-Glucose/Frucotose 6-phosphate	-0.597379	0	163	0	-0.283852	0.000472082	148	0.0261001
Q9JHU4	Dync1h1	Cytoplasmic dynein 1 heavy chain 1 OS=Mus musculus OX=10090 GN=Dync1h1 PE=1 SV=2	D-Glucose/Frucotose 6-phosphate	-0.629096	0	163	0	-0.250363	0.00126718	163	0.0478303
P29341	Pabpc1	Polyadenylate-binding protein 1 OS=Mus musculus OX=10090 GN=Pabpc1 PE=1 SV=2	D-Glucose/Frucotose 6-phosphate	-0.734226	0	163	0	-0.29909	0.000105192	163	0.00986156
Q8BRK8	Prkaa2	5'-AMP-activated protein kinase catalytic subunit alpha-2 OS=Mus musculus OX=10090 GN=Prkaa2 PE=1 SV=3	D-Glucose/Frucotose 6-phosphate	0.604096	0	163	0	0.273247	0.000416912	163	0.0241247
F8VPN4	Agl	Amylo-1,6-glucosidase, 4-alpha-glucanotransferase OS=Mus musculus OX=10090 GN=Agl PE=1 SV=1	D-Glucose/Frucotose 6-phosphate	0.644541	0	163	0	0.355228	3.27118e-06	163	0.000902616
P61164	Actr1a	Alpha-centractin OS=Mus musculus OX=10090 GN=Actr1a PE=1 SV=1	D-Glucose/Frucotose 6-phosphate	-0.658525	0	163	0	-0.252128	0.00116709	163	0.0454995
Q8VDD5	Myh9	Myosin-9 OS=Mus musculus OX=10090 GN=Myh9 PE=1 SV=4	D-Glucose/Frucotose 6-phosphate	-0.646481	0	163	0	-0.280094	0.000293189	163	0.0192868
Q7TNC4	Luc7l2	Putative RNA-binding protein Luc7-like 2 OS=Mus musculus OX=10090 GN=Luc7l2 PE=1 SV=1	D-Glucose/Frucotose 6-phosphate	-0.645445	0	163	0	-0.304901	7.57684e-05	163	0.00793462
Q9QYE6	Golga5	Golgin subfamily A member 5 OS=Mus musculus OX=10090 GN=Golga5 PE=1 SV=2	D-Glucose/Frucotose 6-phosphate	-0.647883	0	163	0	-0.349982	4.65966e-06	163	0.00116003
O88487	Dync1i2	Cytoplasmic dynein 1 intermediate chain 2 OS=Mus musculus OX=10090 GN=Dync1i2 PE=1 SV=1	D-Glucose/Frucotose 6-phosphate	-0.637744	0	163	0	-0.252463	0.00114896	163	0.0450684
Q6A065	Cep170	Centrosomal protein of 170 kDa OS=Mus musculus OX=10090 GN=Cep170 PE=1 SV=2	D-Glucose/Frucotose 6-phosphate	-0.600937	0	163	0	-0.26962	0.000500539	163	0.0270482
Q922Y1	Ubxn1	UBX domain-containing protein 1 OS=Mus musculus OX=10090 GN=Ubxn1 PE=1 SV=1	D-Glucose/Frucotose 6-phosphate	-0.663856	0	163	0	0.272483	0.000433378	163	0.0247224
P35821	Ptpn1	Tyrosine-protein phosphatase non-receptor type 1 OS=Mus musculus OX=10090 GN=Ptpn1 PE=1 SV=2	D-Glucose/Frucotose 6-phosphate	-0.622137	0	163	0	-0.258832	0.000849484	163	0.0375222
Q6NVF9	Cpsf6	Cleavage and polyadenylation specificity factor subunit 6 OS=Mus musculus OX=10090 GN=Cpsf6 PE=1 SV=1	D-Glucose/Frucotose 6-phosphate	-0.624299	0	163	0	-0.276054	0.000361285	163	0.0220272
P49443	Ppm1a	Protein phosphatase 1A OS=Mus musculus OX=10090 GN=Ppm1a PE=1 SV=1	D-Glucose/Frucotose 6-phosphate	-0.635344	0	163	0	0.34592	6.10114e-06	163	0.00139848
Q9D902	Gtf2e2	General transcription factor IIE subunit 2 OS=Mus musculus OX=10090 GN=Gtf2e2 PE=1 SV=2	D-Glucose/Frucotose 6-phosphate	-0.657323	0	163	0	-0.300234	9.86644e-05	163	0.009453
Q6PGB8-2	Smarca1	Isoform 2 of Probable global transcription activator SNF2L1 OS=Mus musculus OX=10090 GN=Smarca1	D-Glucose/Frucotose 6-phosphate	-0.594542	0	163	0	-0.27033	0.000483044	163	0.0264772
Q8R1B4	Eif3c	Eukaryotic translation initiation factor 3 subunit C OS=Mus musculus OX=10090 GN=Eif3c PE=1 SV=1	D-Glucose/Frucotose 6-phosphate	-0.706507	0	163	0	-0.269836	0.000495154	163	0.0268695
Q62077	Plcg1	1-phosphatidylinositol 4,5-bisphosphate phosphodiesterase gamma-1 OS=Mus musculus OX=10090 GN=Plcg1 PE=1 SV=2	D-Glucose/Frucotose 6-phosphate	-0.671286	0	163	0	0.275601	0.00036977	163	0.0223557
Q9Z1T1	Ap3b1	AP-3 complex subunit beta-1 OS=Mus musculus OX=10090 GN=Ap3b1 PE=1 SV=2	D-Glucose/Frucotose 6-phosphate	-0.670012	0	163	0	-0.297389	0.000115641	163	0.0104908
P61750	Arf4	ADP-ribosylation factor 4 OS=Mus musculus OX=10090 GN=Arf4 PE=1 SV=2	D-Glucose/Frucotose 6-phosphate	-0.653211	0	163	0	-0.293787	0.000141064	163	0.0119827
O88844	Idh1	Isocitrate dehydrogenase [NADP] cytoplasmic OS=Mus musculus OX=10090 GN=Idh1 PE=1 SV=2	D-Glucose/Frucotose 6-phosphate	-0.632338	0	163	0	0.265398	0.000617273	163	0.0308279
Q9CQN1	Trap1	Heat shock protein 75 kDa, mitochondrial OS=Mus musculus OX=10090 GN=Trap1 PE=1 SV=1	D-Glucose/Frucotose 6-phosphate	-0.615312	0	163	0	0.271929	0.000445669	163	0.0251546
P62774	Mtpn	Myotrophin OS=Mus musculus OX=10090 GN=Mtpn PE=1 SV=2	D-Glucose/Frucotose 6-phosphate	-0.589824	0	163	0	0.290577	0.00016802	163	0.013448
Q9WUB4	Dctn6	Dynactin subunit 6 OS=Mus musculus OX=10090 GN=Dctn6 PE=1 SV=1	D-Glucose/Frucotose 6-phosphate	-0.707092	0	163	0	-0.291382	0.000160839	163	0.0130555
P60334	Cdo1	Cysteine dioxygenase type 1 OS=Mus musculus OX=10090 GN=Cdo1 PE=1 SV=1	Hypotaurine	0.785569	0	163	0	0.528889	4.66738e-13	162	2.30876e-09
P42208	Septin2	Septin-2 OS=Mus musculus OX=10090 GN=Septin2 PE=1 SV=2	L-Anserine	-0.629736	0	159	0	-0.274687	0.000458339	159	0.0256058
Q9ERB0	Snap29	Synaptosomal-associated protein 29 OS=Mus musculus OX=10090 GN=Snap29 PE=1 SV=1	L-Anserine	-0.625389	0	159	0	-0.253573	0.00125934	159	0.0476582
Q8BFY9	Tnpo1	Transportin-1 OS=Mus musculus OX=10090 GN=Tnpo1 PE=1 SV=2	L-Anserine	-0.612381	0	159	0	-0.252417	0.00132788	159	0.0491561
Q9WUM3	Coro1b	Coronin-1B OS=Mus musculus OX=10090 GN=Coro1b PE=1 SV=1	L-Anserine	-0.691032	0	159	0	-0.279016	0.000368748	159	0.0223206
Q5FWK3	Arhgap1	Rho GTPase-activating protein 1 OS=Mus musculus OX=10090 GN=Arhgap1 PE=1 SV=1	L-Anserine	-0.62907	0	159	0	-0.355166	4.35216e-06	159	0.00110198
P26041	Msn	Moesin OS=Mus musculus OX=10090 GN=Msn PE=1 SV=3	L-Arginine	-0.591465	0	163	0	0.313538	5.12288e-05	161	0.0060998
Q8VD75	Hip1	Huntingtin-interacting protein 1 OS=Mus musculus OX=10090 GN=Hip1 PE=1 SV=2	L-Aspartic acid	-0.599882	0	163	0	0.341366	8.21804e-06	163	0.00172736
E9QM38	Slc12a2	Solute carrier family 12 member 2 OS=Mus musculus OX=10090 GN=Slc12a2 PE=1 SV=1	L-Carnitine	0.652831	0	163	0	-0.290975	0.000164429	163	0.0132605
Q8K4K6	Pank1	Pantothenate kinase 1 OS=Mus musculus OX=10090 GN=Pank1 PE=1 SV=1	L-Carnitine	0.613706	0	163	0	0.277467	0.000335965	163	0.0210296
Q8BKZ9	Pdhx	Pyruvate dehydrogenase protein X component, mitochondrial OS=Mus musculus OX=10090 GN=Pdhx PE=1 SV=1	L-Carnitine	0.610115	0	163	0	0.263041	0.000692882	163	0.0330997
P67778	Phb	Prohibitin OS=Mus musculus OX=10090 GN=Phb PE=1 SV=1	L-Carnitine	0.66301	0	163	0	0.25792	0.000887426	163	0.0385719
Q9WUR2	Eci2	Enoyl-CoA delta isomerase 2 OS=Mus musculus OX=10090 GN=Eci2 PE=1 SV=2	L-Carnitine	0.619243	0	163	0	0.27629	0.000356932	163	0.0218661
O35969-2	Gamt	Isoform 2 of Guanidinoacetate N-methyltransferase OS=Mus musculus OX=10090 GN=Gamt	L-Carnitine	-0.654062	0	163	0	0.254201	0.00105884	163	0.0429277
Q921G7	Etfdh	Electron transfer flavoprotein-ubiquinone oxidoreductase, mitochondrial OS=Mus musculus OX=10090 GN=Etfdh PE=1 SV=1	L-Carnitine	0.649322	0	163	0	0.341764	8.00826e-06	163	0.00169706
O35129	Phb2	Prohibitin-2 OS=Mus musculus OX=10090 GN=Phb2 PE=1 SV=1	L-Carnitine	0.662176	0	163	0	0.282706	0.00025573	163	0.01767
O08917	Flot1	Flotillin-1 OS=Mus musculus OX=10090 GN=Flot1 PE=1 SV=1	L-Carnitine	-0.636348	0	163	0	-0.270128	0.000487955	163	0.0266309
Q61586	Gpam	Glycerol-3-phosphate acyltransferase 1, mitochondrial OS=Mus musculus OX=10090 GN=Gpam PE=1 SV=2	L-Carnitine	0.588113	0	163	0	0.275713	0.000367657	163	0.022273
Q9D2G2	Dlst	Dihydrolipoyllysine-residue succinyltransferase component of 2-oxoglutarate dehydrogenase complex, mitochondrial OS=Mus musculus OX=10090 GN=Dlst PE=1 SV=1	L-Carnitine	0.626159	0	163	0	0.287916	0.000193925	163	0.0147484
Q8BMS1	Hadha	Trifunctional enzyme subunit alpha, mitochondrial OS=Mus musculus OX=10090 GN=Hadha PE=1 SV=1	L-Carnitine	0.602679	0	163	0	0.253711	0.00108357	163	0.0435376
A0A0R4J140	Cluh	Clustered mitochondria protein homolog OS=Mus musculus OX=10090 GN=Cluh PE=1 SV=1	L-Carnitine	0.596387	0	163	0	0.329014	1.80088e-05	163	0.00297819
Q9Z2Z6	Slc25a20	Mitochondrial carnitine/acylcarnitine carrier protein OS=Mus musculus OX=10090 GN=Slc25a20 PE=1 SV=1	L-Carnitine	0.656518	0	163	0	0.333226	1.38338e-05	163	0.00247839
Q8BYL4	Yars2	Tyrosine--tRNA ligase, mitochondrial OS=Mus musculus OX=10090 GN=Yars2 PE=1 SV=2	L-Carnitine	0.637705	0	163	0	0.26614	0.000595097	163	0.0301396
P52825	Cpt2	Carnitine O-palmitoyltransferase 2, mitochondrial OS=Mus musculus OX=10090 GN=Cpt2 PE=1 SV=2	L-Carnitine	0.606715	0	163	0	0.300979	9.46202e-05	163	0.00918706
Q8BGH2	Samm50	Sorting and assembly machinery component 50 homolog OS=Mus musculus OX=10090 GN=Samm50 PE=1 SV=1	L-Carnitine	0.596461	0	163	0	0.2529	0.00112568	163	0.0445487
Q8CIW5	Twnk	Twinkle protein, mitochondrial OS=Mus musculus OX=10090 GN=Twnk PE=2 SV=1	L-Carnitine	0.624888	0	163	0	0.270979	0.000467539	163	0.0259388
Q8VCM5	Mul1	Mitochondrial ubiquitin ligase activator of NFKB 1 OS=Mus musculus OX=10090 GN=Mul1 PE=1 SV=2	L-Carnitine	0.589022	0	163	0	0.279555	0.000301533	163	0.0196402
Q91VT4	Cbr4	Carbonyl reductase family member 4 OS=Mus musculus OX=10090 GN=Cbr4 PE=1 SV=2	L-Carnitine	0.651603	0	163	0	0.253325	0.00110342	163	0.0440357
Q60634	Flot2	Flotillin-2 OS=Mus musculus OX=10090 GN=Flot2 PE=1 SV=2	L-Carnitine	-0.590003	0	163	0	-0.251187	0.00121953	163	0.0467401
Q9D6Z0	Alkbh7	Alpha-ketoglutarate-dependent dioxygenase alkB homolog 7, mitochondrial OS=Mus musculus OX=10090 GN=Alkbh7 PE=1 SV=1	L-Carnitine	0.604101	0	163	0	0.278226	0.000323047	163	0.0205231
B8JJ69	2310061I04Rik	RIKEN cDNA 2310061I04 gene OS=Mus musculus OX=10090 GN=2310061I04Rik PE=1 SV=1	L-Carnitine	0.596088	0	163	0	0.254322	0.00105284	163	0.0427764
A0JNU3	Aspg	60 kDa lysophospholipase OS=Mus musculus OX=10090 GN=Aspg PE=1 SV=1	L-Carnitine	0.59776	0	163	0	0.34277	7.50085e-06	163	0.00161993
A0A1L1SQ51	Tln2	Talin-2 OS=Mus musculus OX=10090 GN=Tln2 PE=1 SV=1	L-Dihydroorotic acid	-0.603816	0	163	0	0.311115	5.29374e-05	163	0.00623545
Q8BG32	Psmd11	26S proteasome non-ATPase regulatory subunit 11 OS=Mus musculus OX=10090 GN=Psmd11 PE=1 SV=3	L-Dihydroorotic acid	-0.613371	0	163	0	-0.351218	4.28936e-06	163	0.00109194
B1ASP2	Jak1	Tyrosine-protein kinase OS=Mus musculus OX=10090 GN=Jak1 PE=1 SV=1	L-Dihydroorotic acid	-0.635561	0	163	0	0.261337	0.000752758	163	0.0348311
Q9DB34	Chmp2a	Charged multivesicular body protein 2a OS=Mus musculus OX=10090 GN=Chmp2a PE=1 SV=1	L-Dihydroorotic acid	-0.608297	0	163	0	0.286622	0.000207818	163	0.0154199
O08529	Capn2	Calpain-2 catalytic subunit OS=Mus musculus OX=10090 GN=Capn2 PE=1 SV=4	L-Dihydroorotic acid	-0.62209	0	163	0	-0.319279	3.2648e-05	163	0.00449066
P46938	Yap1	Transcriptional coactivator YAP1 OS=Mus musculus OX=10090 GN=Yap1 PE=1 SV=2	L-Histidine	-0.606356	0	163	0	0.254222	0.00105783	163	0.0429063
Q9ES70	Nek6	Serine/threonine-protein kinase Nek6 OS=Mus musculus OX=10090 GN=Nek6 PE=1 SV=1	L-Serine	-0.59868	0	163	0	-0.257435	0.000908213	163	0.0391209
Q921C5-2	Bicd2	Isoform 2 of Protein bicaudal D homolog 2 OS=Mus musculus OX=10090 GN=Bicd2	Methylglyoxal	-0.608773	0	163	0	-0.264006	0.000660937	163	0.0321317
Q9R0P9	Uchl1	Ubiquitin carboxyl-terminal hydrolase isozyme L1 OS=Mus musculus OX=10090 GN=Uchl1 PE=1 SV=1	N-Acetyl-L-aspartic acid	0.658272	0	163	0	0.307973	7.05779e-05	161	0.00756477
Q8BKC5	Ipo5	Importin-5 OS=Mus musculus OX=10090 GN=Ipo5 PE=1 SV=3	NAD	-0.59953	0	163	0	-0.27373	0.0004068	163	0.0237533
P10107	Anxa1	Annexin A1 OS=Mus musculus OX=10090 GN=Anxa1 PE=1 SV=2	NAD	-0.654134	0	163	0	-0.274412	0.000392933	163	0.0232481
Q8BRN9	Cc2d1b	Coiled-coil and C2 domain-containing protein 1B OS=Mus musculus OX=10090 GN=Cc2d1b PE=1 SV=1	NAD	-0.605173	0	163	0	-0.310986	5.33389e-05	163	0.00626986
Q99LC5	Etfa	Electron transfer flavoprotein subunit alpha, mitochondrial OS=Mus musculus OX=10090 GN=Etfa PE=1 SV=2	NAD	0.602062	0	163	0	0.280272	0.000290495	163	0.0191775
Q61233	Lcp1	Plastin-2 OS=Mus musculus OX=10090 GN=Lcp1 PE=1 SV=4	NAD	-0.708296	0	163	0	-0.333249	1.38136e-05	163	0.0024756
P67778	Phb	Prohibitin OS=Mus musculus OX=10090 GN=Phb PE=1 SV=1	NAD	0.596702	0	163	0	0.278928	0.000311508	163	0.020058
Q71RI9	Kyat3	Kynurenine--oxoglutarate transaminase 3 OS=Mus musculus OX=10090 GN=Kyat3 PE=1 SV=1	NAD	0.661267	0	163	0	0.284949	0.000227169	163	0.0163586
P49710	Hcls1	Hematopoietic lineage cell-specific protein OS=Mus musculus OX=10090 GN=Hcls1 PE=1 SV=2	NAD	-0.633156	0	163	0	-0.329245	1.77522e-05	163	0.00294863
Q9D8S3	Arfgap3	ADP-ribosylation factor GTPase-activating protein 3 OS=Mus musculus OX=10090 GN=Arfgap3 PE=1 SV=2	NAD	-0.646362	0	163	0	-0.279561	0.000301442	163	0.019638
Q69ZN7	Myof	Myoferlin OS=Mus musculus OX=10090 GN=Myof PE=1 SV=2	NAD	-0.689129	0	163	0	-0.29172	0.00015791	163	0.0129147
Q9CQI6	Cotl1	Coactosin-like protein OS=Mus musculus OX=10090 GN=Cotl1 PE=1 SV=3	NAD	-0.603299	0	163	0	-0.292349	0.000152597	163	0.0126304
P48025	Syk	Tyrosine-protein kinase SYK OS=Mus musculus OX=10090 GN=Syk PE=1 SV=2	NAD	-0.675519	0	163	0	-0.298717	0.000107403	163	0.00999876
P12023	App	Amyloid-beta A4 protein OS=Mus musculus OX=10090 GN=App PE=1 SV=3	NAD	-0.600717	0	163	0	-0.258309	0.000871063	163	0.0381081
Q5SUA5	Myo1g	Unconventional myosin-Ig OS=Mus musculus OX=10090 GN=Myo1g PE=1 SV=1	NAD	-0.625124	0	163	0	-0.338017	1.01997e-05	163	0.00200377
Q9CX84	Rgs19	Regulator of G-protein signaling 19 OS=Mus musculus OX=10090 GN=Rgs19 PE=1 SV=1	NAD	-0.743999	0	135	0	-0.321061	0.000839648	105	0.0372514
Q3TBD2	Arhgap45	Rho GTPase-activating protein 45 OS=Mus musculus OX=10090 GN=Arhgap45 PE=1 SV=2	NAD	-0.615716	0	163	0	-0.254955	0.00102182	163	0.0420378
Q9EQ20	Aldh6a1	Methylmalonate-semialdehyde dehydrogenase [acylating], mitochondrial OS=Mus musculus OX=10090 GN=Aldh6a1 PE=1 SV=1	NAD	0.594139	0	163	0	0.35382	3.59915e-06	163	0.000965944
Q8C3J5	Dock2	Dedicator of cytokinesis protein 2 OS=Mus musculus OX=10090 GN=Dock2 PE=1 SV=3	NAD	-0.636731	0	163	0	-0.287461	0.000198709	163	0.0149818
P29351-2	Ptpn6	Isoform 2 of Tyrosine-protein phosphatase non-receptor type 6 OS=Mus musculus OX=10090 GN=Ptpn6	NAD	-0.622324	0	163	0	-0.286706	0.000206895	163	0.0153809
A1L314	Mpeg1	Macrophage-expressed gene 1 protein OS=Mus musculus OX=10090 GN=Mpeg1 PE=1 SV=1	NAD	-0.629105	0	149	0	-0.2781	0.000325161	163	0.0206058
Q9DB77	Uqcrc2	Cytochrome b-c1 complex subunit 2, mitochondrial OS=Mus musculus OX=10090 GN=Uqcrc2 PE=1 SV=1	NAD	0.597416	0	163	0	0.259507	0.000822324	163	0.0367734
Q9ERS5	Plekha2	Pleckstrin homology domain-containing family A member 2 OS=Mus musculus OX=10090 GN=Plekha2 PE=1 SV=1	NAD	-0.653066	0	163	0	-0.267423	0.000976967	149	0.0408667
P50171-2	Hsd17b8	Isoform Long of Estradiol 17-beta-dehydrogenase 8 OS=Mus musculus OX=10090 GN=Hsd17b8	NAD	0.588884	0	163	0	0.277775	0.000330652	163	0.0208317
Q9JHK5	Plek	Pleckstrin OS=Mus musculus OX=10090 GN=Plek PE=1 SV=1	NAD	-0.595449	0	163	0	-0.254787	0.00102999	163	0.0422386
P70698	Ctps1	CTP synthase 1 OS=Mus musculus OX=10090 GN=Ctps1 PE=1 SV=2	NAD	-0.694402	0	163	0	-0.270296	0.000483854	163	0.0265112
Q8C0E3-2	Trim47	Isoform 2 of E3 ubiquitin-protein ligase TRIM47 OS=Mus musculus OX=10090 GN=Trim47	NAD	-0.645374	0	163	0	-0.319287	3.26316e-05	163	0.00448899
Q05144	Rac2	Ras-related C3 botulinum toxin substrate 2 OS=Mus musculus OX=10090 GN=Rac2 PE=1 SV=1	NAD	-0.587573	0	163	0	-0.285078	0.000225617	163	0.0162872
Q99LB4	Capg	Capping protein (Actin filament), gelsolin-like OS=Mus musculus OX=10090 GN=Capg PE=1 SV=1	NAD	-0.656479	0	163	0	-0.252831	0.00112929	163	0.044626
Q9Z0M6	Adgre5	Adhesion G protein-coupled receptor E5 OS=Mus musculus OX=10090 GN=Adgre5 PE=1 SV=2	NAD	-0.601752	0	163	0	-0.278427	0.000319699	163	0.0203891
Q62523	Zyx	Zyxin OS=Mus musculus OX=10090 GN=Zyx PE=1 SV=2	NAD	-0.64139	0	163	0	-0.251011	0.00122955	163	0.0469884
Q99N69	Lpxn	Leupaxin OS=Mus musculus OX=10090 GN=Lpxn PE=1 SV=2	NAD	-0.669928	0	163	0	-0.284341	0.000234601	163	0.0167225
P29452	Casp1	Caspase-1 OS=Mus musculus OX=10090 GN=Casp1 PE=1 SV=1	NAD	-0.654641	0	163	0	-0.331395	1.55221e-05	163	0.00268827
Q9DBG5	Plin3	Perilipin-3 OS=Mus musculus OX=10090 GN=Plin3 PE=1 SV=1	NAD	-0.619559	0	163	0	-0.303511	8.20049e-05	163	0.00834878
P18181	Cd48	CD48 antigen OS=Mus musculus OX=10090 GN=Cd48 PE=1 SV=1	NAD	-0.641023	0	163	0	-0.267188	0.000565001	163	0.0291606
O70370	Ctss	Cathepsin S OS=Mus musculus OX=10090 GN=Ctss PE=1 SV=2	NAD	-0.67168	0	163	0	-0.257322	0.000913134	163	0.0392319
P16110	Lgals3	Galectin-3 OS=Mus musculus OX=10090 GN=Lgals3 PE=1 SV=3	NAD	-0.733613	0	163	0	-0.30433	7.82742e-05	163	0.00810029
Q9Z0F7	Sncg	Gamma-synuclein OS=Mus musculus OX=10090 GN=Sncg PE=1 SV=1	Norepinephrine	-0.60112	0	163	0	0.272385	0.000435523	163	0.0248008
O54950	Prkag1	5'-AMP-activated protein kinase subunit gamma-1 OS=Mus musculus OX=10090 GN=Prkag1 PE=1 SV=2	Sodium gluconate	0.603404	0	163	0	-0.253534	0.00109265	163	0.0437696
E9Q634	Myo1e	Unconventional myosin-Ie OS=Mus musculus OX=10090 GN=Myo1e PE=1 SV=1	Taurine	-0.619108	0	163	0	-0.2819	0.00026679	163	0.018161
E9QA15	Cald1	Caldesmon 1 OS=Mus musculus OX=10090 GN=Cald1 PE=1 SV=1	Creatine	-0.585741	2.22045e-16	163	6.8798e-14	0.286446	0.000209784	163	0.0155175
Q8K296	Mtmr3	Myotubularin-related protein 3 OS=Mus musculus OX=10090 GN=Mtmr3 PE=1 SV=2	Creatine	-0.586527	2.22045e-16	163	6.8798e-14	0.275794	0.000366129	163	0.0222148
Q62465	Vat1	Synaptic vesicle membrane protein VAT-1 homolog OS=Mus musculus OX=10090 GN=Vat1 PE=1 SV=3	Creatine	-0.585785	2.22045e-16	163	6.8798e-14	0.265437	0.00061609	163	0.0307883
Q05512	Mark2	Serine/threonine-protein kinase MARK2 OS=Mus musculus OX=10090 GN=Mark2 PE=1 SV=3	Creatine	-0.58723	2.22045e-16	163	6.8798e-14	0.284062	0.000238092	163	0.0168806
Q8BQ47	Cnpy4	Protein canopy homolog 4 OS=Mus musculus OX=10090 GN=Cnpy4 PE=1 SV=1	Creatine	-0.585734	2.22045e-16	163	6.8798e-14	0.276952	0.000344985	163	0.021388
Q9DBB8	Dhdh	Trans-1,2-dihydrobenzene-1,2-diol dehydrogenase OS=Mus musculus OX=10090 GN=Dhdh PE=1 SV=1	D-Glucose/Frucotose 6-phosphate	-0.586308	2.22045e-16	163	6.8798e-14	0.292491	0.000151414	163	0.0125656
Q91YR1	Twf1	Twinfilin-1 OS=Mus musculus OX=10090 GN=Twf1 PE=1 SV=2	D-Glucose/Frucotose 6-phosphate	-0.584759	2.22045e-16	163	6.8798e-14	-0.263645	0.000672734	163	0.0324701
D3Z510	Aldoa	Fructose-bisphosphate aldolase A (Fragment) OS=Mus musculus OX=10090 GN=Aldoa PE=1 SV=2	L-Anserine	0.596389	2.22045e-16	157	6.8798e-14	0.263503	0.000790939	159	0.0359031
Q99JY9	Actr3	Actin-related protein 3 OS=Mus musculus OX=10090 GN=Actr3 PE=1 SV=3	L-Anserine	-0.592315	2.22045e-16	159	6.8798e-14	-0.284893	0.000272914	159	0.0184242
P61161	Actr2	Actin-related protein 2 OS=Mus musculus OX=10090 GN=Actr2 PE=1 SV=1	L-Anserine	-0.592914	2.22045e-16	159	6.8798e-14	-0.304114	9.73152e-05	159	0.00936131
P99024	Tubb5	Tubulin beta-5 chain OS=Mus musculus OX=10090 GN=Tubb5 PE=1 SV=1	NAD	-0.584423	2.22045e-16	163	6.8798e-14	-0.274753	0.000386158	163	0.0229868
P11835	Itgb2	Integrin beta-2 OS=Mus musculus OX=10090 GN=Itgb2 PE=1 SV=2	NAD	-0.586993	2.22045e-16	163	6.8798e-14	-0.336662	1.11237e-05	163	0.00212222
O70172	Pip4k2a	Phosphatidylinositol 5-phosphate 4-kinase type-2 alpha OS=Mus musculus OX=10090 GN=Pip4k2a PE=1 SV=1	NAD	-0.58645	2.22045e-16	163	6.8798e-14	-0.274026	0.000400719	163	0.0235485
Q6IRU2	Tpm4	Tropomyosin alpha-4 chain OS=Mus musculus OX=10090 GN=Tpm4 PE=1 SV=3	Creatine	-0.578666	4.44089e-16	163	1.26553e-13	0.316182	3.92819e-05	163	0.00509254
P23298	Prkch	Protein kinase C eta type OS=Mus musculus OX=10090 GN=Prkch PE=1 SV=2	Creatine	-0.57906	4.44089e-16	163	1.26553e-13	0.326814	5.67115e-05	146	0.00653136
P80314	Cct2	T-complex protein 1 subunit beta OS=Mus musculus OX=10090 GN=Cct2 PE=1 SV=4	Creatine	-0.583925	4.44089e-16	163	1.26553e-13	-0.249586	0.00131365	163	0.0488594
Q6P6L0	Filip1l	Filamin A-interacting protein 1-like OS=Mus musculus OX=10090 GN=Filip1l PE=1 SV=2	Creatine	-0.583123	4.44089e-16	163	1.26553e-13	0.327839	0.000272977	119	0.0184279
Q8C788	Snx18	Sorting nexin OS=Mus musculus OX=10090 GN=Snx18 PE=1 SV=1	Creatine	-0.583842	4.44089e-16	163	1.26553e-13	0.295924	0.000125415	163	0.0110798
Q8BHL3	Tbc1d10b	TBC1 domain family member 10B OS=Mus musculus OX=10090 GN=Tbc1d10b PE=1 SV=2	Creatine	-0.58389	4.44089e-16	163	1.26553e-13	0.251202	0.00121865	163	0.0467224
P61226	Rap2b	Ras-related protein Rap-2b OS=Mus musculus OX=10090 GN=Rap2b PE=1 SV=1	Creatine	-0.58252	4.44089e-16	163	1.26553e-13	0.315203	0.000453941	120	0.0254437
E9Q3G8	Nup153	Nucleoporin 153 OS=Mus musculus OX=10090 GN=Nup153 PE=1 SV=1	Creatine	-0.583709	4.44089e-16	163	1.26553e-13	0.280537	0.000286501	163	0.0190107
P62196	Psmc5	26S proteasome regulatory subunit 8 OS=Mus musculus OX=10090 GN=Psmc5 PE=1 SV=1	Creatine	-0.580889	4.44089e-16	163	1.26553e-13	-0.312517	4.87692e-05	163	0.0059034
Q61136	Prpf4b	Serine/threonine-protein kinase PRP4 homolog OS=Mus musculus OX=10090 GN=Prpf4b PE=1 SV=3	Creatine	-0.579825	4.44089e-16	163	1.26553e-13	0.287891	0.000194186	163	0.0147615
Q9R0E1	Plod3	Multifunctional procollagen lysine hydroxylase and glycosyltransferase LH3 OS=Mus musculus OX=10090 GN=Plod3 PE=1 SV=1	Creatine	-0.579973	4.44089e-16	163	1.26553e-13	0.298844	0.000106645	163	0.0099503
Q9JL26	Fmnl1	Formin-like protein 1 OS=Mus musculus OX=10090 GN=Fmnl1 PE=1 SV=1	Creatine	-0.582088	4.44089e-16	163	1.26553e-13	0.377522	6.76941e-07	163	0.000281176
Q8BX09-2	Rbbp5	Isoform 2 of Retinoblastoma-binding protein 5 OS=Mus musculus OX=10090 GN=Rbbp5	Creatine	-0.580321	4.44089e-16	163	1.26553e-13	0.272347	0.000436363	163	0.0248297
P42932	Cct8	T-complex protein 1 subunit theta OS=Mus musculus OX=10090 GN=Cct8 PE=1 SV=3	Creatine	-0.583524	4.44089e-16	163	1.26553e-13	-0.265002	0.000629416	163	0.031203
P08752	Gnai2	Guanine nucleotide-binding protein G(i) subunit alpha-2 OS=Mus musculus OX=10090 GN=Gnai2 PE=1 SV=5	Creatine	-0.58237	4.44089e-16	163	1.26553e-13	0.291428	0.000160434	163	0.0130367
Q8CI11	Gnl3	Guanine nucleotide-binding protein-like 3 OS=Mus musculus OX=10090 GN=Gnl3 PE=1 SV=2	Creatine	-0.579234	4.44089e-16	163	1.26553e-13	0.315836	4.00977e-05	163	0.00516234
E9Q137	Tex264	Testis-expressed gene 264 OS=Mus musculus OX=10090 GN=Tex264 PE=1 SV=1	Creatine	-0.5811	4.44089e-16	163	1.26553e-13	-0.281662	0.000270141	163	0.018304
A2AR02	Ppig	Peptidyl-prolyl cis-trans isomerase G OS=Mus musculus OX=10090 GN=Ppig PE=1 SV=1	Creatine	-0.583317	4.44089e-16	163	1.26553e-13	0.257677	0.000897798	163	0.038862
Q3TBT3-2	Sting1	Isoform 2 of Stimulator of interferon genes protein OS=Mus musculus OX=10090 GN=Sting1	Creatine	-0.583965	4.44089e-16	163	1.26553e-13	0.314188	4.42054e-05	163	0.00553694
Q99JI1	Mustn1	Musculoskeletal embryonic nuclear protein 1 OS=Mus musculus OX=10090 GN=Mustn1 PE=1 SV=1	Creatine	0.581707	4.44089e-16	163	1.26553e-13	0.391002	1.3081e-05	117	0.00237968
Q8BJM3	R3hcc1l	Coiled-coil domain-containing protein R3HCC1L OS=Mus musculus OX=10090 GN=R3hcc1l PE=1 SV=1	D-Glucose/Frucotose 6-phosphate	-0.579944	4.44089e-16	163	1.26553e-13	-0.26513	0.000625472	163	0.0310794
O88487	Dync1i2	Cytoplasmic dynein 1 intermediate chain 2 OS=Mus musculus OX=10090 GN=Dync1i2 PE=1 SV=1	L-Anserine	-0.588869	4.44089e-16	159	1.26553e-13	-0.329083	2.28129e-05	159	0.00352143
Q9Z1T2	Thbs4	Thrombospondin-4 OS=Mus musculus OX=10090 GN=Thbs4 PE=1 SV=1	L-Anserine	0.589478	4.44089e-16	159	1.26553e-13	0.278943	0.000650946	146	0.031852
O70439	Stx7	Syntaxin-7 OS=Mus musculus OX=10090 GN=Stx7 PE=1 SV=3	L-Anserine	-0.589022	4.44089e-16	159	1.26553e-13	-0.278607	0.000376463	159	0.0226115
B2RXS4	Plxnb2	Plexin-B2 OS=Mus musculus OX=10090 GN=Plxnb2 PE=1 SV=1	L-Dihydroorotic acid	-0.582959	4.44089e-16	163	1.26553e-13	0.292025	0.00015531	163	0.012774
P20491	Fcer1g	High affinity immunoglobulin epsilon receptor subunit gamma OS=Mus musculus OX=10090 GN=Fcer1g PE=1 SV=1	NAD	-0.583173	4.44089e-16	163	1.26553e-13	-0.251789	0.00118575	163	0.0459466
Q9DCW4	Etfb	Electron transfer flavoprotein subunit beta OS=Mus musculus OX=10090 GN=Etfb PE=1 SV=3	NAD	0.583345	4.44089e-16	163	1.26553e-13	0.2548	0.00102934	163	0.0422214
Q8VCF0	Mavs	Mitochondrial antiviral-signaling protein OS=Mus musculus OX=10090 GN=Mavs PE=1 SV=1	NAD	0.583206	4.44089e-16	163	1.26553e-13	0.257477	0.00090641	163	0.0390716
Q8CIH5	Plcg2	1-phosphatidylinositol 4,5-bisphosphate phosphodiesterase gamma-2 OS=Mus musculus OX=10090 GN=Plcg2 PE=1 SV=1	NAD	-0.579206	4.44089e-16	163	1.26553e-13	-0.267054	0.000568776	163	0.029286
Q8BX10	Pgam5	Serine/threonine-protein phosphatase PGAM5, mitochondrial OS=Mus musculus OX=10090 GN=Pgam5 PE=1 SV=1	Butyryl-carnitine	-0.577521	6.66134e-16	163	1.86625e-13	0.304864	7.5926e-05	163	0.00794603
Q9R0E2	Plod1	Procollagen-lysine,2-oxoglutarate 5-dioxygenase 1 OS=Mus musculus OX=10090 GN=Plod1 PE=1 SV=1	Creatine	-0.577721	6.66134e-16	163	1.86625e-13	0.330588	1.63254e-05	163	0.00278264
Q61581	Igfbp7	Insulin-like growth factor-binding protein 7 OS=Mus musculus OX=10090 GN=Igfbp7 PE=1 SV=3	Creatine	-0.577886	6.66134e-16	163	1.86625e-13	0.349558	1.24466e-05	149	0.00229796
Q80U63	Mfn2	Mitofusin-2 OS=Mus musculus OX=10090 GN=Mfn2 PE=1 SV=3	D-Glucose/Frucotose 6-phosphate	-0.578025	6.66134e-16	163	1.86625e-13	0.285444	0.000221272	163	0.0160742
O70293-2	Grk6	Isoform GRK6B of G protein-coupled receptor kinase 6 OS=Mus musculus OX=10090 GN=Grk6	L-Arginine	-0.577624	6.66134e-16	163	1.86625e-13	0.316367	4.34202e-05	161	0.00547159
Q99MN9	Pccb	Propionyl-CoA carboxylase beta chain, mitochondrial OS=Mus musculus OX=10090 GN=Pccb PE=1 SV=2	L-Carnitine	0.577817	6.66134e-16	163	1.86625e-13	0.276091	0.00036059	163	0.0220025
F7C846	Mtx1	Metaxin-1 OS=Mus musculus OX=10090 GN=Mtx1 PE=1 SV=1	L-Carnitine	0.578253	6.66134e-16	163	1.86625e-13	0.295906	0.000125541	163	0.0110888
Q8JZQ2	Afg3l2	AFG3-like protein 2 OS=Mus musculus OX=10090 GN=Afg3l2 PE=1 SV=1	L-Carnitine	0.577454	6.66134e-16	163	1.86625e-13	0.331852	1.50835e-05	163	0.00263369
Q8K371	Amotl2	Angiomotin-like protein 2 OS=Mus musculus OX=10090 GN=Amotl2 PE=1 SV=1	L-Dihydroorotic acid	-0.577423	6.66134e-16	163	1.86625e-13	-0.299754	0.000204073	149	0.0152508
P49718	Mcm5	DNA replication licensing factor MCM5 OS=Mus musculus OX=10090 GN=Mcm5 PE=1 SV=2	Taurine	-0.599089	6.66134e-16	149	1.86625e-13	-0.251436	0.00120544	163	0.0464153
Q7TNC4	Luc7l2	Putative RNA-binding protein Luc7-like 2 OS=Mus musculus OX=10090 GN=Luc7l2 PE=1 SV=1	Creatine	-0.57499	8.88178e-16	163	2.39795e-13	0.38482	3.9378e-07	163	0.000186216
Q5XG73	Acbd5	Acyl-CoA-binding domain-containing protein 5 OS=Mus musculus OX=10090 GN=Acbd5 PE=1 SV=1	Creatine	-0.577267	8.88178e-16	163	2.39795e-13	-0.293251	0.000145262	163	0.0122218
P47740	Aldh3a2	Aldehyde dehydrogenase family 3 member A2 OS=Mus musculus OX=10090 GN=Aldh3a2 PE=1 SV=2	Creatine	-0.575823	8.88178e-16	163	2.39795e-13	-0.255405	0.0010003	163	0.0414679
Q9CZW5	Tomm70	Mitochondrial import receptor subunit TOM70 OS=Mus musculus OX=10090 GN=Tomm70 PE=1 SV=2	D-Glucose/Frucotose 6-phosphate	-0.575882	8.88178e-16	163	2.39795e-13	0.271675	0.000451424	163	0.0253578
Q6R891	Ppp1r9b	Neurabin-2 OS=Mus musculus OX=10090 GN=Ppp1r9b PE=1 SV=1	D-Glucose/Frucotose 6-phosphate	-0.577073	8.88178e-16	163	2.39795e-13	-0.265528	0.000613345	163	0.0307006
O08709	Prdx6	Peroxiredoxin-6 OS=Mus musculus OX=10090 GN=Prdx6 PE=1 SV=3	D-Glucose/Frucotose 6-phosphate	-0.577178	8.88178e-16	163	2.39795e-13	0.267465	0.000557288	163	0.0289249
Q9CYD3	Crtap	Cartilage-associated protein OS=Mus musculus OX=10090 GN=Crtap PE=1 SV=3	L-Dihydroorotic acid	-0.577176	8.88178e-16	163	2.39795e-13	0.336207	0.000484161	104	0.0265206
P26041	Msn	Moesin OS=Mus musculus OX=10090 GN=Msn PE=1 SV=3	N-Acetyl-L-aspartic acid	-0.574698	8.88178e-16	163	2.39795e-13	0.516648	1.66755e-12	163	6.95226e-09
Q8R5A3	Apbb1ip	Amyloid beta A4 precursor protein-binding family B member 1-interacting protein OS=Mus musculus OX=10090 GN=Apbb1ip PE=1 SV=2	NAD	-0.575362	8.88178e-16	163	2.39795e-13	-0.314471	4.3473e-05	163	0.00547484
P19973	Lsp1	Lymphocyte-specific protein 1 OS=Mus musculus OX=10090 GN=Lsp1 PE=1 SV=2	NAD	-0.576901	8.88178e-16	163	2.39795e-13	-0.283945	0.000239563	163	0.0169458
Q64433	Hspe1	10 kDa heat shock protein, mitochondrial OS=Mus musculus OX=10090 GN=Hspe1 PE=1 SV=2	NAD	0.575378	8.88178e-16	163	2.39795e-13	0.255105	0.00101462	163	0.0418534
P58059	Mrps21	28S ribosomal protein S21, mitochondrial OS=Mus musculus OX=10090 GN=Mrps21 PE=1 SV=1	Succinate	0.576949	8.88178e-16	163	2.39795e-13	-0.350713	9.21447e-05	119	0.00902683
Q9JL62	Gltp	Glycolipid transfer protein OS=Mus musculus OX=10090 GN=Gltp PE=1 SV=3	Creatine	-0.572559	1.33227e-15	163	3.47267e-13	0.359728	2.4028e-06	163	0.000718668
Q9WV02	Rbmx	RNA-binding motif protein, X chromosome OS=Mus musculus OX=10090 GN=Rbmx PE=1 SV=1	Creatine	-0.572092	1.33227e-15	163	3.47267e-13	0.352471	3.94266e-06	163	0.00102835
P80316	Cct5	T-complex protein 1 subunit epsilon OS=Mus musculus OX=10090 GN=Cct5 PE=1 SV=1	Creatine	-0.573772	1.33227e-15	163	3.47267e-13	-0.252311	0.00115714	163	0.0452562
Q9D3D9	Atp5f1d	ATP synthase subunit delta, mitochondrial OS=Mus musculus OX=10090 GN=Atp5f1d PE=1 SV=1	Creatine	0.573504	1.33227e-15	163	3.47267e-13	-0.249254	0.00133396	163	0.0492841
P63260	Actg1	Actin, cytoplasmic 2 OS=Mus musculus OX=10090 GN=Actg1 PE=1 SV=1	D-Glucose/Frucotose 6-phosphate	-0.573164	1.33227e-15	163	3.47267e-13	-0.321066	2.93153e-05	163	0.00418824
P47934	Crat	Carnitine O-acetyltransferase OS=Mus musculus OX=10090 GN=Crat PE=1 SV=3	L-Carnitine	0.573071	1.33227e-15	163	3.47267e-13	0.321239	2.90102e-05	163	0.0041588
P70429	Evl	Ena/VASP-like protein OS=Mus musculus OX=10090 GN=Evl PE=1 SV=2	NAD	-0.573667	1.33227e-15	163	3.47267e-13	-0.315128	4.18169e-05	163	0.00532169
Q9D023	Mpc2	Mitochondrial pyruvate carrier 2 OS=Mus musculus OX=10090 GN=Mpc2 PE=1 SV=1	NAD	0.572296	1.33227e-15	163	3.47267e-13	0.259406	0.000826365	163	0.0368779
Q8BIJ7	Rufy1	RUN and FYVE domain-containing protein 1 OS=Mus musculus OX=10090 GN=Rufy1 PE=1 SV=1	Creatine	-0.571262	1.77636e-15	163	4.49437e-13	0.287583	0.00019741	163	0.0149242
Q9CPY7	Lap3	Cytosol aminopeptidase OS=Mus musculus OX=10090 GN=Lap3 PE=1 SV=3	Creatine	-0.571077	1.77636e-15	163	4.49437e-13	-0.338511	9.88127e-06	163	0.00196168
Q08093	Cnn2	Calponin-2 OS=Mus musculus OX=10090 GN=Cnn2 PE=1 SV=1	Creatine	-0.571372	1.77636e-15	163	4.49437e-13	0.373609	9.00243e-07	163	0.000348485
P49443	Ppm1a	Protein phosphatase 1A OS=Mus musculus OX=10090 GN=Ppm1a PE=1 SV=1	Creatine	-0.570622	1.77636e-15	163	4.49437e-13	-0.319355	3.2499e-05	163	0.00447829
Q9DB30	Phkg2	Phosphorylase b kinase gamma catalytic chain, liver/testis isoform OS=Mus musculus OX=10090 GN=Phkg2 PE=2 SV=2	D-Glucose/Frucotose 6-phosphate	0.570682	1.77636e-15	163	4.49437e-13	0.323298	2.56014e-05	163	0.0038136
P62874	Gnb1	Guanine nucleotide-binding protein G(I)/G(S)/G(T) subunit beta-1 OS=Mus musculus OX=10090 GN=Gnb1 PE=1 SV=3	D-Glucose/Frucotose 6-phosphate	-0.570665	1.77636e-15	163	4.49437e-13	-0.277367	0.0003377	163	0.0211053
P06800	Ptprc	Receptor-type tyrosine-protein phosphatase C OS=Mus musculus OX=10090 GN=Ptprc PE=1 SV=4	NAD	-0.570324	1.77636e-15	163	4.49437e-13	-0.291477	0.000160014	163	0.0130146
P70429	Evl	Ena/VASP-like protein OS=Mus musculus OX=10090 GN=Evl PE=1 SV=2	Creatine	-0.569977	1.9984e-15	163	5.02807e-13	0.302442	8.71283e-05	163	0.00869141
E9Q616	Ahnak	AHNAK nucleoprotein (desmoyokin) OS=Mus musculus OX=10090 GN=Ahnak PE=1 SV=1	Creatine	-0.570112	1.9984e-15	163	5.02807e-13	0.31042	5.51257e-05	163	0.00640855
Q3TYS2	Cybc1	Cytochrome b-245 chaperone 1 OS=Mus musculus OX=10090 GN=Cybc1 PE=1 SV=2	Creatine	-0.570102	1.9984e-15	163	5.02807e-13	0.296998	0.00011818	163	0.0106498
Q01730	Rsu1	Ras suppressor protein 1 OS=Mus musculus OX=10090 GN=Rsu1 PE=1 SV=3	L-Arginine	-0.5702	1.9984e-15	163	5.02807e-13	0.277405	0.000367161	161	0.0222556
P25799	Nfkb1	Nuclear factor NF-kappa-B p105 subunit OS=Mus musculus OX=10090 GN=Nfkb1 PE=1 SV=2	Creatine	-0.569284	2.22045e-15	163	5.49854e-13	0.28836	0.00018936	163	0.0145136
Q61771	Kif3b	Kinesin-like protein KIF3B OS=Mus musculus OX=10090 GN=Kif3b PE=1 SV=1	L-Arginine	-0.568877	2.22045e-15	163	5.49854e-13	0.260489	0.000845995	161	0.0374273
Q91XD7	Creld1	Protein disulfide isomerase Creld1 OS=Mus musculus OX=10090 GN=Creld1 PE=1 SV=1	L-Histidine	-0.568346	2.66454e-15	163	6.48775e-13	0.285862	0.000216412	163	0.0158463
Q5NCR9	Nsrp1	Nuclear speckle splicing regulatory protein 1 OS=Mus musculus OX=10090 GN=Nsrp1 PE=1 SV=1	Creatine	-0.567383	2.88658e-15	163	7.00186e-13	0.25997	0.000804198	163	0.0362648
Q8K2D3	Edc3	Enhancer of mRNA-decapping protein 3 OS=Mus musculus OX=10090 GN=Edc3 PE=1 SV=1	Creatine	-0.567419	2.88658e-15	163	7.00186e-13	0.290144	0.000171996	163	0.0136582
O70318	Epb41l2	Band 4.1-like protein 2 OS=Mus musculus OX=10090 GN=Epb41l2 PE=1 SV=2	L-Asparagine	-0.567305	2.88658e-15	163	7.00186e-13	0.302729	8.57232e-05	163	0.00859617
Q9JKF1	Iqgap1	Ras GTPase-activating-like protein IQGAP1 OS=Mus musculus OX=10090 GN=Iqgap1 PE=1 SV=2	NAD	-0.567296	2.88658e-15	163	7.00186e-13	-0.304866	7.59185e-05	163	0.00794603
Q08509	Eps8	Epidermal growth factor receptor kinase substrate 8 OS=Mus musculus OX=10090 GN=Eps8 PE=1 SV=2	Creatine	-0.56644	3.10862e-15	163	7.45603e-13	0.321518	2.85237e-05	163	0.00410985
Q7TPV4	Mybbp1a	Myb-binding protein 1A OS=Mus musculus OX=10090 GN=Mybbp1a PE=1 SV=2	Creatine	-0.566885	3.10862e-15	163	7.45603e-13	0.287414	0.000199207	163	0.0150044
Q8BHL5-2	Elmo2	Isoform 2 of Engulfment and cell motility protein 2 OS=Mus musculus OX=10090 GN=Elmo2	Creatine	-0.566606	3.10862e-15	163	7.45603e-13	0.314743	4.27791e-05	163	0.00541523
O35855	Bcat2	Branched-chain-amino-acid aminotransferase, mitochondrial OS=Mus musculus OX=10090 GN=Bcat2 PE=1 SV=2	L-Carnitine	0.566883	3.10862e-15	163	7.45603e-13	-0.285099	0.000225361	163	0.0162765
Q9D3P8	Plgrkt	Plasminogen receptor (KT) OS=Mus musculus OX=10090 GN=Plgrkt PE=1 SV=1	N-Acetyl-L-aspartic acid	-0.566875	3.10862e-15	163	7.45603e-13	0.508779	4.70226e-10	132	8.58006e-07
E9Q3X0	Mvp	Major vault protein OS=Mus musculus OX=10090 GN=Mvp PE=1 SV=1	NAD	-0.566954	3.10862e-15	163	7.45603e-13	-0.363851	1.80366e-06	163	0.000583001
Q91W39	Ncoa5	Nuclear receptor coactivator 5 OS=Mus musculus OX=10090 GN=Ncoa5 PE=1 SV=1	Creatine	-0.566157	3.33067e-15	163	7.96463e-13	0.283924	0.000239835	163	0.0169611
Q9CQV1	Pam16	Mitochondrial import inner membrane translocase subunit TIM16 OS=Mus musculus OX=10090 GN=Pam16 PE=1 SV=1	L-Carnitine	0.565934	3.55271e-15	163	8.41279e-13	0.251263	0.0012152	163	0.0466419
Q9R117	Tyk2	Non-receptor tyrosine-protein kinase TYK2 OS=Mus musculus OX=10090 GN=Tyk2 PE=1 SV=3	N-Acetyl-L-aspartic acid	-0.565648	3.55271e-15	163	8.41279e-13	0.304127	7.9184e-05	163	0.00816105
Q61792	Lasp1	LIM and SH3 domain protein 1 OS=Mus musculus OX=10090 GN=Lasp1 PE=1 SV=1	Acetyl-L-carnitine	-0.564924	3.9968e-15	163	9.35429e-13	-0.301048	9.42549e-05	163	0.00916627
O70172	Pip4k2a	Phosphatidylinositol 5-phosphate 4-kinase type-2 alpha OS=Mus musculus OX=10090 GN=Pip4k2a PE=1 SV=1	Creatine	-0.563925	4.44089e-15	163	1.02909e-12	0.35977	2.39581e-06	163	0.00071759
Q9ES52	Inpp5d	Phosphatidylinositol 3,4,5-trisphosphate 5-phosphatase 1 OS=Mus musculus OX=10090 GN=Inpp5d PE=1 SV=2	NAD	-0.563974	4.44089e-15	163	1.02909e-12	-0.261028	0.00076412	163	0.0351604
P49718	Mcm5	DNA replication licensing factor MCM5 OS=Mus musculus OX=10090 GN=Mcm5 PE=1 SV=2	L-Dihydroorotic acid	-0.585076	4.66294e-15	149	1.07716e-12	-0.249313	0.00133035	163	0.0492048
Q3UZ39	Lrrfip1	Leucine-rich repeat flightless-interacting protein 1 OS=Mus musculus OX=10090 GN=Lrrfip1 PE=1 SV=2	L-Serine	-0.56381	4.66294e-15	163	1.07716e-12	-0.251033	0.00122829	163	0.046962
P26041	Msn	Moesin OS=Mus musculus OX=10090 GN=Msn PE=1 SV=3	xylose/ribose/arabinose	-0.5638	4.66294e-15	163	1.07716e-12	-0.272958	0.000423072	163	0.0243378
Q5U3K5	Rabl6	Rab-like protein 6 OS=Mus musculus OX=10090 GN=Rabl6 PE=1 SV=2	Creatine	-0.563656	4.88498e-15	163	1.12001e-12	0.292126	0.00015446	163	0.0127302
Q60875	Arhgef2	Rho guanine nucleotide exchange factor 2 OS=Mus musculus OX=10090 GN=Arhgef2 PE=1 SV=4	L-Arginine	-0.563551	4.88498e-15	163	1.12001e-12	0.331835	1.70651e-05	161	0.00286932
P61226	Rap2b	Ras-related protein Rap-2b OS=Mus musculus OX=10090 GN=Rap2b PE=1 SV=1	L-Carnitine	-0.562856	5.32907e-15	163	1.21123e-12	-0.326202	0.000276968	120	0.0186003
Q60936	Coq8a	Atypical kinase COQ8A, mitochondrial OS=Mus musculus OX=10090 GN=Coq8a PE=1 SV=2	NAD	0.5628	5.32907e-15	163	1.21123e-12	0.287396	0.000199403	163	0.0150117
Q9EPK2-2	Rp2	Isoform 2 of Protein XRP2 OS=Mus musculus OX=10090 GN=Rp2	Creatine	-0.562431	5.55112e-15	163	1.25854e-12	0.389405	2.78279e-07	163	0.000141767
Q9CQQ7	Atp5pb	ATP synthase F(0) complex subunit B1, mitochondrial OS=Mus musculus OX=10090 GN=Atp5pb PE=1 SV=1	Creatine	0.562221	5.77316e-15	163	1.30074e-12	-0.32085	2.96989e-05	163	0.00422016
P11983	Tcp1	T-complex protein 1 subunit alpha OS=Mus musculus OX=10090 GN=Tcp1 PE=1 SV=3	Creatine	-0.561312	6.43929e-15	163	1.43782e-12	-0.283641	0.00024344	163	0.0171153
Q8VHR5	Gatad2b	Transcriptional repressor p66-beta OS=Mus musculus OX=10090 GN=Gatad2b PE=1 SV=1	Creatine	-0.560979	6.66134e-15	163	1.48125e-12	0.286386	0.000210455	163	0.0155477
Q60875	Arhgef2	Rho guanine nucleotide exchange factor 2 OS=Mus musculus OX=10090 GN=Arhgef2 PE=1 SV=4	N-Acetyl-L-aspartic acid	-0.561023	6.66134e-15	163	1.48125e-12	0.520433	1.0747e-12	163	4.71198e-09
E9QPU1	Vwf	von Willebrand factor OS=Mus musculus OX=10090 GN=Vwf PE=1 SV=2	Creatine	-0.560659	7.10543e-15	163	1.57141e-12	0.371088	1.07964e-06	163	0.000398243
E9Q2I4	Mideas	ELM2 and Myb/SANT-like domain-containing 1 OS=Mus musculus OX=10090 GN=Mideas PE=1 SV=1	D-Glucose/Frucotose 6-phosphate	-0.560392	7.32747e-15	163	1.61764e-12	-0.266621	0.00105444	148	0.0428185
Q91YD3	Dcp1a	mRNA-decapping enzyme 1A OS=Mus musculus OX=10090 GN=Dcp1a PE=1 SV=1	Creatine	-0.559748	7.99361e-15	163	1.74708e-12	0.29116	0.000162785	163	0.0131668
O89017	Lgmn	Legumain OS=Mus musculus OX=10090 GN=Lgmn PE=1 SV=1	Creatine	-0.55974	7.99361e-15	163	1.74708e-12	0.3774	6.83e-07	163	0.000282917
Q9D8S4	Rexo2	Oligoribonuclease, mitochondrial OS=Mus musculus OX=10090 GN=Rexo2 PE=1 SV=2	D-Glucose/Frucotose 6-phosphate	-0.559631	7.99361e-15	163	1.74708e-12	-0.280127	0.000292693	163	0.0192708
Q8R2Y2	Mcam	Cell surface glycoprotein MUC18 OS=Mus musculus OX=10090 GN=Mcam PE=1 SV=1	L-Carnitine	-0.558889	8.88178e-15	163	1.92431e-12	-0.292849	0.000148487	163	0.0123978
B1ASP2	Jak1	Tyrosine-protein kinase OS=Mus musculus OX=10090 GN=Jak1 PE=1 SV=1	N-Acetyl-L-aspartic acid	-0.559054	8.88178e-15	163	1.92431e-12	0.348672	5.08488e-06	163	0.00122997
Q00560	Il6st	Interleukin-6 receptor subunit beta OS=Mus musculus OX=10090 GN=Il6st PE=1 SV=2	Creatine	-0.558163	9.76996e-15	163	2.09735e-12	0.302122	8.87139e-05	163	0.00880124
Q69ZN7	Myof	Myoferlin OS=Mus musculus OX=10090 GN=Myof PE=1 SV=2	L-Carnitine	-0.558089	9.99201e-15	163	2.14271e-12	-0.253493	0.00109475	163	0.0438231
Q9Z2N8	Actl6a	Actin-like protein 6A OS=Mus musculus OX=10090 GN=Actl6a PE=1 SV=2	Creatine	-0.557928	1.02141e-14	163	2.18233e-12	0.250115	0.00128182	163	0.0481721
Q6PDM2	Srsf1	Serine/arginine-rich splicing factor 1 OS=Mus musculus OX=10090 GN=Srsf1 PE=1 SV=3	Creatine	-0.557994	1.02141e-14	163	2.18233e-12	0.251901	0.00117956	163	0.0457956
P58059	Mrps21	28S ribosomal protein S21, mitochondrial OS=Mus musculus OX=10090 GN=Mrps21 PE=1 SV=1	propionate	0.557749	1.04361e-14	163	2.2281e-12	-0.376048	2.50145e-05	119	0.00375285
P70315	Was	Wiskott-Aldrich syndrome protein homolog OS=Mus musculus OX=10090 GN=Was PE=1 SV=1	NAD	-0.557393	1.08802e-14	163	2.31498e-12	-0.294661	0.000134452	163	0.0116073
Q9Z1Q5	Clic1	Chloride intracellular channel protein 1 OS=Mus musculus OX=10090 GN=Clic1 PE=1 SV=3	Creatine	-0.557088	1.13243e-14	163	2.401e-12	0.319416	3.23801e-05	163	0.00446713
Q8BYW1	Arhgap25	Rho GTPase-activating protein 25 OS=Mus musculus OX=10090 GN=Arhgap25 PE=1 SV=2	NAD	-0.556807	1.17684e-14	163	2.48484e-12	-0.316152	3.9352e-05	163	0.00509931
P04117	Fabp4	Fatty acid-binding protein, adipocyte OS=Mus musculus OX=10090 GN=Fabp4 PE=1 SV=3	Creatine	-0.556504	1.24345e-14	163	2.60698e-12	0.259972	0.000804134	163	0.0362644
Q9CR80	Fam32a	Protein FAM32A OS=Mus musculus OX=10090 GN=Fam32a PE=2 SV=1	D-Glucose/Frucotose 6-phosphate	-0.556469	1.24345e-14	163	2.60698e-12	-0.266286	0.000590817	163	0.030003
O35215	Ddt	D-dopachrome decarboxylase OS=Mus musculus OX=10090 GN=Ddt PE=1 SV=3	NAD	0.556511	1.24345e-14	163	2.60698e-12	0.291204	0.000162403	163	0.0131469
Q9CSN1	Snw1	SNW domain-containing protein 1 OS=Mus musculus OX=10090 GN=Snw1 PE=1 SV=3	D-Glucose/Frucotose 6-phosphate	-0.555786	1.35447e-14	163	2.8131e-12	-0.251746	0.00118816	163	0.0460013
Q8CH18	Ccar1	Cell division cycle and apoptosis regulator protein 1 OS=Mus musculus OX=10090 GN=Ccar1 PE=1 SV=1	Creatine	-0.555642	1.37668e-14	163	2.85178e-12	0.276623	0.000350874	163	0.021628
O35286	Dhx15	Pre-mRNA-splicing factor ATP-dependent RNA helicase DHX15 OS=Mus musculus OX=10090 GN=Dhx15 PE=1 SV=2	Creatine	-0.555313	1.42109e-14	163	2.93401e-12	0.268939	0.000517882	163	0.0276239
P42859	Htt	Huntingtin OS=Mus musculus OX=10090 GN=Htt PE=1 SV=2	L-Anserine	-0.561117	1.42109e-14	159	2.93401e-12	-0.268071	0.000634742	159	0.0313667
Q8R4H2	Arhgef12	Rho guanine nucleotide exchange factor 12 OS=Mus musculus OX=10090 GN=Arhgef12 PE=1 SV=2	Creatinine	-0.555297	1.44329e-14	163	2.97585e-12	0.263365	0.000681992	163	0.0327654
P31996	Cd68	Macrosialin OS=Mus musculus OX=10090 GN=Cd68 PE=1 SV=1	Hydroxypalmitoyl-carnitine	-0.55447	1.59872e-14	163	3.25888e-12	0.334694	1.2607e-05	163	0.0023167
P62482	Kcnab2	Voltage-gated potassium channel subunit beta-2 OS=Mus musculus OX=10090 GN=Kcnab2 PE=1 SV=1	NAD	-0.554142	1.68754e-14	163	3.42346e-12	-0.252678	0.00113747	163	0.0448088
O08917	Flot1	Flotillin-1 OS=Mus musculus OX=10090 GN=Flot1 PE=1 SV=1	L-Glutathione reduced	-0.553911	1.73195e-14	163	3.50534e-12	-0.251715	0.00118986	163	0.0460377
A0JNU3	Aspg	60 kDa lysophospholipase OS=Mus musculus OX=10090 GN=Aspg PE=1 SV=1	Acetyl-L-carnitine	0.552873	1.9762e-14	163	3.95111e-12	0.387675	3.17429e-07	163	0.000156763
Q08093	Cnn2	Calponin-2 OS=Mus musculus OX=10090 GN=Cnn2 PE=1 SV=1	NAD	-0.55286	1.9762e-14	163	3.95111e-12	-0.292693	0.000149757	163	0.012471
Q99JW4	Lims1	LIM and senescent cell antigen-like-containing domain protein 1 OS=Mus musculus OX=10090 GN=Lims1 PE=1 SV=3	Creatine	-0.552633	2.04281e-14	163	4.07081e-12	0.452326	1.34824e-09	163	2.01825e-06
Q8K1N1	Pnpla8	Calcium-independent phospholipase A2-gamma OS=Mus musculus OX=10090 GN=Pnpla8 PE=1 SV=1	L-Carnitine	0.552611	2.04281e-14	163	4.07081e-12	0.306687	6.84029e-05	163	0.00740356
P26040	Ezr	Ezrin OS=Mus musculus OX=10090 GN=Ezr PE=1 SV=3	L-Arginine	-0.55221	2.15383e-14	163	4.27366e-12	0.260183	0.000858444	161	0.0377639
Q8VDZ4	Zdhhc5	Palmitoyltransferase ZDHHC5 OS=Mus musculus OX=10090 GN=Zdhhc5 PE=1 SV=1	Creatinine	-0.552113	2.17604e-14	163	4.31085e-12	0.26117	0.000758897	163	0.035012
Q9JHJ0	Tmod3	Tropomodulin-3 OS=Mus musculus OX=10090 GN=Tmod3 PE=1 SV=1	L-Arginine	-0.55197	2.22045e-14	163	4.38922e-12	0.297703	0.000125398	161	0.0110794
Q8R123-2	Flad1	Isoform 2 of FAD synthase OS=Mus musculus OX=10090 GN=Flad1	D-Glucose/Frucotose 6-phosphate	-0.551906	2.24265e-14	163	4.43048e-12	0.254394	0.00104927	163	0.0426993
P48036	Anxa5	Annexin A5 OS=Mus musculus OX=10090 GN=Anxa5 PE=1 SV=1	NAD	-0.551587	2.33147e-14	163	4.58729e-12	-0.300253	9.8557e-05	163	0.00944655
Q7JJ13	Brd2	Bromodomain-containing protein 2 OS=Mus musculus OX=10090 GN=Brd2 PE=1 SV=1	Creatine	-0.551289	2.42029e-14	163	4.73864e-12	0.337567	1.04979e-05	163	0.00204325
Q91ZX7	Lrp1	Prolow-density lipoprotein receptor-related protein 1 OS=Mus musculus OX=10090 GN=Lrp1 PE=1 SV=1	L-Dihydroorotic acid	-0.551053	2.4869e-14	163	4.8538e-12	0.266854	0.00057443	163	0.0294684
P08775	Polr2a	DNA-directed RNA polymerase II subunit RPB1 OS=Mus musculus OX=10090 GN=Polr2a PE=1 SV=3	Creatine	-0.550183	2.79776e-14	163	5.3955e-12	0.252	0.0011741	163	0.0456688
Q8VE38	Oxnad1	Oxidoreductase NAD-binding domain-containing protein 1 OS=Mus musculus OX=10090 GN=Oxnad1 PE=1 SV=2	L-Carnitine	0.549919	2.88658e-14	163	5.55173e-12	0.28913	0.000181669	163	0.014128
Q8VDJ3	Hdlbp	Vigilin OS=Mus musculus OX=10090 GN=Hdlbp PE=1 SV=1	Creatinine	-0.54984	2.93099e-14	163	5.62682e-12	0.326038	2.16473e-05	163	0.00339422
Q8BGH2	Samm50	Sorting and assembly machinery component 50 homolog OS=Mus musculus OX=10090 GN=Samm50 PE=1 SV=1	NAD	0.549196	3.17524e-14	163	6.04099e-12	0.26517	0.000624243	163	0.0310381
Q3U2I3	Fam160a2	FTS and Hook-interacting protein OS=Mus musculus OX=10090 GN=Fam160a2 PE=1 SV=2	D-Glucose/Frucotose 6-phosphate	-0.548976	3.26406e-14	163	6.18987e-12	0.259541	0.000820981	163	0.0367407
Q5U5M8	Bloc1s3	Biogenesis of lysosome-related organelles complex 1 subunit 3 OS=Mus musculus OX=10090 GN=Bloc1s3 PE=1 SV=1	D-Glucose/Frucotose 6-phosphate	-0.548939	3.28626e-14	163	6.22073e-12	-0.294758	0.000133743	163	0.0115701
Q6PGF7	Exoc8	Exocyst complex component 8 OS=Mus musculus OX=10090 GN=Exoc8 PE=1 SV=1	L-Arginine	-0.548872	3.30846e-14	163	6.26157e-12	0.309873	6.3311e-05	161	0.00703103
Q8C0E3-2	Trim47	Isoform 2 of E3 ubiquitin-protein ligase TRIM47 OS=Mus musculus OX=10090 GN=Trim47	Hydroxypalmitoyl-carnitine	-0.548749	3.37508e-14	163	6.3719e-12	0.275945	0.0003633	163	0.0221066
Q922B9	Itprid2	Protein ITPRID2 OS=Mus musculus OX=10090 GN=Itprid2 PE=1 SV=3	Creatine	-0.548373	3.53051e-14	163	6.63391e-12	-0.313687	4.55302e-05	163	0.00564266
Q9DC07	Nebl	LIM zinc-binding domain-containing Nebulette OS=Mus musculus OX=10090 GN=Nebl PE=1 SV=1	Creatine	0.548063	3.68594e-14	163	6.89281e-12	0.300687	0.000204571	148	0.0152772
Q8BWL5-5	Rbms3	Isoform 5 of RNA-binding motif, single-stranded-interacting protein 3 OS=Mus musculus OX=10090 GN=Rbms3	D-Glucose/Frucotose 6-phosphate	-0.547977	3.70814e-14	163	6.93108e-12	-0.263987	0.000661565	163	0.0321492
Q922E4	Pcyt2	Ethanolamine-phosphate cytidylyltransferase OS=Mus musculus OX=10090 GN=Pcyt2 PE=1 SV=1	CDP-ethanolamine	0.547959	3.73035e-14	163	6.96147e-12	-0.544211	5.9952e-14	163	4.02606e-10
Q8BRF7	Scfd1	Sec1 family domain-containing protein 1 OS=Mus musculus OX=10090 GN=Scfd1 PE=1 SV=1	L-Arginine	-0.547912	3.73035e-14	163	6.96147e-12	0.253621	0.00116932	161	0.0455482
Q8C5H8	Nadk2	NAD kinase 2, mitochondrial OS=Mus musculus OX=10090 GN=Nadk2 PE=1 SV=2	NAD	0.54779	3.79696e-14	163	7.07982e-12	0.258247	0.000873647	163	0.0381865
P24638	Acp2	Lysosomal acid phosphatase OS=Mus musculus OX=10090 GN=Acp2 PE=1 SV=2	Creatine	-0.54771	3.84137e-14	163	7.15392e-12	0.279021	0.000310018	163	0.019991
E9Q3X0	Mvp	Major vault protein OS=Mus musculus OX=10090 GN=Mvp PE=1 SV=1	N-Acetyl-DL-glutamic acid	-0.547523	3.93019e-14	163	7.30158e-12	-0.286722	0.000206717	163	0.0153723
Q99LH1	Gnl2	Nucleolar GTP-binding protein 2 OS=Mus musculus OX=10090 GN=Gnl2 PE=1 SV=2	Creatine	-0.547471	3.95239e-14	163	7.33462e-12	0.269278	0.000509182	163	0.0273489
Q8C129	Lnpep	Leucyl-cystinyl aminopeptidase OS=Mus musculus OX=10090 GN=Lnpep PE=1 SV=1	D-Glucose/Frucotose 6-phosphate	-0.547249	4.08562e-14	163	7.56072e-12	-0.305036	7.51856e-05	163	0.00789853
Q8CCM6	Timm21	Mitochondrial import inner membrane translocase subunit Tim21 OS=Mus musculus OX=10090 GN=Timm21 PE=1 SV=2	NAD	0.547223	4.08562e-14	163	7.56072e-12	0.269187	0.000511501	163	0.0274274
O89103	Cd93	Complement component C1q receptor OS=Mus musculus OX=10090 GN=Cd93 PE=1 SV=1	Creatine	-0.546217	4.64073e-14	163	8.48629e-12	0.3212	0.00036839	119	0.0223009
Q7TMB8	Cyfip1	Cytoplasmic FMR1-interacting protein 1 OS=Mus musculus OX=10090 GN=Cyfip1 PE=1 SV=1	Creatine	-0.546178	4.66294e-14	163	8.51907e-12	0.344915	6.51858e-06	163	0.00146288
Q8C0K5	Slc25a16	Graves disease carrier protein homolog OS=Mus musculus OX=10090 GN=Slc25a16 PE=1 SV=1	Hydroxypalmitoyl-carnitine	0.5462	4.66294e-14	163	8.51907e-12	-0.280192	0.000291709	163	0.019226
Q9JIW9	Ralb	Ras-related protein Ral-B OS=Mus musculus OX=10090 GN=Ralb PE=1 SV=1	L-Arginine	-0.545163	5.30687e-14	163	9.57347e-12	0.266648	0.000628205	161	0.031167
Q3THS6	Mat2a	S-adenosylmethionine synthase isoform type-2 OS=Mus musculus OX=10090 GN=Mat2a PE=1 SV=2	L-Arginine	-0.544601	5.68434e-14	163	1.01852e-11	0.268779	0.000565785	161	0.0291845
Q8CG48	Smc2	Structural maintenance of chromosomes protein 2 OS=Mus musculus OX=10090 GN=Smc2 PE=1 SV=2	Creatine	-0.544121	6.06182e-14	163	1.07908e-11	0.269347	0.000507429	163	0.0272893
Q9D8Y7	Tnfaip8l2	Tumor necrosis factor alpha-induced protein 8-like protein 2 OS=Mus musculus OX=10090 GN=Tnfaip8l2 PE=1 SV=1	NAD	-0.619018	6.21725e-14	119	1.10319e-11	-0.309809	0.000284663	133	0.0189343
Q8R088	Golph3l	Golgi phosphoprotein 3-like OS=Mus musculus OX=10090 GN=Golph3l PE=1 SV=1	Creatine	-0.543877	6.26166e-14	163	1.11048e-11	0.329685	4.02893e-05	149	0.00517853
Q8VCW4	Unc93b1	Protein unc-93 homolog B1 OS=Mus musculus OX=10090 GN=Unc93b1 PE=1 SV=2	NAD	-0.543518	6.52811e-14	163	1.15332e-11	-0.276435	0.00035428	163	0.0217642
P54103	Dnajc2	DnaJ homolog subfamily C member 2 OS=Mus musculus OX=10090 GN=Dnajc2 PE=1 SV=2	D-Glucose/Frucotose 6-phosphate	-0.543453	6.59472e-14	163	1.16437e-11	-0.268653	0.000525325	163	0.0278675
Q8R164	Bphl	Valacyclovir hydrolase OS=Mus musculus OX=10090 GN=Bphl PE=1 SV=1	D-Glucose/Frucotose 6-phosphate	-0.543449	6.59472e-14	163	1.16437e-11	0.269927	0.000492898	163	0.0267931
O35639	Anxa3	Annexin A3 OS=Mus musculus OX=10090 GN=Anxa3 PE=1 SV=4	NAD	-0.543387	6.63913e-14	163	1.17096e-11	-0.296393	0.000122205	163	0.0108857
A0A571BG95	Abr	Active breakpoint cluster region-related protein OS=Mus musculus OX=10090 GN=Abr PE=1 SV=1	Creatine	-0.543318	6.70575e-14	163	1.18125e-11	0.319412	3.2387e-05	163	0.0044678
Q9JI39	Abcb10	ATP-binding cassette sub-family B member 10, mitochondrial OS=Mus musculus OX=10090 GN=Abcb10 PE=1 SV=1	D-Glucose/Frucotose 6-phosphate	-0.543197	6.79456e-14	163	1.19467e-11	0.280374	0.000288954	163	0.0191169
Q9CQN1	Trap1	Heat shock protein 75 kDa, mitochondrial OS=Mus musculus OX=10090 GN=Trap1 PE=1 SV=1	Creatine	-0.543124	6.88338e-14	163	1.20901e-11	-0.289224	0.000180758	163	0.0140806
Q3V1T4	P3h1	Prolyl 3-hydroxylase 1 OS=Mus musculus OX=10090 GN=P3h1 PE=1 SV=2	Creatine	-0.542933	7.03881e-14	163	1.23392e-11	0.281097	0.000303796	161	0.0197367
Q9QYS9-7	Qki	Isoform 7 of Protein quaking OS=Mus musculus OX=10090 GN=Qki	Creatine	-0.542738	7.19425e-14	163	1.25795e-11	0.27317	0.000418547	163	0.0241824
Q6NSR3	Adck2	Uncharacterized aarF domain-containing protein kinase 2 OS=Mus musculus OX=10090 GN=Adck2 PE=2 SV=1	L-Carnitine	0.54271	7.23865e-14	163	1.26494e-11	0.261855	0.000734061	163	0.0343032
P10711	Tcea1	Transcription elongation factor A protein 1 OS=Mus musculus OX=10090 GN=Tcea1 PE=1 SV=2	Creatine	-0.54248	7.4607e-14	163	1.29952e-11	0.293576	0.000142702	163	0.012073
Q6PAM1	Txlna	Alpha-taxilin OS=Mus musculus OX=10090 GN=Txlna PE=1 SV=1	D-Glucose/Frucotose 6-phosphate	-0.542442	7.4829e-14	163	1.30305e-11	-0.253353	0.00110199	163	0.0439948
Q4QQM4	Trp53i11	Tumor protein p53-inducible protein 11 OS=Mus musculus OX=10090 GN=Trp53i11 PE=1 SV=1	Creatine	-0.542311	7.59393e-14	163	1.31996e-11	0.336209	1.145e-05	163	0.00216612
P35831	Ptpn12	Tyrosine-protein phosphatase non-receptor type 12 OS=Mus musculus OX=10090 GN=Ptpn12 PE=1 SV=3	L-Arginine	-0.542304	7.61613e-14	163	1.32359e-11	0.28624	0.000232316	161	0.0166143
P83917	Cbx1	Chromobox protein homolog 1 OS=Mus musculus OX=10090 GN=Cbx1 PE=1 SV=1	Creatine	-0.54144	8.4821e-14	163	1.4563e-11	0.273934	0.000402615	163	0.0236119
Q8BHJ9	Slu7	Pre-mRNA-splicing factor SLU7 OS=Mus musculus OX=10090 GN=Slu7 PE=1 SV=1	Creatine	-0.540938	9.03722e-14	163	1.54243e-11	0.25687	0.00093306	163	0.0397371
P56382	Atp5f1e	ATP synthase subunit epsilon, mitochondrial OS=Mus musculus OX=10090 GN=Atp5f1e PE=1 SV=2	L-Anserine	0.546499	9.23706e-14	159	1.5729e-11	0.256107	0.00112032	159	0.0444253
Q60936-2	Coq8a	Isoform 2 of Atypical kinase COQ8A, mitochondrial OS=Mus musculus OX=10090 GN=Coq8a	NAD	0.540216	9.88098e-14	163	1.66843e-11	0.29936	0.000103618	163	0.00976535
Q9Z0M6	Adgre5	Adhesion G protein-coupled receptor E5 OS=Mus musculus OX=10090 GN=Adgre5 PE=1 SV=2	Creatine	-0.539719	1.05249e-13	163	1.76682e-11	0.266205	0.000593188	163	0.030086
Q8R5L3	Vps39	Vam6/Vps39-like protein OS=Mus musculus OX=10090 GN=Vps39 PE=1 SV=1	Creatine	-0.539522	1.07914e-13	163	1.80683e-11	0.333003	1.40294e-05	163	0.00250435
O89053	Coro1a	Coronin-1A OS=Mus musculus OX=10090 GN=Coro1a PE=1 SV=5	NAD	-0.539418	1.09246e-13	163	1.82714e-11	-0.301809	9.03e-05	163	0.00890779
Q9CU62	Smc1a	Structural maintenance of chromosomes protein 1A OS=Mus musculus OX=10090 GN=Smc1a PE=1 SV=4	Creatine	-0.539074	1.13909e-13	163	1.89859e-11	0.275423	0.000373143	163	0.0224832
Q9JLQ2	Git2	ARF GTPase-activating protein GIT2 OS=Mus musculus OX=10090 GN=Git2 PE=1 SV=2	L-Anserine	-0.544475	1.18572e-13	159	1.96857e-11	-0.267984	0.000637407	159	0.0314427
Q9JHW2	Nit2	Omega-amidase NIT2 OS=Mus musculus OX=10090 GN=Nit2 PE=1 SV=1	NAD	0.538736	1.18794e-13	163	1.9716e-11	0.341964	7.90496e-06	163	0.00168112
Q99LE6	Abcf2	ATP-binding cassette sub-family F member 2 OS=Mus musculus OX=10090 GN=Abcf2 PE=1 SV=1	Methylglyoxal	-0.538534	1.2168e-13	163	2.01431e-11	-0.33827	1.00352e-05	163	0.00198239
P56395	Cyb5a	Cytochrome b5 OS=Mus musculus OX=10090 GN=Cyb5a PE=1 SV=2	L-Histidine	-0.538409	1.23679e-13	163	2.04365e-11	0.272166	0.000440383	163	0.0249668
Q7TSG2	Ctdp1	RNA polymerase II subunit A C-terminal domain phosphatase OS=Mus musculus OX=10090 GN=Ctdp1 PE=1 SV=1	Creatine	-0.53801	1.30118e-13	163	2.1357e-11	0.284983	0.000226754	163	0.016341
Q3UND0	Skap2	Src kinase-associated phosphoprotein 2 OS=Mus musculus OX=10090 GN=Skap2 PE=1 SV=2	NAD	-0.537923	1.3145e-13	163	2.15562e-11	-0.266085	0.000596699	163	0.030189
Q61792	Lasp1	LIM and SH3 domain protein 1 OS=Mus musculus OX=10090 GN=Lasp1 PE=1 SV=1	L-Carnitine	-0.537742	1.34337e-13	163	2.19843e-11	-0.275138	0.000378629	163	0.0226941
Q9JL62	Gltp	Glycolipid transfer protein OS=Mus musculus OX=10090 GN=Gltp PE=1 SV=3	NAD	-0.537668	1.35447e-13	163	2.21351e-11	-0.276613	0.000351054	163	0.0216346
Q8VHL1	Setd7	Histone-lysine N-methyltransferase SETD7 OS=Mus musculus OX=10090 GN=Setd7 PE=1 SV=2	L-Carnitine	-0.53763	1.36335e-13	163	2.22656e-11	-0.345125	0.000864218	90	0.0379306
Q9Z2V4	Pck1	Phosphoenolpyruvate carboxykinase, cytosolic [GTP] OS=Mus musculus OX=10090 GN=Pck1 PE=1 SV=1	L-Carnitine	0.537537	1.37668e-13	163	2.24666e-11	-0.251613	0.00119555	163	0.0461864
B7FAU9	Flna	Filamin, alpha OS=Mus musculus OX=10090 GN=Flna PE=1 SV=1	Creatine	-0.537434	1.39444e-13	163	2.2723e-11	0.481722	7.51084e-11	163	1.85118e-07
Q8R015	Bloc1s5	Biogenesis of lysosome-related organelles complex 1 subunit 5 OS=Mus musculus OX=10090 GN=Bloc1s5 PE=1 SV=1	D-Glucose/Frucotose 6-phosphate	-0.537229	1.42997e-13	163	2.32316e-11	-0.288565	0.000187282	163	0.0144043
P97494	Gclc	Glutamate--cysteine ligase catalytic subunit OS=Mus musculus OX=10090 GN=Gclc PE=1 SV=4	Creatine	-0.537091	1.45661e-13	163	2.36106e-11	-0.300561	9.68699e-05	163	0.00932697
Q8BP27	Sfr1	Swi5-dependent recombination DNA repair protein 1 homolog OS=Mus musculus OX=10090 GN=Sfr1 PE=1 SV=2	Creatine	-0.536778	1.51434e-13	163	2.44548e-11	0.278239	0.000322828	163	0.0205123
Q9D8S3	Arfgap3	ADP-ribosylation factor GTPase-activating protein 3 OS=Mus musculus OX=10090 GN=Arfgap3 PE=1 SV=2	Creatine	-0.536583	1.54987e-13	163	2.49678e-11	0.325951	2.17638e-05	163	0.0034052
Q8VIJ6	Sfpq	Splicing factor, proline- and glutamine-rich OS=Mus musculus OX=10090 GN=Sfpq PE=1 SV=1	Creatine	-0.536547	1.55653e-13	163	2.5063e-11	0.322647	2.66353e-05	163	0.00392463
Q9CQV8	Ywhab	14-3-3 protein beta/alpha OS=Mus musculus OX=10090 GN=Ywhab PE=1 SV=3	Creatine	-0.536423	1.58096e-13	163	2.54275e-11	0.265334	0.000619227	163	0.0308832
Q99KK9	Hars2	Histidine--tRNA ligase, mitochondrial OS=Mus musculus OX=10090 GN=Hars2 PE=1 SV=1	L-Carnitine	0.536322	1.60094e-13	163	2.57302e-11	0.35203	4.0615e-06	163	0.00105057
Q8R4U7	Luzp1	Leucine zipper protein 1 OS=Mus musculus OX=10090 GN=Luzp1 PE=1 SV=2	L-Arginine	-0.536307	1.60316e-13	163	2.57638e-11	0.324843	2.61918e-05	161	0.00387988
O70469	Dok2	Docking protein 2 OS=Mus musculus OX=10090 GN=Dok2 PE=1 SV=1	NAD	-0.558638	1.6076e-13	148	2.58289e-11	-0.293665	0.000573541	134	0.0294378
Q3U0V1	Khsrp	Far upstream element-binding protein 2 OS=Mus musculus OX=10090 GN=Khsrp PE=1 SV=2	Creatine	-0.536268	1.61204e-13	163	2.58919e-11	0.289707	0.000176104	163	0.0138482
P62915	Gtf2b	Transcription initiation factor IIB OS=Mus musculus OX=10090 GN=Gtf2b PE=1 SV=1	Creatine	-0.536135	1.63869e-13	163	2.62733e-11	0.296295	0.000122873	163	0.0109216
P62849	Rps24	40S ribosomal protein S24 OS=Mus musculus OX=10090 GN=Rps24 PE=1 SV=1	Creatinine	-0.536122	1.64091e-13	163	2.63046e-11	0.272369	0.000435875	163	0.024812
Q6P5D8	Smchd1	Structural maintenance of chromosomes flexible hinge domain-containing protein 1 OS=Mus musculus OX=10090 GN=Smchd1 PE=1 SV=2	Creatine	-0.53598	1.66978e-13	163	2.67136e-11	0.305365	7.37857e-05	163	0.00779353
P19246	Nefh	Neurofilament heavy polypeptide OS=Mus musculus OX=10090 GN=Nefh PE=1 SV=3	N-Acetyl-L-aspartic acid	0.535854	1.69642e-13	163	2.70812e-11	0.513666	2.3479e-12	163	9.36031e-09
O54824	Il16	Pro-interleukin-16 OS=Mus musculus OX=10090 GN=Il16 PE=1 SV=3	Creatine	-0.535767	1.71418e-13	163	2.73363e-11	0.392097	2.26421e-07	163	0.000120483
Q921C5-2	Bicd2	Isoform 2 of Protein bicaudal D homolog 2 OS=Mus musculus OX=10090 GN=Bicd2	L-Arginine	-0.535564	1.75637e-13	163	2.79643e-11	0.297638	0.000125846	161	0.011109
B1ART1	Vps13d	Vacuolar protein sorting 13D OS=Mus musculus OX=10090 GN=Vps13d PE=1 SV=1	Creatine	-0.535511	1.76748e-13	163	2.81208e-11	-0.271651	0.000451985	163	0.0253791
Q8BG48	Stk17b	Serine/threonine-protein kinase 17B OS=Mus musculus OX=10090 GN=Stk17b PE=1 SV=1	Creatine	-0.535373	1.79856e-13	163	2.8547e-11	0.474201	2.34294e-06	90	0.000705737
Q61103	Dpf2	Zinc finger protein ubi-d4 OS=Mus musculus OX=10090 GN=Dpf2 PE=1 SV=1	Creatine	-0.535322	1.80966e-13	163	2.87072e-11	0.366721	1.47378e-06	163	0.000500345
Q9R0X4	Acot9	Acyl-coenzyme A thioesterase 9, mitochondrial OS=Mus musculus OX=10090 GN=Acot9 PE=1 SV=1	Creatine	-0.535193	1.83853e-13	163	2.91326e-11	0.279599	0.00030085	163	0.019613
Q3U7R1	Esyt1	Extended synaptotagmin-1 OS=Mus musculus OX=10090 GN=Esyt1 PE=1 SV=2	NAD	-0.5352	1.83853e-13	163	2.91326e-11	-0.258748	0.000852914	163	0.0376164
P58801	Ripk2	Receptor-interacting serine/threonine-protein kinase 2 OS=Mus musculus OX=10090 GN=Ripk2 PE=1 SV=1	L-Histidine	-0.535115	1.85629e-13	163	2.93837e-11	-0.26129	0.00133807	148	0.0493753
Q62419	Sh3gl1	Endophilin-A2 OS=Mus musculus OX=10090 GN=Sh3gl1 PE=1 SV=1	Creatine	-0.535051	1.86962e-13	163	2.95734e-11	0.266805	0.000575838	163	0.02951
Q571E4	Galns	N-acetylgalactosamine-6-sulfatase OS=Mus musculus OX=10090 GN=Galns PE=1 SV=2	Creatine	-0.534405	2.02505e-13	163	3.17397e-11	0.305182	7.45609e-05	163	0.00785433
P57746	Atp6v1d	V-type proton ATPase subunit D OS=Mus musculus OX=10090 GN=Atp6v1d PE=1 SV=1	Creatine	-0.534137	2.09166e-13	163	3.26758e-11	0.251533	0.00120002	163	0.0462912
P82343	Renbp	N-acylglucosamine 2-epimerase OS=Mus musculus OX=10090 GN=Renbp PE=1 SV=3	Creatine	-0.533935	2.14495e-13	163	3.34218e-11	0.259832	0.000809579	163	0.0364168
P26041	Msn	Moesin OS=Mus musculus OX=10090 GN=Msn PE=1 SV=3	NAD	-0.533805	2.17826e-13	163	3.38798e-11	-0.26313	0.000689867	163	0.03301
Q99M04	Lias	Lipoyl synthase, mitochondrial OS=Mus musculus OX=10090 GN=Lias PE=1 SV=1	D-Glucose/Frucotose 6-phosphate	-0.533649	2.22045e-13	163	3.44767e-11	0.256734	0.000939108	163	0.0398861
Q99LE6	Abcf2	ATP-binding cassette sub-family F member 2 OS=Mus musculus OX=10090 GN=Abcf2 PE=1 SV=1	D-Glucose	-0.533157	2.35811e-13	163	3.63733e-11	-0.337495	1.05467e-05	163	0.00204861
Q9WVT6	Ca14	Carbonic anhydrase 14 OS=Mus musculus OX=10090 GN=Ca14 PE=1 SV=1	NAD	0.533154	2.35811e-13	163	3.63733e-11	0.428205	1.18445e-08	163	1.15404e-05
P35235-1	Ptpn11	Isoform 2 of Tyrosine-protein phosphatase non-receptor type 11 OS=Mus musculus OX=10090 GN=Ptpn11	Methylglyoxal	-0.533131	2.36478e-13	163	3.64676e-11	-0.308096	6.30728e-05	163	0.00701499
P35991	Btk	Tyrosine-protein kinase BTK OS=Mus musculus OX=10090 GN=Btk PE=1 SV=4	NAD	-0.555151	2.43805e-13	148	3.74844e-11	-0.275113	0.000379106	163	0.0227089
E9QM38	Slc12a2	Solute carrier family 12 member 2 OS=Mus musculus OX=10090 GN=Slc12a2 PE=1 SV=1	L-Dihydroorotic acid	0.532451	2.56906e-13	163	3.92803e-11	0.311853	5.07051e-05	163	0.00605982
P60670	Nploc4	Nuclear protein localization protein 4 homolog OS=Mus musculus OX=10090 GN=Nploc4 PE=1 SV=3	L-Carnitine	-0.532379	2.59126e-13	163	3.95712e-11	0.255855	0.000979197	163	0.0409309
Q61792	Lasp1	LIM and SH3 domain protein 1 OS=Mus musculus OX=10090 GN=Lasp1 PE=1 SV=1	N-Acetyl-L-aspartic acid	-0.53229	2.62013e-13	163	3.9963e-11	0.332958	1.40697e-05	163	0.00250963
P47757-4	Capzb	Isoform 3 of F-actin-capping protein subunit beta OS=Mus musculus OX=10090 GN=Capzb	L-Carnitine	-0.531988	2.71783e-13	163	4.13013e-11	-0.278568	0.000317377	163	0.020296
P61226	Rap2b	Ras-related protein Rap-2b OS=Mus musculus OX=10090 GN=Rap2b PE=1 SV=1	Propionyl-carnitine	-0.531493	2.88658e-13	163	4.36394e-11	-0.321681	0.000340099	120	0.021204
Q922F4	Tubb6	Tubulin beta-6 chain OS=Mus musculus OX=10090 GN=Tubb6 PE=1 SV=1	L-Aspartic acid	-0.531318	2.94875e-13	163	4.44814e-11	-0.268903	0.000518798	163	0.0276513
Q8BMJ2	Lars1	Leucine--tRNA ligase, cytoplasmic OS=Mus musculus OX=10090 GN=Lars1 PE=1 SV=2	L-Anserine	-0.536809	3.01092e-13	159	4.53643e-11	-0.266159	0.000696292	159	0.0331879
Q6P069	Sri	Sorcin OS=Mus musculus OX=10090 GN=Sri PE=1 SV=1	Creatine	-0.531074	3.03535e-13	163	4.57116e-11	0.298434	0.000109114	163	0.0101064
E9Q634	Myo1e	Unconventional myosin-Ie OS=Mus musculus OX=10090 GN=Myo1e PE=1 SV=1	NAD	-0.530978	3.07088e-13	163	4.62012e-11	-0.384085	4.16107e-07	163	0.000193729
Q8K1E0	Stx5	Syntaxin-5 OS=Mus musculus OX=10090 GN=Stx5 PE=1 SV=3	Creatinine	-0.530906	3.09752e-13	163	4.65564e-11	0.274186	0.00039748	163	0.0234217
P28656	Nap1l1	Nucleosome assembly protein 1-like 1 OS=Mus musculus OX=10090 GN=Nap1l1 PE=1 SV=2	xylose/ribose/arabinose	-0.530602	3.21521e-13	163	4.81834e-11	-0.302148	8.85879e-05	163	0.00879245
A2A654	Bptf	Bromodomain PHD finger transcription factor OS=Mus musculus OX=10090 GN=Bptf PE=1 SV=1	Creatine	-0.53059	3.21965e-13	163	4.82463e-11	0.265208	0.00062306	163	0.0310073
O08583	Alyref	THO complex subunit 4 OS=Mus musculus OX=10090 GN=Alyref PE=1 SV=3	Creatine	-0.530224	3.36398e-13	163	5.01751e-11	0.254017	0.00106809	163	0.0431674
Q6A065	Cep170	Centrosomal protein of 170 kDa OS=Mus musculus OX=10090 GN=Cep170 PE=1 SV=2	L-Arginine	-0.530041	3.43725e-13	163	5.1199e-11	0.303183	9.25223e-05	161	0.00905337
Q9CSU0	Rprd1b	Regulation of nuclear pre-mRNA domain-containing protein 1B OS=Mus musculus OX=10090 GN=Rprd1b PE=1 SV=2	Creatine	-0.529713	3.57714e-13	163	5.30368e-11	0.276461	0.000353806	163	0.0217424
Q80UW8	Polr2e	DNA-directed RNA polymerases I, II, and III subunit RPABC1 OS=Mus musculus OX=10090 GN=Polr2e PE=1 SV=1	Creatine	-0.529641	3.60822e-13	163	5.34221e-11	0.281036	0.000279137	163	0.0186886
A0A0R4J140	Cluh	Clustered mitochondria protein homolog OS=Mus musculus OX=10090 GN=Cluh PE=1 SV=1	D-Glucose/Frucotose 6-phosphate	-0.529285	3.76588e-13	163	5.55457e-11	0.310306	5.54918e-05	163	0.0064377
Q8C052	Map1s	Microtubule-associated protein 1S OS=Mus musculus OX=10090 GN=Map1s PE=1 SV=2	NAD	-0.529283	3.76588e-13	163	5.55457e-11	-0.317225	3.69179e-05	163	0.00487937
Q80YR5	Safb2	Scaffold attachment factor B2 OS=Mus musculus OX=10090 GN=Safb2 PE=1 SV=2	Creatine	-0.529211	3.8014e-13	163	5.60199e-11	0.272123	0.000441335	163	0.0250036
P28867	Prkcd	Protein kinase C delta type OS=Mus musculus OX=10090 GN=Prkcd PE=1 SV=3	NAD	-0.529001	3.89688e-13	163	5.72871e-11	-0.27672	0.00034914	163	0.0215624
Q8C0K5	Slc25a16	Graves disease carrier protein homolog OS=Mus musculus OX=10090 GN=Slc25a16 PE=1 SV=1	Uridine 5'-monophosphate	0.528849	3.97016e-13	163	5.82397e-11	-0.312544	4.86929e-05	163	0.00589661
Q60932	Vdac1	Voltage-dependent anion-selective channel protein 1 OS=Mus musculus OX=10090 GN=Vdac1 PE=1 SV=3	Creatine	0.528484	4.14779e-13	163	6.05645e-11	-0.262284	0.000718912	163	0.0338645
Q921I9	Exosc4	Exosome complex component RRP41 OS=Mus musculus OX=10090 GN=Exosc4 PE=1 SV=3	D-Glucose/Frucotose 6-phosphate	-0.528349	4.21441e-13	163	6.1447e-11	-0.285896	0.000216014	163	0.0158315
Q9CZ69	Cmtm6	CKLF-like MARVEL transmembrane domain-containing protein 6 OS=Mus musculus OX=10090 GN=Cmtm6 PE=1 SV=1	L-Dihydroorotic acid	-0.528225	4.27658e-13	163	6.22215e-11	-0.301574	0.000378672	135	0.0226954
Q69Z37	Samd9l	Sterile alpha motif domain-containing protein 9-like OS=Mus musculus OX=10090 GN=Samd9l PE=1 SV=2	NAD	-0.527981	4.40314e-13	163	6.38577e-11	-0.313697	4.55037e-05	163	0.00564036
Q9CXT8	Pmpcb	Mitochondrial-processing peptidase subunit beta OS=Mus musculus OX=10090 GN=Pmpcb PE=1 SV=1	Creatine	-0.527847	4.47642e-13	163	6.48307e-11	-0.263579	0.000674923	163	0.0325444
P19324	Serpinh1	Serpin H1 OS=Mus musculus OX=10090 GN=Serpinh1 PE=1 SV=3	Creatine	-0.527639	4.58744e-13	163	6.62603e-11	0.351529	4.20081e-06	163	0.00107506
P10605	Ctsb	Cathepsin B OS=Mus musculus OX=10090 GN=Ctsb PE=1 SV=2	Creatine	-0.52746	4.68736e-13	163	6.75664e-11	0.301311	9.28694e-05	163	0.00907562
Q60631	Grb2	Growth factor receptor-bound protein 2 OS=Mus musculus OX=10090 GN=Grb2 PE=1 SV=1	NAD	-0.527429	4.7029e-13	163	6.77659e-11	-0.255541	0.000993846	163	0.0413033
G5E8F1	Itgam	Integrin alpha-M OS=Mus musculus OX=10090 GN=Itgam PE=1 SV=2	NAD	-0.52732	4.76508e-13	163	6.85576e-11	-0.248953	0.00135264	163	0.0496784
Q6PGB6-4	Naa50	Isoform 4 of N-alpha-acetyltransferase 50 OS=Mus musculus OX=10090 GN=Naa50	D-Glucose/Frucotose 6-phosphate	-0.527228	4.81837e-13	163	6.92593e-11	-0.251842	0.00118282	163	0.0458749
Q9CQE5	Rgs10	Regulator of G-protein signaling 10 OS=Mus musculus OX=10090 GN=Rgs10 PE=1 SV=1	Creatine	-0.527213	4.82725e-13	163	6.9357e-11	0.327731	4.50269e-05	149	0.00560384
Q00899	Yy1	Transcriptional repressor protein YY1 OS=Mus musculus OX=10090 GN=Yy1 PE=1 SV=1	Creatine	-0.527128	4.8761e-13	163	6.9973e-11	0.279219	0.000306842	163	0.0198562
P17710	Hk1	Hexokinase-1 OS=Mus musculus OX=10090 GN=Hk1 PE=1 SV=3	L-Asparagine	-0.527093	4.8983e-13	163	7.02512e-11	0.26179	0.000736382	163	0.034367
P83741-3	Wnk1	Isoform 3 of Serine/threonine-protein kinase WNK1 OS=Mus musculus OX=10090 GN=Wnk1	L-Arginine	-0.52686	5.03597e-13	163	7.1982e-11	0.406407	8.83199e-08	161	5.72283e-05
Q00422	Gabpa	GA-binding protein alpha chain OS=Mus musculus OX=10090 GN=Gabpa PE=1 SV=2	Creatine	-0.526792	5.07594e-13	163	7.25117e-11	0.332289	1.46744e-05	163	0.0025849
P28656	Nap1l1	Nucleosome assembly protein 1-like 1 OS=Mus musculus OX=10090 GN=Nap1l1 PE=1 SV=2	Cytidine 5'-monophosphate	-0.526586	5.20028e-13	163	7.40861e-11	0.377214	6.92369e-07	163	0.000285794
P97310	Mcm2	DNA replication licensing factor MCM2 OS=Mus musculus OX=10090 GN=Mcm2 PE=1 SV=3	NAD	-0.526495	5.25802e-13	163	7.47962e-11	-0.336698	1.10983e-05	163	0.00211947
Q9WV32	Arpc1b	Actin-related protein 2/3 complex subunit 1B OS=Mus musculus OX=10090 GN=Arpc1b PE=1 SV=4	Creatine	-0.526429	5.3002e-13	163	7.53211e-11	0.383677	4.29038e-07	163	0.00019866
Q3TIR3	Ric8a	Synembryn-A OS=Mus musculus OX=10090 GN=Ric8a PE=1 SV=2	Creatine	-0.52636	5.34239e-13	163	7.58611e-11	0.25416	0.00106089	163	0.0429761
Q501J6	Ddx17	Probable ATP-dependent RNA helicase DDX17 OS=Mus musculus OX=10090 GN=Ddx17 PE=1 SV=1	Creatine	-0.526332	5.36016e-13	163	7.6097e-11	0.319404	3.24026e-05	163	0.00446936
O35969-2	Gamt	Isoform 2 of Guanidinoacetate N-methyltransferase OS=Mus musculus OX=10090 GN=Gamt	L-Glutathione reduced	-0.52617	5.46674e-13	163	7.74776e-11	0.302926	8.47737e-05	163	0.00853281
Q8K1Z0	Coq9	Ubiquinone biosynthesis protein COQ9, mitochondrial OS=Mus musculus OX=10090 GN=Coq9 PE=1 SV=1	NAD	0.526053	5.54223e-13	163	7.84137e-11	0.280252	0.000290796	163	0.0191865
Q8K124	Plekho2	Pleckstrin homology domain-containing family O member 2 OS=Mus musculus OX=10090 GN=Plekho2 PE=1 SV=1	Creatine	-0.525687	5.79092e-13	163	8.15384e-11	0.370926	1.09231e-06	163	0.000401729
Q9JHF5	Tcirg1	V-type proton ATPase subunit a OS=Mus musculus OX=10090 GN=Tcirg1 PE=1 SV=1	Creatine	-0.525368	6.01297e-13	163	8.43905e-11	0.274583	0.000389506	163	0.0231214
P58069	Rasa2	Ras GTPase-activating protein 2 OS=Mus musculus OX=10090 GN=Rasa2 PE=1 SV=2	L-Carnitine	-0.525285	6.0707e-13	163	8.51168e-11	-0.269852	0.000874121	149	0.0382018
P46718	Pdcd2	Programmed cell death protein 2 OS=Mus musculus OX=10090 GN=Pdcd2 PE=2 SV=2	D-Glucose/Frucotose 6-phosphate	-0.525161	6.16174e-13	163	8.62718e-11	0.252057	0.00117099	163	0.0455911
P80313	Cct7	T-complex protein 1 subunit eta OS=Mus musculus OX=10090 GN=Cct7 PE=1 SV=1	Creatine	-0.525073	6.22613e-13	163	8.70632e-11	-0.262032	0.000727803	163	0.0341415
P56959	Fus	RNA-binding protein FUS OS=Mus musculus OX=10090 GN=Fus PE=1 SV=1	Creatine	-0.525009	6.27498e-13	163	8.76724e-11	0.252314	0.001157	163	0.0452514
A0A286YCX6	Trappc8	Trafficking protein particle complex 8 OS=Mus musculus OX=10090 GN=Trappc8 PE=1 SV=2	2/3-phosphoglycerate	-0.527277	6.67466e-13	161	9.26717e-11	0.249552	0.00131574	163	0.0489074
P70399	Tp53bp1	TP53-binding protein 1 OS=Mus musculus OX=10090 GN=Tp53bp1 PE=1 SV=3	Creatine	-0.524469	6.68798e-13	163	9.28437e-11	0.317166	3.70479e-05	163	0.00489119
Q8BHS3	Rbm22	Pre-mRNA-splicing factor RBM22 OS=Mus musculus OX=10090 GN=Rbm22 PE=1 SV=1	Creatine	-0.524438	6.71241e-13	163	9.31438e-11	0.319027	3.3145e-05	163	0.00453467
O55098	Stk10	Serine/threonine-protein kinase 10 OS=Mus musculus OX=10090 GN=Stk10 PE=1 SV=2	Creatine	-0.523853	7.19425e-13	163	9.91874e-11	0.27545	0.000372636	163	0.0224662
Q9JHJ0	Tmod3	Tropomodulin-3 OS=Mus musculus OX=10090 GN=Tmod3 PE=1 SV=1	N-Acetyl-L-aspartic acid	-0.523845	7.19869e-13	163	9.92417e-11	0.373809	8.87302e-07	163	0.000344923
Q3UND0	Skap2	Src kinase-associated phosphoprotein 2 OS=Mus musculus OX=10090 GN=Skap2 PE=1 SV=2	Creatine	-0.52329	7.68718e-13	163	1.05176e-10	0.299106	0.000105094	163	0.00985632
Q61191	Hcfc1	Host cell factor 1 OS=Mus musculus OX=10090 GN=Hcfc1 PE=1 SV=2	Creatine	-0.52288	8.06688e-13	163	1.09835e-10	0.311695	5.11745e-05	163	0.00609546
Q9D7A8	Armc1	Armadillo repeat-containing protein 1 OS=Mus musculus OX=10090 GN=Armc1 PE=1 SV=1	NAD	0.522429	8.50875e-13	163	1.15284e-10	0.306651	6.85467e-05	163	0.00741397
Q60787	Lcp2	Lymphocyte cytosolic protein 2 OS=Mus musculus OX=10090 GN=Lcp2 PE=1 SV=2	NAD	-0.544133	8.82627e-13	148	1.19164e-10	-0.287117	0.000202401	163	0.0151637
A0A286YCX6	Trappc8	Trafficking protein particle complex 8 OS=Mus musculus OX=10090 GN=Trappc8 PE=1 SV=2	L-(+)-Lactate	-0.52209	8.85292e-13	163	1.19467e-10	-0.249573	0.00131443	163	0.0488774
Q3TXS7	Psmd1	26S proteasome non-ATPase regulatory subunit 1 OS=Mus musculus OX=10090 GN=Psmd1 PE=1 SV=1	Creatine	-0.522087	8.85514e-13	163	1.19489e-10	-0.28756	0.000197655	163	0.0149348
Q8BMK4	Ckap4	Cytoskeleton-associated protein 4 OS=Mus musculus OX=10090 GN=Ckap4 PE=1 SV=2	Creatine	-0.521683	9.28591e-13	163	1.24736e-10	0.335203	1.22066e-05	163	0.00226826
Q80TH2-2	Erbin	Isoform 2 of Erbin OS=Mus musculus OX=10090 GN=Erbin	Creatine	-0.521636	9.33698e-13	163	1.2532e-10	0.300417	9.76546e-05	163	0.00938337
Q8BXN7	Ppm1k	Protein phosphatase 1K, mitochondrial OS=Mus musculus OX=10090 GN=Ppm1k PE=1 SV=1	Cytidine 5'-diphosphocholine	0.523013	9.34808e-13	162	1.25436e-10	0.266972	0.000571086	163	0.0293637
Q9JKF1	Iqgap1	Ras GTPase-activating-like protein IQGAP1 OS=Mus musculus OX=10090 GN=Iqgap1 PE=1 SV=2	L-Arginine	-0.521487	9.50129e-13	163	1.2732e-10	0.317231	4.12674e-05	161	0.00527158
Q61072	Adam9	Disintegrin and metalloproteinase domain-containing protein 9 OS=Mus musculus OX=10090 GN=Adam9 PE=1 SV=2	xylose/ribose/arabinose	-0.521421	9.57456e-13	163	1.28164e-10	-0.299071	0.000105301	163	0.00986722
P13595	Ncam1	Neural cell adhesion molecule 1 OS=Mus musculus OX=10090 GN=Ncam1 PE=1 SV=3	Norepinephrine	0.521195	9.83214e-13	163	1.31259e-10	0.296837	0.000994137	120	0.0413105
P62331	Arf6	ADP-ribosylation factor 6 OS=Mus musculus OX=10090 GN=Arf6 PE=1 SV=2	L-Anserine	-0.526485	1.02007e-12	159	1.35652e-10	0.284025	0.000285429	159	0.0189639
Q9CW46	Raver1	Ribonucleoprotein PTB-binding 1 OS=Mus musculus OX=10090 GN=Raver1 PE=1 SV=2	Creatine	-0.52075	1.03562e-12	163	1.37472e-10	0.263591	0.000674522	163	0.0325317
Q62318	Trim28	Transcription intermediary factor 1-beta OS=Mus musculus OX=10090 GN=Trim28 PE=1 SV=3	Creatine	-0.520608	1.05294e-12	163	1.39455e-10	0.272517	0.000432615	163	0.0246976
Q8C147	Dock8	Dedicator of cytokinesis protein 8 OS=Mus musculus OX=10090 GN=Dock8 PE=1 SV=4	NAD	-0.520423	1.07603e-12	163	1.42135e-10	-0.270052	0.000489833	163	0.0266926
P45952	Acadm	Medium-chain specific acyl-CoA dehydrogenase, mitochondrial OS=Mus musculus OX=10090 GN=Acadm PE=1 SV=1	L-Carnitine	0.520283	1.09379e-12	163	1.44118e-10	0.25978	0.000811587	163	0.0364692
Q60790	Rasa3	Ras GTPase-activating protein 3 OS=Mus musculus OX=10090 GN=Rasa3 PE=1 SV=2	L-Carnitine	-0.520218	1.10223e-12	163	1.45144e-10	-0.317293	3.67691e-05	163	0.00486576
P97311	Mcm6	DNA replication licensing factor MCM6 OS=Mus musculus OX=10090 GN=Mcm6 PE=1 SV=1	NAD	-0.519653	1.17706e-12	163	1.5407e-10	-0.395291	1.76831e-07	163	9.85878e-05
P27870	Vav1	Proto-oncogene vav OS=Mus musculus OX=10090 GN=Vav1 PE=1 SV=1	NAD	-0.541582	1.18083e-12	148	1.54493e-10	-0.313926	4.48938e-05	163	0.00559285
Q8BH95	Echs1	Enoyl-CoA hydratase, mitochondrial OS=Mus musculus OX=10090 GN=Echs1 PE=1 SV=1	NAD	0.519516	1.19593e-12	163	1.56182e-10	0.3002	9.88528e-05	163	0.00946507
Q8BRN9	Cc2d1b	Coiled-coil and C2 domain-containing protein 1B OS=Mus musculus OX=10090 GN=Cc2d1b PE=1 SV=1	L-Arginine	-0.519049	1.26299e-12	163	1.64036e-10	0.283414	0.000269394	161	0.0182691
O35071	Kif1c	Kinesin-like protein KIF1C OS=Mus musculus OX=10090 GN=Kif1c PE=1 SV=2	Creatine	-0.51901	1.26854e-12	163	1.64703e-10	-0.403686	9.1208e-08	163	5.85632e-05
Q80SY5	Prpf38b	Pre-mRNA-splicing factor 38B OS=Mus musculus OX=10090 GN=Prpf38b PE=1 SV=1	Creatine	-0.518754	1.30695e-12	163	1.69051e-10	0.254333	0.00105229	163	0.0427615
Q921G6	Lrch4	Leucine-rich repeat and calponin homology domain-containing protein 4 OS=Mus musculus OX=10090 GN=Lrch4 PE=1 SV=1	L-Arginine	-0.518688	1.31672e-12	163	1.70149e-10	0.327155	2.27586e-05	161	0.00351702
Q61165	Slc9a1	Sodium/hydrogen exchanger 1 OS=Mus musculus OX=10090 GN=Slc9a1 PE=1 SV=1	Creatine	-0.518522	1.34248e-12	163	1.73085e-10	0.297661	0.000113913	163	0.0103879
Q8BI71	Exoc3l1	Exocyst complex component 3-like protein OS=Mus musculus OX=10090 GN=Exoc3l1 PE=1 SV=1	D-Glucose/Frucotose 6-phosphate	0.54045	1.3427e-12	148	1.73091e-10	0.360019	0.00052951	89	0.0280021
P42208	Septin2	Septin-2 OS=Mus musculus OX=10090 GN=Septin2 PE=1 SV=2	L-Arginine	-0.518135	1.40421e-12	163	1.80215e-10	0.340722	9.74937e-06	161	0.00194227
O54784	Dapk3	Death-associated protein kinase 3 OS=Mus musculus OX=10090 GN=Dapk3 PE=1 SV=1	L-Arginine	-0.518073	1.4142e-12	163	1.81322e-10	0.289801	0.000192353	161	0.0146694
Q9CQ86	Mien1	Migration and invasion enhancer 1 OS=Mus musculus OX=10090 GN=Mien1 PE=1 SV=1	Creatine	-0.518018	1.42331e-12	163	1.82255e-10	-0.264426	0.000647486	163	0.0317367
P17710	Hk1	Hexokinase-1 OS=Mus musculus OX=10090 GN=Hk1 PE=1 SV=3	Creatine	-0.517898	1.44329e-12	163	1.84482e-10	0.474353	1.5897e-10	163	3.48862e-07
Q8QZT1	Acat1	Acetyl-CoA acetyltransferase, mitochondrial OS=Mus musculus OX=10090 GN=Acat1 PE=1 SV=1	L-Carnitine	0.517627	1.48925e-12	163	1.89833e-10	0.285172	0.000224494	163	0.0162376
Q9Z172	Sumo3	Small ubiquitin-related modifier 3 OS=Mus musculus OX=10090 GN=Sumo3 PE=1 SV=1	Creatine	-0.517594	1.4948e-12	163	1.90455e-10	0.353604	3.65237e-06	163	0.000976152
Q8VH51	Rbm39	RNA-binding protein 39 OS=Mus musculus OX=10090 GN=Rbm39 PE=1 SV=2	Creatine	-0.517484	1.5139e-12	163	1.92605e-10	0.279924	0.000295807	163	0.0193893
P05213	Tuba1b	Tubulin alpha-1B chain OS=Mus musculus OX=10090 GN=Tuba1b PE=1 SV=2	NAD	-0.516873	1.6247e-12	163	2.0522e-10	-0.309154	5.93308e-05	163	0.00673146
Q8BRT1	Clasp2	CLIP-associating protein 2 OS=Mus musculus OX=10090 GN=Clasp2 PE=1 SV=1	Creatine	-0.516703	1.6569e-12	163	2.08692e-10	0.250792	0.00124213	163	0.0472833
O55131	Septin7	Septin-7 OS=Mus musculus OX=10090 GN=Septin7 PE=1 SV=1	L-Arginine	-0.516677	1.66178e-12	163	2.09241e-10	0.345851	7.00192e-06	161	0.00154181
Q8BGI4	Fam13a	Protein FAM13A OS=Mus musculus OX=10090 GN=Fam13a PE=1 SV=1	D-Glucose/Frucotose 6-phosphate	-0.516519	1.69242e-12	163	2.12521e-10	0.256691	0.000941044	163	0.0399311
Q8K0C9	Gmds	GDP-mannose 4,6 dehydratase OS=Mus musculus OX=10090 GN=Gmds PE=1 SV=1	Creatine	-0.516504	1.69553e-12	163	2.12885e-10	0.307301	6.60333e-05	163	0.00722871
P26040	Ezr	Ezrin OS=Mus musculus OX=10090 GN=Ezr PE=1 SV=3	N-Acetyl-L-aspartic acid	-0.516329	1.73017e-12	163	2.16742e-10	0.381699	4.97249e-07	163	0.000223371
Q9D3P8	Plgrkt	Plasminogen receptor (KT) OS=Mus musculus OX=10090 GN=Plgrkt PE=1 SV=1	NAD	-0.51617	1.7617e-12	163	2.20263e-10	-0.286634	0.000862089	132	0.0378749
Q9Z2I9	Sucla2	Succinate--CoA ligase [ADP-forming] subunit beta, mitochondrial OS=Mus musculus OX=10090 GN=Sucla2 PE=1 SV=2	L-Carnitine	0.516168	1.76237e-12	163	2.20332e-10	0.282946	0.00025252	163	0.0175339
P70290	Mpp1	55 kDa erythrocyte membrane protein OS=Mus musculus OX=10090 GN=Mpp1 PE=1 SV=1	L-Citrulline	-0.516148	1.76614e-12	163	2.20749e-10	0.264027	0.000660266	163	0.0321127
A2AQ07	Tubb1	Tubulin beta-1 chain OS=Mus musculus OX=10090 GN=Tubb1 PE=1 SV=1	Creatine	-0.516063	1.78368e-12	163	2.2269e-10	0.257809	0.000892125	163	0.0386985
Q8CG48	Smc2	Structural maintenance of chromosomes protein 2 OS=Mus musculus OX=10090 GN=Smc2 PE=1 SV=2	NAD	-0.516029	1.79057e-12	163	2.23493e-10	-0.346167	6.00286e-06	163	0.00138313
P09405	Ncl	Nucleolin OS=Mus musculus OX=10090 GN=Ncl PE=1 SV=2	L-Histidine	-0.515974	1.80211e-12	163	2.24807e-10	-0.259632	0.000817394	163	0.0366402
Q9JIS8	Slc12a4	Solute carrier family 12 member 4 OS=Mus musculus OX=10090 GN=Slc12a4 PE=1 SV=2	L-Carnitine	-0.515759	1.84719e-12	163	2.29768e-10	-0.29239	0.000152257	163	0.0126133
Q9R0A0	Pex14	Peroxisomal membrane protein PEX14 OS=Mus musculus OX=10090 GN=Pex14 PE=1 SV=1	Creatine	-0.515758	1.84741e-12	163	2.29782e-10	-0.408803	6.03725e-08	163	4.28479e-05
Q8VD75	Hip1	Huntingtin-interacting protein 1 OS=Mus musculus OX=10090 GN=Hip1 PE=1 SV=2	Propionyl-carnitine	-0.515578	1.88605e-12	163	2.34016e-10	-0.25527	0.00100669	163	0.041642
Q9CQ20	Mid1ip1	Mid1-interacting protein 1 OS=Mus musculus OX=10090 GN=Mid1ip1 PE=1 SV=1	Theophylline	-0.514993	2.01705e-12	163	2.48538e-10	-0.301628	9.12256e-05	163	0.00896717
Q9ERS5	Plekha2	Pleckstrin homology domain-containing family A member 2 OS=Mus musculus OX=10090 GN=Plekha2 PE=1 SV=1	Creatine	-0.51454	2.12452e-12	163	2.60283e-10	0.313814	9.72909e-05	149	0.00936071
Q9WV92-7	Epb41l3	Isoform 7 of Band 4.1-like protein 3 OS=Mus musculus OX=10090 GN=Epb41l3	N-Acetyl-L-aspartic acid	0.514319	2.17915e-12	163	2.66206e-10	0.479436	9.49532e-11	163	2.27682e-07
Q9CZN8	Qrsl1	Glutamyl-tRNA(Gln) amidotransferase subunit A, mitochondrial OS=Mus musculus OX=10090 GN=Qrsl1 PE=1 SV=1	L-Carnitine	0.514088	2.23732e-12	163	2.72644e-10	0.289332	0.000179706	163	0.0140285
Q8BHZ0	Cyria	CYFIP-related Rac1 interactor A OS=Mus musculus OX=10090 GN=Cyria PE=1 SV=1	Creatine	-0.513805	2.31104e-12	163	2.807e-10	0.35996	2.36469e-06	163	0.000710499
Q9QWH1	Phc2	Polyhomeotic-like protein 2 OS=Mus musculus OX=10090 GN=Phc2 PE=1 SV=1	D-Glucose/Frucotose 6-phosphate	-0.513758	2.32347e-12	163	2.81867e-10	-0.249793	0.00130114	163	0.0485799
P48377	Rfx1	MHC class II regulatory factor RFX1 OS=Mus musculus OX=10090 GN=Rfx1 PE=1 SV=2	Creatine	-0.513747	2.32636e-12	163	2.82182e-10	0.354671	3.39742e-06	163	0.000926211
Q9QXX4	Slc25a13	Calcium-binding mitochondrial carrier protein Aralar2 OS=Mus musculus OX=10090 GN=Slc25a13 PE=1 SV=1	NAD	-0.513708	2.3368e-12	163	2.83328e-10	0.273295	0.000415893	163	0.0240876
P55937	Golga3	Golgin subfamily A member 3 OS=Mus musculus OX=10090 GN=Golga3 PE=1 SV=3	Pyruvate	-0.513476	2.39941e-12	163	2.90213e-10	0.339795	9.09702e-06	163	0.00185248
Q61599	Arhgdib	Rho GDP-dissociation inhibitor 2 OS=Mus musculus OX=10090 GN=Arhgdib PE=1 SV=3	NAD	-0.51303	2.52465e-12	163	3.03572e-10	-0.26077	0.000773722	163	0.0354257
Q8BRN9	Cc2d1b	Coiled-coil and C2 domain-containing protein 1B OS=Mus musculus OX=10090 GN=Cc2d1b PE=1 SV=1	xylose/ribose/arabinose	-0.512922	2.55596e-12	163	3.0704e-10	-0.313262	4.66814e-05	163	0.00573988
Q91Z96	Bmp2k	BMP-2-inducible protein kinase OS=Mus musculus OX=10090 GN=Bmp2k PE=1 SV=1	Hydroxypalmitoyl-carnitine	-0.512864	2.57283e-12	163	3.08881e-10	0.250814	0.00124088	163	0.047257
Q9WUM3	Coro1b	Coronin-1B OS=Mus musculus OX=10090 GN=Coro1b PE=1 SV=1	L-Arginine	-0.512315	2.7387e-12	163	3.26551e-10	0.297873	0.000124229	161	0.0110058
Q05921	Rnasel	2-5A-dependent ribonuclease OS=Mus musculus OX=10090 GN=Rnasel PE=1 SV=2	L-Carnitine	-0.512268	2.75335e-12	163	3.28121e-10	-0.375134	8.0595e-07	163	0.000320941
P45481	Crebbp	Histone lysine acetyltransferase CREBBP OS=Mus musculus OX=10090 GN=Crebbp PE=1 SV=3	Creatine	-0.51222	2.76845e-12	163	3.29704e-10	0.251166	0.00122069	163	0.0467685
Q9QZL0	Ripk3	Receptor-interacting serine/threonine-protein kinase 3 OS=Mus musculus OX=10090 GN=Ripk3 PE=1 SV=2	NAD	-0.511952	2.85416e-12	163	3.38837e-10	-0.271264	0.000460881	163	0.0257004
Q8JZQ9	Eif3b	Eukaryotic translation initiation factor 3 subunit B OS=Mus musculus OX=10090 GN=Eif3b PE=1 SV=1	Creatinine	-0.511936	2.85905e-12	163	3.39336e-10	0.287328	0.00020013	163	0.015052
Q8C129	Lnpep	Leucyl-cystinyl aminopeptidase OS=Mus musculus OX=10090 GN=Lnpep PE=1 SV=1	Creatine	-0.511915	2.86615e-12	163	3.40099e-10	0.332536	1.44479e-05	163	0.00255717
P49710	Hcls1	Hematopoietic lineage cell-specific protein OS=Mus musculus OX=10090 GN=Hcls1 PE=1 SV=2	Creatine	-0.511906	2.86882e-12	163	3.40374e-10	0.284423	0.000233589	163	0.0166756
Q9WV69	Dmtn	Dematin OS=Mus musculus OX=10090 GN=Dmtn PE=1 SV=1	L-Citrulline	-0.511746	2.92166e-12	163	3.45718e-10	0.273709	0.00040725	163	0.0237704
Q61586	Gpam	Glycerol-3-phosphate acyltransferase 1, mitochondrial OS=Mus musculus OX=10090 GN=Gpam PE=1 SV=2	N-Acetylneuraminic acid	0.511434	3.02691e-12	163	3.56478e-10	-0.415767	3.40467e-08	163	2.71107e-05
O88428	Papss2	Bifunctional 3'-phosphoadenosine 5'-phosphosulfate synthase 2 OS=Mus musculus OX=10090 GN=Papss2 PE=1 SV=2	Creatine	-0.511422	3.03091e-12	163	3.56864e-10	-0.332697	1.43026e-05	163	0.00253817
O54865	Gucy1b1	Guanylate cyclase soluble subunit beta-1 OS=Mus musculus OX=10090 GN=Gucy1b1 PE=1 SV=1	Creatine	-0.511218	3.10196e-12	163	3.64175e-10	0.33838	9.96497e-06	163	0.00197312
A2AB59	Arhgap27	Rho GTPase-activating protein 27 OS=Mus musculus OX=10090 GN=Arhgap27 PE=1 SV=1	Creatine	-0.510893	3.21831e-12	163	3.76437e-10	0.399023	1.96057e-06	133	0.000619767
Q14B01	Rnf113a2	Ring finger protein 113A2 OS=Mus musculus OX=10090 GN=Rnf113a2 PE=1 SV=1	D-Glucose/Frucotose 6-phosphate	-0.510855	3.23208e-12	163	3.7787e-10	-0.267993	0.000542878	163	0.0284474
P97496	Smarcc1	SWI/SNF complex subunit SMARCC1 OS=Mus musculus OX=10090 GN=Smarcc1 PE=1 SV=2	Creatine	-0.510815	3.24651e-12	163	3.7929e-10	0.282364	0.000260367	163	0.0178769
Q91UZ5	Impa2	Inositol monophosphatase 2 OS=Mus musculus OX=10090 GN=Impa2 PE=1 SV=1	N-Acetylneuraminic acid	0.510722	3.28093e-12	163	3.8284e-10	-0.249044	0.00134699	163	0.049573
Q9Z2I0	Letm1	Mitochondrial proton/calcium exchanger protein OS=Mus musculus OX=10090 GN=Letm1 PE=1 SV=1	L-Carnitine	0.510467	3.3773e-12	163	3.9259e-10	0.353782	3.60852e-06	163	0.000967113
Q61827	Mafk	Transcription factor MafK OS=Mus musculus OX=10090 GN=Mafk PE=1 SV=1	Creatine	-0.510459	3.37996e-12	163	3.92831e-10	0.327037	0.000283151	119	0.0188728
Q91YX0	Themis2	Protein THEMIS2 OS=Mus musculus OX=10090 GN=Themis2 PE=1 SV=2	Creatine	-0.510392	3.40572e-12	163	3.95363e-10	0.26415	0.000656312	163	0.0320113
E9Q7G0	Numa1	Nuclear mitotic apparatus protein 1 OS=Mus musculus OX=10090 GN=Numa1 PE=1 SV=1	Creatine	-0.510383	3.40905e-12	163	3.9568e-10	0.25349	0.00109488	163	0.0438277
Q9CQ22	Lamtor1	Ragulator complex protein LAMTOR1 OS=Mus musculus OX=10090 GN=Lamtor1 PE=1 SV=1	Creatine	-0.510086	3.5254e-12	163	4.07901e-10	0.300953	9.47605e-05	163	0.00919234
P99024	Tubb5	Tubulin beta-5 chain OS=Mus musculus OX=10090 GN=Tubb5 PE=1 SV=1	L-Carnitine	-0.510057	3.53717e-12	163	4.09073e-10	-0.314337	4.3817e-05	163	0.0055041
Q3UXZ9	Kdm5a	Lysine-specific demethylase 5A OS=Mus musculus OX=10090 GN=Kdm5a PE=1 SV=2	Creatine	-0.509966	3.57359e-12	163	4.12877e-10	0.453041	2.03998e-07	120	0.000110887
Q80TY0	Fnbp1	Formin-binding protein 1 OS=Mus musculus OX=10090 GN=Fnbp1 PE=1 SV=2	L-Arginine	-0.509863	3.61533e-12	163	4.17143e-10	0.332051	1.68382e-05	161	0.00284426
Q9CXG3	Ppil4	Peptidyl-prolyl cis-trans isomerase-like 4 OS=Mus musculus OX=10090 GN=Ppil4 PE=1 SV=2	Creatine	-0.50955	3.745e-12	163	4.30385e-10	0.310553	5.4702e-05	163	0.00638026
O35409	Folh1	Glutamate carboxypeptidase 2 OS=Mus musculus OX=10090 GN=Folh1 PE=1 SV=2	NAD	-0.509388	3.81384e-12	163	4.37262e-10	0.332786	1.42223e-05	163	0.00252835
B9EKI3	Tmf1	TATA element modulatory factor OS=Mus musculus OX=10090 GN=Tmf1 PE=1 SV=2	L-Arginine	-0.509335	3.83693e-12	163	4.39403e-10	0.287191	0.000220954	161	0.0160582
Q9CWE0	Mtfr1l	Mitochondrial fission regulator 1-like OS=Mus musculus OX=10090 GN=Mtfr1l PE=1 SV=1	NAD	0.509162	3.91243e-12	163	4.4697e-10	0.283256	0.000248435	163	0.0173432
Q810V0	Mphosph10	U3 small nucleolar ribonucleoprotein protein MPP10 OS=Mus musculus OX=10090 GN=Mphosph10 PE=1 SV=2	Creatine	-0.509143	3.92064e-12	163	4.4778e-10	0.277592	0.000333799	163	0.0209479
Q61792	Lasp1	LIM and SH3 domain protein 1 OS=Mus musculus OX=10090 GN=Lasp1 PE=1 SV=1	Propionyl-carnitine	-0.509095	3.94218e-12	163	4.50033e-10	-0.264087	0.000658322	163	0.0320563
Q6NVE8	Wdr44	WD repeat-containing protein 44 OS=Mus musculus OX=10090 GN=Wdr44 PE=1 SV=1	L-Aspartic acid	-0.509075	3.95106e-12	163	4.50996e-10	0.252083	0.00116959	163	0.045555
P13516	Scd1	Acyl-CoA desaturase 1 OS=Mus musculus OX=10090 GN=Scd1 PE=1 SV=2	L-Carnitine	-0.508944	4.00968e-12	163	4.56718e-10	0.28225	0.000261932	163	0.0179449
P63260	Actg1	Actin, cytoplasmic 2 OS=Mus musculus OX=10090 GN=Actg1 PE=1 SV=1	N-Acetyl-L-aspartic acid	-0.50894	4.01146e-12	163	4.56895e-10	0.455488	1.00125e-09	163	1.59156e-06
Q01147	Creb1	Cyclic AMP-responsive element-binding protein 1 OS=Mus musculus OX=10090 GN=Creb1 PE=1 SV=1	Creatine	-0.508889	4.03455e-12	163	4.59131e-10	0.324185	2.42527e-05	163	0.00367092
P07356	Anxa2	Annexin A2 OS=Mus musculus OX=10090 GN=Anxa2 PE=1 SV=2	Creatine	-0.508823	4.0643e-12	163	4.62174e-10	0.257477	0.000906412	163	0.0390716
Q8R3F5	Mcat	Malonyl-CoA-acyl carrier protein transacylase, mitochondrial OS=Mus musculus OX=10090 GN=Mcat PE=1 SV=3	L-Carnitine	0.508588	4.17355e-12	163	4.73192e-10	0.255834	0.000980144	163	0.0409481
Q62393	Tpd52	Tumor protein D52 OS=Mus musculus OX=10090 GN=Tpd52 PE=1 SV=2	Creatine	-0.508498	4.21574e-12	163	4.77568e-10	0.294486	0.000135751	163	0.0116767
Q8VCM5	Mul1	Mitochondrial ubiquitin ligase activator of NFKB 1 OS=Mus musculus OX=10090 GN=Mul1 PE=1 SV=2	Uridine 5'-monophosphate	0.508398	4.26303e-12	163	4.82212e-10	-0.253771	0.00108053	163	0.0434686
Q8BHZ0	Cyria	CYFIP-related Rac1 interactor A OS=Mus musculus OX=10090 GN=Cyria PE=1 SV=1	N-Acetyl-DL-serine	-0.507998	4.45866e-12	163	5.02088e-10	0.366605	1.48592e-06	163	0.000502829
P26039	Tln1	Talin-1 OS=Mus musculus OX=10090 GN=Tln1 PE=1 SV=2	L-Arginine	-0.507522	4.7029e-12	163	5.26497e-10	0.287601	0.000216215	161	0.0158408
Q8R1G6	Pdlim2	PDZ and LIM domain protein 2 OS=Mus musculus OX=10090 GN=Pdlim2 PE=1 SV=1	NAD	-0.52731	4.87765e-12	149	5.44494e-10	-0.249745	0.00130403	163	0.048644
P83741-3	Wnk1	Isoform 3 of Serine/threonine-protein kinase WNK1 OS=Mus musculus OX=10090 GN=Wnk1	N-Acetyl-L-aspartic acid	-0.507191	4.88054e-12	163	5.447e-10	0.363992	1.78589e-06	163	0.000579012
Q9DBC0	Selenoo	Protein adenylyltransferase SelO, mitochondrial OS=Mus musculus OX=10090 GN=Selenoo PE=1 SV=4	D-Glucose/Frucotose 6-phosphate	-0.50686	5.06484e-12	163	5.62746e-10	0.313596	4.57739e-05	163	0.00566208
P68372	Tubb4b	Tubulin beta-4B chain OS=Mus musculus OX=10090 GN=Tubb4b PE=1 SV=1	L-Arginine	-0.506859	5.06528e-12	163	5.62757e-10	0.277369	0.000367826	161	0.0222807
E9Q3X0	Mvp	Major vault protein OS=Mus musculus OX=10090 GN=Mvp PE=1 SV=1	Methylglyoxal	-0.506675	5.17053e-12	163	5.73243e-10	-0.426984	1.31639e-08	163	1.25464e-05
P99024	Tubb5	Tubulin beta-5 chain OS=Mus musculus OX=10090 GN=Tubb5 PE=1 SV=1	Hydroxypalmitoyl-carnitine	-0.50645	5.30198e-12	163	5.86575e-10	0.28481	0.000228843	163	0.0164474
Q8CCF0	Prpf31	U4/U6 small nuclear ribonucleoprotein Prp31 OS=Mus musculus OX=10090 GN=Prpf31 PE=1 SV=3	Creatine	-0.506383	5.34173e-12	163	5.90383e-10	0.288168	0.00019132	163	0.0146174
D3Z7Q2	Smim20	Small integral membrane protein 20 OS=Mus musculus OX=10090 GN=Smim20 PE=1 SV=1	Cytidine 5'-diphosphocholine	0.507716	5.35794e-12	162	5.92075e-10	-0.259825	0.000809841	163	0.0364255
Q8JZU6	Pxdc1	PX domain-containing protein 1 OS=Mus musculus OX=10090 GN=Pxdc1 PE=2 SV=2	L-Histidine	-0.504813	6.36069e-12	163	6.88972e-10	0.276856	0.000346703	163	0.021455
Q9JKF1	Iqgap1	Ras GTPase-activating-like protein IQGAP1 OS=Mus musculus OX=10090 GN=Iqgap1 PE=1 SV=2	N-Acetyl-L-aspartic acid	-0.504733	6.41753e-12	163	6.94298e-10	0.533465	2.27152e-13	163	1.25858e-09
P62962	Pfn1	Profilin-1 OS=Mus musculus OX=10090 GN=Pfn1 PE=1 SV=2	Creatine	-0.504629	6.49192e-12	163	7.01165e-10	0.282775	0.000254811	163	0.0176296
Q8BG48	Stk17b	Serine/threonine-protein kinase 17B OS=Mus musculus OX=10090 GN=Stk17b PE=1 SV=1	D-Glucose/Frucotose 6-phosphate	-0.504323	6.71641e-12	163	7.22746e-10	-0.364274	0.000416211	90	0.0241014
P58252	Eef2	Elongation factor 2 OS=Mus musculus OX=10090 GN=Eef2 PE=1 SV=2	D-Glucose/Frucotose 6-phosphate	-0.504195	6.81233e-12	163	7.31685e-10	-0.256912	0.000931192	163	0.0396839
P07356	Anxa2	Annexin A2 OS=Mus musculus OX=10090 GN=Anxa2 PE=1 SV=2	N-Acetyl-DL-serine	-0.503961	6.99085e-12	163	7.49163e-10	0.27075	0.000472954	163	0.0261328
P70387	Hfe	Hereditary hemochromatosis protein homolog OS=Mus musculus OX=10090 GN=Hfe PE=1 SV=2	L-Asparagine	-0.503903	7.03526e-12	163	7.53395e-10	0.257058	0.000924718	163	0.0395266
Q8BK67	Rcc2	Protein RCC2 OS=Mus musculus OX=10090 GN=Rcc2 PE=1 SV=1	Creatine	-0.503821	7.09965e-12	163	7.59637e-10	0.376157	7.48038e-07	163	0.000303461
Q05BA5	Ncoa3	Nuclear receptor coactivator OS=Mus musculus OX=10090 GN=Ncoa3 PE=1 SV=1	L-Anserine	-0.509301	7.10765e-12	159	7.60329e-10	-0.270163	0.00057314	159	0.0294221
P81122	Irs2	Insulin receptor substrate 2 OS=Mus musculus OX=10090 GN=Irs2 PE=1 SV=2	Theophylline	0.506112	7.44582e-12	161	7.91997e-10	0.277172	0.000341098	163	0.0212419
Q8C052	Map1s	Microtubule-associated protein 1S OS=Mus musculus OX=10090 GN=Map1s PE=1 SV=2	L-Arginine	-0.503316	7.50733e-12	163	7.98198e-10	0.329546	1.96572e-05	161	0.0031705
O88811	Stam2	Signal transducing adapter molecule 2 OS=Mus musculus OX=10090 GN=Stam2 PE=1 SV=1	L-Arginine	-0.5031	7.68852e-12	163	8.15721e-10	0.270615	0.000516643	161	0.0275884
Q9QXE0	Hacl1	2-hydroxyacyl-CoA lyase 1 OS=Mus musculus OX=10090 GN=Hacl1 PE=1 SV=2	Creatine	-0.502985	7.78644e-12	163	8.24836e-10	-0.307757	6.43216e-05	163	0.00710806
E9PWW9	Rsf1	Remodeling and spacing factor 1 OS=Mus musculus OX=10090 GN=Rsf1 PE=1 SV=2	Creatine	-0.502924	7.83906e-12	163	8.2966e-10	0.280908	0.000281008	163	0.018776
Q9DBZ9	Syde1	Rho GTPase-activating protein SYDE1 OS=Mus musculus OX=10090 GN=Syde1 PE=1 SV=1	Creatine	-0.524297	7.97273e-12	148	8.41929e-10	0.366249	0.00113864	76	0.0448318
Q9JJ28	Flii	Protein flightless-1 homolog OS=Mus musculus OX=10090 GN=Flii PE=1 SV=1	Methylglyoxal	-0.502752	7.98961e-12	163	8.43353e-10	-0.250627	0.00125174	163	0.0474772
Q3TB48	Tmem104	Transmembrane protein 104 OS=Mus musculus OX=10090 GN=Tmem104 PE=1 SV=1	Creatine	-0.502723	8.01492e-12	163	8.45711e-10	0.300834	0.000193038	149	0.0147055
Q9EPB4	Pycard	Apoptosis-associated speck-like protein containing a CARD OS=Mus musculus OX=10090 GN=Pycard PE=1 SV=1	NAD	-0.502374	8.32867e-12	163	8.74786e-10	-0.277872	0.000329001	163	0.0207603
P21981	Tgm2	Protein-glutamine gamma-glutamyltransferase 2 OS=Mus musculus OX=10090 GN=Tgm2 PE=1 SV=4	L-Serine	-0.50209	8.59379e-12	163	9.00354e-10	-0.305588	7.28534e-05	163	0.00772775
P40124	Cap1	Adenylyl cyclase-associated protein 1 OS=Mus musculus OX=10090 GN=Cap1 PE=1 SV=4	NAD	-0.502041	8.63976e-12	163	9.04551e-10	-0.305577	7.28962e-05	163	0.00772999
Q62418	Dbnl	Drebrin-like protein OS=Mus musculus OX=10090 GN=Dbnl PE=1 SV=2	L-Arginine	-0.501881	8.79341e-12	163	9.19044e-10	0.361837	2.40267e-06	161	0.000718668
Q61586	Gpam	Glycerol-3-phosphate acyltransferase 1, mitochondrial OS=Mus musculus OX=10090 GN=Gpam PE=1 SV=2	Butyryl-carnitine	0.501505	9.16378e-12	163	9.53451e-10	0.34461	6.6501e-06	163	0.00148299
P15105	Glul	Glutamine synthetase OS=Mus musculus OX=10090 GN=Glul PE=1 SV=6	Acetyl-L-carnitine	0.501502	9.16733e-12	163	9.53671e-10	-0.296903	0.000118805	163	0.0106874
Q3ULF4	Spg7	Paraplegin OS=Mus musculus OX=10090 GN=Spg7 PE=1 SV=1	L-Carnitine	0.501422	9.24771e-12	163	9.61229e-10	0.326975	2.04327e-05	163	0.0032577
Q05921	Rnasel	2-5A-dependent ribonuclease OS=Mus musculus OX=10090 GN=Rnasel PE=1 SV=2	Uridine 5'-monophosphate	-0.501365	9.30589e-12	163	9.66268e-10	0.256971	0.000928575	163	0.0396291
Q80TY0	Fnbp1	Formin-binding protein 1 OS=Mus musculus OX=10090 GN=Fnbp1 PE=1 SV=2	L-Asparagine	-0.501181	9.49596e-12	163	9.8385e-10	0.260485	0.000784461	163	0.0357342
P70336	Rock2	Rho-associated protein kinase 2 OS=Mus musculus OX=10090 GN=Rock2 PE=1 SV=1	L-Aspartic acid	-0.501114	9.56568e-12	163	9.90095e-10	0.299084	0.000105225	163	0.00986379
Q8R2Y2	Mcam	Cell surface glycoprotein MUC18 OS=Mus musculus OX=10090 GN=Mcam PE=1 SV=1	Creatine	-0.500789	9.91207e-12	163	1.02186e-09	0.301675	9.09839e-05	163	0.00895437
P70336	Rock2	Rho-associated protein kinase 2 OS=Mus musculus OX=10090 GN=Rock2 PE=1 SV=1	Succinate semialdehyde	-0.500729	9.97735e-12	163	1.028e-09	-0.292229	0.000153596	163	0.0126831
A2AJI0	Map7d1	MAP7 domain-containing protein 1 OS=Mus musculus OX=10090 GN=Map7d1 PE=1 SV=1	NAD	-0.500651	1.00635e-11	163	1.03618e-09	-0.314277	4.39719e-05	163	0.00551622
P70460	Vasp	Vasodilator-stimulated phosphoprotein OS=Mus musculus OX=10090 GN=Vasp PE=1 SV=4	N-Acetyl-L-aspartic acid	-0.500631	1.00853e-11	163	1.03805e-09	0.513969	2.26796e-12	163	9.08079e-09
Q8CCB4	Vps53	Vacuolar protein sorting-associated protein 53 homolog OS=Mus musculus OX=10090 GN=Vps53 PE=1 SV=1	L-Arginine	-0.500215	1.05549e-11	163	1.08025e-09	0.251539	0.00128763	161	0.0483023
Q60695	Rgl1	Ral guanine nucleotide dissociation stimulator-like 1 OS=Mus musculus OX=10090 GN=Rgl1 PE=1 SV=2	Creatine	-0.500212	1.05582e-11	163	1.08053e-09	0.260414	0.00133885	149	0.0493917
Q91YW3	Dnajc3	DnaJ homolog subfamily C member 3 OS=Mus musculus OX=10090 GN=Dnajc3 PE=1 SV=1	L-Dihydroorotic acid	-0.500094	1.06959e-11	163	1.09338e-09	0.336049	1.15672e-05	163	0.00218114
P16110	Lgals3	Galectin-3 OS=Mus musculus OX=10090 GN=Lgals3 PE=1 SV=3	L-Aspartic acid	-0.500056	1.07396e-11	163	1.09746e-09	0.258725	0.000853857	163	0.0376423
Q921G7	Etfdh	Electron transfer flavoprotein-ubiquinone oxidoreductase, mitochondrial OS=Mus musculus OX=10090 GN=Etfdh PE=1 SV=1	N-Acetylneuraminic acid	0.5	1.08056e-11	163	1.10341e-09	-0.320916	2.95813e-05	163	0.00421077
O70145	Ncf2	Neutrophil cytosol factor 2 OS=Mus musculus OX=10090 GN=Ncf2 PE=1 SV=1	NAD	-0.499981	1.08287e-11	163	1.10548e-09	-0.262148	0.00128814	148	0.0483078
P70268-2	Pkn1	Isoform 2 of Serine/threonine-protein kinase N1 OS=Mus musculus OX=10090 GN=Pkn1	L-Arginine	-0.499811	1.10316e-11	163	1.12367e-09	0.308795	6.73436e-05	161	0.00732303
Q99JI6	Rap1b	Ras-related protein Rap-1b OS=Mus musculus OX=10090 GN=Rap1b PE=1 SV=2	N-Acetyl-L-aspartic acid	-0.499688	1.11799e-11	163	1.13703e-09	0.477679	1.13575e-10	163	2.65144e-07
Q91Z50	Fen1	Flap endonuclease 1 OS=Mus musculus OX=10090 GN=Fen1 PE=1 SV=1	Creatine	-0.499436	1.14921e-11	163	1.16634e-09	0.339432	9.31245e-06	163	0.00188352
Q8C0E3-2	Trim47	Isoform 2 of E3 ubiquitin-protein ligase TRIM47 OS=Mus musculus OX=10090 GN=Trim47	Propionyl-carnitine	-0.499411	1.15237e-11	163	1.16907e-09	-0.276699	0.000349517	163	0.0215769
Q5SYD0	Myo1d	Unconventional myosin-Id OS=Mus musculus OX=10090 GN=Myo1d PE=1 SV=1	N-Acetyl-DL-serine	-0.499215	1.17724e-11	163	1.19108e-09	-0.261689	0.000740026	163	0.0344714
Q8K4I3	Arhgef6	Rho guanine nucleotide exchange factor 6 OS=Mus musculus OX=10090 GN=Arhgef6 PE=1 SV=1	Creatine	-0.499136	1.18745e-11	163	1.20001e-09	0.420532	2.28343e-08	163	1.95547e-05
P68372	Tubb4b	Tubulin beta-4B chain OS=Mus musculus OX=10090 GN=Tubb4b PE=1 SV=1	NAD	-0.499032	1.20091e-11	163	1.2117e-09	-0.285449	0.000221214	163	0.0160705
P50396	Gdi1	Rab GDP dissociation inhibitor alpha OS=Mus musculus OX=10090 GN=Gdi1 PE=1 SV=3	D-Glucose/Frucotose 6-phosphate	-0.498964	1.20983e-11	163	1.21954e-09	0.297389	0.000115641	163	0.0104908
Q9CZU3	Mtrex	Exosome RNA helicase MTR4 OS=Mus musculus OX=10090 GN=Mtrex PE=1 SV=1	Creatine	-0.498411	1.28479e-11	163	1.28573e-09	0.264115	0.000657442	163	0.0320382
Q9CS42	Prps2	Ribose-phosphate pyrophosphokinase 2 OS=Mus musculus OX=10090 GN=Prps2 PE=1 SV=4	NAD	-0.498381	1.28906e-11	163	1.28948e-09	0.292044	0.000155153	163	0.012767
P15331	Prph	Peripherin OS=Mus musculus OX=10090 GN=Prph PE=1 SV=2	N-Acetyl-L-aspartic acid	0.498328	1.29647e-11	163	1.29573e-09	0.55687	1.15463e-14	163	1.04265e-10
Q80W47	Wipi2	WD repeat domain phosphoinositide-interacting protein 2 OS=Mus musculus OX=10090 GN=Wipi2 PE=1 SV=1	D-Glucose/Frucotose 6-phosphate	-0.498206	1.31377e-11	163	1.311e-09	0.276274	0.000357219	163	0.021878
Q9Z2W1	Stk25	Serine/threonine-protein kinase 25 OS=Mus musculus OX=10090 GN=Stk25 PE=1 SV=2	N-Acetyl-L-aspartic acid	-0.498153	1.3213e-11	163	1.31743e-09	0.285787	0.000217281	163	0.0158898
P25206	Mcm3	DNA replication licensing factor MCM3 OS=Mus musculus OX=10090 GN=Mcm3 PE=1 SV=2	NAD	-0.498092	1.33011e-11	163	1.32529e-09	-0.395628	1.72254e-07	163	9.67289e-05
Q9D3P8	Plgrkt	Plasminogen receptor (KT) OS=Mus musculus OX=10090 GN=Plgrkt PE=1 SV=1	L-Carnitine	-0.498036	1.33831e-11	163	1.33252e-09	-0.3192	0.000191081	132	0.0146057
Q60875	Arhgef2	Rho guanine nucleotide exchange factor 2 OS=Mus musculus OX=10090 GN=Arhgef2 PE=1 SV=4	NAD	-0.497784	1.37532e-11	163	1.36576e-09	-0.30497	7.54688e-05	163	0.00791536
Q8BRN9	Cc2d1b	Coiled-coil and C2 domain-containing protein 1B OS=Mus musculus OX=10090 GN=Cc2d1b PE=1 SV=1	Methylglyoxal	-0.497769	1.37761e-11	163	1.36748e-09	-0.321851	2.79541e-05	163	0.00405641
P26041	Msn	Moesin OS=Mus musculus OX=10090 GN=Msn PE=1 SV=3	Succinate semialdehyde	-0.497618	1.4003e-11	163	1.38731e-09	-0.274722	0.000386764	163	0.0230069
Q99LJ0	Cttnbp2nl	CTTNBP2 N-terminal-like protein OS=Mus musculus OX=10090 GN=Cttnbp2nl PE=1 SV=1	L-Arginine	-0.497572	1.40734e-11	163	1.3938e-09	0.274192	0.000432027	161	0.0246797
Q61210	Arhgef1	Rho guanine nucleotide exchange factor 1 OS=Mus musculus OX=10090 GN=Arhgef1 PE=1 SV=2	L-Arginine	-0.497515	1.41602e-11	163	1.40136e-09	0.285682	0.000239234	161	0.0169288
P26041	Msn	Moesin OS=Mus musculus OX=10090 GN=Msn PE=1 SV=3	Methylglyoxal	-0.497508	1.41709e-11	163	1.4022e-09	-0.280992	0.000279782	163	0.0187194
Q62167	Ddx3x	ATP-dependent RNA helicase DDX3X OS=Mus musculus OX=10090 GN=Ddx3x PE=1 SV=3	Creatinine	-0.497243	1.45834e-11	163	1.43902e-09	0.308527	6.1522e-05	163	0.00690001
Q8C845	Efhd2	EF-hand domain-containing protein D2 OS=Mus musculus OX=10090 GN=Efhd2 PE=1 SV=1	L-Anserine	-0.502524	1.48421e-11	159	1.4616e-09	-0.273225	0.000492877	159	0.0267931
P35235-1	Ptpn11	Isoform 2 of Tyrosine-protein phosphatase non-receptor type 11 OS=Mus musculus OX=10090 GN=Ptpn11	D-Glucose	-0.49708	1.48441e-11	163	1.4617e-09	-0.301051	9.42368e-05	163	0.00916535
Q9Z2Z6	Slc25a20	Mitochondrial carnitine/acylcarnitine carrier protein OS=Mus musculus OX=10090 GN=Slc25a20 PE=1 SV=1	Ocatadecanoyl-carnitine	0.497025	1.49321e-11	163	1.46934e-09	-0.255699	0.000986434	163	0.0411176
Q9D3P8	Plgrkt	Plasminogen receptor (KT) OS=Mus musculus OX=10090 GN=Plgrkt PE=1 SV=1	Creatine	-0.497012	1.49534e-11	163	1.47125e-09	0.390787	3.60968e-06	132	0.00096718
Q64727	Vcl	Vinculin OS=Mus musculus OX=10090 GN=Vcl PE=1 SV=4	L-Asparagine	-0.49676	1.53668e-11	163	1.50696e-09	0.325163	2.28425e-05	163	0.00352491
Q9D3P8	Plgrkt	Plasminogen receptor (KT) OS=Mus musculus OX=10090 GN=Plgrkt PE=1 SV=1	Propionyl-carnitine	-0.49675	1.53837e-11	163	1.50812e-09	-0.374072	9.94456e-06	132	0.00197079
P49312	Hnrnpa1	Heterogeneous nuclear ribonucleoprotein A1 OS=Mus musculus OX=10090 GN=Hnrnpa1 PE=1 SV=2	Creatine	-0.496745	1.53915e-11	163	1.50874e-09	0.25338	0.00110058	163	0.0439654
Q9Z1G3	Atp6v1c1	V-type proton ATPase subunit C 1 OS=Mus musculus OX=10090 GN=Atp6v1c1 PE=1 SV=4	L-Arginine	-0.496655	1.55422e-11	163	1.52131e-09	0.266252	0.000640455	161	0.0315322
D3YVV7	Nova2	NOVA alternative-splicing regulator 2 OS=Mus musculus OX=10090 GN=Nova2 PE=1 SV=3	Creatine	-0.496618	1.56031e-11	163	1.52633e-09	0.326025	2.16644e-05	163	0.0033959
Q9WTR1	Trpv2	Transient receptor potential cation channel subfamily V member 2 OS=Mus musculus OX=10090 GN=Trpv2 PE=1 SV=2	Creatine	-0.49661	1.56173e-11	163	1.52742e-09	0.261522	0.00127449	149	0.0479937
P39061	Col18a1	Collagen alpha-1(XVIII) chain OS=Mus musculus OX=10090 GN=Col18a1 PE=1 SV=4	Creatine	-0.496271	1.62004e-11	163	1.57763e-09	0.264499	0.000645181	163	0.0316738
Q9QZL0	Ripk3	Receptor-interacting serine/threonine-protein kinase 3 OS=Mus musculus OX=10090 GN=Ripk3 PE=1 SV=2	N-Acetyl-L-aspartic acid	-0.495926	1.68137e-11	163	1.6301e-09	0.446387	2.33904e-09	163	3.13758e-06
Q00560	Il6st	Interleukin-6 receptor subunit beta OS=Mus musculus OX=10090 GN=Il6st PE=1 SV=2	L-Dihydroorotic acid	-0.495629	1.73612e-11	163	1.67731e-09	0.312195	4.96984e-05	163	0.0059791
Q6NVE8	Wdr44	WD repeat-containing protein 44 OS=Mus musculus OX=10090 GN=Wdr44 PE=1 SV=1	L-Arginine	-0.495497	1.76086e-11	163	1.69857e-09	0.286903	0.000224342	161	0.0162288
Q9JKF1	Iqgap1	Ras GTPase-activating-like protein IQGAP1 OS=Mus musculus OX=10090 GN=Iqgap1 PE=1 SV=2	L-Carnitine	-0.495432	1.7732e-11	163	1.70932e-09	-0.297044	0.000117876	163	0.0106305
O55222	Ilk	Integrin-linked protein kinase OS=Mus musculus OX=10090 GN=Ilk PE=1 SV=2	L-Dihydroorotic acid	-0.495256	1.80731e-11	163	1.73757e-09	0.264119	0.000657289	163	0.032035
P59017	Bcl2l13	Bcl-2-like protein 13 OS=Mus musculus OX=10090 GN=Bcl2l13 PE=1 SV=2	NAD	0.495087	1.84039e-11	163	1.76623e-09	0.252642	0.00113937	163	0.0448464
P11352	Gpx1	Glutathione peroxidase 1 OS=Mus musculus OX=10090 GN=Gpx1 PE=1 SV=2	Methylglyoxal	-0.494982	1.86118e-11	163	1.78376e-09	0.313221	4.67956e-05	163	0.00574945
Q5BL07	Pex1	Peroxisome biogenesis factor 1 OS=Mus musculus OX=10090 GN=Pex1 PE=1 SV=2	Creatine	-0.494901	1.87756e-11	163	1.79679e-09	-0.415475	3.48854e-08	163	2.76231e-05
Q8BVL3	Snx17	Sorting nexin-17 OS=Mus musculus OX=10090 GN=Snx17 PE=1 SV=2	L-Aspartic acid	-0.494897	1.87828e-11	163	1.7973e-09	0.2629	0.000697658	163	0.0332254
Q921G6	Lrch4	Leucine-rich repeat and calponin homology domain-containing protein 4 OS=Mus musculus OX=10090 GN=Lrch4 PE=1 SV=1	N-Acetyl-L-aspartic acid	-0.494889	1.88001e-11	163	1.7987e-09	0.282111	0.000263851	163	0.0180309
Q3UW53	Niban1	Protein Niban 1 OS=Mus musculus OX=10090 GN=Niban1 PE=1 SV=2	Creatine	-0.494693	1.91998e-11	163	1.83324e-09	0.262775	0.000701934	163	0.0333505
P24638	Acp2	Lysosomal acid phosphatase OS=Mus musculus OX=10090 GN=Acp2 PE=1 SV=2	L-Anserine	-0.499864	1.97278e-11	159	1.87798e-09	-0.26485	0.000741561	159	0.0345244
P31996	Cd68	Macrosialin OS=Mus musculus OX=10090 GN=Cd68 PE=1 SV=1	L-Carnitine	-0.494093	2.04763e-11	163	1.94043e-09	-0.294445	0.000136058	163	0.0116969
P70429	Evl	Ena/VASP-like protein OS=Mus musculus OX=10090 GN=Evl PE=1 SV=2	N-Acetyl-L-aspartic acid	-0.49403	2.06146e-11	163	1.95233e-09	0.465678	3.75725e-10	163	7.11259e-07
Q8BRN9	Cc2d1b	Coiled-coil and C2 domain-containing protein 1B OS=Mus musculus OX=10090 GN=Cc2d1b PE=1 SV=1	L-Anserine	-0.499314	2.0917e-11	159	1.9774e-09	-0.334417	1.64538e-05	159	0.00280003
P10922	H1-0	Histone H1.0 OS=Mus musculus OX=10090 GN=H1-0 PE=2 SV=4	Theophylline	0.493836	2.10481e-11	163	1.98752e-09	0.253281	0.00110571	163	0.0440807
Q69ZN7	Myof	Myoferlin OS=Mus musculus OX=10090 GN=Myof PE=1 SV=2	Propionyl-carnitine	-0.49383	2.10605e-11	163	1.9886e-09	-0.270643	0.000475497	163	0.026209
F7BJB9	Morc3	MORC family CW-type zinc finger protein 3 OS=Mus musculus OX=10090 GN=Morc3 PE=1 SV=1	Creatine	-0.493773	2.11906e-11	163	1.99937e-09	0.294482	0.000135787	163	0.0116789
P62257	Ube2h	Ubiquitin-conjugating enzyme E2 H OS=Mus musculus OX=10090 GN=Ube2h PE=1 SV=1	Creatine	-0.493637	2.14997e-11	163	2.02556e-09	-0.26235	0.000716612	163	0.0337936
Q8VBT6	Apobr	Apolipoprotein B receptor OS=Mus musculus OX=10090 GN=Apobr PE=1 SV=1	NAD	-0.493406	2.20379e-11	163	2.07088e-09	-0.314353	0.000498277	119	0.0269749
P28656	Nap1l1	Nucleosome assembly protein 1-like 1 OS=Mus musculus OX=10090 GN=Nap1l1 PE=1 SV=2	Succinate semialdehyde	-0.493368	2.21287e-11	163	2.07882e-09	-0.299482	0.000102911	163	0.00972377
P98078	Dab2	Disabled homolog 2 OS=Mus musculus OX=10090 GN=Dab2 PE=1 SV=2	L-Serine	-0.493222	2.24754e-11	163	2.10801e-09	0.257294	0.000914381	163	0.0392575
O08917	Flot1	Flotillin-1 OS=Mus musculus OX=10090 GN=Flot1 PE=1 SV=1	CDP-ethanolamine	-0.492968	2.30953e-11	163	2.16198e-09	0.365817	1.5709e-06	163	0.000524315
P13516	Scd1	Acyl-CoA desaturase 1 OS=Mus musculus OX=10090 GN=Scd1 PE=1 SV=2	Theophylline	-0.492727	2.36964e-11	163	2.21325e-09	-0.301463	9.20748e-05	163	0.00902206
Q3U7R1	Esyt1	Extended synaptotagmin-1 OS=Mus musculus OX=10090 GN=Esyt1 PE=1 SV=2	Creatine	-0.492618	2.39724e-11	163	2.23589e-09	0.261925	0.000731589	163	0.0342287
Q91WN1	Dnajc9	DnaJ homolog subfamily C member 9 OS=Mus musculus OX=10090 GN=Dnajc9 PE=1 SV=2	L-Anserine	-0.497913	2.42704e-11	159	2.26135e-09	-0.27324	0.000492504	159	0.0267805
Q9Z0M6	Adgre5	Adhesion G protein-coupled receptor E5 OS=Mus musculus OX=10090 GN=Adgre5 PE=1 SV=2	L-Carnitine	-0.492429	2.44618e-11	163	2.27695e-09	-0.260184	0.000795928	163	0.0360495
Q3TBD2	Arhgap45	Rho GTPase-activating protein 45 OS=Mus musculus OX=10090 GN=Arhgap45 PE=1 SV=2	Hydroxypalmitoyl-carnitine	-0.49216	2.51719e-11	163	2.33519e-09	0.250189	0.00127746	163	0.0480652
Q64311	Ntan1	Protein N-terminal asparagine amidohydrolase OS=Mus musculus OX=10090 GN=Ntan1 PE=1 SV=3	Rhamnose/Fucose/2-deoxy-D-glucose	-0.492055	2.54552e-11	163	2.35884e-09	-0.342426	7.67054e-06	163	0.00164539
Q9ERD7	Tubb3	Tubulin beta-3 chain OS=Mus musculus OX=10090 GN=Tubb3 PE=1 SV=1	D-Glucose/Frucotose 6-phosphate	-0.491845	2.60301e-11	163	2.40506e-09	-0.253994	0.00106924	163	0.0431923
Q60932	Vdac1	Voltage-dependent anion-selective channel protein 1 OS=Mus musculus OX=10090 GN=Vdac1 PE=1 SV=3	D-Glucose/Frucotose 6-phosphate	0.491768	2.62439e-11	163	2.42324e-09	0.253549	0.00109187	163	0.0437468
P99024	Tubb5	Tubulin beta-5 chain OS=Mus musculus OX=10090 GN=Tubb5 PE=1 SV=1	Succinate semialdehyde	-0.491754	2.62852e-11	163	2.4266e-09	-0.306846	6.77833e-05	163	0.00735427
P70336	Rock2	Rho-associated protein kinase 2 OS=Mus musculus OX=10090 GN=Rock2 PE=1 SV=1	L-Arginine	-0.491705	2.64224e-11	163	2.43701e-09	0.386323	4.15754e-07	161	0.000193649
Q5XJY4	Parl	Presenilins-associated rhomboid-like protein, mitochondrial OS=Mus musculus OX=10090 GN=Parl PE=1 SV=1	D-Glucose/Frucotose 6-phosphate	-0.491359	2.74107e-11	163	2.51721e-09	0.261498	0.000746896	163	0.03468
Q9DCV4	Rmdn1	Regulator of microtubule dynamics protein 1 OS=Mus musculus OX=10090 GN=Rmdn1 PE=1 SV=2	NAD	0.491087	2.8215e-11	163	2.58214e-09	0.311378	5.21307e-05	163	0.00617267
P70290	Mpp1	55 kDa erythrocyte membrane protein OS=Mus musculus OX=10090 GN=Mpp1 PE=1 SV=1	L-Arginine	-0.491013	2.84381e-11	163	2.59934e-09	0.379303	6.97649e-07	161	0.000287359
Q08857	Cd36	Platelet glycoprotein 4 OS=Mus musculus OX=10090 GN=Cd36 PE=1 SV=2	L-Dihydroorotic acid	-0.49094	2.86571e-11	163	2.61719e-09	-0.254172	0.00106029	163	0.0429647
Q9CX84	Rgs19	Regulator of G-protein signaling 19 OS=Mus musculus OX=10090 GN=Rgs19 PE=1 SV=1	Propionyl-carnitine	-0.532889	2.86873e-11	135	2.61959e-09	-0.325588	0.000701006	105	0.0333221
Q9JIS8	Slc12a4	Solute carrier family 12 member 4 OS=Mus musculus OX=10090 GN=Slc12a4 PE=1 SV=2	Acetyl-L-carnitine	-0.490875	2.8856e-11	163	2.63295e-09	-0.272961	0.000423009	163	0.0243368
P63260	Actg1	Actin, cytoplasmic 2 OS=Mus musculus OX=10090 GN=Actg1 PE=1 SV=1	NAD	-0.490753	2.92326e-11	163	2.66328e-09	-0.278894	0.000312064	163	0.0200797
P35831	Ptpn12	Tyrosine-protein phosphatase non-receptor type 12 OS=Mus musculus OX=10090 GN=Ptpn12 PE=1 SV=3	N-Acetyl-L-aspartic acid	-0.490525	2.99483e-11	163	2.72039e-09	0.485292	5.18892e-11	163	1.36279e-07
O70311	Nmt2	Glycylpeptide N-tetradecanoyltransferase 2 OS=Mus musculus OX=10090 GN=Nmt2 PE=1 SV=1	Creatine	-0.490361	3.04703e-11	163	2.76164e-09	-0.260419	0.000786957	163	0.0358024
Q62018	Ctr9	RNA polymerase-associated protein CTR9 homolog OS=Mus musculus OX=10090 GN=Ctr9 PE=1 SV=2	Creatine	-0.490174	3.10796e-11	163	2.81009e-09	0.265614	0.000610734	163	0.030626
Q91VW3	Sh3bgrl3	SH3 domain-binding glutamic acid-rich-like protein 3 OS=Mus musculus OX=10090 GN=Sh3bgrl3 PE=1 SV=1	NAD	-0.490151	3.11562e-11	163	2.81612e-09	-0.270904	0.000469298	163	0.0259931
E9Q1P8	Irf2bp2	Interferon regulatory factor 2-binding protein 2 OS=Mus musculus OX=10090 GN=Irf2bp2 PE=1 SV=1	Creatine	-0.490084	3.13785e-11	163	2.83479e-09	0.335067	1.23127e-05	163	0.00228208
Q99LC9	Pex6	Peroxisome assembly factor 2 OS=Mus musculus OX=10090 GN=Pex6 PE=1 SV=1	Creatine	-0.489744	3.25266e-11	163	2.92711e-09	-0.373821	8.86545e-07	163	0.000344783
Q8BWG8-2	Arrb1	Isoform 1B of Beta-arrestin-1 OS=Mus musculus OX=10090 GN=Arrb1	Creatine	-0.489589	3.30649e-11	163	2.97085e-09	0.266905	0.000572999	163	0.0294181
P46656	Fdx1	Adrenodoxin, mitochondrial OS=Mus musculus OX=10090 GN=Fdx1 PE=1 SV=1	D-Glucose/Frucotose 6-phosphate	-0.489583	3.3084e-11	163	2.97243e-09	0.283683	0.000242903	163	0.0170918
P58058	Nadk	NAD kinase OS=Mus musculus OX=10090 GN=Nadk PE=1 SV=2	Creatine	-0.489219	3.43812e-11	163	3.07428e-09	-0.34183	7.97378e-06	163	0.0016916
P01887	B2m	Beta-2-microglobulin OS=Mus musculus OX=10090 GN=B2m PE=1 SV=2	NAD	-0.489022	3.51035e-11	163	3.13127e-09	-0.295044	0.000131651	163	0.0114503
Q9R123	Naa80	N-alpha-acetyltransferase 80 OS=Mus musculus OX=10090 GN=Naa80 PE=2 SV=1	NAD	-0.488943	3.53972e-11	163	3.15268e-09	0.282628	0.000937218	134	0.0398447
P70336	Rock2	Rho-associated protein kinase 2 OS=Mus musculus OX=10090 GN=Rock2 PE=1 SV=1	L-Asparagine	-0.48889	3.55933e-11	163	3.16801e-09	0.261501	0.000746805	163	0.0346795
Q921M7	Cyrib	CYFIP-related Rac1 interactor B OS=Mus musculus OX=10090 GN=Cyrib PE=1 SV=1	Creatine	-0.488829	3.5824e-11	163	3.1857e-09	0.355589	3.19174e-06	163	0.000886308
Q9DCN1	Nudt12	Peroxisomal NADH pyrophosphatase NUDT12 OS=Mus musculus OX=10090 GN=Nudt12 PE=1 SV=1	Creatine	-0.488792	3.59637e-11	163	3.19698e-09	-0.256378	0.000955142	163	0.0402969
Q8R104	Sirt3	NAD-dependent protein deacetylase sirtuin-3 OS=Mus musculus OX=10090 GN=Sirt3 PE=1 SV=2	NAD	0.48846	3.72413e-11	163	3.29512e-09	0.287936	0.00019371	163	0.0147374
Q8C0K5	Slc25a16	Graves disease carrier protein homolog OS=Mus musculus OX=10090 GN=Slc25a16 PE=1 SV=1	Ocatadecanoyl-carnitine	0.488398	3.74887e-11	163	3.31435e-09	-0.253801	0.00107899	163	0.0434262
Q61166	Mapre1	Microtubule-associated protein RP/EB family member 1 OS=Mus musculus OX=10090 GN=Mapre1 PE=1 SV=3	L-Arginine	-0.487946	3.93103e-11	163	3.45348e-09	0.281888	0.000291616	161	0.0192234
Q91VX2	Ubap2	Ubiquitin-associated protein 2 OS=Mus musculus OX=10090 GN=Ubap2 PE=1 SV=1	Methylglyoxal	-0.487875	3.96065e-11	163	3.47613e-09	-0.47419	1.61597e-10	163	3.53528e-07
B1ASP2	Jak1	Tyrosine-protein kinase OS=Mus musculus OX=10090 GN=Jak1 PE=1 SV=1	L-Arginine	-0.487664	4.04932e-11	163	3.54396e-09	0.282324	0.000285105	161	0.0189518
P27600	Gna12	Guanine nucleotide-binding protein subunit alpha-12 OS=Mus musculus OX=10090 GN=Gna12 PE=1 SV=3	Butyryl-carnitine	-0.487474	4.13101e-11	163	3.60689e-09	-0.264709	0.00063854	163	0.0314759
Q61771	Kif3b	Kinesin-like protein KIF3B OS=Mus musculus OX=10090 GN=Kif3b PE=1 SV=1	N-Acetyl-L-aspartic acid	-0.487367	4.17757e-11	163	3.64292e-09	0.391358	2.39645e-07	163	0.00012619
Q6XLQ8	Calu	Calumenin OS=Mus musculus OX=10090 GN=Calu PE=1 SV=1	Creatine	-0.487275	4.21809e-11	163	3.67472e-09	0.263363	0.000682089	163	0.0327686
P56546-2	Ctbp2	Isoform 2 of C-terminal-binding protein 2 OS=Mus musculus OX=10090 GN=Ctbp2	Creatine	-0.487268	4.22107e-11	163	3.67683e-09	0.258394	0.000867505	163	0.0380199
P59759	Mrtfb	Myocardin-related transcription factor B OS=Mus musculus OX=10090 GN=Mrtfb PE=1 SV=1	L-Arginine	-0.487003	4.34008e-11	163	3.7706e-09	0.321247	3.25169e-05	161	0.00448019
Q9WUU7	Ctsz	Cathepsin Z OS=Mus musculus OX=10090 GN=Ctsz PE=1 SV=1	N-Acetylneuraminic acid	0.486943	4.36735e-11	163	3.79082e-09	0.377509	6.77568e-07	163	0.0002813
Q8BK67	Rcc2	Protein RCC2 OS=Mus musculus OX=10090 GN=Rcc2 PE=1 SV=1	D-Glucose/Frucotose 6-phosphate	-0.486853	4.40847e-11	163	3.82035e-09	-0.297912	0.000112333	163	0.0102945
Q8K363	Ddx18	ATP-dependent RNA helicase DDX18 OS=Mus musculus OX=10090 GN=Ddx18 PE=1 SV=1	Creatine	-0.48642	4.61282e-11	163	3.97771e-09	0.281054	0.000278866	163	0.0186784
Q8CCM6	Timm21	Mitochondrial import inner membrane translocase subunit Tim21 OS=Mus musculus OX=10090 GN=Timm21 PE=1 SV=2	D-Glucose/Frucotose 6-phosphate	-0.486017	4.81108e-11	163	4.12653e-09	0.298537	0.000108489	163	0.0100675
Q8CGK3	Lonp1	Lon protease homolog, mitochondrial OS=Mus musculus OX=10090 GN=Lonp1 PE=1 SV=2	Creatine	-0.485992	4.82396e-11	163	4.13668e-09	-0.354451	3.44845e-06	163	0.000935915
Q925N0	Sfxn5	Sideroflexin-5 OS=Mus musculus OX=10090 GN=Sfxn5 PE=1 SV=2	N-Acetylneuraminic acid	0.485821	4.91065e-11	163	4.20324e-09	-0.371941	1.01545e-06	163	0.000379381
Q9Z0M6	Adgre5	Adhesion G protein-coupled receptor E5 OS=Mus musculus OX=10090 GN=Adgre5 PE=1 SV=2	Propionyl-carnitine	-0.485762	4.94111e-11	163	4.22436e-09	-0.292485	0.000151467	163	0.0125666
O54824	Il16	Pro-interleukin-16 OS=Mus musculus OX=10090 GN=Il16 PE=1 SV=3	N-Acetyl-L-aspartic acid	-0.485751	4.94653e-11	163	4.22796e-09	0.508565	4.18421e-12	163	1.55776e-08
P08003	Pdia4	Protein disulfide-isomerase A4 OS=Mus musculus OX=10090 GN=Pdia4 PE=1 SV=3	Maleate	-0.485691	4.97784e-11	163	4.25162e-09	0.257435	0.000908242	163	0.0391209
O88456	Capns1	Calpain small subunit 1 OS=Mus musculus OX=10090 GN=Capns1 PE=1 SV=1	NAD	-0.485484	5.08615e-11	163	4.33113e-09	-0.25596	0.000974303	163	0.0408027
Q62432	Smad2	Mothers against decapentaplegic homolog 2 OS=Mus musculus OX=10090 GN=Smad2 PE=1 SV=2	L-Dihydroorotic acid	-0.485462	5.0981e-11	163	4.34047e-09	-0.274337	0.000394422	163	0.0232972
Q9Z277	Baz1b	Tyrosine-protein kinase BAZ1B OS=Mus musculus OX=10090 GN=Baz1b PE=1 SV=2	Creatine	-0.485343	5.16187e-11	163	4.38904e-09	0.277293	0.000338982	163	0.0211586
Q61029	Tmpo	Lamina-associated polypeptide 2, isoforms beta/delta/epsilon/gamma OS=Mus musculus OX=10090 GN=Tmpo PE=1 SV=4	Creatine	-0.485201	5.23854e-11	163	4.4474e-09	0.252668	0.00113797	163	0.0448221
Q6A065	Cep170	Centrosomal protein of 170 kDa OS=Mus musculus OX=10090 GN=Cep170 PE=1 SV=2	NAD	-0.485094	5.29747e-11	163	4.49168e-09	-0.284378	0.000234144	163	0.0167009
Q80XP8	Fam76b	Protein FAM76B OS=Mus musculus OX=10090 GN=Fam76b PE=1 SV=1	Creatine	-0.484943	5.38143e-11	163	4.55608e-09	0.366309	1.51726e-06	163	0.00051091
P61226	Rap2b	Ras-related protein Rap-2b OS=Mus musculus OX=10090 GN=Rap2b PE=1 SV=1	N-Acetyl-L-aspartic acid	-0.484903	5.40379e-11	163	4.57171e-09	0.392976	9.00644e-06	120	0.00184169
Q91X72	Hpx	Hemopexin OS=Mus musculus OX=10090 GN=Hpx PE=1 SV=2	CDP-ethanolamine	-0.484784	5.47091e-11	163	4.62339e-09	0.289976	0.000173568	163	0.0137297
Q9Z0R4	Itsn1	Intersectin-1 OS=Mus musculus OX=10090 GN=Itsn1 PE=1 SV=2	L-Aspartic acid	-0.484679	5.53118e-11	163	4.66877e-09	0.304859	7.59474e-05	163	0.00794627
Q91W92	Cdc42ep1	Cdc42 effector protein 1 OS=Mus musculus OX=10090 GN=Cdc42ep1 PE=1 SV=1	L-Asparagine	-0.48461	5.5707e-11	163	4.69795e-09	0.274203	0.000397129	163	0.0234043
Q64442	Sord	Sorbitol dehydrogenase OS=Mus musculus OX=10090 GN=Sord PE=1 SV=3	L-Serine	-0.484403	5.69189e-11	163	4.78901e-09	0.275959	0.000363053	163	0.0220961
P26041	Msn	Moesin OS=Mus musculus OX=10090 GN=Msn PE=1 SV=3	Propionyl-carnitine	-0.484401	5.69291e-11	163	4.78926e-09	-0.258382	0.000867999	163	0.0380282
Q8C7H1	Mmaa	Methylmalonic aciduria type A homolog, mitochondrial OS=Mus musculus OX=10090 GN=Mmaa PE=1 SV=1	L-Carnitine	0.484397	5.69553e-11	163	4.79126e-09	0.284825	0.00022866	163	0.0164376
Q6P9J9	Ano6	Anoctamin-6 OS=Mus musculus OX=10090 GN=Ano6 PE=1 SV=1	L-Arginine	-0.484369	5.7121e-11	163	4.80357e-09	0.268638	0.000569711	161	0.0293199
A1L3P4	Slc9a6	Sodium/hydrogen exchanger OS=Mus musculus OX=10090 GN=Slc9a6 PE=1 SV=1	L-Dihydroorotic acid	-0.48436	5.71729e-11	163	4.80761e-09	0.25574	0.00098454	163	0.0410677
Q7TSV4	Pgm2	Phosphoglucomutase-2 OS=Mus musculus OX=10090 GN=Pgm2 PE=1 SV=1	Creatine	-0.484229	5.79581e-11	163	4.8635e-09	0.392281	2.23228e-07	163	0.000119262
Q99M04	Lias	Lipoyl synthase, mitochondrial OS=Mus musculus OX=10090 GN=Lias PE=1 SV=1	L-Carnitine	0.48412	5.86149e-11	163	4.91303e-09	0.294002	0.000139406	163	0.0118875
P56873	Znrd2	Protein ZNRD2 OS=Mus musculus OX=10090 GN=Znrd2 PE=1 SV=1	D-Glucose/Frucotose 6-phosphate	-0.484013	5.92699e-11	163	4.96229e-09	0.275608	0.000369633	163	0.0223518
P26041	Msn	Moesin OS=Mus musculus OX=10090 GN=Msn PE=1 SV=3	Ornithine	-0.483944	5.96989e-11	163	4.99338e-09	-0.253707	0.0010838	163	0.0435442
Q9CWT6	Ddx28	Probable ATP-dependent RNA helicase DDX28 OS=Mus musculus OX=10090 GN=Ddx28 PE=2 SV=2	Cytidine 5'-diphosphocholine	0.48523	5.99121e-11	162	5.0089e-09	0.295846	0.000261558	148	0.0179268
P26040	Ezr	Ezrin OS=Mus musculus OX=10090 GN=Ezr PE=1 SV=3	Propionyl-carnitine	-0.483801	6.05869e-11	163	5.05915e-09	-0.331315	1.55997e-05	163	0.0026971
Q9JIS8	Slc12a4	Solute carrier family 12 member 4 OS=Mus musculus OX=10090 GN=Slc12a4 PE=1 SV=2	NAD	-0.483765	6.08154e-11	163	5.07674e-09	-0.269127	0.000513019	163	0.0274702
Q61553	Fscn1	Fascin OS=Mus musculus OX=10090 GN=Fscn1 PE=1 SV=4	Creatine	-0.483731	6.10259e-11	163	5.09208e-09	0.281647	0.000270347	163	0.0183145
P48025	Syk	Tyrosine-protein kinase SYK OS=Mus musculus OX=10090 GN=Syk PE=1 SV=2	L-Carnitine	-0.48363	6.1672e-11	163	5.13835e-09	-0.288895	0.000183986	163	0.0142407
Q18PI6	Cd84	SLAM family member 5 OS=Mus musculus OX=10090 GN=Cd84 PE=1 SV=1	L-Carnitine	-0.524921	6.33738e-11	135	5.26406e-09	-0.264122	0.000657205	163	0.0320343
P41251	Slc11a1	Natural resistance-associated macrophage protein 1 OS=Mus musculus OX=10090 GN=Slc11a1 PE=1 SV=2	NAD	-0.524808	6.40763e-11	135	5.31702e-09	-0.269651	0.000520412	162	0.0276994
Q91WN1	Dnajc9	DnaJ homolog subfamily C member 9 OS=Mus musculus OX=10090 GN=Dnajc9 PE=1 SV=2	Creatine	-0.483238	6.4226e-11	163	5.32741e-09	0.290643	0.000167417	163	0.0134137
O35405	Pld3	5'-3' exonuclease PLD3 OS=Mus musculus OX=10090 GN=Pld3 PE=1 SV=1	Creatine	-0.483204	6.44529e-11	163	5.34345e-09	0.406258	7.41849e-08	163	5.05221e-05
Q61792	Lasp1	LIM and SH3 domain protein 1 OS=Mus musculus OX=10090 GN=Lasp1 PE=1 SV=1	6-gamma.gamma.Dimethylallylamino.purine	-0.486787	6.72093e-11	160	5.54727e-09	-0.30676	6.81176e-05	163	0.0073819
O55098	Stk10	Serine/threonine-protein kinase 10 OS=Mus musculus OX=10090 GN=Stk10 PE=1 SV=2	Succinate semialdehyde	-0.482749	6.75542e-11	163	5.57296e-09	-0.257613	0.000900544	163	0.0389271
Q9JJ28	Flii	Protein flightless-1 homolog OS=Mus musculus OX=10090 GN=Flii PE=1 SV=1	L-Arginine	-0.482737	6.76426e-11	163	5.5791e-09	0.301522	0.000101517	161	0.00963193
Q9Z2D6-2	Mecp2	Isoform B of Methyl-CpG-binding protein 2 OS=Mus musculus OX=10090 GN=Mecp2	Theophylline	0.482664	6.81528e-11	163	5.61653e-09	0.411202	4.96339e-08	163	3.66995e-05
Q9D1J1	Necap2	Adaptin ear-binding coat-associated protein 2 OS=Mus musculus OX=10090 GN=Necap2 PE=1 SV=1	L-Asparagine	-0.482661	6.81766e-11	163	5.61826e-09	0.271713	0.000450573	163	0.0253269
Q3U9G9	Lbr	Delta(14)-sterol reductase LBR OS=Mus musculus OX=10090 GN=Lbr PE=1 SV=2	Creatine	-0.482636	6.83489e-11	163	5.63106e-09	0.380579	5.40363e-07	163	0.000238201
Q3UZ39	Lrrfip1	Leucine-rich repeat flightless-interacting protein 1 OS=Mus musculus OX=10090 GN=Lrrfip1 PE=1 SV=2	Methylglyoxal	-0.482635	6.83555e-11	163	5.63137e-09	-0.25087	0.00123763	163	0.0471827
P49717	Mcm4	DNA replication licensing factor MCM4 OS=Mus musculus OX=10090 GN=Mcm4 PE=1 SV=1	NAD	-0.50334	7.02129e-11	148	5.76508e-09	-0.369577	1.20296e-06	163	0.000431578
P63011	Rab3a	Ras-related protein Rab-3A OS=Mus musculus OX=10090 GN=Rab3a PE=1 SV=1	Hydroxypalmitoyl-carnitine	0.481829	7.42797e-11	163	6.06102e-09	0.272821	0.00042601	163	0.024447
Q8BRK8	Prkaa2	5'-AMP-activated protein kinase catalytic subunit alpha-2 OS=Mus musculus OX=10090 GN=Prkaa2 PE=1 SV=3	Sodium gluconate	0.481716	7.5155e-11	163	6.12541e-09	-0.277053	0.000343204	163	0.021323
P14901	Hmox1	Heme oxygenase 1 OS=Mus musculus OX=10090 GN=Hmox1 PE=1 SV=1	xylose/ribose/arabinose	-0.481674	7.54787e-11	163	6.14853e-09	-0.276261	0.000357461	163	0.0218863
P15261	Ifngr1	Interferon gamma receptor 1 OS=Mus musculus OX=10090 GN=Ifngr1 PE=1 SV=3	N-Acetyl-L-aspartic acid	-0.481435	7.73577e-11	163	6.28463e-09	0.31645	8.91662e-05	148	0.00882987
P13597	Icam1	Intercellular adhesion molecule 1 OS=Mus musculus OX=10090 GN=Icam1 PE=1 SV=1	Creatine	-0.481307	7.83813e-11	163	6.36104e-09	0.323442	2.53772e-05	163	0.0037911
Q8BU31	Rap2c	Ras-related protein Rap-2c OS=Mus musculus OX=10090 GN=Rap2c PE=1 SV=1	L-Aspartic acid	-0.48078	8.27445e-11	163	6.67678e-09	0.253026	0.00111906	163	0.0443926
O35071	Kif1c	Kinesin-like protein KIF1C OS=Mus musculus OX=10090 GN=Kif1c PE=1 SV=2	D-Glucose/Frucotose 6-phosphate	-0.48067	8.36824e-11	163	6.74127e-09	0.298086	0.00011125	163	0.010235
P97797-2	Sirpa	Isoform 2 of Tyrosine-protein phosphatase non-receptor type substrate 1 OS=Mus musculus OX=10090 GN=Sirpa	Ocatadecanoyl-carnitine	-0.480657	8.3793e-11	163	6.74908e-09	0.260269	0.000792685	163	0.0359487
O35344	Kpna3	Importin subunit alpha-4 OS=Mus musculus OX=10090 GN=Kpna3 PE=1 SV=1	Cytidine 5'-diphosphocholine	-0.481674	8.63811e-11	162	6.92936e-09	-0.354166	3.51587e-06	163	0.000950202
Q8C0E3-2	Trim47	Isoform 2 of E3 ubiquitin-protein ligase TRIM47 OS=Mus musculus OX=10090 GN=Trim47	Succinate semialdehyde	-0.480323	8.67142e-11	163	6.95372e-09	-0.331841	1.50938e-05	163	0.00263509
Q504M2	Pdp2	Pyruvate dehyrogenase phosphatase catalytic subunit 2 OS=Mus musculus OX=10090 GN=Pdp2 PE=1 SV=1	Uridine 5'-monophosphate	0.480096	8.87581e-11	163	7.09734e-09	-0.252592	0.00114206	163	0.0449067
Q9DC61	Pmpca	Mitochondrial-processing peptidase subunit alpha OS=Mus musculus OX=10090 GN=Pmpca PE=1 SV=1	Creatine	-0.479682	9.2593e-11	163	7.36467e-09	-0.292318	0.000152857	163	0.0126452
P26350	Ptma	Prothymosin alpha OS=Mus musculus OX=10090 GN=Ptma PE=1 SV=2	D-Glucose/Frucotose 6-phosphate	-0.479639	9.30025e-11	163	7.39311e-09	-0.264131	0.000656904	163	0.0320297
P62301	Rps13	40S ribosomal protein S13 OS=Mus musculus OX=10090 GN=Rps13 PE=1 SV=2	Creatinine	-0.479618	9.32021e-11	163	7.40809e-09	0.273413	0.00041342	163	0.0239977
Q504M2	Pdp2	Pyruvate dehyrogenase phosphatase catalytic subunit 2 OS=Mus musculus OX=10090 GN=Pdp2 PE=1 SV=1	Hydroxypalmitoyl-carnitine	0.479569	9.36757e-11	163	7.44187e-09	-0.305825	7.18696e-05	163	0.00765871
Q3UZ39	Lrrfip1	Leucine-rich repeat flightless-interacting protein 1 OS=Mus musculus OX=10090 GN=Lrrfip1 PE=1 SV=2	xylose/ribose/arabinose	-0.479327	9.60165e-11	163	7.60811e-09	-0.252276	0.00115903	163	0.0452943
Q9JMA2	Qtrt1	Queuine tRNA-ribosyltransferase catalytic subunit 1 OS=Mus musculus OX=10090 GN=Qtrt1 PE=1 SV=2	Theophylline	0.479276	9.65203e-11	163	7.64043e-09	0.266112	0.000595928	163	0.0301637
P54818	Galc	Galactocerebrosidase OS=Mus musculus OX=10090 GN=Galc PE=1 SV=2	L-Carnitine	0.479123	9.80411e-11	163	7.74301e-09	-0.323513	6.05293e-05	148	0.00682366
Q60949	Tbc1d1	TBC1 domain family member 1 OS=Mus musculus OX=10090 GN=Tbc1d1 PE=1 SV=3	Creatine	0.479098	9.829e-11	163	7.76078e-09	0.325222	5.50356e-05	148	0.0064029
P70429	Evl	Ena/VASP-like protein OS=Mus musculus OX=10090 GN=Evl PE=1 SV=2	xylose/ribose/arabinose	-0.47906	9.8676e-11	163	7.78848e-09	-0.252195	0.00116347	163	0.0454109
Q61391	Mme	Neprilysin OS=Mus musculus OX=10090 GN=Mme PE=1 SV=3	Allantoin	-0.478872	1.00585e-10	163	7.9191e-09	-0.261634	0.000742002	163	0.034537
Q3UQ84	Tars2	Threonine--tRNA ligase, mitochondrial OS=Mus musculus OX=10090 GN=Tars2 PE=1 SV=1	D-Glucose/Frucotose 6-phosphate	-0.478684	1.0253e-10	163	8.05632e-09	0.292212	0.000153737	163	0.0126909
Q80WQ6	Rhbdf2	Inactive rhomboid protein 2 OS=Mus musculus OX=10090 GN=Rhbdf2 PE=1 SV=1	D-Glucose/Frucotose 6-phosphate	-0.478674	1.02635e-10	163	8.06386e-09	-0.260328	0.000852515	161	0.0376076
P70460	Vasp	Vasodilator-stimulated phosphoprotein OS=Mus musculus OX=10090 GN=Vasp PE=1 SV=4	L-Arginine	-0.47859	1.03524e-10	163	8.12576e-09	0.297146	0.000129292	161	0.0113063
Q9JM13	Rabgef1	Rab5 GDP/GTP exchange factor OS=Mus musculus OX=10090 GN=Rabgef1 PE=1 SV=1	L-Arginine	-0.478544	1.04005e-10	163	8.15916e-09	0.271239	0.000500854	161	0.0270549
Q05921	Rnasel	2-5A-dependent ribonuclease OS=Mus musculus OX=10090 GN=Rnasel PE=1 SV=2	CDP-ethanolamine	-0.478468	1.04817e-10	163	8.21492e-09	0.260495	0.000784086	163	0.0357213
P41216	Acsl1	Long-chain-fatty-acid--CoA ligase 1 OS=Mus musculus OX=10090 GN=Acsl1 PE=1 SV=2	L-Carnitine	0.478456	1.04946e-10	163	8.22398e-09	0.332323	1.46431e-05	163	0.00258154
P10107	Anxa1	Annexin A1 OS=Mus musculus OX=10090 GN=Anxa1 PE=1 SV=2	Propionyl-carnitine	-0.478422	1.05307e-10	163	8.24718e-09	-0.293158	0.000146003	163	0.0122594
P16675	Ctsa	Lysosomal protective protein OS=Mus musculus OX=10090 GN=Ctsa PE=1 SV=1	Creatine	-0.478322	1.06385e-10	163	8.31915e-09	0.349182	4.91514e-06	163	0.00120221
B1AZP2	Dlgap4	Disks large-associated protein 4 OS=Mus musculus OX=10090 GN=Dlgap4 PE=1 SV=1	NAD	-0.478212	1.0758e-10	163	8.4014e-09	-0.260528	0.000782829	163	0.0356855
Q9Z1T6	Pikfyve	1-phosphatidylinositol 3-phosphate 5-kinase OS=Mus musculus OX=10090 GN=Pikfyve PE=1 SV=3	NAD	-0.477802	1.12169e-10	163	8.71636e-09	-0.267468	0.000557205	163	0.0289232
Q99PT1	Arhgdia	Rho GDP-dissociation inhibitor 1 OS=Mus musculus OX=10090 GN=Arhgdia PE=1 SV=3	L-Arginine	-0.477754	1.1271e-10	163	8.75327e-09	0.320868	3.32621e-05	161	0.004545
Q9ES70	Nek6	Serine/threonine-protein kinase Nek6 OS=Mus musculus OX=10090 GN=Nek6 PE=1 SV=1	xylose/ribose/arabinose	-0.477652	1.13887e-10	163	8.83357e-09	-0.318652	3.38998e-05	163	0.00460583
Q9CQI6	Cotl1	Coactosin-like protein OS=Mus musculus OX=10090 GN=Cotl1 PE=1 SV=3	Creatine	-0.477522	1.15408e-10	163	8.93683e-09	0.372055	1.00716e-06	163	0.000376879
Q8BZN6-3	Dock10	Isoform 3 of Dedicator of cytokinesis protein 10 OS=Mus musculus OX=10090 GN=Dock10	Creatine	-0.477355	1.17382e-10	163	9.07156e-09	0.353307	3.72629e-06	163	0.000988934
Q9Z257	P2rx4	P2X purinoceptor OS=Mus musculus OX=10090 GN=P2rx4 PE=1 SV=1	Creatine	-0.477328	1.17695e-10	163	9.09336e-09	0.263521	0.000676831	163	0.0325997
Q3TYS2	Cybc1	Cytochrome b-245 chaperone 1 OS=Mus musculus OX=10090 GN=Cybc1 PE=1 SV=2	NAD	-0.477194	1.19309e-10	163	9.20409e-09	-0.331797	1.5135e-05	163	0.00264039
Q9CRD2	Emc2	ER membrane protein complex subunit 2 OS=Mus musculus OX=10090 GN=Emc2 PE=1 SV=1	Creatinine	-0.47712	1.20207e-10	163	9.26577e-09	0.284809	0.000228862	163	0.0164476
E9Q3X0	Mvp	Major vault protein OS=Mus musculus OX=10090 GN=Mvp PE=1 SV=1	Succinate semialdehyde	-0.477089	1.2059e-10	163	9.29137e-09	-0.421465	2.11014e-08	163	1.83672e-05
P97298	Serpinf1	Pigment epithelium-derived factor OS=Mus musculus OX=10090 GN=Serpinf1 PE=1 SV=2	Hydroxypalmitoyl-carnitine	-0.477041	1.21184e-10	163	9.33095e-09	-0.272668	0.000429329	163	0.0245745
P07724	Alb	Albumin OS=Mus musculus OX=10090 GN=Alb PE=1 SV=3	Acetyl-L-carnitine	-0.476955	1.22234e-10	163	9.40419e-09	-0.249386	0.00132586	163	0.049107
P20152	Vim	Vimentin OS=Mus musculus OX=10090 GN=Vim PE=1 SV=3	L-Aspartic acid	-0.476949	1.22316e-10	163	9.40978e-09	0.251558	0.00119863	163	0.0462565
Q69Z38	Peak1	Inactive tyrosine-protein kinase PEAK1 OS=Mus musculus OX=10090 GN=Peak1 PE=1 SV=4	N-Acetyl-L-aspartic acid	-0.476718	1.25215e-10	163	9.60976e-09	0.273672	0.00040801	163	0.023797
P57776-2	Eef1d	Isoform 2 of Elongation factor 1-delta OS=Mus musculus OX=10090 GN=Eef1d	Creatinine	-0.476641	1.26188e-10	163	9.67928e-09	0.255164	0.00101176	163	0.0417804
Q3UZ39	Lrrfip1	Leucine-rich repeat flightless-interacting protein 1 OS=Mus musculus OX=10090 GN=Lrrfip1 PE=1 SV=2	L-Arginine	-0.476622	1.26438e-10	163	9.69584e-09	0.27333	0.000451161	161	0.0253509
Q9Z0X1	Aifm1	Apoptosis-inducing factor 1, mitochondrial OS=Mus musculus OX=10090 GN=Aifm1 PE=1 SV=1	NAD	0.476619	1.26473e-10	163	9.69811e-09	0.300334	9.81102e-05	163	0.00941393
Q9CRB6	Tppp3	Tubulin polymerization-promoting protein family member 3 OS=Mus musculus OX=10090 GN=Tppp3 PE=1 SV=1	N-Acetyl-L-aspartic acid	0.476594	1.26796e-10	163	9.7188e-09	0.451013	1.52424e-09	163	2.22767e-06
Q9CX66	D10Wsu102e	Uncharacterized protein C12orf45 homolog OS=Mus musculus OX=10090 GN=D10Wsu102e PE=1 SV=1	Creatine	-0.497362	1.27151e-10	148	9.74406e-09	0.250708	0.00124699	163	0.0473868
S4R1P5	Dst	Dystonin OS=Mus musculus OX=10090 GN=Dst PE=1 SV=1	Cytidine	-0.475981	1.3491e-10	163	1.0268e-08	0.286238	0.000212122	163	0.0156397
Q8BRF7	Scfd1	Sec1 family domain-containing protein 1 OS=Mus musculus OX=10090 GN=Scfd1 PE=1 SV=1	Pyruvate	-0.475678	1.39107e-10	163	1.05447e-08	0.295988	0.000124976	163	0.0110527
Q9D3P8	Plgrkt	Plasminogen receptor (KT) OS=Mus musculus OX=10090 GN=Plgrkt PE=1 SV=1	L-Arginine	-0.475571	1.40609e-10	163	1.06464e-08	0.334763	9.90283e-05	130	0.0094729
Q5U5V2	Hykk	Hydroxylysine kinase OS=Mus musculus OX=10090 GN=Hykk PE=1 SV=2	Creatine	-0.475198	1.46007e-10	163	1.10141e-08	-0.317736	3.58087e-05	163	0.0047801
Q8CG50	Rab43	Ras-related protein Rab-43 OS=Mus musculus OX=10090 GN=Rab43 PE=1 SV=1	Creatine	-0.495944	1.46139e-10	148	1.1022e-08	-0.257514	0.000904798	163	0.0390343
Q8R3G9	Tspan8	Tetraspanin-8 OS=Mus musculus OX=10090 GN=Tspan8 PE=1 SV=1	Creatine	0.475128	1.4704e-10	163	1.10824e-08	0.303535	0.000167826	149	0.0134368
Q60634	Flot2	Flotillin-2 OS=Mus musculus OX=10090 GN=Flot2 PE=1 SV=2	CDP-ethanolamine	-0.475102	1.47423e-10	163	1.11084e-08	0.365517	1.60447e-06	163	0.00053384
Q8R502	Lrrc8c	Volume-regulated anion channel subunit LRRC8C OS=Mus musculus OX=10090 GN=Lrrc8c PE=1 SV=1	Creatine	-0.474994	1.49031e-10	163	1.12146e-08	0.331329	1.55859e-05	163	0.00269577
Q9WVA4	Tagln2	Transgelin-2 OS=Mus musculus OX=10090 GN=Tagln2 PE=1 SV=4	D-Glucose/Frucotose 6-phosphate	-0.474898	1.50487e-10	163	1.13148e-08	-0.2843	0.000235109	163	0.0167457
Q8VDD5	Myh9	Myosin-9 OS=Mus musculus OX=10090 GN=Myh9 PE=1 SV=4	NAD	-0.474766	1.52499e-10	163	1.14423e-08	-0.306978	6.72683e-05	163	0.00731748
Q91ZX7	Lrp1	Prolow-density lipoprotein receptor-related protein 1 OS=Mus musculus OX=10090 GN=Lrp1 PE=1 SV=1	Acrylic.acid	-0.474549	1.55866e-10	163	1.16616e-08	0.289334	0.000179689	163	0.0140278
A0JNU3	Aspg	60 kDa lysophospholipase OS=Mus musculus OX=10090 GN=Aspg PE=1 SV=1	CDP-ethanolamine	0.47411	1.62897e-10	163	1.21266e-08	-0.264659	0.000640118	163	0.0315215
Q61768	Kif5b	Kinesin-1 heavy chain OS=Mus musculus OX=10090 GN=Kif5b PE=1 SV=3	L-Arginine	-0.474097	1.63114e-10	163	1.21396e-08	0.300554	0.000107133	161	0.00998357
Q6GQS1	Slc25a23	Calcium-binding mitochondrial carrier protein SCaMC-3 OS=Mus musculus OX=10090 GN=Slc25a23 PE=1 SV=1	D-Glucose/Frucotose 6-phosphate	-0.474014	1.6447e-10	163	1.22327e-08	0.306425	6.94415e-05	163	0.00748101
Q8VE47	Uba5	Ubiquitin-like modifier-activating enzyme 5 OS=Mus musculus OX=10090 GN=Uba5 PE=1 SV=2	L-Glutamine	-0.474	1.64716e-10	163	1.22487e-08	0.249614	0.00131196	163	0.048822
P16879	Fes	Tyrosine-protein kinase Fes/Fps OS=Mus musculus OX=10090 GN=Fes PE=1 SV=2	Creatine	-0.494567	1.67201e-10	148	1.24127e-08	0.308199	0.000138517	148	0.0118386
Q9D0E1	Hnrnpm	Heterogeneous nuclear ribonucleoprotein M OS=Mus musculus OX=10090 GN=Hnrnpm PE=1 SV=3	Creatine	-0.473757	1.6878e-10	163	1.25154e-08	0.260879	0.000769664	163	0.0353164
Q8VCW4	Unc93b1	Protein unc-93 homolog B1 OS=Mus musculus OX=10090 GN=Unc93b1 PE=1 SV=2	Creatine	-0.473553	1.72273e-10	163	1.27403e-08	0.282625	0.00025682	163	0.0177142
O88322	Nid2	Nidogen-2 OS=Mus musculus OX=10090 GN=Nid2 PE=1 SV=2	Creatine	-0.4734	1.74929e-10	163	1.29137e-08	0.361486	2.1272e-06	163	0.000658514
Q8C8U0-3	Ppfibp1	Isoform 3 of Liprin-beta-1 OS=Mus musculus OX=10090 GN=Ppfibp1	Inosine 5'-monophosphate	-0.473157	1.79248e-10	163	1.31932e-08	-0.286394	0.000210364	163	0.0155441
Q8C4B4	Unc119b	Protein unc-119 homolog B OS=Mus musculus OX=10090 GN=Unc119b PE=1 SV=1	Creatine	-0.473001	1.82066e-10	163	1.33697e-08	0.285188	0.000442579	148	0.0250458
Q91YP2	Nln	Neurolysin, mitochondrial OS=Mus musculus OX=10090 GN=Nln PE=1 SV=1	L-Dihydroorotic acid	-0.472891	1.84083e-10	163	1.34966e-08	-0.323719	2.49527e-05	163	0.00374721
Q9QYE6	Golga5	Golgin subfamily A member 5 OS=Mus musculus OX=10090 GN=Golga5 PE=1 SV=2	L-Lysine	-0.472804	1.85688e-10	163	1.35966e-08	-0.249354	0.00132782	163	0.0491547
Q9QZL0	Ripk3	Receptor-interacting serine/threonine-protein kinase 3 OS=Mus musculus OX=10090 GN=Ripk3 PE=1 SV=2	xylose/ribose/arabinose	-0.472695	1.87719e-10	163	1.37322e-08	-0.269042	0.00051521	163	0.0275347
P01887	B2m	Beta-2-microglobulin OS=Mus musculus OX=10090 GN=B2m PE=1 SV=2	6-gamma.gamma.Dimethylallylamino.purine	-0.476549	1.89144e-10	160	1.38247e-08	-0.313818	4.51784e-05	163	0.00561742
Q8BYW1	Arhgap25	Rho GTPase-activating protein 25 OS=Mus musculus OX=10090 GN=Arhgap25 PE=1 SV=2	N-Acetyl-L-aspartic acid	-0.472354	1.94228e-10	163	1.41558e-08	0.483697	6.12421e-11	163	1.55829e-07
P70336	Rock2	Rho-associated protein kinase 2 OS=Mus musculus OX=10090 GN=Rock2 PE=1 SV=1	Cytidine 5'-monophosphate	-0.472252	1.96217e-10	163	1.42851e-08	0.332424	1.45504e-05	163	0.00256884
Q9R1T4	Septin6	Septin-6 OS=Mus musculus OX=10090 GN=Septin6 PE=1 SV=4	L-Arginine	-0.471825	2.04763e-10	163	1.48379e-08	0.330181	1.89036e-05	161	0.00308245
A0A1L1SQ51	Tln2	Talin-2 OS=Mus musculus OX=10090 GN=Tln2 PE=1 SV=1	L-Tryptophan	-0.471747	2.06361e-10	163	1.49417e-08	0.248824	0.00136074	163	0.0498585
Q9QWY8	Asap1	Arf-GAP with SH3 domain, ANK repeat and PH domain-containing protein 1 OS=Mus musculus OX=10090 GN=Asap1 PE=1 SV=2	L-Arginine	-0.471712	2.07091e-10	163	1.49884e-08	0.336518	1.2733e-05	161	0.00233358
Q6ZPJ3	Ube2o	(E3-independent) E2 ubiquitin-conjugating enzyme UBE2O OS=Mus musculus OX=10090 GN=Ube2o PE=1 SV=3	Creatine	-0.471607	2.09263e-10	163	1.5126e-08	0.248887	0.0013568	163	0.0497736
P47757-4	Capzb	Isoform 3 of F-actin-capping protein subunit beta OS=Mus musculus OX=10090 GN=Capzb	Propionyl-carnitine	-0.471216	2.17565e-10	163	1.56511e-08	-0.302308	8.7787e-05	163	0.00873707
Q8BXV2	Bri3bp	BRI3-binding protein OS=Mus musculus OX=10090 GN=Bri3bp PE=1 SV=1	L-Carnitine	0.47119	2.18126e-10	163	1.56858e-08	0.302773	8.55104e-05	163	0.00858051
Q03734	Serpina3m	Serine protease inhibitor A3M OS=Mus musculus OX=10090 GN=Serpina3m PE=1 SV=2	CDP-ethanolamine	-0.471152	2.18964e-10	163	1.57364e-08	0.255085	0.00101554	163	0.0418763
P26011	Itgb7	Integrin beta-7 OS=Mus musculus OX=10090 GN=Itgb7 PE=1 SV=2	NAD	-0.491639	2.22139e-10	148	1.59404e-08	-0.291747	0.000320971	148	0.0204383
P47934	Crat	Carnitine O-acetyltransferase OS=Mus musculus OX=10090 GN=Crat PE=1 SV=3	N-Acetylneuraminic acid	0.470927	2.23924e-10	163	1.60569e-08	-0.389787	2.7029e-07	163	0.000138612
Q99PT1	Arhgdia	Rho GDP-dissociation inhibitor 1 OS=Mus musculus OX=10090 GN=Arhgdia PE=1 SV=3	L-Aspartic acid	-0.470836	2.25958e-10	163	1.61807e-08	0.335473	1.19986e-05	163	0.00224039
F8VPM7	Erc1	ELKS/Rab6-interacting/CAST family member 1 OS=Mus musculus OX=10090 GN=Erc1 PE=1 SV=1	trans-4-Hydroxy-L-proline	-0.470755	2.27776e-10	163	1.62956e-08	0.330706	1.62061e-05	163	0.00276876
Q00612	G6pdx	Glucose-6-phosphate 1-dehydrogenase X OS=Mus musculus OX=10090 GN=G6pdx PE=1 SV=3	Methylglyoxal	-0.470741	2.28094e-10	163	1.63149e-08	-0.354901	3.34482e-06	163	0.000916461
P13864	Dnmt1	DNA (cytosine-5)-methyltransferase 1 OS=Mus musculus OX=10090 GN=Dnmt1 PE=1 SV=5	Creatine	-0.470731	2.2832e-10	163	1.63263e-08	0.279034	0.0003098	163	0.0199818
Q9JKF1	Iqgap1	Ras GTPase-activating-like protein IQGAP1 OS=Mus musculus OX=10090 GN=Iqgap1 PE=1 SV=2	Propionyl-carnitine	-0.470684	2.29404e-10	163	1.63909e-08	-0.327523	1.97535e-05	163	0.00318187
P14148	Rpl7	60S ribosomal protein L7 OS=Mus musculus OX=10090 GN=Rpl7 PE=1 SV=2	Creatinine	-0.46995	2.4672e-10	163	1.74727e-08	0.269148	0.000512499	163	0.0274548
P70170-2	Abcc9	Isoform SUR2B of ATP-binding cassette sub-family C member 9 OS=Mus musculus OX=10090 GN=Abcc9	Creatine	0.469942	2.46924e-10	163	1.74865e-08	0.423228	1.81648e-08	163	1.63267e-05
P28656	Nap1l1	Nucleosome assembly protein 1-like 1 OS=Mus musculus OX=10090 GN=Nap1l1 PE=1 SV=2	Methylglyoxal	-0.469904	2.47848e-10	163	1.75451e-08	-0.305911	7.15161e-05	163	0.00763513
O88487	Dync1i2	Cytoplasmic dynein 1 intermediate chain 2 OS=Mus musculus OX=10090 GN=Dync1i2 PE=1 SV=1	N-Acetyl-L-aspartic acid	-0.469464	2.58906e-10	163	1.82462e-08	0.261469	0.000747956	163	0.0347026
P70290	Mpp1	55 kDa erythrocyte membrane protein OS=Mus musculus OX=10090 GN=Mpp1 PE=1 SV=1	N-Acetyl-L-aspartic acid	-0.469421	2.6001e-10	163	1.83175e-08	0.262757	0.000702535	163	0.0333656
O88643	Pak1	Serine/threonine-protein kinase PAK 1 OS=Mus musculus OX=10090 GN=Pak1 PE=1 SV=1	L-Anserine	-0.474553	2.62687e-10	159	1.84806e-08	-0.273009	0.000498179	159	0.0269709
P97499	Tep1	Telomerase protein component 1 OS=Mus musculus OX=10090 GN=Tep1 PE=1 SV=1	Methylglyoxal	-0.469283	2.63563e-10	163	1.85309e-08	-0.310514	5.4826e-05	163	0.00638979
Q8VHE0	Sec63	Translocation protein SEC63 homolog OS=Mus musculus OX=10090 GN=Sec63 PE=1 SV=4	Creatinine	-0.469169	2.66556e-10	163	1.87204e-08	0.33355	1.35535e-05	163	0.00244137
Q6PGL7	Washc2	WASH complex subunit 2 OS=Mus musculus OX=10090 GN=Washc2 PE=1 SV=1	L-Asparagine	-0.469076	2.69023e-10	163	1.88764e-08	0.271207	0.000462203	163	0.0257496
Q61166	Mapre1	Microtubule-associated protein RP/EB family member 1 OS=Mus musculus OX=10090 GN=Mapre1 PE=1 SV=3	xylose/ribose/arabinose	-0.468832	2.7559e-10	163	1.92821e-08	-0.2909	0.000165098	163	0.0132956
Q5KU39	Vps41	Vacuolar protein sorting-associated protein 41 homolog OS=Mus musculus OX=10090 GN=Vps41 PE=1 SV=1	L-Arginine	-0.468697	2.79278e-10	163	1.95059e-08	0.251662	0.00128035	161	0.0481322
Q9DBG1	Cyp27a1	Sterol 26-hydroxylase, mitochondrial OS=Mus musculus OX=10090 GN=Cyp27a1 PE=1 SV=1	L-Histidine	-0.468563	2.83014e-10	163	1.97336e-08	0.259505	0.000822435	163	0.0367776
P62509	Esrrg	Estrogen-related receptor gamma OS=Mus musculus OX=10090 GN=Esrrg PE=1 SV=1	NAD	0.488966	2.87259e-10	148	1.99856e-08	0.291657	0.000307462	149	0.0198836
Q9CQI6	Cotl1	Coactosin-like protein OS=Mus musculus OX=10090 GN=Cotl1 PE=1 SV=3	L-Carnitine	-0.468364	2.88623e-10	163	2.00714e-08	-0.258003	0.000883921	163	0.0384772
O35601	Fyb1	FYN-binding protein 1 OS=Mus musculus OX=10090 GN=Fyb1 PE=1 SV=2	Creatine	-0.468322	2.89804e-10	163	2.0145e-08	0.264382	0.00064888	163	0.0317825
Q9JKR6	Hyou1	Hypoxia up-regulated protein 1 OS=Mus musculus OX=10090 GN=Hyou1 PE=1 SV=1	Creatinine	-0.468315	2.90013e-10	163	2.01561e-08	0.28765	0.000196708	163	0.0148896
P54103	Dnajc2	DnaJ homolog subfamily C member 2 OS=Mus musculus OX=10090 GN=Dnajc2 PE=1 SV=2	N-Acetyl-L-aspartic acid	-0.468193	2.93511e-10	163	2.037e-08	0.399308	1.29118e-07	163	7.6966e-05
Q9D3P8	Plgrkt	Plasminogen receptor (KT) OS=Mus musculus OX=10090 GN=Plgrkt PE=1 SV=1	Acetyl-L-carnitine	-0.468078	2.96857e-10	163	2.05743e-08	-0.312443	0.000265014	132	0.0180785
Q8C1B7	Septin11	Septin-11 OS=Mus musculus OX=10090 GN=Septin11 PE=1 SV=4	L-Arginine	-0.468022	2.98526e-10	163	2.06741e-08	0.263948	0.000716373	161	0.0337854
Q62523	Zyx	Zyxin OS=Mus musculus OX=10090 GN=Zyx PE=1 SV=2	L-Carnitine	-0.468014	2.98751e-10	163	2.06876e-08	-0.260049	0.000801135	163	0.0361858
A0JNU3	Aspg	60 kDa lysophospholipase OS=Mus musculus OX=10090 GN=Aspg PE=1 SV=1	Uridine 5'-monophosphate	0.467972	2.99985e-10	163	2.07629e-08	-0.254036	0.00106714	163	0.0431438
Q8VDP4	Ccar2	Cell cycle and apoptosis regulator protein 2 OS=Mus musculus OX=10090 GN=Ccar2 PE=1 SV=2	Creatine	-0.467965	3.00208e-10	163	2.07752e-08	0.339693	9.15735e-06	163	0.00186137
Q80YV4-2	Pank4	Isoform 2 of 4'-phosphopantetheine phosphatase OS=Mus musculus OX=10090 GN=Pank4	D-Glucose/Frucotose 6-phosphate	0.467869	3.03032e-10	163	2.09495e-08	0.259403	0.000826453	163	0.0368811
Q9Z1Q5	Clic1	Chloride intracellular channel protein 1 OS=Mus musculus OX=10090 GN=Clic1 PE=1 SV=3	NAD	-0.467855	3.03471e-10	163	2.09743e-08	-0.263131	0.000689851	163	0.03301
P83741-3	Wnk1	Isoform 3 of Serine/threonine-protein kinase WNK1 OS=Mus musculus OX=10090 GN=Wnk1	Succinate semialdehyde	-0.467751	3.06575e-10	163	2.11602e-08	-0.319276	3.26536e-05	163	0.00449114
Q66JZ4	TCAIM	T-cell activation inhibitor, mitochondrial OS=Mus musculus OX=10090 GN=TCAIM PE=1 SV=1	NAD	0.467679	3.08768e-10	163	2.12975e-08	0.26661	0.000581435	163	0.0297043
P35979	Rpl12	60S ribosomal protein L12 OS=Mus musculus OX=10090 GN=Rpl12 PE=1 SV=2	Creatinine	-0.467675	3.08901e-10	163	2.13034e-08	0.338524	9.87341e-06	163	0.00196057
Q9JLJ2	Aldh9a1	4-trimethylaminobutyraldehyde dehydrogenase OS=Mus musculus OX=10090 GN=Aldh9a1 PE=1 SV=1	NAD	0.467528	3.13394e-10	163	2.15732e-08	0.280577	0.000285906	163	0.0189837
Q61702	Itih1	Inter-alpha-trypsin inhibitor heavy chain H1 OS=Mus musculus OX=10090 GN=Itih1 PE=1 SV=2	Creatine	-0.467378	3.18037e-10	163	2.18559e-08	0.305678	7.24766e-05	163	0.0077028
A0JNU3	Aspg	60 kDa lysophospholipase OS=Mus musculus OX=10090 GN=Aspg PE=1 SV=1	Ocatadecanoyl-carnitine	0.467096	3.26978e-10	163	2.2407e-08	-0.284887	0.000227914	163	0.0164
Q9ESY9	Ifi30	Gamma-interferon-inducible lysosomal thiol reductase OS=Mus musculus OX=10090 GN=Ifi30 PE=1 SV=3	Creatine	-0.487586	3.27755e-10	148	2.24547e-08	0.407477	6.72272e-08	163	4.6883e-05
O35382	Exoc4	Exocyst complex component 4 OS=Mus musculus OX=10090 GN=Exoc4 PE=1 SV=2	N-Acetyl-L-aspartic acid	-0.466858	3.34726e-10	163	2.28788e-08	0.270396	0.000481445	163	0.0264261
O08529	Capn2	Calpain-2 catalytic subunit OS=Mus musculus OX=10090 GN=Capn2 PE=1 SV=4	Creatinine	-0.466844	3.35187e-10	163	2.29064e-08	-0.255163	0.00101182	163	0.0417817
P12023	App	Amyloid-beta A4 protein OS=Mus musculus OX=10090 GN=App PE=1 SV=3	xylose/ribose/arabinose	-0.466811	3.36258e-10	163	2.29709e-08	-0.334721	1.2586e-05	163	0.00231504
Q8K1E0	Stx5	Syntaxin-5 OS=Mus musculus OX=10090 GN=Stx5 PE=1 SV=3	Pyruvate	-0.466473	3.47578e-10	163	2.36542e-08	0.259408	0.000826268	163	0.0368759
Q60875	Arhgef2	Rho guanine nucleotide exchange factor 2 OS=Mus musculus OX=10090 GN=Arhgef2 PE=1 SV=4	xylose/ribose/arabinose	-0.466218	3.56398e-10	163	2.41966e-08	-0.30144	9.21966e-05	163	0.00903025
Q06185	Atp5me	ATP synthase subunit e, mitochondrial OS=Mus musculus OX=10090 GN=Atp5me PE=1 SV=2	Creatine	0.466155	3.58585e-10	163	2.43268e-08	-0.359336	2.46874e-06	163	0.000732916
O88487	Dync1i2	Cytoplasmic dynein 1 intermediate chain 2 OS=Mus musculus OX=10090 GN=Dync1i2 PE=1 SV=1	Succinate semialdehyde	-0.46603	3.63017e-10	163	2.45857e-08	-0.29772	0.000113534	163	0.0103674
P30416	Fkbp4	Peptidyl-prolyl cis-trans isomerase FKBP4 OS=Mus musculus OX=10090 GN=Fkbp4 PE=1 SV=5	Cytidine 5'-monophosphate	0.466021	3.63334e-10	163	2.46046e-08	-0.276583	0.000351601	163	0.021652
Q91WM2	Hdhd5	Haloacid dehalogenase-like hydrolase domain-containing 5 OS=Mus musculus OX=10090 GN=Hdhd5 PE=1 SV=1	L-Carnitine	0.465993	3.64313e-10	163	2.46633e-08	0.258837	0.000849281	163	0.0375187
Q8CG47	Smc4	Structural maintenance of chromosomes protein 4 OS=Mus musculus OX=10090 GN=Smc4 PE=1 SV=1	Creatine	-0.465988	3.64506e-10	163	2.46739e-08	0.293479	0.000143463	163	0.0121219
Q922Q1	Mtarc2	Mitochondrial amidoxime reducing component 2 OS=Mus musculus OX=10090 GN=Mtarc2 PE=1 SV=1	Creatine	-0.465965	3.65339e-10	163	2.47202e-08	-0.25531	0.00100481	163	0.0415946
P97499	Tep1	Telomerase protein component 1 OS=Mus musculus OX=10090 GN=Tep1 PE=1 SV=1	Succinate semialdehyde	-0.465951	3.65829e-10	163	2.47508e-08	-0.306082	7.08185e-05	163	0.00758232
Q3V117	Acly	ATP-citrate synthase OS=Mus musculus OX=10090 GN=Acly PE=1 SV=1	Theophylline	-0.465883	3.68286e-10	163	2.49027e-08	-0.280444	0.0005557	148	0.0288705
Q6NV83	U2surp	U2 snRNP-associated SURP motif-containing protein OS=Mus musculus OX=10090 GN=U2surp PE=1 SV=3	L-Histidine	-0.465695	3.75094e-10	163	2.5314e-08	-0.293578	0.000142685	163	0.012072
Q78PY7	Snd1	Staphylococcal nuclease domain-containing protein 1 OS=Mus musculus OX=10090 GN=Snd1 PE=1 SV=1	trans-4-Hydroxy-L-proline	-0.465587	3.79071e-10	163	2.55547e-08	0.386357	3.50743e-07	163	0.000169546
Q9EPJ9	Arfgap1	ADP-ribosylation factor GTPase-activating protein 1 OS=Mus musculus OX=10090 GN=Arfgap1 PE=1 SV=2	L-Arginine	-0.465472	3.83376e-10	163	2.58144e-08	0.253085	0.00119877	161	0.0462594
P19324	Serpinh1	Serpin H1 OS=Mus musculus OX=10090 GN=Serpinh1 PE=1 SV=3	NAD	-0.465441	3.8454e-10	163	2.58805e-08	-0.261348	0.000752368	163	0.0348221
Q9D1J3	Sarnp	SAP domain-containing ribonucleoprotein OS=Mus musculus OX=10090 GN=Sarnp PE=1 SV=3	Creatine	-0.46543	3.84942e-10	163	2.59032e-08	0.259335	0.000829183	163	0.0369563
P57759	Erp29	Endoplasmic reticulum resident protein 29 OS=Mus musculus OX=10090 GN=Erp29 PE=1 SV=2	NAD	-0.465356	3.87737e-10	163	2.60719e-08	-0.316537	3.8461e-05	163	0.00501958
Q80TA6	Mtmr12	Myotubularin-related protein 12 OS=Mus musculus OX=10090 GN=Mtmr12 PE=1 SV=2	N-Acetyl-L-aspartic acid	-0.465346	3.88127e-10	163	2.60964e-08	0.313078	4.71902e-05	163	0.00577885
P70429	Evl	Ena/VASP-like protein OS=Mus musculus OX=10090 GN=Evl PE=1 SV=2	Propionyl-carnitine	-0.465316	3.89249e-10	163	2.61647e-08	-0.26578	0.000605745	163	0.0304784
P19221	F2	Prothrombin OS=Mus musculus OX=10090 GN=F2 PE=1 SV=1	Creatine	-0.465268	3.91084e-10	163	2.62732e-08	0.258235	0.000874149	163	0.0382022
O70492	Snx3	Sorting nexin-3 OS=Mus musculus OX=10090 GN=Snx3 PE=1 SV=3	N-Acetyl-L-aspartic acid	-0.465143	3.95889e-10	163	2.65662e-08	0.301404	9.2385e-05	163	0.00904369
Q8BH43	Wasf2	Wiskott-Aldrich syndrome protein family member 2 OS=Mus musculus OX=10090 GN=Wasf2 PE=1 SV=1	N-Acetyl-L-aspartic acid	-0.46512	3.96774e-10	163	2.66139e-08	0.402525	1.00063e-07	163	6.28605e-05
A0JNU3	Aspg	60 kDa lysophospholipase OS=Mus musculus OX=10090 GN=Aspg PE=1 SV=1	Propionyl-carnitine	0.465011	4.01026e-10	163	2.68648e-08	0.298016	0.000111681	163	0.0102547
Q62120	Jak2	Tyrosine-protein kinase JAK2 OS=Mus musculus OX=10090 GN=Jak2 PE=1 SV=2	N-Acetyl-L-aspartic acid	-0.465002	4.0136e-10	163	2.68826e-08	0.3072	0.000145974	148	0.0122589
O89103	Cd93	Complement component C1q receptor OS=Mus musculus OX=10090 GN=Cd93 PE=1 SV=1	N-Acetyl-L-aspartic acid	-0.464403	4.25517e-10	163	2.83159e-08	0.422993	1.64686e-06	119	0.000544248
P97290	Serping1	Plasma protease C1 inhibitor OS=Mus musculus OX=10090 GN=Serping1 PE=1 SV=3	CDP-ethanolamine	-0.46435	4.27684e-10	163	2.8443e-08	0.35531	3.253e-06	163	0.000898731
Q9D8V7	Sec11c	Signal peptidase complex catalytic subunit SEC11C OS=Mus musculus OX=10090 GN=Sec11c PE=1 SV=3	Creatine	-0.484659	4.32673e-10	148	2.87415e-08	0.334491	3.25165e-05	148	0.00448019
Q9QVP9	Ptk2b	Protein-tyrosine kinase 2-beta OS=Mus musculus OX=10090 GN=Ptk2b PE=1 SV=2	NAD	-0.464079	4.39137e-10	163	2.91091e-08	-0.26191	0.000732129	163	0.0342453
P61028	Rab8b	Ras-related protein Rab-8B OS=Mus musculus OX=10090 GN=Rab8b PE=1 SV=1	L-Arginine	-0.463923	4.45852e-10	163	2.9505e-08	0.254193	0.0011386	161	0.0448311
Q8VDJ3	Hdlbp	Vigilin OS=Mus musculus OX=10090 GN=Hdlbp PE=1 SV=1	L-Dihydroorotic acid	-0.46383	4.49894e-10	163	2.97384e-08	0.330123	1.68073e-05	163	0.00284083
Q8VI75	Ipo4	Importin-4 OS=Mus musculus OX=10090 GN=Ipo4 PE=1 SV=1	L-Dihydroorotic acid	-0.463777	4.52224e-10	163	2.98696e-08	0.352682	3.88708e-06	163	0.0010174
Q91WT8	Rbm47	RNA-binding protein 47 OS=Mus musculus OX=10090 GN=Rbm47 PE=1 SV=1	N-Acetylneuraminic acid	0.463746	4.53577e-10	163	2.99511e-08	-0.393691	2.00211e-07	163	0.00010908
Q9D8S4	Rexo2	Oligoribonuclease, mitochondrial OS=Mus musculus OX=10090 GN=Rexo2 PE=1 SV=2	D-Glucose	-0.463714	4.54996e-10	163	3.00358e-08	-0.319132	3.29371e-05	163	0.00451774
Q9CWL8	Ctnnbl1	Beta-catenin-like protein 1 OS=Mus musculus OX=10090 GN=Ctnnbl1 PE=1 SV=1	Creatine	-0.463618	4.59262e-10	163	3.02702e-08	0.297414	0.000115483	163	0.0104805
Q9D8S3	Arfgap3	ADP-ribosylation factor GTPase-activating protein 3 OS=Mus musculus OX=10090 GN=Arfgap3 PE=1 SV=2	Cytidine 5'-monophosphate	-0.463579	4.60981e-10	163	3.03705e-08	0.313204	4.68412e-05	163	0.00575205
Q61233	Lcp1	Plastin-2 OS=Mus musculus OX=10090 GN=Lcp1 PE=1 SV=4	xylose/ribose/arabinose	-0.463565	4.61642e-10	163	3.0409e-08	-0.265663	0.000609258	163	0.0305777
Q8C0E3-2	Trim47	Isoform 2 of E3 ubiquitin-protein ligase TRIM47 OS=Mus musculus OX=10090 GN=Trim47	Methylglyoxal	-0.463551	4.62238e-10	163	3.04422e-08	-0.33943	9.31363e-06	163	0.00188357
P58137	Acot8	Acyl-coenzyme A thioesterase 8 OS=Mus musculus OX=10090 GN=Acot8 PE=1 SV=1	Creatine	-0.463513	4.63951e-10	163	3.05404e-08	-0.411598	4.80494e-08	163	3.57772e-05
P49710	Hcls1	Hematopoietic lineage cell-specific protein OS=Mus musculus OX=10090 GN=Hcls1 PE=1 SV=2	xylose/ribose/arabinose	-0.463161	4.80071e-10	163	3.14648e-08	-0.308168	6.28137e-05	163	0.00699308
P84228	H3c2	Histone H3.2 OS=Mus musculus OX=10090 GN=H3c2 PE=1 SV=2	Creatine	-0.462908	4.92002e-10	163	3.21674e-08	0.341791	7.9943e-06	163	0.00169544
P15379	Cd44	CD44 antigen OS=Mus musculus OX=10090 GN=Cd44 PE=1 SV=3	Creatine	-0.462868	4.93892e-10	163	3.22804e-08	0.371228	1.06882e-06	163	0.000394937
A0A571BEI2	Aak1	AP2-associated protein kinase 1 (Fragment) OS=Mus musculus OX=10090 GN=Aak1 PE=1 SV=1	Creatine	-0.462868	4.93924e-10	163	3.22813e-08	0.257312	0.000913578	163	0.0392408
Q00612	G6pdx	Glucose-6-phosphate 1-dehydrogenase X OS=Mus musculus OX=10090 GN=G6pdx PE=1 SV=3	D-Glucose	-0.462837	4.95388e-10	163	3.23665e-08	-0.351577	4.18718e-06	163	0.00107288
P70290	Mpp1	55 kDa erythrocyte membrane protein OS=Mus musculus OX=10090 GN=Mpp1 PE=1 SV=1	glycerol-3-phosphate	-0.462661	5.03924e-10	163	3.28703e-08	0.291922	0.000156186	163	0.0128202
Q8K4K6	Pank1	Pantothenate kinase 1 OS=Mus musculus OX=10090 GN=Pank1 PE=1 SV=1	Hydroxypalmitoyl-carnitine	0.462652	5.04352e-10	163	3.2896e-08	-0.319571	3.208e-05	163	0.00444331
P49710	Hcls1	Hematopoietic lineage cell-specific protein OS=Mus musculus OX=10090 GN=Hcls1 PE=1 SV=2	L-Carnitine	-0.462577	5.08018e-10	163	3.31124e-08	-0.254585	0.00103983	163	0.0424692
Q8C5H8	Nadk2	NAD kinase 2, mitochondrial OS=Mus musculus OX=10090 GN=Nadk2 PE=1 SV=2	Propionyl-carnitine	0.462354	5.19123e-10	163	3.37478e-08	0.258006	0.000883792	163	0.0384754
P20152	Vim	Vimentin OS=Mus musculus OX=10090 GN=Vim PE=1 SV=3	L-Arginine	-0.462342	5.19731e-10	163	3.3783e-08	0.371726	1.20363e-06	161	0.000431744
P26041	Msn	Moesin OS=Mus musculus OX=10090 GN=Msn PE=1 SV=3	L-Aspartic acid	-0.46232	5.2084e-10	163	3.38484e-08	0.364544	1.71811e-06	163	0.000561871
P10107	Anxa1	Annexin A1 OS=Mus musculus OX=10090 GN=Anxa1 PE=1 SV=2	Succinate semialdehyde	-0.46209	5.3254e-10	163	3.45142e-08	-0.278264	0.00032241	163	0.0204975
Q8K2B3	Sdha	Succinate dehydrogenase [ubiquinone] flavoprotein subunit, mitochondrial OS=Mus musculus OX=10090 GN=Sdha PE=1 SV=1	N-Acetylneuraminic acid	0.461689	5.53539e-10	163	3.57032e-08	-0.259453	0.000824471	163	0.0368283
Q9D8S3	Arfgap3	ADP-ribosylation factor GTPase-activating protein 3 OS=Mus musculus OX=10090 GN=Arfgap3 PE=1 SV=2	CDP-ethanolamine	-0.461613	5.57614e-10	163	3.5925e-08	0.289213	0.000180859	163	0.0140854
A0A0R4J140	Cluh	Clustered mitochondria protein homolog OS=Mus musculus OX=10090 GN=Cluh PE=1 SV=1	CDP-ethanolamine	0.461513	5.6304e-10	163	3.62363e-08	-0.271034	0.00046625	163	0.025892
Q80TY0	Fnbp1	Formin-binding protein 1 OS=Mus musculus OX=10090 GN=Fnbp1 PE=1 SV=2	NAD	-0.461448	5.66591e-10	163	3.64365e-08	-0.2527	0.00113628	163	0.0447804
A6H5Z3	Exoc6b	Exocyst complex component 6B OS=Mus musculus OX=10090 GN=Exoc6b PE=1 SV=1	xylose/ribose/arabinose	-0.461371	5.70814e-10	163	3.66691e-08	-0.304799	7.62117e-05	163	0.00796376
Q8CE96	Trmt6	tRNA (adenine(58)-N(1))-methyltransferase non-catalytic subunit TRM6 OS=Mus musculus OX=10090 GN=Trmt6 PE=1 SV=1	L-Anserine	-0.466514	5.72426e-10	159	3.67596e-08	-0.261068	0.000887996	159	0.0385872
P99024	Tubb5	Tubulin beta-5 chain OS=Mus musculus OX=10090 GN=Tubb5 PE=1 SV=1	Propionyl-carnitine	-0.461277	5.76025e-10	163	3.69585e-08	-0.328374	1.87385e-05	163	0.00306298
Q80TY0	Fnbp1	Formin-binding protein 1 OS=Mus musculus OX=10090 GN=Fnbp1 PE=1 SV=2	N-Acetyl-L-aspartic acid	-0.461205	5.79993e-10	163	3.7182e-08	0.509669	3.69527e-12	163	1.3978e-08
P32507	Nectin2	Nectin-2 OS=Mus musculus OX=10090 GN=Nectin2 PE=1 SV=2	Creatinine	-0.461046	5.88977e-10	163	3.76827e-08	0.297458	0.000115202	163	0.0104657
Q8BFR4	Gns	N-acetylglucosamine-6-sulfatase OS=Mus musculus OX=10090 GN=Gns PE=1 SV=1	Uracil	0.461034	5.89658e-10	163	3.77166e-08	0.335507	1.19732e-05	163	0.00223683
Q9CSN1	Snw1	SNW domain-containing protein 1 OS=Mus musculus OX=10090 GN=Snw1 PE=1 SV=3	Creatine	-0.46098	5.92743e-10	163	3.78811e-08	0.256088	0.000968396	163	0.0406645
P15105	Glul	Glutamine synthetase OS=Mus musculus OX=10090 GN=Glul PE=1 SV=6	Hydroxypalmitoyl-carnitine	0.460837	6.00968e-10	163	3.83391e-08	-0.248821	0.00136093	163	0.0498595
O55222	Ilk	Integrin-linked protein kinase OS=Mus musculus OX=10090 GN=Ilk PE=1 SV=2	N-Acetyl-L-aspartic acid	-0.460539	6.18424e-10	163	3.92992e-08	0.356693	2.96018e-06	163	0.000839022
Q60875	Arhgef2	Rho guanine nucleotide exchange factor 2 OS=Mus musculus OX=10090 GN=Arhgef2 PE=1 SV=4	Methylglyoxal	-0.460492	6.21204e-10	163	3.94532e-08	-0.309572	5.79089e-05	163	0.00662396
Q9QYE6	Golga5	Golgin subfamily A member 5 OS=Mus musculus OX=10090 GN=Golga5 PE=1 SV=2	Inosine 5'-monophosphate	-0.460422	6.25444e-10	163	3.96832e-08	-0.251718	0.0011897	163	0.0460376
P08752	Gnai2	Guanine nucleotide-binding protein G(i) subunit alpha-2 OS=Mus musculus OX=10090 GN=Gnai2 PE=1 SV=5	L-Carnitine	-0.460339	6.30402e-10	163	3.99721e-08	-0.263338	0.000682894	163	0.0327915
Q9JLQ2	Git2	ARF GTPase-activating protein GIT2 OS=Mus musculus OX=10090 GN=Git2 PE=1 SV=2	N-Acetyl-L-aspartic acid	-0.460297	6.32956e-10	163	4.01139e-08	0.381286	5.12767e-07	163	0.000228879
Q3TXS7	Psmd1	26S proteasome non-ATPase regulatory subunit 1 OS=Mus musculus OX=10090 GN=Psmd1 PE=1 SV=1	L-Carnitine	-0.460296	6.33067e-10	163	4.01196e-08	0.258785	0.0008514	163	0.037574
Q8VDD8	Washc1	WASH complex subunit 1 OS=Mus musculus OX=10090 GN=Washc1 PE=1 SV=1	N-Acetyl-L-aspartic acid	-0.460284	6.33773e-10	163	4.01603e-08	0.28013	0.00029265	163	0.0192699
Q9D1J1	Necap2	Adaptin ear-binding coat-associated protein 2 OS=Mus musculus OX=10090 GN=Necap2 PE=1 SV=1	N-Acetyl-L-aspartic acid	-0.459594	6.77142e-10	163	4.26199e-08	0.516066	1.78302e-12	163	7.29041e-09
Q62241	Snrpc	U1 small nuclear ribonucleoprotein C OS=Mus musculus OX=10090 GN=Snrpc PE=1 SV=1	Creatine	-0.459486	6.84239e-10	163	4.3019e-08	0.312809	4.79417e-05	163	0.00583452
P61226	Rap2b	Ras-related protein Rap-2b OS=Mus musculus OX=10090 GN=Rap2b PE=1 SV=1	L-Arginine	-0.459367	6.92042e-10	163	4.34616e-08	0.296426	0.00106265	119	0.0430295
Q61233	Lcp1	Plastin-2 OS=Mus musculus OX=10090 GN=Lcp1 PE=1 SV=4	Creatine	-0.45935	6.93195e-10	163	4.35244e-08	0.383049	4.4965e-07	163	0.000206598
Q9CQI6	Cotl1	Coactosin-like protein OS=Mus musculus OX=10090 GN=Cotl1 PE=1 SV=3	Cytidine 5'-monophosphate	-0.459235	7.00845e-10	163	4.39521e-08	0.255433	0.000998981	163	0.0414315
Q9DCH6	Zfand6	AN1-type zinc finger protein 6 OS=Mus musculus OX=10090 GN=Zfand6 PE=1 SV=1	N-Acetyl-DL-glutamic acid	0.459129	7.08018e-10	163	4.43488e-08	-0.335426	1.20349e-05	163	0.00224444
Q5XJY4	Parl	Presenilins-associated rhomboid-like protein, mitochondrial OS=Mus musculus OX=10090 GN=Parl PE=1 SV=1	NAD	0.458996	7.17073e-10	163	4.48575e-08	0.27363	0.000408876	163	0.0238284
P12023	App	Amyloid-beta A4 protein OS=Mus musculus OX=10090 GN=App PE=1 SV=3	Succinate semialdehyde	-0.458879	7.25155e-10	163	4.52941e-08	-0.329953	1.6986e-05	163	0.00286076
Q80WJ7	Mtdh	Protein LYRIC OS=Mus musculus OX=10090 GN=Mtdh PE=1 SV=1	6-gamma.gamma.Dimethylallylamino.purine	-0.462392	7.48653e-10	160	4.65734e-08	0.25026	0.00127321	163	0.0479684
P57759	Erp29	Endoplasmic reticulum resident protein 29 OS=Mus musculus OX=10090 GN=Erp29 PE=1 SV=2	D-Glucose/Frucotose 6-phosphate	-0.45846	7.54772e-10	163	4.68999e-08	-0.26895	0.000517593	163	0.0276161
A6H611	Mipep	Mitochondrial intermediate peptidase OS=Mus musculus OX=10090 GN=Mipep PE=1 SV=1	Cytidine 5'-diphosphocholine	0.459726	7.55148e-10	162	4.69189e-08	-0.261776	0.000736901	163	0.0343834
P26040	Ezr	Ezrin OS=Mus musculus OX=10090 GN=Ezr PE=1 SV=3	L-Carnitine	-0.458416	7.57992e-10	163	4.70809e-08	-0.2559	0.000977075	163	0.0408688
Q07813	Bax	Apoptosis regulator BAX OS=Mus musculus OX=10090 GN=Bax PE=1 SV=1	NAD	-0.458248	7.70231e-10	163	4.77562e-08	-0.256881	0.000932558	163	0.0397232
Q8K4K6	Pank1	Pantothenate kinase 1 OS=Mus musculus OX=10090 GN=Pank1 PE=1 SV=1	Uridine 5'-monophosphate	0.458102	7.81015e-10	163	4.83511e-08	-0.251148	0.00122172	163	0.046796
Q8C5H8	Nadk2	NAD kinase 2, mitochondrial OS=Mus musculus OX=10090 GN=Nadk2 PE=1 SV=2	Cytidine 5'-monophosphate	0.458057	7.844e-10	163	4.85335e-08	-0.270976	0.000467612	163	0.0259415
Q8BYW1	Arhgap25	Rho GTPase-activating protein 25 OS=Mus musculus OX=10090 GN=Arhgap25 PE=1 SV=2	xylose/ribose/arabinose	-0.458033	7.86207e-10	163	4.86332e-08	-0.288381	0.000189146	163	0.0145024
Q2EMV9	Parp14	Protein mono-ADP-ribosyltransferase PARP14 OS=Mus musculus OX=10090 GN=Parp14 PE=1 SV=3	NAD	-0.457934	7.93662e-10	163	4.90469e-08	-0.399814	1.24056e-07	163	7.47044e-05
Q4KMM3	Oxr1	Oxidation resistance protein 1 OS=Mus musculus OX=10090 GN=Oxr1 PE=1 SV=3	Creatine	-0.457923	7.94461e-10	163	4.90904e-08	-0.276387	0.000355162	163	0.0217998
Q9D1J1	Necap2	Adaptin ear-binding coat-associated protein 2 OS=Mus musculus OX=10090 GN=Necap2 PE=1 SV=1	L-Aspartic acid	-0.457847	8.00287e-10	163	4.94228e-08	0.253481	0.00109537	163	0.0438333
Q6NSR8	Npepl1	Probable aminopeptidase NPEPL1 OS=Mus musculus OX=10090 GN=Npepl1 PE=1 SV=1	Uridine 5'-monophosphate	0.457838	8.00941e-10	163	4.94617e-08	-0.283205	0.000249108	163	0.0173703
P11352	Gpx1	Glutathione peroxidase 1 OS=Mus musculus OX=10090 GN=Gpx1 PE=1 SV=2	xylose/ribose/arabinose	-0.457773	8.05884e-10	163	4.97361e-08	0.31427	4.39903e-05	163	0.00551755
A6H611	Mipep	Mitochondrial intermediate peptidase OS=Mus musculus OX=10090 GN=Mipep PE=1 SV=1	Uridine 5'-monophosphate	0.457755	8.07308e-10	163	4.98054e-08	-0.274554	0.000390096	163	0.023143
P58404	Strn4	Striatin-4 OS=Mus musculus OX=10090 GN=Strn4 PE=1 SV=2	L-Arginine	-0.457581	8.20803e-10	163	5.05285e-08	0.253922	0.00115308	161	0.0451697
Q5U5M8	Bloc1s3	Biogenesis of lysosome-related organelles complex 1 subunit 3 OS=Mus musculus OX=10090 GN=Bloc1s3 PE=1 SV=1	L-Citrulline	-0.457559	8.22546e-10	163	5.06123e-08	-0.259701	0.000814679	163	0.0365602
P11352	Gpx1	Glutathione peroxidase 1 OS=Mus musculus OX=10090 GN=Gpx1 PE=1 SV=2	D-Glucose	-0.457556	8.22725e-10	163	5.06186e-08	0.314132	4.43511e-05	163	0.00554967
Q9CZ57	Nsun4	5-methylcytosine rRNA methyltransferase NSUN4 OS=Mus musculus OX=10090 GN=Nsun4 PE=1 SV=1	L-Carnitine	0.457554	8.22919e-10	163	5.06274e-08	0.288863	0.000370035	148	0.022366
Q7TNV0	Dek	Protein DEK OS=Mus musculus OX=10090 GN=Dek PE=1 SV=1	Creatine	-0.457318	8.41599e-10	163	5.16358e-08	0.299153	0.000104819	163	0.00983925
P83093	Stim2	Stromal interaction molecule 2 OS=Mus musculus OX=10090 GN=Stim2 PE=1 SV=2	L-Pipecolic acid	-0.457232	8.48517e-10	163	5.20063e-08	-0.317537	3.62365e-05	163	0.00481569
A1L314	Mpeg1	Macrophage-expressed gene 1 protein OS=Mus musculus OX=10090 GN=Mpeg1 PE=1 SV=1	xylose/ribose/arabinose	-0.475962	8.5258e-10	149	5.22377e-08	-0.290022	0.000173133	163	0.0137132
Q64521	Gpd2	Glycerol-3-phosphate dehydrogenase, mitochondrial OS=Mus musculus OX=10090 GN=Gpd2 PE=1 SV=2	Butyryl-carnitine	0.457128	8.56927e-10	163	5.24669e-08	0.289823	0.000175005	163	0.0137981
Q3U0J8	Tbc1d2b	TBC1 domain family member 2B OS=Mus musculus OX=10090 GN=Tbc1d2b PE=1 SV=2	Creatine	-0.457079	8.6094e-10	163	5.26786e-08	0.270508	0.000478734	163	0.0263236
Q8JZU6	Pxdc1	PX domain-containing protein 1 OS=Mus musculus OX=10090 GN=Pxdc1 PE=2 SV=2	Creatine	-0.457027	8.6525e-10	163	5.29098e-08	-0.295156	0.000130842	163	0.0114033
P47753	Capza1	F-actin-capping protein subunit alpha-1 OS=Mus musculus OX=10090 GN=Capza1 PE=1 SV=4	N-Acetyl-L-aspartic acid	-0.456927	8.73513e-10	163	5.33594e-08	0.420584	2.27343e-08	163	1.94847e-05
Q8VD04	Gripap1	GRIP1-associated protein 1 OS=Mus musculus OX=10090 GN=Gripap1 PE=1 SV=1	L-Arginine	-0.456896	8.76107e-10	163	5.34916e-08	0.268458	0.000574803	161	0.0294825
P70336	Rock2	Rho-associated protein kinase 2 OS=Mus musculus OX=10090 GN=Rock2 PE=1 SV=1	N-Acetyl-DL-serine	-0.456857	8.79334e-10	163	5.36557e-08	0.319247	3.271e-05	163	0.00449697
Q8BYW1	Arhgap25	Rho GTPase-activating protein 25 OS=Mus musculus OX=10090 GN=Arhgap25 PE=1 SV=2	Succinate semialdehyde	-0.456852	8.79701e-10	163	5.36732e-08	-0.293842	0.000140639	163	0.0119609
P08003	Pdia4	Protein disulfide-isomerase A4 OS=Mus musculus OX=10090 GN=Pdia4 PE=1 SV=3	malate	-0.456779	8.85879e-10	163	5.40121e-08	0.257718	0.000896012	163	0.0388076
Q9D0K2	Oxct1	Succinyl-CoA:3-ketoacid coenzyme A transferase 1, mitochondrial OS=Mus musculus OX=10090 GN=Oxct1 PE=1 SV=1	L-Carnitine	0.456761	8.87375e-10	163	5.40917e-08	-0.250795	0.00124196	163	0.0472788
P13516	Scd1	Acyl-CoA desaturase 1 OS=Mus musculus OX=10090 GN=Scd1 PE=1 SV=2	Maleate	-0.4567	8.92546e-10	163	5.4362e-08	-0.253831	0.00107749	163	0.0433904
Q9Z2Z6	Slc25a20	Mitochondrial carnitine/acylcarnitine carrier protein OS=Mus musculus OX=10090 GN=Slc25a20 PE=1 SV=1	N-Acetylneuraminic acid	0.456596	9.01362e-10	163	5.48285e-08	-0.314291	4.39368e-05	163	0.00551409
Q9JLQ2	Git2	ARF GTPase-activating protein GIT2 OS=Mus musculus OX=10090 GN=Git2 PE=1 SV=2	L-Arginine	-0.456483	9.11125e-10	163	5.53345e-08	0.261365	0.000811266	161	0.0364602
P56382	Atp5f1e	ATP synthase subunit epsilon, mitochondrial OS=Mus musculus OX=10090 GN=Atp5f1e PE=1 SV=2	L-Arginine	0.456285	9.28383e-10	163	5.62557e-08	-0.317922	3.9619e-05	161	0.0051209
P51660	Hsd17b4	Peroxisomal multifunctional enzyme type 2 OS=Mus musculus OX=10090 GN=Hsd17b4 PE=1 SV=3	Creatine	-0.456105	9.44349e-10	163	5.70947e-08	-0.478491	1.04567e-10	163	2.47933e-07
Q8C0E3-2	Trim47	Isoform 2 of E3 ubiquitin-protein ligase TRIM47 OS=Mus musculus OX=10090 GN=Trim47	xylose/ribose/arabinose	-0.456094	9.45362e-10	163	5.71473e-08	-0.338041	1.01838e-05	163	0.00200156
Q61879	Myh10	Myosin-10 OS=Mus musculus OX=10090 GN=Myh10 PE=1 SV=2	Creatine	-0.456061	9.48333e-10	163	5.7306e-08	0.371051	1.08255e-06	163	0.000398899
P18293	Npr1	Atrial natriuretic peptide receptor 1 OS=Mus musculus OX=10090 GN=Npr1 PE=1 SV=2	Creatine	-0.455932	9.59951e-10	163	5.79167e-08	-0.256108	0.00096749	163	0.040638
Q8R366	Igsf8	Immunoglobulin superfamily member 8 OS=Mus musculus OX=10090 GN=Igsf8 PE=1 SV=2	L-Aspartic acid	-0.455931	9.60101e-10	163	5.79239e-08	0.27	0.000904367	148	0.0390258
Q61553	Fscn1	Fascin OS=Mus musculus OX=10090 GN=Fscn1 PE=1 SV=4	N-Acetyl-L-aspartic acid	-0.455873	9.6539e-10	163	5.81954e-08	0.349143	4.9277e-06	163	0.00120459
P70336	Rock2	Rho-associated protein kinase 2 OS=Mus musculus OX=10090 GN=Rock2 PE=1 SV=1	N-Acetyl-L-aspartic acid	-0.455807	9.71449e-10	163	5.85111e-08	0.375565	7.81017e-07	163	0.000313899
P63260	Actg1	Actin, cytoplasmic 2 OS=Mus musculus OX=10090 GN=Actg1 PE=1 SV=1	xylose/ribose/arabinose	-0.455759	9.75841e-10	163	5.87525e-08	-0.319543	3.21343e-05	163	0.0044471
Q80ZM8	Crls1	Cardiolipin synthase (CMP-forming) OS=Mus musculus OX=10090 GN=Crls1 PE=1 SV=1	CDP-ethanolamine	0.455752	9.7653e-10	163	5.87869e-08	-0.27659	0.000666583	148	0.0322923
S4R1P5	Dst	Dystonin OS=Mus musculus OX=10090 GN=Dst PE=1 SV=1	Succinate semialdehyde	-0.455732	9.7832e-10	163	5.8884e-08	-0.323672	2.50245e-05	163	0.00375299
Q80UG5	Septin9	Septin-9 OS=Mus musculus OX=10090 GN=Septin9 PE=1 SV=1	L-Arginine	-0.455667	9.84412e-10	163	5.91935e-08	0.278328	0.000350264	161	0.0216048
Q9Z1T1	Ap3b1	AP-3 complex subunit beta-1 OS=Mus musculus OX=10090 GN=Ap3b1 PE=1 SV=2	Inosine 5'-monophosphate	-0.455619	9.88915e-10	163	5.94266e-08	-0.270832	0.000471004	163	0.0260602
Q8C3J5	Dock2	Dedicator of cytokinesis protein 2 OS=Mus musculus OX=10090 GN=Dock2 PE=1 SV=3	L-Carnitine	-0.455566	9.9386e-10	163	5.96733e-08	-0.253602	0.00108916	163	0.0436759
Q6ZWN5	Rps9	40S ribosomal protein S9 OS=Mus musculus OX=10090 GN=Rps9 PE=1 SV=3	Creatinine	-0.455474	1.00251e-09	163	6.01384e-08	0.299851	0.000100807	163	0.00959327
Q91V92	Acly	ATP-citrate synthase OS=Mus musculus OX=10090 GN=Acly PE=1 SV=1	Theophylline	-0.455431	1.00662e-09	163	6.03505e-08	-0.365465	1.61035e-06	163	0.000535124
P26645	Marcks	Myristoylated alanine-rich C-kinase substrate OS=Mus musculus OX=10090 GN=Marcks PE=1 SV=2	Creatine	-0.455351	1.0143e-09	163	6.07648e-08	0.338711	2.5446e-05	148	0.00379773
P05622-2	Pdgfrb	Isoform 2 of Platelet-derived growth factor receptor beta OS=Mus musculus OX=10090 GN=Pdgfrb	Creatine	-0.455323	1.01692e-09	163	6.08946e-08	0.332464	3.43491e-05	149	0.00464635
Q9D5V6	Syap1	Synapse-associated protein 1 OS=Mus musculus OX=10090 GN=Syap1 PE=1 SV=1	L-Alanine	-0.455309	1.01829e-09	163	6.09639e-08	0.289942	0.000173886	163	0.0137426
Q8K304	Tmem129	E3 ubiquitin-protein ligase TM129 OS=Mus musculus OX=10090 GN=Tmem129 PE=2 SV=1	D-Glucose/Frucotose 6-phosphate	-0.455238	1.02511e-09	163	6.13132e-08	0.313772	4.53027e-05	163	0.00562573
F8VPQ2	Arid4a	AT-rich interactive domain-containing protein 4A OS=Mus musculus OX=10090 GN=Arid4a PE=1 SV=1	Creatine	-0.45523	1.02591e-09	163	6.1346e-08	0.292751	0.000291098	149	0.0191994
Q8R550	Sh3kbp1	SH3 domain-containing kinase-binding protein 1 OS=Mus musculus OX=10090 GN=Sh3kbp1 PE=1 SV=1	L-Arginine	-0.455183	1.03054e-09	163	6.15861e-08	0.316414	4.32997e-05	161	0.00546029
Q8C0E3-2	Trim47	Isoform 2 of E3 ubiquitin-protein ligase TRIM47 OS=Mus musculus OX=10090 GN=Trim47	N-Acetyl-L-aspartic acid	-0.45516	1.03271e-09	163	6.17011e-08	0.464029	4.41279e-10	163	8.13582e-07
Q60590	Orm1	Alpha-1-acid glycoprotein 1 OS=Mus musculus OX=10090 GN=Orm1 PE=1 SV=1	L-Serine	-0.455138	1.03487e-09	163	6.1817e-08	-0.324673	0.000296994	120	0.0194401
P39054	Dnm2	Dynamin-2 OS=Mus musculus OX=10090 GN=Dnm2 PE=1 SV=2	L-Arginine	-0.455112	1.03747e-09	163	6.19583e-08	0.256761	0.0010096	161	0.0417202
Q8BYL4	Yars2	Tyrosine--tRNA ligase, mitochondrial OS=Mus musculus OX=10090 GN=Yars2 PE=1 SV=2	Cytidine 5'-monophosphate	0.455105	1.03809e-09	163	6.19908e-08	-0.285296	0.000223018	163	0.0161604
Q9WVL0	Gstz1	Maleylacetoacetate isomerase OS=Mus musculus OX=10090 GN=Gstz1 PE=1 SV=1	L-Carnitine	0.454959	1.05256e-09	163	6.27548e-08	0.257006	0.000927032	163	0.0395879
Q5FWK3	Arhgap1	Rho GTPase-activating protein 1 OS=Mus musculus OX=10090 GN=Arhgap1 PE=1 SV=1	L-Arginine	-0.45485	1.06341e-09	163	6.33283e-08	0.2772	0.00037101	161	0.0224057
Q9CZB0	Sdhc	Succinate dehydrogenase cytochrome b560 subunit, mitochondrial OS=Mus musculus OX=10090 GN=Sdhc PE=1 SV=1	Cytidine 5'-monophosphate	0.454807	1.06776e-09	163	6.35587e-08	-0.248785	0.00136321	163	0.0499069
O55131	Septin7	Septin-7 OS=Mus musculus OX=10090 GN=Septin7 PE=1 SV=1	N-Acetyl-L-aspartic acid	-0.454433	1.10608e-09	163	6.55869e-08	0.36511	1.65107e-06	163	0.000545157
Q6ZWQ9	Myl12a	Myosin, light chain 12A, regulatory, non-sarcomeric OS=Mus musculus OX=10090 GN=Myl12a PE=1 SV=1	N-Acetyl-DL-serine	-0.454425	1.10694e-09	163	6.56278e-08	0.280026	0.00029423	163	0.0193246
P83741-3	Wnk1	Isoform 3 of Serine/threonine-protein kinase WNK1 OS=Mus musculus OX=10090 GN=Wnk1	NAD	-0.454251	1.12524e-09	163	6.6582e-08	-0.296386	0.000122255	163	0.0108888
P35821	Ptpn1	Tyrosine-protein phosphatase non-receptor type 1 OS=Mus musculus OX=10090 GN=Ptpn1 PE=1 SV=2	L-Arginine	-0.454174	1.13341e-09	163	6.70099e-08	0.264633	0.000692992	161	0.033102
Q6PGL7	Washc2	WASH complex subunit 2 OS=Mus musculus OX=10090 GN=Washc2 PE=1 SV=1	L-Arginine	-0.454166	1.13429e-09	163	6.70501e-08	0.299985	0.000110569	161	0.0102016
Q8BL66	Eea1	Early endosome antigen 1 OS=Mus musculus OX=10090 GN=Eea1 PE=1 SV=2	N-Acetyl-L-aspartic acid	-0.454156	1.13533e-09	163	6.70971e-08	0.26156	0.000744672	163	0.0346104
Q8VD75	Hip1	Huntingtin-interacting protein 1 OS=Mus musculus OX=10090 GN=Hip1 PE=1 SV=2	CDP-ethanolamine	-0.454037	1.14819e-09	163	6.77671e-08	0.249909	0.00129417	163	0.048432
Q8VEH3	Arl8a	ADP-ribosylation factor-like protein 8A OS=Mus musculus OX=10090 GN=Arl8a PE=1 SV=1	L-Arginine	-0.454033	1.14863e-09	163	6.77871e-08	0.324503	6.07539e-05	147	0.00683989
P49710	Hcls1	Hematopoietic lineage cell-specific protein OS=Mus musculus OX=10090 GN=Hcls1 PE=1 SV=2	Propionyl-carnitine	-0.454006	1.1515e-09	163	6.79382e-08	-0.29551	0.000128312	163	0.0112456
Q9CZW5	Tomm70	Mitochondrial import receptor subunit TOM70 OS=Mus musculus OX=10090 GN=Tomm70 PE=1 SV=2	NAD	0.453883	1.16491e-09	163	6.86463e-08	0.255155	0.00101222	163	0.041793
Q61586	Gpam	Glycerol-3-phosphate acyltransferase 1, mitochondrial OS=Mus musculus OX=10090 GN=Gpam PE=1 SV=2	Hydroxypalmitoyl-carnitine	0.453869	1.16646e-09	163	6.87292e-08	-0.350409	4.5283e-06	163	0.00113582
Q99N69	Lpxn	Leupaxin OS=Mus musculus OX=10090 GN=Lpxn PE=1 SV=2	L-Carnitine	-0.453831	1.1707e-09	163	6.89565e-08	-0.260232	0.000794111	163	0.0359911
Q8BKZ9	Pdhx	Pyruvate dehydrogenase protein X component, mitochondrial OS=Mus musculus OX=10090 GN=Pdhx PE=1 SV=1	N-Acetylneuraminic acid	0.453588	1.1977e-09	163	7.03575e-08	-0.285451	0.000221187	163	0.0160697
Q8C052	Map1s	Microtubule-associated protein 1S OS=Mus musculus OX=10090 GN=Map1s PE=1 SV=2	xylose/ribose/arabinose	-0.453529	1.20442e-09	163	7.07057e-08	-0.343063	7.35854e-06	163	0.00159815
Q8K039		Uncharacterized protein KIAA1143 homolog OS=Mus musculus OX=10090 PE=1 SV=1	Creatine	-0.453508	1.20679e-09	163	7.08249e-08	0.333538	1.3564e-05	163	0.00244285
Q6PB44	Ptpn23	Tyrosine-protein phosphatase non-receptor type 23 OS=Mus musculus OX=10090 GN=Ptpn23 PE=1 SV=2	L-Serine	-0.453489	1.20889e-09	163	7.09356e-08	-0.250691	0.00124801	163	0.0474051
Q9D4V7	Rabl3	Rab-like protein 3 OS=Mus musculus OX=10090 GN=Rabl3 PE=1 SV=1	L-Anserine	-0.458458	1.22482e-09	159	7.1752e-08	0.28935	0.000216256	159	0.0158416
Q8BRN9	Cc2d1b	Coiled-coil and C2 domain-containing protein 1B OS=Mus musculus OX=10090 GN=Cc2d1b PE=1 SV=1	D-Glucose	-0.453248	1.23661e-09	163	7.23535e-08	-0.312583	4.85821e-05	163	0.00588815
Q6A028	Swap70	Switch-associated protein 70 OS=Mus musculus OX=10090 GN=Swap70 PE=1 SV=2	L-Arginine	-0.453101	1.25377e-09	163	7.32519e-08	0.359565	2.8071e-06	161	0.000806953
Q9DC63	Fbxo3	F-box only protein 3 OS=Mus musculus OX=10090 GN=Fbxo3 PE=1 SV=1	Creatine	-0.452958	1.27072e-09	163	7.41407e-08	-0.252553	0.00114414	163	0.0449533
P52623	Uck1	Uridine-cytidine kinase 1 OS=Mus musculus OX=10090 GN=Uck1 PE=1 SV=2	L-Carnitine	0.452947	1.27204e-09	163	7.42124e-08	0.267245	0.000563425	163	0.0291123
P34022	Ranbp1	Ran-specific GTPase-activating protein OS=Mus musculus OX=10090 GN=Ranbp1 PE=1 SV=2	N-Acetyl-L-aspartic acid	-0.452922	1.27503e-09	163	7.43634e-08	0.281125	0.00027784	163	0.0186332
O70200	Aif1	Allograft inflammatory factor 1 OS=Mus musculus OX=10090 GN=Aif1 PE=1 SV=1	NAD	-0.452837	1.2852e-09	163	7.48771e-08	-0.279369	0.00030446	163	0.0197624
P29533	Vcam1	Vascular cell adhesion protein 1 OS=Mus musculus OX=10090 GN=Vcam1 PE=1 SV=1	Creatine	-0.452819	1.28746e-09	163	7.49893e-08	0.343598	7.1059e-06	163	0.00155859
Q61543	Glg1	Golgi apparatus protein 1 OS=Mus musculus OX=10090 GN=Glg1 PE=1 SV=1	Pyruvate	-0.452328	1.34801e-09	163	7.80507e-08	0.278433	0.000319602	163	0.0203854
Q8BFR4	Gns	N-acetylglucosamine-6-sulfatase OS=Mus musculus OX=10090 GN=Gns PE=1 SV=1	Creatine	-0.452288	1.35307e-09	163	7.83071e-08	0.278447	0.000319363	163	0.0203788
Q8BMC4	Nop9	Nucleolar protein 9 OS=Mus musculus OX=10090 GN=Nop9 PE=1 SV=1	Creatine	-0.452235	1.35988e-09	163	7.86576e-08	0.264089	0.000658272	163	0.0320563
Q8C767	Ppp1r3b	Protein phosphatase 1 regulatory subunit 3B OS=Mus musculus OX=10090 GN=Ppp1r3b PE=1 SV=1	CDP-ethanolamine	0.452129	1.37333e-09	163	7.93299e-08	-0.336611	1.11598e-05	163	0.00212677
Q91VX2	Ubap2	Ubiquitin-associated protein 2 OS=Mus musculus OX=10090 GN=Ubap2 PE=1 SV=1	D-Glucose	-0.451643	1.43718e-09	163	8.26014e-08	-0.472357	1.94166e-10	163	4.1245e-07
P28656	Nap1l1	Nucleosome assembly protein 1-like 1 OS=Mus musculus OX=10090 GN=Nap1l1 PE=1 SV=2	Myristic acid	-0.451607	1.44216e-09	163	8.2849e-08	0.261299	0.000754163	163	0.0348822
Q9DBL7	Coasy	Bifunctional coenzyme A synthase OS=Mus musculus OX=10090 GN=Coasy PE=1 SV=2	Uridine 5'-monophosphate	0.451595	1.44373e-09	163	8.29249e-08	-0.266335	0.000589391	163	0.0299564
P61961	Ufm1	Ubiquitin-fold modifier 1 OS=Mus musculus OX=10090 GN=Ufm1 PE=1 SV=1	Creatinine	-0.451532	1.4522e-09	163	8.33347e-08	0.309572	0.000272839	134	0.018421
Q60715-2	P4ha1	Isoform 2 of Prolyl 4-hydroxylase subunit alpha-1 OS=Mus musculus OX=10090 GN=P4ha1	Creatine	-0.451273	1.48772e-09	163	8.51128e-08	0.314713	4.28549e-05	163	0.00542159
Q08481	Pecam1	Platelet endothelial cell adhesion molecule OS=Mus musculus OX=10090 GN=Pecam1 PE=1 SV=1	N-Acetyl-L-aspartic acid	-0.451257	1.49007e-09	163	8.52375e-08	0.34466	6.62824e-06	163	0.00147951
O70439	Stx7	Syntaxin-7 OS=Mus musculus OX=10090 GN=Stx7 PE=1 SV=3	L-Arginine	-0.451132	1.50746e-09	163	8.60988e-08	0.298128	0.000122503	161	0.0109017
Q571I9	Aldh16a1	Aldehyde dehydrogenase family 16 member A1 OS=Mus musculus OX=10090 GN=Aldh16a1 PE=1 SV=2	D-Glucose/Frucotose 6-phosphate	-0.451116	1.50978e-09	163	8.62165e-08	0.325797	2.19712e-05	163	0.00342755
Q9DCV4	Rmdn1	Regulator of microtubule dynamics protein 1 OS=Mus musculus OX=10090 GN=Rmdn1 PE=1 SV=2	N-Acetylneuraminic acid	0.451069	1.5163e-09	163	8.65344e-08	-0.251242	0.00121638	163	0.0466697
P08003	Pdia4	Protein disulfide-isomerase A4 OS=Mus musculus OX=10090 GN=Pdia4 PE=1 SV=3	Acrylic.acid	-0.450974	1.52987e-09	163	8.72038e-08	0.278831	0.000313077	163	0.0201187
B1AVZ0	Uprt	Uracil phosphoribosyltransferase homolog OS=Mus musculus OX=10090 GN=Uprt PE=1 SV=1	L-Lysine	-0.450961	1.53166e-09	163	8.7296e-08	-0.276992	0.000344281	163	0.0213647
Q9D8S4	Rexo2	Oligoribonuclease, mitochondrial OS=Mus musculus OX=10090 GN=Rexo2 PE=1 SV=2	Methylglyoxal	-0.45079	1.55629e-09	163	8.85275e-08	-0.323231	2.57051e-05	163	0.00382662
Q921Z5	Tnfaip8	Tumor necrosis factor alpha-induced protein 8 OS=Mus musculus OX=10090 GN=Tnfaip8 PE=1 SV=1	Creatine	-0.450736	1.56413e-09	163	8.89225e-08	0.437256	5.34586e-09	163	6.08278e-06
P42567	Eps15	Epidermal growth factor receptor substrate 15 OS=Mus musculus OX=10090 GN=Eps15 PE=1 SV=1	N-Acetyl-L-aspartic acid	-0.45072	1.56644e-09	163	8.90338e-08	0.276146	0.000359575	163	0.0219659
O70293-2	Grk6	Isoform GRK6B of G protein-coupled receptor kinase 6 OS=Mus musculus OX=10090 GN=Grk6	N-Acetyl-L-aspartic acid	-0.450669	1.57391e-09	163	8.94073e-08	0.316044	3.9605e-05	163	0.00511972
Q99JY9	Actr3	Actin-related protein 3 OS=Mus musculus OX=10090 GN=Actr3 PE=1 SV=3	N-Acetyl-L-aspartic acid	-0.450536	1.59352e-09	163	9.03642e-08	0.422867	1.87332e-08	163	1.67172e-05
Q99M31	Hspa14	Heat shock 70 kDa protein 14 OS=Mus musculus OX=10090 GN=Hspa14 PE=1 SV=2	N-Acetyl-L-aspartic acid	-0.450506	1.59799e-09	163	9.05967e-08	0.249303	0.00133094	163	0.0492221
P32020	Scp2	Non-specific lipid-transfer protein OS=Mus musculus OX=10090 GN=Scp2 PE=1 SV=3	Creatine	-0.450326	1.62497e-09	163	9.19328e-08	-0.257125	0.000921766	163	0.0394546
E9PVZ8	Golgb1	Golgi autoantigen, golgin subfamily b, macrogolgin 1 OS=Mus musculus OX=10090 GN=Golgb1 PE=1 SV=1	Methylglyoxal	-0.450316	1.62661e-09	163	9.20178e-08	-0.299414	0.000103304	163	0.00974791
P26040	Ezr	Ezrin OS=Mus musculus OX=10090 GN=Ezr PE=1 SV=3	L-Aspartic acid	-0.450222	1.64082e-09	163	9.27139e-08	0.31766	3.59728e-05	163	0.00479285
Q8JZN5	Acad9	Complex I assembly factor ACAD9, mitochondrial OS=Mus musculus OX=10090 GN=Acad9 PE=1 SV=2	D-Glucose/Frucotose 6-phosphate	-0.450088	1.6614e-09	163	9.3754e-08	0.250914	0.00123511	163	0.0471261
P22682	Cbl	E3 ubiquitin-protein ligase CBL OS=Mus musculus OX=10090 GN=Cbl PE=1 SV=3	L-Arginine	-0.45002	1.67199e-09	163	9.42583e-08	0.309608	6.42777e-05	161	0.00710471
Q61072	Adam9	Disintegrin and metalloproteinase domain-containing protein 9 OS=Mus musculus OX=10090 GN=Adam9 PE=1 SV=2	D-Glucose/Frucotose 6-phosphate	-0.449978	1.67842e-09	163	9.45886e-08	-0.269987	0.00049143	163	0.0267454
P49710	Hcls1	Hematopoietic lineage cell-specific protein OS=Mus musculus OX=10090 GN=Hcls1 PE=1 SV=2	N-Acetyl-L-aspartic acid	-0.449948	1.68318e-09	163	9.48192e-08	0.470795	2.26888e-10	163	4.69275e-07
Q62261	Sptbn1	Spectrin beta chain, non-erythrocytic 1 OS=Mus musculus OX=10090 GN=Sptbn1 PE=1 SV=2	N-Acetyl-L-aspartic acid	-0.449676	1.72621e-09	163	9.69776e-08	0.33752	1.053e-05	163	0.00204612
Q99JW2	Acy1	Aminoacylase-1 OS=Mus musculus OX=10090 GN=Acy1 PE=1 SV=1	N-Acetyl-DL-serine	-0.449631	1.73351e-09	163	9.73492e-08	-0.41204	4.63349e-08	163	3.46954e-05
A2ASZ8-3	Slc25a25	Isoform 3 of Calcium-binding mitochondrial carrier protein SCaMC-2 OS=Mus musculus OX=10090 GN=Slc25a25	L-Arginine	-0.449626	1.73424e-09	163	9.73761e-08	-0.348447	5.90868e-06	161	0.00136698
E9Q3X0	Mvp	Major vault protein OS=Mus musculus OX=10090 GN=Mvp PE=1 SV=1	D-Glucose	-0.44928	1.79086e-09	163	1.00163e-07	-0.421286	2.14243e-08	163	1.85871e-05
P03953	Cfd	Complement factor D OS=Mus musculus OX=10090 GN=Cfd PE=1 SV=1	N-alpha-Acetyl-L-asparagine	0.449106	1.82004e-09	163	1.01609e-07	0.290808	0.000165927	163	0.0133381
Q9D1J1	Necap2	Adaptin ear-binding coat-associated protein 2 OS=Mus musculus OX=10090 GN=Necap2 PE=1 SV=1	L-Arginine	-0.449	1.83801e-09	163	1.02497e-07	0.305506	8.11871e-05	161	0.00829935
Q6PGL7	Washc2	WASH complex subunit 2 OS=Mus musculus OX=10090 GN=Washc2 PE=1 SV=1	N-Acetyl-L-aspartic acid	-0.448978	1.84175e-09	163	1.02687e-07	0.357713	2.76048e-06	163	0.000797674
Q8CJ61	Cmtm4	CKLF-like MARVEL transmembrane domain-containing protein 4 OS=Mus musculus OX=10090 GN=Cmtm4 PE=1 SV=1	N-Acetyl-L-aspartic acid	-0.448858	1.86228e-09	163	1.03697e-07	-0.37989	7.62991e-06	131	0.00163916
Q99LB4	Capg	Capping protein (Actin filament), gelsolin-like OS=Mus musculus OX=10090 GN=Capg PE=1 SV=1	Propionyl-carnitine	-0.448747	1.88151e-09	163	1.04646e-07	-0.289178	0.000181205	163	0.014103
P35991	Btk	Tyrosine-protein kinase BTK OS=Mus musculus OX=10090 GN=Btk PE=1 SV=4	Creatine	-0.46859	1.89869e-09	148	1.05468e-07	0.399534	1.26836e-07	163	7.60546e-05
Q64524	H2bc21	Histone H2B type 2-E OS=Mus musculus OX=10090 GN=H2bc21 PE=1 SV=3	Theophylline	0.468563	1.90336e-09	148	1.05678e-07	0.288059	0.000384897	148	0.0229427
Q99MN9	Pccb	Propionyl-CoA carboxylase beta chain, mitochondrial OS=Mus musculus OX=10090 GN=Pccb PE=1 SV=2	Acetyl-L-carnitine	0.448617	1.90437e-09	163	1.05728e-07	0.254608	0.00103872	163	0.0424424
P08003	Pdia4	Protein disulfide-isomerase A4 OS=Mus musculus OX=10090 GN=Pdia4 PE=1 SV=3	Fumarate	-0.448589	1.90925e-09	163	1.05957e-07	0.255767	0.000983282	163	0.0410298
A3KMP2	Ttc38	Tetratricopeptide repeat protein 38 OS=Mus musculus OX=10090 GN=Ttc38 PE=1 SV=2	Methylglyoxal	0.448587	1.90952e-09	163	1.05969e-07	0.276056	0.000361235	163	0.0220265
Q6A0D4	Rftn1	Raftlin OS=Mus musculus OX=10090 GN=Rftn1 PE=1 SV=4	Creatine	-0.448509	1.92335e-09	163	1.06657e-07	0.359679	2.41094e-06	163	0.000720393
Q8K1B8	Fermt3	Fermitin family homolog 3 OS=Mus musculus OX=10090 GN=Fermt3 PE=1 SV=1	Creatine	-0.44845	1.93392e-09	163	1.07198e-07	0.391108	2.44296e-07	163	0.000127846
Q05921	Rnasel	2-5A-dependent ribonuclease OS=Mus musculus OX=10090 GN=Rnasel PE=1 SV=2	Propionyl-carnitine	-0.448409	1.94131e-09	163	1.07551e-07	-0.359631	2.41894e-06	163	0.000721897
Q9WVT6	Ca14	Carbonic anhydrase 14 OS=Mus musculus OX=10090 GN=Ca14 PE=1 SV=1	N-Acetyl-DL-glutamic acid	0.448323	1.95682e-09	163	1.08305e-07	0.305645	7.26165e-05	163	0.00771279
Q9DAW6	Prpf4	U4/U6 small nuclear ribonucleoprotein Prp4 OS=Mus musculus OX=10090 GN=Prpf4 PE=1 SV=1	Creatine	-0.448273	1.96592e-09	163	1.08754e-07	0.259737	0.000813297	163	0.0365229
Q8CIW5	Twnk	Twinkle protein, mitochondrial OS=Mus musculus OX=10090 GN=Twnk PE=2 SV=1	Propionyl-carnitine	0.447881	2.03831e-09	163	1.12248e-07	0.25743	0.000908445	163	0.0391233
Q80Y14	Glrx5	Glutaredoxin-related protein 5, mitochondrial OS=Mus musculus OX=10090 GN=Glrx5 PE=1 SV=2	D-Glucose/Frucotose 6-phosphate	-0.447863	2.04171e-09	163	1.12419e-07	0.285681	0.000218501	163	0.0159422
Q922H4	Gmppa	Mannose-1-phosphate guanyltransferase alpha OS=Mus musculus OX=10090 GN=Gmppa PE=1 SV=1	D-Glucose/Frucotose 6-phosphate	-0.447751	2.06303e-09	163	1.13449e-07	0.264472	0.000646031	163	0.0316942
O35344	Kpna3	Importin subunit alpha-4 OS=Mus musculus OX=10090 GN=Kpna3 PE=1 SV=1	L-Carnitine	-0.447751	2.06298e-09	163	1.13449e-07	0.409186	5.85203e-08	163	4.17992e-05
Q7TQE6	Maco1	Macoilin OS=Mus musculus OX=10090 GN=Maco1 PE=1 SV=1	L-Citrulline	-0.447717	2.06943e-09	163	1.13757e-07	-0.312905	4.76708e-05	163	0.00581383
O70293-2	Grk6	Isoform GRK6B of G protein-coupled receptor kinase 6 OS=Mus musculus OX=10090 GN=Grk6	Pyruvate	-0.447678	2.07697e-09	163	1.14124e-07	0.26246	0.000712788	163	0.0336823
Q6ZWQ7	Spcs3	Signal peptidase complex subunit 3 OS=Mus musculus OX=10090 GN=Spcs3 PE=1 SV=1	L-Dihydroorotic acid	-0.447566	2.09852e-09	163	1.15162e-07	0.284096	0.000237664	163	0.0168615
Q60875	Arhgef2	Rho guanine nucleotide exchange factor 2 OS=Mus musculus OX=10090 GN=Arhgef2 PE=1 SV=4	Propionyl-carnitine	-0.447527	2.10592e-09	163	1.15504e-07	-0.261034	0.000763911	163	0.0351531
P61028	Rab8b	Ras-related protein Rab-8B OS=Mus musculus OX=10090 GN=Rab8b PE=1 SV=1	N-Acetyl-L-aspartic acid	-0.447516	2.10821e-09	163	1.15618e-07	0.317241	3.68827e-05	163	0.00487683
Q99J08	Sec14l2	SEC14-like protein 2 OS=Mus musculus OX=10090 GN=Sec14l2 PE=1 SV=1	L-Aspartic acid	-0.447398	2.13125e-09	163	1.16727e-07	-0.306953	6.73686e-05	163	0.00732493
Q6A065	Cep170	Centrosomal protein of 170 kDa OS=Mus musculus OX=10090 GN=Cep170 PE=1 SV=2	L-Aspartic acid	-0.44739	2.13271e-09	163	1.16794e-07	0.326567	2.09535e-05	163	0.00331706
Q9CX86	Hnrnpa0	Heterogeneous nuclear ribonucleoprotein A0 OS=Mus musculus OX=10090 GN=Hnrnpa0 PE=1 SV=1	Creatine	-0.447303	2.14988e-09	163	1.17611e-07	0.319046	3.3107e-05	163	0.00453185
Q9CR60	Golt1b	Vesicle transport protein GOT1B OS=Mus musculus OX=10090 GN=Golt1b PE=1 SV=1	Creatine	-0.447288	2.15284e-09	163	1.17757e-07	0.485953	9.54928e-05	59	0.00923923
E9PYK3	Parp4	Protein mono-ADP-ribosyltransferase PARP4 OS=Mus musculus OX=10090 GN=Parp4 PE=1 SV=1	N-Acetyl-DL-serine	-0.447248	2.1609e-09	163	1.18149e-07	0.250948	0.00123316	163	0.0470798
Q5SWU9-2	Acaca	Isoform 2 of Acetyl-CoA carboxylase 1 OS=Mus musculus OX=10090 GN=Acaca	Theophylline	-0.447171	2.17623e-09	163	1.18873e-07	-0.39741	1.49878e-07	163	8.67576e-05
Q3V1T4	P3h1	Prolyl 3-hydroxylase 1 OS=Mus musculus OX=10090 GN=P3h1 PE=1 SV=2	L-Aspartic acid	-0.447083	2.19404e-09	163	1.19721e-07	0.26144	0.000808365	161	0.0363838
Q99KJ8	Dctn2	Dynactin subunit 2 OS=Mus musculus OX=10090 GN=Dctn2 PE=1 SV=3	N-Acetyl-L-aspartic acid	-0.447075	2.19561e-09	163	1.19798e-07	0.251028	0.00122857	163	0.0469665
Q9JHU4	Dync1h1	Cytoplasmic dynein 1 heavy chain 1 OS=Mus musculus OX=10090 GN=Dync1h1 PE=1 SV=2	Inosine 5'-monophosphate	-0.447019	2.2069e-09	163	1.20341e-07	-0.317559	3.61901e-05	163	0.00481165
P39061	Col18a1	Collagen alpha-1(XVIII) chain OS=Mus musculus OX=10090 GN=Col18a1 PE=1 SV=4	L-Aspartic acid	-0.447004	2.21001e-09	163	1.20481e-07	0.271745	0.000449833	163	0.0252996
Q8BVI4	Qdpr	Dihydropteridine reductase OS=Mus musculus OX=10090 GN=Qdpr PE=1 SV=2	CDP-ethanolamine	0.44699	2.21276e-09	163	1.2062e-07	-0.266052	0.000597693	163	0.0302213
P53668	Limk1	LIM domain kinase 1 OS=Mus musculus OX=10090 GN=Limk1 PE=1 SV=1	Creatine	-0.446982	2.21439e-09	163	1.207e-07	0.402991	8.21554e-05	90	0.00835858
Q8BMF4	Dlat	Dihydrolipoyllysine-residue acetyltransferase component of pyruvate dehydrogenase complex, mitochondrial OS=Mus musculus OX=10090 GN=Dlat PE=1 SV=2	Butyryl-carnitine	0.446944	2.22222e-09	163	1.2104e-07	0.24919	0.00133794	163	0.0493727
P60670	Nploc4	Nuclear protein localization protein 4 homolog OS=Mus musculus OX=10090 GN=Nploc4 PE=1 SV=3	Butyryl-carnitine	-0.446943	2.22244e-09	163	1.21045e-07	0.273597	0.000409563	163	0.0238542
Q6PA06	Atl2	Atlastin-2 OS=Mus musculus OX=10090 GN=Atl2 PE=1 SV=1	Creatine	0.44694	2.22304e-09	163	1.21061e-07	-0.28937	0.000179338	163	0.0140112
Q924L1	Letmd1	LETM1 domain-containing protein 1 OS=Mus musculus OX=10090 GN=Letmd1 PE=1 SV=1	Cytidine 5'-monophosphate	0.446881	2.23507e-09	163	1.21637e-07	-0.256589	0.00094563	163	0.0400493
Q9WUM4	Coro1c	Coronin-1C OS=Mus musculus OX=10090 GN=Coro1c PE=1 SV=2	L-Arginine	-0.446852	2.2412e-09	163	1.21926e-07	0.328766	2.06224e-05	161	0.00327989
P70429	Evl	Ena/VASP-like protein OS=Mus musculus OX=10090 GN=Evl PE=1 SV=2	L-Arginine	-0.446757	2.26066e-09	163	1.22872e-07	0.27604	0.000393524	161	0.0232665
Q9QY06-2	Myo9b	Isoform 2 of Unconventional myosin-IXb OS=Mus musculus OX=10090 GN=Myo9b	N-Acetyl-L-aspartic acid	-0.446757	2.26086e-09	163	1.22879e-07	0.372686	9.62324e-07	163	0.000364863
Q61072	Adam9	Disintegrin and metalloproteinase domain-containing protein 9 OS=Mus musculus OX=10090 GN=Adam9 PE=1 SV=2	Palmitoylcarnitine	-0.446729	2.26669e-09	163	1.23169e-07	0.276645	0.000350482	163	0.021612
B2RXS4	Plxnb2	Plexin-B2 OS=Mus musculus OX=10090 GN=Plxnb2 PE=1 SV=1	CDP-ethanolamine	-0.446718	2.26893e-09	163	1.23271e-07	0.443195	3.1313e-09	163	3.93255e-06
P34022	Ranbp1	Ran-specific GTPase-activating protein OS=Mus musculus OX=10090 GN=Ranbp1 PE=1 SV=2	L-Asparagine	-0.446508	2.31317e-09	163	1.25397e-07	0.253526	0.00109308	163	0.0437785
Q8VCM4	Lipt1	Lipoyltransferase 1, mitochondrial OS=Mus musculus OX=10090 GN=Lipt1 PE=1 SV=1	N-Acetylneuraminic acid	0.446407	2.33476e-09	163	1.26392e-07	-0.34747	5.50747e-06	163	0.0013009
Q80TQ2-2	Cyld	Isoform 1 of Ubiquitin carboxyl-terminal hydrolase CYLD OS=Mus musculus OX=10090 GN=Cyld	Creatine	-0.446354	2.34618e-09	163	1.26907e-07	0.26097	0.00076628	163	0.0352155
P62257	Ube2h	Ubiquitin-conjugating enzyme E2 H OS=Mus musculus OX=10090 GN=Ube2h PE=1 SV=1	Creatinine	-0.446352	2.34659e-09	163	1.26916e-07	-0.283728	0.000242326	163	0.0170645
Q6NZM9	Hdac4	Histone deacetylase 4 OS=Mus musculus OX=10090 GN=Hdac4 PE=1 SV=1	Creatinine	-0.446282	2.36167e-09	163	1.27606e-07	-0.303618	8.15065e-05	163	0.00831957
E9Q3X0	Mvp	Major vault protein OS=Mus musculus OX=10090 GN=Mvp PE=1 SV=1	L-Arginine	-0.44623	2.37291e-09	163	1.28161e-07	0.31567	4.5233e-05	161	0.0056217
Q920A5	Scpep1	Retinoid-inducible serine carboxypeptidase OS=Mus musculus OX=10090 GN=Scpep1 PE=1 SV=2	Creatine	-0.446199	2.37981e-09	163	1.28489e-07	0.364855	1.68092e-06	163	0.000553119
Q91V16	Etfrf1	Electron transfer flavoprotein regulatory factor 1 OS=Mus musculus OX=10090 GN=Etfrf1 PE=1 SV=1	NAD	0.446197	2.38006e-09	163	1.28499e-07	0.298754	0.000107184	163	0.00998539
P70429	Evl	Ena/VASP-like protein OS=Mus musculus OX=10090 GN=Evl PE=1 SV=2	Succinate semialdehyde	-0.446145	2.39164e-09	163	1.29022e-07	-0.25614	0.000966019	163	0.0406057
A0A1L1SQ51	Tln2	Talin-2 OS=Mus musculus OX=10090 GN=Tln2 PE=1 SV=1	Creatine	-0.445915	2.44256e-09	163	1.31389e-07	0.369394	1.21885e-06	163	0.000435732
Q9JKF1	Iqgap1	Ras GTPase-activating-like protein IQGAP1 OS=Mus musculus OX=10090 GN=Iqgap1 PE=1 SV=2	xylose/ribose/arabinose	-0.445913	2.44303e-09	163	1.31407e-07	-0.289683	0.000176334	163	0.0138597
Q8K1I7	Wipf1	WAS/WASL-interacting protein family member 1 OS=Mus musculus OX=10090 GN=Wipf1 PE=1 SV=1	L-Arginine	-0.445702	2.49082e-09	163	1.33649e-07	0.254905	0.0011014	161	0.0439814
Q922J9-4	Far1	Isoform 4 of Fatty acyl-CoA reductase 1 OS=Mus musculus OX=10090 GN=Far1	Creatine	-0.445686	2.49443e-09	163	1.33814e-07	0.299531	0.000460877	133	0.0257004
Q99KK9	Hars2	Histidine--tRNA ligase, mitochondrial OS=Mus musculus OX=10090 GN=Hars2 PE=1 SV=1	Uridine 5'-monophosphate	0.445595	2.51536e-09	163	1.34806e-07	-0.314786	4.26708e-05	163	0.00540388
B2RXS4	Plxnb2	Plexin-B2 OS=Mus musculus OX=10090 GN=Plxnb2 PE=1 SV=1	Acetyl-L-carnitine	-0.445539	2.52813e-09	163	1.3537e-07	-0.254257	0.00105609	163	0.0428626
Q99PT1	Arhgdia	Rho GDP-dissociation inhibitor 1 OS=Mus musculus OX=10090 GN=Arhgdia PE=1 SV=3	L-Asparagine	-0.445497	2.53801e-09	163	1.35849e-07	0.265084	0.000626896	163	0.031129
Q6RI63	Fam120b	Constitutive coactivator of peroxisome proliferator-activated receptor gamma OS=Mus musculus OX=10090 GN=Fam120b PE=1 SV=1	NAD	-0.514381	2.55024e-09	118	1.36415e-07	0.2603	0.000791486	163	0.0359147
P16882	Ghr	Growth hormone receptor OS=Mus musculus OX=10090 GN=Ghr PE=1 SV=1	NAD	-0.445374	2.56669e-09	163	1.37214e-07	0.277597	0.000333712	163	0.0209447
Q3UZ39	Lrrfip1	Leucine-rich repeat flightless-interacting protein 1 OS=Mus musculus OX=10090 GN=Lrrfip1 PE=1 SV=2	D-Glucose	-0.445173	2.61431e-09	163	1.39426e-07	-0.251364	0.00120947	163	0.0465134
B9EKI3	Tmf1	TATA element modulatory factor OS=Mus musculus OX=10090 GN=Tmf1 PE=1 SV=2	xylose/ribose/arabinose	-0.444997	2.65692e-09	163	1.41415e-07	-0.312792	4.79894e-05	163	0.005838
Q3TTA7	Cblb	E3 ubiquitin-protein ligase CBL-B OS=Mus musculus OX=10090 GN=Cblb PE=1 SV=3	Creatine	-0.444826	2.69879e-09	163	1.43337e-07	0.279228	0.00108595	134	0.0435936
P97300	Nptn	Neuroplastin OS=Mus musculus OX=10090 GN=Nptn PE=1 SV=3	Hydroxypalmitoyl-carnitine	-0.444789	2.70782e-09	163	1.43726e-07	0.250622	0.00125201	163	0.0474834
Q8BHZ0	Cyria	CYFIP-related Rac1 interactor A OS=Mus musculus OX=10090 GN=Cyria PE=1 SV=1	L-Arginine	-0.444603	2.75424e-09	163	1.45928e-07	0.317649	4.02643e-05	161	0.00517687
P49718	Mcm5	DNA replication licensing factor MCM5 OS=Mus musculus OX=10090 GN=Mcm5 PE=1 SV=2	NAD	-0.462946	2.77025e-09	149	1.46671e-07	-0.404794	8.34621e-08	163	5.50556e-05
P12023	App	Amyloid-beta A4 protein OS=Mus musculus OX=10090 GN=App PE=1 SV=3	Methylglyoxal	-0.44446	2.79047e-09	163	1.47612e-07	-0.333151	1.38994e-05	163	0.00248657
Q9EQP2	Ehd4	EH domain-containing protein 4 OS=Mus musculus OX=10090 GN=Ehd4 PE=1 SV=1	Creatine	-0.444434	2.79717e-09	163	1.47931e-07	0.388497	2.9822e-07	163	0.000149893
P10107	Anxa1	Annexin A1 OS=Mus musculus OX=10090 GN=Anxa1 PE=1 SV=2	Cytidine	-0.444244	2.84596e-09	163	1.50188e-07	0.259116	0.000837954	163	0.0372074
P14069	S100a6	Protein S100-A6 OS=Mus musculus OX=10090 GN=S100a6 PE=1 SV=3	Creatine	-0.444161	2.86766e-09	163	1.51189e-07	0.405192	8.08332e-08	163	5.37559e-05
Q3UHX2	Pdap1	28 kDa heat- and acid-stable phosphoprotein OS=Mus musculus OX=10090 GN=Pdap1 PE=1 SV=1	N-Acetyl-L-aspartic acid	-0.44414	2.87307e-09	163	1.51411e-07	0.295927	0.000125396	163	0.0110794
P31996	Cd68	Macrosialin OS=Mus musculus OX=10090 GN=Cd68 PE=1 SV=1	Propionyl-carnitine	-0.443992	2.91206e-09	163	1.53194e-07	-0.279347	0.000304813	163	0.0197756
P42227	Stat3	Signal transducer and activator of transcription 3 OS=Mus musculus OX=10090 GN=Stat3 PE=1 SV=2	Creatine	-0.44389	2.93928e-09	163	1.54426e-07	0.259048	0.000840719	163	0.0372817
Q2KN98	Specc1l	Cytospin-A OS=Mus musculus OX=10090 GN=Specc1l PE=1 SV=1	xylose/ribose/arabinose	-0.443889	2.9395e-09	163	1.54429e-07	-0.334642	1.26488e-05	163	0.00232196
P16110	Lgals3	Galectin-3 OS=Mus musculus OX=10090 GN=Lgals3 PE=1 SV=3	Methylglyoxal	-0.44387	2.94459e-09	163	1.54664e-07	-0.252332	0.00115602	163	0.0452383
Q8CCH2	Nhlrc3	NHL repeat-containing protein 3 OS=Mus musculus OX=10090 GN=Nhlrc3 PE=1 SV=1	Creatine	-0.443858	2.94781e-09	163	1.54797e-07	0.250823	0.00124038	163	0.0472414
Q9JHK5	Plek	Pleckstrin OS=Mus musculus OX=10090 GN=Plek PE=1 SV=1	Creatine	-0.443835	2.95411e-09	163	1.55099e-07	0.362902	1.9275e-06	163	0.000611227
P39429-2	Traf2	Isoform 2 of TNF receptor-associated factor 2 OS=Mus musculus OX=10090 GN=Traf2	Creatine	-0.443819	2.95855e-09	163	1.55299e-07	0.267996	0.000542781	163	0.0284446
E9QM38	Slc12a2	Solute carrier family 12 member 2 OS=Mus musculus OX=10090 GN=Slc12a2 PE=1 SV=1	N-Acetylneuraminic acid	0.443805	2.96212e-09	163	1.55441e-07	0.304228	7.87281e-05	163	0.00813102
Q921G6	Lrch4	Leucine-rich repeat and calponin homology domain-containing protein 4 OS=Mus musculus OX=10090 GN=Lrch4 PE=1 SV=1	L-Aspartic acid	-0.443798	2.96406e-09	163	1.55535e-07	0.351881	4.10253e-06	163	0.00105796
Q8VDM4	Psmd2	26S proteasome non-ATPase regulatory subunit 2 OS=Mus musculus OX=10090 GN=Psmd2 PE=1 SV=1	Theophylline	-0.443688	2.99395e-09	163	1.56913e-07	-0.284742	0.000229676	163	0.0164844
P26039	Tln1	Talin-1 OS=Mus musculus OX=10090 GN=Tln1 PE=1 SV=2	N-Acetyl-L-aspartic acid	-0.443638	3.00762e-09	163	1.57538e-07	0.545259	5.24025e-14	163	3.62224e-10
Q9JJ28	Flii	Protein flightless-1 homolog OS=Mus musculus OX=10090 GN=Flii PE=1 SV=1	N-Acetyl-L-aspartic acid	-0.4436	3.01812e-09	163	1.58018e-07	0.265624	0.000610431	163	0.0306152
Q70FJ1	Akap9	A-kinase anchor protein 9 OS=Mus musculus OX=10090 GN=Akap9 PE=1 SV=2	Cytidine 5'-diphosphocholine	0.444623	3.07829e-09	162	1.60779e-07	0.262787	0.000701527	163	0.0333378
P27661	H2ax	Histone H2AX OS=Mus musculus OX=10090 GN=H2ax PE=1 SV=2	Creatine	-0.443313	3.09794e-09	163	1.61662e-07	0.342039	7.86641e-06	163	0.00167518
Q8K124	Plekho2	Pleckstrin homology domain-containing family O member 2 OS=Mus musculus OX=10090 GN=Plekho2 PE=1 SV=1	N-Acetyl-L-aspartic acid	-0.443296	3.1028e-09	163	1.61888e-07	0.495204	1.8173e-11	163	5.52504e-08
Q921W0	Chmp1a	Charged multivesicular body protein 1a OS=Mus musculus OX=10090 GN=Chmp1a PE=1 SV=1	L-Aspartic acid	-0.443263	3.11197e-09	163	1.62307e-07	0.414415	3.80894e-08	163	2.95752e-05
Q61792	Lasp1	LIM and SH3 domain protein 1 OS=Mus musculus OX=10090 GN=Lasp1 PE=1 SV=1	N-Acetyl-DL-serine	-0.443223	3.12341e-09	163	1.62837e-07	0.271236	0.000461517	163	0.0257231
P62874	Gnb1	Guanine nucleotide-binding protein G(I)/G(S)/G(T) subunit beta-1 OS=Mus musculus OX=10090 GN=Gnb1 PE=1 SV=3	N-Acetyl-L-aspartic acid	-0.442939	3.20499e-09	163	1.66589e-07	0.335443	1.20221e-05	163	0.00224261
Q9EPK2-2	Rp2	Isoform 2 of Protein XRP2 OS=Mus musculus OX=10090 GN=Rp2	N-Acetyl-DL-serine	-0.442936	3.20602e-09	163	1.66634e-07	0.329222	1.77778e-05	163	0.00295058
P70398	Usp9x	Probable ubiquitin carboxyl-terminal hydrolase FAF-X OS=Mus musculus OX=10090 GN=Usp9x PE=1 SV=2	L-Citrulline	-0.442929	3.20795e-09	163	1.66717e-07	-0.261062	0.000762874	163	0.0351252
Q8VDU5	Snrk	SNF-related serine/threonine-protein kinase OS=Mus musculus OX=10090 GN=Snrk PE=1 SV=1	N-Acetylneuraminic acid	0.442876	3.22346e-09	163	1.6744e-07	-0.329391	1.7591e-05	163	0.0029308
Q8R5A3	Apbb1ip	Amyloid beta A4 precursor protein-binding family B member 1-interacting protein OS=Mus musculus OX=10090 GN=Apbb1ip PE=1 SV=2	N-Acetyl-DL-glutamic acid	-0.442795	3.24737e-09	163	1.68532e-07	-0.26972	0.000498033	163	0.0269679
Q9QY06-2	Myo9b	Isoform 2 of Unconventional myosin-IXb OS=Mus musculus OX=10090 GN=Myo9b	L-Arginine	-0.442769	3.25494e-09	163	1.6887e-07	0.312415	5.46771e-05	161	0.00637841
Q6DFX2	Antxr2	Anthrax toxin receptor 2 OS=Mus musculus OX=10090 GN=Antxr2 PE=1 SV=1	L-Dihydroorotic acid	-0.442754	3.25931e-09	163	1.69051e-07	0.249619	0.00131163	163	0.048816
P70336	Rock2	Rho-associated protein kinase 2 OS=Mus musculus OX=10090 GN=Rock2 PE=1 SV=1	xylose/ribose/arabinose	-0.442652	3.28953e-09	163	1.7045e-07	-0.293845	0.000140614	163	0.0119593
Q91WK5	Gcsh	Glycine cleavage system H protein, mitochondrial OS=Mus musculus OX=10090 GN=Gcsh PE=1 SV=2	D-Glucose/Frucotose 6-phosphate	-0.442642	3.29252e-09	163	1.7056e-07	0.329912	1.70291e-05	163	0.00286555
Q810U5	Ccdc50	Coiled-coil domain-containing protein 50 OS=Mus musculus OX=10090 GN=Ccdc50 PE=1 SV=1	L-Aspartic acid	-0.442581	3.31093e-09	163	1.71407e-07	0.339533	9.25224e-06	163	0.00187652
Q9QXS6	Dbn1	Drebrin OS=Mus musculus OX=10090 GN=Dbn1 PE=1 SV=4	Creatine	-0.442538	3.32398e-09	163	1.71993e-07	0.38341	4.81478e-06	134	0.00118731
O70423	Aoc3	Membrane primary amine oxidase OS=Mus musculus OX=10090 GN=Aoc3 PE=1 SV=3	Norepinephrine	-0.442508	3.3329e-09	163	1.72392e-07	0.266866	0.000574103	163	0.0294581
Q60790	Rasa3	Ras GTPase-activating protein 3 OS=Mus musculus OX=10090 GN=Rasa3 PE=1 SV=2	CDP-ethanolamine	-0.442496	3.33669e-09	163	1.7257e-07	0.287207	0.000201425	163	0.01512
Q9JL60	Gmeb1	Glucocorticoid modulatory element-binding protein 1 OS=Mus musculus OX=10090 GN=Gmeb1 PE=1 SV=2	Creatine	-0.460759	3.36062e-09	149	1.73668e-07	0.272549	0.000804436	148	0.0362716
Q91Z50	Fen1	Flap endonuclease 1 OS=Mus musculus OX=10090 GN=Fen1 PE=1 SV=1	NAD	-0.442301	3.39595e-09	163	1.75253e-07	-0.377608	6.72653e-07	163	0.000280218
P97290	Serping1	Plasma protease C1 inhibitor OS=Mus musculus OX=10090 GN=Serping1 PE=1 SV=3	Creatine	-0.442243	3.41395e-09	163	1.76056e-07	0.28896	0.000183347	163	0.0142077
P08228	Sod1	Superoxide dismutase [Cu-Zn] OS=Mus musculus OX=10090 GN=Sod1 PE=1 SV=2	D-Glucose/Frucotose 6-phosphate	-0.442033	3.47967e-09	163	1.7898e-07	0.257664	0.000898338	163	0.0388758
P81122	Irs2	Insulin receptor substrate 2 OS=Mus musculus OX=10090 GN=Irs2 PE=1 SV=2	Ophthalmate	0.448261	3.50024e-09	158	1.79879e-07	0.298223	0.0001104	163	0.0101922
Q8BHZ0	Cyria	CYFIP-related Rac1 interactor A OS=Mus musculus OX=10090 GN=Cyria PE=1 SV=1	N-Acetyl-L-aspartic acid	-0.441927	3.51326e-09	163	1.80451e-07	0.478104	1.08769e-10	163	2.55048e-07
P84096	Rhog	Rho-related GTP-binding protein RhoG OS=Mus musculus OX=10090 GN=Rhog PE=1 SV=1	L-Arginine	-0.441849	3.53811e-09	163	1.81544e-07	0.275917	0.000395995	161	0.0233609
P83741-3	Wnk1	Isoform 3 of Serine/threonine-protein kinase WNK1 OS=Mus musculus OX=10090 GN=Wnk1	Pyruvate	-0.441775	3.56173e-09	163	1.82586e-07	0.269558	0.000502087	163	0.0270966
P31996	Cd68	Macrosialin OS=Mus musculus OX=10090 GN=Cd68 PE=1 SV=1	Cytidine 5'-monophosphate	-0.441715	3.58121e-09	163	1.83463e-07	0.273632	0.000408845	163	0.0238281
Q2TBA3	Malt1	Mucosa-associated lymphoid tissue lymphoma translocation protein 1 homolog OS=Mus musculus OX=10090 GN=Malt1 PE=1 SV=2	Creatine	-0.441687	3.59028e-09	163	1.83857e-07	0.29707	0.000245898	148	0.0172268
Q9JLJ2	Aldh9a1	4-trimethylaminobutyraldehyde dehydrogenase OS=Mus musculus OX=10090 GN=Aldh9a1 PE=1 SV=1	D-Glucose/Frucotose 6-phosphate	-0.441565	3.63008e-09	163	1.85618e-07	0.257601	0.000901037	163	0.038937
Q8BHG9	Cggbp1	CGG triplet repeat-binding protein 1 OS=Mus musculus OX=10090 GN=Cggbp1 PE=1 SV=1	Creatine	-0.441532	3.6411e-09	163	1.8611e-07	0.266837	0.000574934	163	0.0294857
Q61210	Arhgef1	Rho guanine nucleotide exchange factor 1 OS=Mus musculus OX=10090 GN=Arhgef1 PE=1 SV=2	N-Acetyl-L-aspartic acid	-0.441483	3.65712e-09	163	1.86871e-07	0.489232	3.43352e-11	163	9.56198e-08
P21619	Lmnb2	Lamin-B2 OS=Mus musculus OX=10090 GN=Lmnb2 PE=1 SV=2	Cytidine 5'-diphosphocholine	0.442716	3.65831e-09	162	1.86923e-07	0.256379	0.00095508	163	0.0402959
Q60875	Arhgef2	Rho guanine nucleotide exchange factor 2 OS=Mus musculus OX=10090 GN=Arhgef2 PE=1 SV=4	Succinate semialdehyde	-0.441424	3.67684e-09	163	1.87758e-07	-0.303933	8.00619e-05	163	0.00822354
P42208	Septin2	Septin-2 OS=Mus musculus OX=10090 GN=Septin2 PE=1 SV=2	N-Acetyl-L-aspartic acid	-0.441344	3.70339e-09	163	1.88945e-07	0.292006	0.000155473	163	0.0127825
E9QM38	Slc12a2	Solute carrier family 12 member 2 OS=Mus musculus OX=10090 GN=Slc12a2 PE=1 SV=1	Hydroxypalmitoyl-carnitine	0.441315	3.71311e-09	163	1.89382e-07	0.253367	0.00110125	163	0.0439803
Q91VW3	Sh3bgrl3	SH3 domain-binding glutamic acid-rich-like protein 3 OS=Mus musculus OX=10090 GN=Sh3bgrl3 PE=1 SV=1	L-Arginine	-0.441309	3.71531e-09	163	1.89461e-07	0.302393	9.67033e-05	161	0.00931571
Q921H8	Acaa1a	3-ketoacyl-CoA thiolase A, peroxisomal OS=Mus musculus OX=10090 GN=Acaa1a PE=1 SV=1	Creatine	-0.441282	3.72437e-09	163	1.89861e-07	-0.318156	3.49201e-05	163	0.00469896
P56395	Cyb5a	Cytochrome b5 OS=Mus musculus OX=10090 GN=Cyb5a PE=1 SV=2	L-Serine	-0.441165	3.76378e-09	163	1.91594e-07	0.307223	6.63292e-05	163	0.00724894
P31996	Cd68	Macrosialin OS=Mus musculus OX=10090 GN=Cd68 PE=1 SV=1	Ocatadecanoyl-carnitine	-0.440953	3.83663e-09	163	1.94819e-07	0.36081	2.22947e-06	163	0.000681425
Q9Z2V4	Pck1	Phosphoenolpyruvate carboxykinase, cytosolic [GTP] OS=Mus musculus OX=10090 GN=Pck1 PE=1 SV=1	Uridine 5'-monophosphate	0.440923	3.84681e-09	163	1.95292e-07	0.281075	0.000278565	163	0.0186679
Q9JKF1	Iqgap1	Ras GTPase-activating-like protein IQGAP1 OS=Mus musculus OX=10090 GN=Iqgap1 PE=1 SV=2	Succinate semialdehyde	-0.440903	3.85374e-09	163	1.95604e-07	-0.293441	0.000143758	163	0.0121348
P20491	Fcer1g	High affinity immunoglobulin epsilon receptor subunit gamma OS=Mus musculus OX=10090 GN=Fcer1g PE=1 SV=1	Creatine	-0.440846	3.87379e-09	163	1.96491e-07	0.322749	2.64707e-05	163	0.00390742
Q9JHR7	Ide	Insulin-degrading enzyme OS=Mus musculus OX=10090 GN=Ide PE=1 SV=1	Creatine	-0.44084	3.87602e-09	163	1.96589e-07	-0.299238	0.000104326	163	0.00980772
O35969-2	Gamt	Isoform 2 of Guanidinoacetate N-methyltransferase OS=Mus musculus OX=10090 GN=Gamt	Cytidine	-0.440632	3.94924e-09	163	1.99875e-07	-0.252665	0.00113813	163	0.0448245
O35071	Kif1c	Kinesin-like protein KIF1C OS=Mus musculus OX=10090 GN=Kif1c PE=1 SV=2	Octanoyl-L-carnitine (C8)	-0.44056	3.97495e-09	163	2.01013e-07	-0.269293	0.000508803	163	0.0273355
Q9CZ69	Cmtm6	CKLF-like MARVEL transmembrane domain-containing protein 6 OS=Mus musculus OX=10090 GN=Cmtm6 PE=1 SV=1	L-Citrulline	-0.440519	3.98961e-09	163	2.01657e-07	-0.343829	4.44622e-05	135	0.00555833
Q8BTY8	Scfd2	Sec1 family domain-containing protein 2 OS=Mus musculus OX=10090 GN=Scfd2 PE=1 SV=1	L-Asparagine	-0.440489	4.00067e-09	163	2.02132e-07	-0.285662	0.000218728	163	0.0159514
Q8BH64	Ehd2	EH domain-containing protein 2 OS=Mus musculus OX=10090 GN=Ehd2 PE=1 SV=1	N-Acetyl-L-aspartic acid	-0.440433	4.02077e-09	163	2.03002e-07	0.418476	2.71522e-08	163	2.25076e-05
Q61166	Mapre1	Microtubule-associated protein RP/EB family member 1 OS=Mus musculus OX=10090 GN=Mapre1 PE=1 SV=3	N-Acetyl-L-aspartic acid	-0.440302	4.06845e-09	163	2.05137e-07	0.462703	5.01857e-10	163	9.0253e-07
Q3U7R1	Esyt1	Extended synaptotagmin-1 OS=Mus musculus OX=10090 GN=Esyt1 PE=1 SV=2	L-Carnitine	-0.440293	4.0718e-09	163	2.0528e-07	-0.268941	0.000517828	163	0.0276225
Q3UII8	Mta3	Metastasis-associated protein MTA3 OS=Mus musculus OX=10090 GN=Mta3 PE=1 SV=1	L-Arginine	-0.440287	4.07394e-09	163	2.0537e-07	0.271175	0.000502445	161	0.0271078
Q8K2B3	Sdha	Succinate dehydrogenase [ubiquinone] flavoprotein subunit, mitochondrial OS=Mus musculus OX=10090 GN=Sdha PE=1 SV=1	Cytidine 5'-monophosphate	0.440214	4.10106e-09	163	2.06562e-07	-0.262452	0.000713083	163	0.0336925
P99024	Tubb5	Tubulin beta-5 chain OS=Mus musculus OX=10090 GN=Tubb5 PE=1 SV=1	xylose/ribose/arabinose	-0.439927	4.20821e-09	163	2.11339e-07	-0.302325	8.77036e-05	163	0.00873122
B2RXS4	Plxnb2	Plexin-B2 OS=Mus musculus OX=10090 GN=Plxnb2 PE=1 SV=1	Butyryl-carnitine	-0.43992	4.21094e-09	163	2.1146e-07	-0.300702	9.61035e-05	163	0.00927507
P14106	C1qb	Complement C1q subcomponent subunit B OS=Mus musculus OX=10090 GN=C1qb PE=1 SV=2	NAD	-0.439919	4.21124e-09	163	2.11465e-07	-0.267438	0.000558051	163	0.0289445
Q08857	Cd36	Platelet glycoprotein 4 OS=Mus musculus OX=10090 GN=Cd36 PE=1 SV=2	L-Serine	-0.439855	4.23572e-09	163	2.12533e-07	-0.261236	0.000756457	163	0.0349473
Q9ER39	Tor1a	Torsin-1A OS=Mus musculus OX=10090 GN=Tor1a PE=1 SV=1	L-(+)-Lactate	-0.43978	4.26408e-09	163	2.13751e-07	-0.251401	0.0012074	163	0.0464598
Q8CIW5	Twnk	Twinkle protein, mitochondrial OS=Mus musculus OX=10090 GN=Twnk PE=2 SV=1	Acetyl-L-carnitine	0.439718	4.28794e-09	163	2.14764e-07	0.280846	0.000281919	163	0.0188155
P47911	Rpl6	60S ribosomal protein L6 OS=Mus musculus OX=10090 GN=Rpl6 PE=1 SV=3	Creatinine	-0.439611	4.32962e-09	163	2.1653e-07	0.263289	0.000684547	163	0.0328361
Q8K371	Amotl2	Angiomotin-like protein 2 OS=Mus musculus OX=10090 GN=Amotl2 PE=1 SV=1	Rhamnose/Fucose/2-deoxy-D-glucose	-0.439386	4.41802e-09	163	2.20403e-07	-0.273343	0.000743676	149	0.0345834
P13516	Scd1	Acyl-CoA desaturase 1 OS=Mus musculus OX=10090 GN=Scd1 PE=1 SV=2	malate	-0.439374	4.42269e-09	163	2.20625e-07	-0.259796	0.000810962	163	0.036452
P40124	Cap1	Adenylyl cyclase-associated protein 1 OS=Mus musculus OX=10090 GN=Cap1 PE=1 SV=4	L-Arginine	-0.439217	4.48552e-09	163	2.23401e-07	0.304461	8.61134e-05	161	0.00862144
Q91XB0	Trex1	Three-prime repair exonuclease 1 OS=Mus musculus OX=10090 GN=Trex1 PE=1 SV=2	NAD	-0.458831	4.4943e-09	148	2.23788e-07	-0.306615	6.86896e-05	163	0.00742455
B2RXS4	Plxnb2	Plexin-B2 OS=Mus musculus OX=10090 GN=Plxnb2 PE=1 SV=1	L-Carnitine	-0.439187	4.4977e-09	163	2.23941e-07	-0.323458	2.53521e-05	163	0.00378842
Q9WUM4	Coro1c	Coronin-1C OS=Mus musculus OX=10090 GN=Coro1c PE=1 SV=2	Cytidine 5'-monophosphate	-0.439181	4.4999e-09	163	2.24042e-07	0.252309	0.0011573	163	0.0452572
O88487	Dync1i2	Cytoplasmic dynein 1 intermediate chain 2 OS=Mus musculus OX=10090 GN=Dync1i2 PE=1 SV=1	Methylglyoxal	-0.43911	4.5288e-09	163	2.25264e-07	-0.294511	0.00013557	163	0.0116671
P26041	Msn	Moesin OS=Mus musculus OX=10090 GN=Msn PE=1 SV=3	D-Glucose	-0.439058	4.54993e-09	163	2.26157e-07	-0.275601	0.000369771	163	0.0223557
Q9JHW2	Nit2	Omega-amidase NIT2 OS=Mus musculus OX=10090 GN=Nit2 PE=1 SV=1	D-Glucose/Frucotose 6-phosphate	-0.438974	4.58426e-09	163	2.27659e-07	0.359706	2.40643e-06	163	0.000719248
Q5SUC9	Sco1	Protein SCO1 homolog, mitochondrial OS=Mus musculus OX=10090 GN=Sco1 PE=1 SV=1	NAD	0.43891	4.61064e-09	163	2.28798e-07	0.252097	0.00116879	163	0.0455363
Q61581	Igfbp7	Insulin-like growth factor-binding protein 7 OS=Mus musculus OX=10090 GN=Igfbp7 PE=1 SV=3	N-Acetyl-L-aspartic acid	-0.438817	4.64946e-09	163	2.30432e-07	0.390606	8.44095e-07	149	0.000332648
Q8CI71	Vps50	Syndetin OS=Mus musculus OX=10090 GN=Vps50 PE=1 SV=2	Inosine 5'-monophosphate	-0.438789	4.66119e-09	163	2.30915e-07	-0.250212	0.00127608	163	0.0480272
Q61646	Hp	Haptoglobin OS=Mus musculus OX=10090 GN=Hp PE=1 SV=1	xylose/ribose/arabinose	-0.438736	4.68337e-09	163	2.31922e-07	-0.34042	8.7374e-06	163	0.00180243
P39039	Mbl1	Mannose-binding protein A OS=Mus musculus OX=10090 GN=Mbl1 PE=1 SV=1	CDP-ethanolamine	-0.438734	4.6839e-09	163	2.31942e-07	0.270676	0.000474713	163	0.0261828
Q99J93	Ifitm2	Interferon-induced transmembrane protein 2 OS=Mus musculus OX=10090 GN=Ifitm2 PE=1 SV=1	L-Dihydroorotic acid	-0.43872	4.68993e-09	163	2.32183e-07	0.249814	0.00129982	163	0.0485527
P42125	Eci1	Enoyl-CoA delta isomerase 1, mitochondrial OS=Mus musculus OX=10090 GN=Eci1 PE=1 SV=2	N-Acetylneuraminic acid	0.438718	4.69079e-09	163	2.3222e-07	-0.294977	0.000132137	163	0.011478
P20491	Fcer1g	High affinity immunoglobulin epsilon receptor subunit gamma OS=Mus musculus OX=10090 GN=Fcer1g PE=1 SV=1	Ocatadecanoyl-carnitine	-0.43867	4.71082e-09	163	2.33032e-07	0.258969	0.000843877	163	0.0373741
P19973	Lsp1	Lymphocyte-specific protein 1 OS=Mus musculus OX=10090 GN=Lsp1 PE=1 SV=2	Succinate semialdehyde	-0.438664	4.7134e-09	163	2.33107e-07	-0.26588	0.000602782	163	0.0303813
Q9D3P8	Plgrkt	Plasminogen receptor (KT) OS=Mus musculus OX=10090 GN=Plgrkt PE=1 SV=1	6-gamma.gamma.Dimethylallylamino.purine	-0.442311	4.74584e-09	160	2.3449e-07	-0.331208	0.000104812	132	0.00983897
Q3V4B5	Commd6	COMM domain-containing protein 6 OS=Mus musculus OX=10090 GN=Commd6 PE=1 SV=1	L-Serine	-0.438555	4.75971e-09	163	2.35077e-07	0.251291	0.0012136	163	0.0466063
Q8R0P4	Aamdc	Mth938 domain-containing protein OS=Mus musculus OX=10090 GN=Aamdc PE=1 SV=1	xylose/ribose/arabinose	0.438454	4.80298e-09	163	2.36861e-07	0.257412	0.000909216	163	0.0391398
A6H5Z3	Exoc6b	Exocyst complex component 6B OS=Mus musculus OX=10090 GN=Exoc6b PE=1 SV=1	Methylglyoxal	-0.438447	4.80599e-09	163	2.36975e-07	-0.303789	8.07202e-05	163	0.00826594
Q8CG48	Smc2	Structural maintenance of chromosomes protein 2 OS=Mus musculus OX=10090 GN=Smc2 PE=1 SV=2	N-Acetyl-L-aspartic acid	-0.438313	4.86421e-09	163	2.39537e-07	0.448807	1.87114e-09	163	2.6366e-06
Q9Z1F9	Uba2	SUMO-activating enzyme subunit 2 OS=Mus musculus OX=10090 GN=Uba2 PE=1 SV=1	L-Arginine	-0.438264	4.88562e-09	163	2.40496e-07	0.251554	0.00128675	161	0.0482788
Q91ZX7	Lrp1	Prolow-density lipoprotein receptor-related protein 1 OS=Mus musculus OX=10090 GN=Lrp1 PE=1 SV=1	Butyryl-carnitine	-0.438221	4.90415e-09	163	2.41289e-07	-0.27623	0.000358034	163	0.0219105
Q8BSE0	Rmdn2	Regulator of microtubule dynamics protein 2 OS=Mus musculus OX=10090 GN=Rmdn2 PE=1 SV=1	Creatine	-0.438166	4.92847e-09	163	2.42372e-07	-0.33488	1.24594e-05	163	0.00229932
A1L314	Mpeg1	Macrophage-expressed gene 1 protein OS=Mus musculus OX=10090 GN=Mpeg1 PE=1 SV=1	N-Acetyl-L-aspartic acid	-0.456281	4.97058e-09	149	2.44184e-07	0.416788	3.12714e-08	163	2.52995e-05
Q3UMB5	Smcr8	Guanine nucleotide exchange protein SMCR8 OS=Mus musculus OX=10090 GN=Smcr8 PE=1 SV=2	Creatine	-0.437964	5.01808e-09	163	2.46201e-07	0.346938	5.70457e-06	163	0.00133527
Q8CD76	Klc1	Kinesin light chain OS=Mus musculus OX=10090 GN=Klc1 PE=1 SV=1	L-Arginine	-0.437761	5.11037e-09	163	2.50183e-07	0.318696	3.78462e-05	161	0.00496401
Q9QXE0	Hacl1	2-hydroxyacyl-CoA lyase 1 OS=Mus musculus OX=10090 GN=Hacl1 PE=1 SV=2	D-Glucose/Frucotose 6-phosphate	-0.437698	5.13884e-09	163	2.51411e-07	0.274932	0.000382645	163	0.022849
Q9ES46	Parvb	Beta-parvin OS=Mus musculus OX=10090 GN=Parvb PE=1 SV=1	Creatine	-0.437648	5.1622e-09	163	2.52396e-07	0.377157	6.95303e-07	163	0.000286727
P18654	Rps6ka3	Ribosomal protein S6 kinase alpha-3 OS=Mus musculus OX=10090 GN=Rps6ka3 PE=1 SV=2	Creatine	-0.437472	5.24384e-09	163	2.55904e-07	0.334364	1.28734e-05	163	0.00235199
Q920E5	Fdps	Farnesyl pyrophosphate synthase OS=Mus musculus OX=10090 GN=Fdps PE=1 SV=1	Theophylline	-0.437453	5.25245e-09	163	2.56267e-07	-0.250065	0.0012848	163	0.0482404
P46460	Nsf	Vesicle-fusing ATPase OS=Mus musculus OX=10090 GN=Nsf PE=1 SV=2	L-Arginine	-0.437282	5.33338e-09	163	2.59688e-07	0.319736	3.55824e-05	161	0.00475828
Q9JK48-2	Sh3glb1	Isoform 2 of Endophilin-B1 OS=Mus musculus OX=10090 GN=Sh3glb1	L-Arginine	-0.437139	5.40183e-09	163	2.62626e-07	0.277039	0.000374067	161	0.0225161
P55937	Golga3	Golgin subfamily A member 3 OS=Mus musculus OX=10090 GN=Golga3 PE=1 SV=3	trans-4-Hydroxy-L-proline	-0.437012	5.46361e-09	163	2.65199e-07	0.280336	0.000289522	163	0.0191381
P18181	Cd48	CD48 antigen OS=Mus musculus OX=10090 GN=Cd48 PE=1 SV=1	L-Carnitine	-0.436992	5.47321e-09	163	2.65613e-07	-0.275027	0.000380781	163	0.022774
P52479-2	Usp10	Isoform 2 of Ubiquitin carboxyl-terminal hydrolase 10 OS=Mus musculus OX=10090 GN=Usp10	L-Asparagine	-0.43693	5.50322e-09	163	2.66882e-07	-0.265165	0.000624406	163	0.0310424
P61028	Rab8b	Ras-related protein Rab-8B OS=Mus musculus OX=10090 GN=Rab8b PE=1 SV=1	L-Aspartic acid	-0.43681	5.56243e-09	163	2.69392e-07	0.342717	7.5269e-06	163	0.00162407
P29416	Hexa	Beta-hexosaminidase subunit alpha OS=Mus musculus OX=10090 GN=Hexa PE=1 SV=2	Creatine	-0.436796	5.5695e-09	163	2.69688e-07	0.301783	9.04302e-05	163	0.00891608
Q61133	Gstt2	Glutathione S-transferase theta-2 OS=Mus musculus OX=10090 GN=Gstt2 PE=1 SV=4	D-Glucose/Frucotose 6-phosphate	-0.436792	5.57165e-09	163	2.69773e-07	0.288591	0.000187015	163	0.014389
Q7TQK5	Ccdc93	Coiled-coil domain-containing protein 93 OS=Mus musculus OX=10090 GN=Ccdc93 PE=1 SV=1	N-Acetyl-L-aspartic acid	-0.436733	5.60086e-09	163	2.70924e-07	0.278493	0.00031861	163	0.0203509
Q8R2Q4	Gfm2	Ribosome-releasing factor 2, mitochondrial OS=Mus musculus OX=10090 GN=Gfm2 PE=1 SV=2	N-Acetylneuraminic acid	0.43672	5.60748e-09	163	2.71178e-07	-0.312847	4.78343e-05	163	0.00582713
Q9DBL7	Coasy	Bifunctional coenzyme A synthase OS=Mus musculus OX=10090 GN=Coasy PE=1 SV=2	N-Acetylneuraminic acid	0.436719	5.60796e-09	163	2.71195e-07	-0.33288	1.41385e-05	163	0.00251665
Q9Z0R4	Itsn1	Intersectin-1 OS=Mus musculus OX=10090 GN=Itsn1 PE=1 SV=2	Hydroxypalmitoyl-carnitine	-0.436691	5.62165e-09	163	2.71764e-07	0.268469	0.000530159	163	0.0280238
Q60936	Coq8a	Atypical kinase COQ8A, mitochondrial OS=Mus musculus OX=10090 GN=Coq8a PE=1 SV=2	xylose/ribose/arabinose	0.436627	5.65389e-09	163	2.73144e-07	0.452816	1.28773e-09	163	1.94497e-06
Q91VR2	Atp5f1c	ATP synthase subunit gamma, mitochondrial OS=Mus musculus OX=10090 GN=Atp5f1c PE=1 SV=1	L-Arginine	0.436572	5.68195e-09	163	2.7434e-07	-0.327939	2.16943e-05	161	0.00339833
Q4QQM4	Trp53i11	Tumor protein p53-inducible protein 11 OS=Mus musculus OX=10090 GN=Trp53i11 PE=1 SV=1	N-Acetyl-L-aspartic acid	-0.436553	5.69157e-09	163	2.74738e-07	0.28686	0.000205198	163	0.0153025
E9PVZ8	Golgb1	Golgi autoantigen, golgin subfamily b, macrogolgin 1 OS=Mus musculus OX=10090 GN=Golgb1 PE=1 SV=1	D-Glucose	-0.436455	5.74125e-09	163	2.76908e-07	-0.298376	0.000109464	163	0.0101283
P30416	Fkbp4	Peptidyl-prolyl cis-trans isomerase FKBP4 OS=Mus musculus OX=10090 GN=Fkbp4 PE=1 SV=5	Propionyl-carnitine	0.436406	5.7663e-09	163	2.78008e-07	0.251591	0.00119677	163	0.0462207
Q6R891	Ppp1r9b	Neurabin-2 OS=Mus musculus OX=10090 GN=Ppp1r9b PE=1 SV=1	N-Acetyl-L-aspartic acid	-0.436331	5.80486e-09	163	2.79664e-07	0.510781	3.25917e-12	163	1.25294e-08
Q64727	Vcl	Vinculin OS=Mus musculus OX=10090 GN=Vcl PE=1 SV=4	L-Arginine	-0.436311	5.81531e-09	163	2.8012e-07	0.254217	0.0011373	161	0.0448048
Q8BM55	Tmem214	Transmembrane protein 214 OS=Mus musculus OX=10090 GN=Tmem214 PE=1 SV=1	Creatinine	-0.436095	5.92813e-09	163	2.84997e-07	0.302725	8.57415e-05	163	0.0085976
Q80Y55	Bsdc1	BSD domain-containing protein 1 OS=Mus musculus OX=10090 GN=Bsdc1 PE=1 SV=1	D-Glucose	-0.436065	5.94352e-09	163	2.8564e-07	-0.293363	0.000144374	163	0.0121713
P30412	Ppic	Peptidyl-prolyl cis-trans isomerase C OS=Mus musculus OX=10090 GN=Ppic PE=1 SV=1	Creatine	-0.436046	5.95401e-09	163	2.86068e-07	0.25624	0.000961414	163	0.0404722
P30416	Fkbp4	Peptidyl-prolyl cis-trans isomerase FKBP4 OS=Mus musculus OX=10090 GN=Fkbp4 PE=1 SV=5	N-Acetyl-DL-glutamic acid	0.436043	5.95519e-09	163	2.86104e-07	0.258045	0.000882137	163	0.0384286
P10605	Ctsb	Cathepsin B OS=Mus musculus OX=10090 GN=Ctsb PE=1 SV=2	L-Anserine	-0.440874	6.02486e-09	159	2.89019e-07	-0.281823	0.00031964	159	0.020386
P55937	Golga3	Golgin subfamily A member 3 OS=Mus musculus OX=10090 GN=Golga3 PE=1 SV=3	Allantoin	-0.435898	6.03251e-09	163	2.89344e-07	0.3529	3.83016e-06	163	0.00100795
O54824	Il16	Pro-interleukin-16 OS=Mus musculus OX=10090 GN=Il16 PE=1 SV=3	Propionyl-carnitine	-0.435648	6.16798e-09	163	2.95181e-07	-0.25759	0.000901545	163	0.0389501
Q8K1I7	Wipf1	WAS/WASL-interacting protein family member 1 OS=Mus musculus OX=10090 GN=Wipf1 PE=1 SV=1	N-Acetyl-L-aspartic acid	-0.435471	6.26528e-09	163	2.99248e-07	0.484391	5.69882e-11	163	1.47122e-07
Q8BX90	Fndc3a	Fibronectin type-III domain-containing protein 3A OS=Mus musculus OX=10090 GN=Fndc3a PE=1 SV=3	Creatinine	-0.435451	6.27694e-09	163	2.99727e-07	0.298513	0.000108632	163	0.0100758
Q3THG9	Aarsd1	Alanyl-tRNA editing protein Aarsd1 OS=Mus musculus OX=10090 GN=Aarsd1 PE=1 SV=2	L-Carnitine	0.435376	6.3185e-09	163	3.01457e-07	0.307999	6.34294e-05	163	0.00703816
Q05186	Rcn1	Reticulocalbin-1 OS=Mus musculus OX=10090 GN=Rcn1 PE=1 SV=1	NAD	-0.435257	6.38536e-09	163	3.04232e-07	-0.26064	0.000778597	163	0.0355705
P35235-1	Ptpn11	Isoform 2 of Tyrosine-protein phosphatase non-receptor type 11 OS=Mus musculus OX=10090 GN=Ptpn11	xylose/ribose/arabinose	-0.435149	6.44712e-09	163	3.06749e-07	-0.304884	7.58427e-05	163	0.00794083
Q8R3V5	Sh3glb2	Endophilin-B2 OS=Mus musculus OX=10090 GN=Sh3glb2 PE=1 SV=2	L-Arginine	-0.435127	6.45978e-09	163	3.07241e-07	0.252774	0.00121619	161	0.0466663
A2RSJ4	Uhrf1bp1l	UHRF1-binding protein 1-like OS=Mus musculus OX=10090 GN=Uhrf1bp1l PE=1 SV=2	D-Glucose/Frucotose 6-phosphate	-0.435087	6.4824e-09	163	3.08185e-07	0.313609	4.57386e-05	163	0.00565989
Q9EQP2	Ehd4	EH domain-containing protein 4 OS=Mus musculus OX=10090 GN=Ehd4 PE=1 SV=1	L-Carnitine	-0.435071	6.49175e-09	163	3.08548e-07	-0.258432	0.000865933	163	0.0379703
E9Q616	Ahnak	AHNAK nucleoprotein (desmoyokin) OS=Mus musculus OX=10090 GN=Ahnak PE=1 SV=1	N-Acetyl-L-aspartic acid	-0.435039	6.5102e-09	163	3.09307e-07	0.324221	2.41989e-05	163	0.00366619
Q8BH64	Ehd2	EH domain-containing protein 2 OS=Mus musculus OX=10090 GN=Ehd2 PE=1 SV=1	Pantothenic acid	-0.435032	6.5139e-09	163	3.09475e-07	0.264805	0.000635532	163	0.0313869
Q6PGL7	Washc2	WASH complex subunit 2 OS=Mus musculus OX=10090 GN=Washc2 PE=1 SV=1	L-Aspartic acid	-0.434996	6.53495e-09	163	3.10382e-07	0.387303	3.26499e-07	163	0.000160116
E9PVZ8	Golgb1	Golgi autoantigen, golgin subfamily b, macrogolgin 1 OS=Mus musculus OX=10090 GN=Golgb1 PE=1 SV=1	L-Aspartic acid	-0.434974	6.54768e-09	163	3.10873e-07	0.257745	0.000894871	163	0.0387724
Q99LJ0	Cttnbp2nl	CTTNBP2 N-terminal-like protein OS=Mus musculus OX=10090 GN=Cttnbp2nl PE=1 SV=1	N-Acetyl-L-aspartic acid	-0.434924	6.57673e-09	163	3.12036e-07	0.429348	1.07262e-08	163	1.06613e-05
P21981	Tgm2	Protein-glutamine gamma-glutamyltransferase 2 OS=Mus musculus OX=10090 GN=Tgm2 PE=1 SV=4	xylose/ribose/arabinose	-0.434844	6.62329e-09	163	3.13961e-07	-0.362216	2.02188e-06	163	0.00063433
Q61753	Phgdh	D-3-phosphoglycerate dehydrogenase OS=Mus musculus OX=10090 GN=Phgdh PE=1 SV=3	N-Acetyl-DL-serine	-0.434838	6.62704e-09	163	3.14124e-07	0.291474	0.000633261	134	0.0313132
Q80Y55	Bsdc1	BSD domain-containing protein 1 OS=Mus musculus OX=10090 GN=Bsdc1 PE=1 SV=1	Methylglyoxal	-0.434834	6.62922e-09	163	3.14188e-07	-0.296117	0.000124087	163	0.0109943
O35344	Kpna3	Importin subunit alpha-4 OS=Mus musculus OX=10090 GN=Kpna3 PE=1 SV=1	Creatine	0.434823	6.63569e-09	163	3.14429e-07	-0.25553	0.000994372	163	0.0413157
Q3U182	Crtc2	CREB-regulated transcription coactivator 2 OS=Mus musculus OX=10090 GN=Crtc2 PE=1 SV=2	N-Acetyl-L-aspartic acid	-0.434814	6.64115e-09	163	3.14658e-07	0.255561	0.000992938	163	0.0412777
Q91VU6	Dcaf11	DDB1- and CUL4-associated factor 11 OS=Mus musculus OX=10090 GN=Dcaf11 PE=1 SV=1	Cytidine 5'-diphosphocholine	0.436023	6.64893e-09	162	3.14944e-07	-0.296861	0.00011908	163	0.0107044
P11835	Itgb2	Integrin beta-2 OS=Mus musculus OX=10090 GN=Itgb2 PE=1 SV=2	L-Carnitine	-0.434776	6.66327e-09	163	3.15503e-07	-0.258802	0.000850677	163	0.0375522
P50516	Atp6v1a	V-type proton ATPase catalytic subunit A OS=Mus musculus OX=10090 GN=Atp6v1a PE=1 SV=2	L-Arginine	-0.434773	6.66502e-09	163	3.15564e-07	0.27838	0.000349331	161	0.0215721
P43275	H1-1	Histone H1.1 OS=Mus musculus OX=10090 GN=H1-1 PE=1 SV=2	N-Acetyl-L-aspartic acid	-0.434622	6.75504e-09	163	3.19204e-07	0.418023	2.82033e-08	163	2.32066e-05
P03953	Cfd	Complement factor D OS=Mus musculus OX=10090 GN=Cfd PE=1 SV=1	L-Carnitine	0.434481	6.83972e-09	163	3.22692e-07	-0.267624	0.000552915	163	0.0287772
O35114	Scarb2	Lysosome membrane protein 2 OS=Mus musculus OX=10090 GN=Scarb2 PE=1 SV=3	N-Acetylneuraminic acid	0.434385	6.89796e-09	163	3.2524e-07	0.258052	0.000881848	163	0.03842
P62874	Gnb1	Guanine nucleotide-binding protein G(I)/G(S)/G(T) subunit beta-1 OS=Mus musculus OX=10090 GN=Gnb1 PE=1 SV=3	N-Acetyl-DL-glutamic acid	-0.434173	7.02808e-09	163	3.30702e-07	-0.287526	0.000198014	163	0.0149497
Q7TQK5	Ccdc93	Coiled-coil domain-containing protein 93 OS=Mus musculus OX=10090 GN=Ccdc93 PE=1 SV=1	L-Asparagine	-0.434139	7.04966e-09	163	3.31592e-07	0.279793	0.00029782	163	0.0194802
Q9ES70	Nek6	Serine/threonine-protein kinase Nek6 OS=Mus musculus OX=10090 GN=Nek6 PE=1 SV=1	Methylglyoxal	-0.43412	7.06148e-09	163	3.32085e-07	-0.309174	5.92637e-05	163	0.00672672
Q8BPM0	Daam1	Disheveled-associated activator of morphogenesis 1 OS=Mus musculus OX=10090 GN=Daam1 PE=1 SV=4	Butyryl-carnitine	-0.434	7.13621e-09	163	3.35117e-07	-0.258668	0.000856192	163	0.0377013
Q91WG2	Rabep2	Rab GTPase-binding effector protein 2 OS=Mus musculus OX=10090 GN=Rabep2 PE=1 SV=3	N-Acetyl-L-aspartic acid	-0.433918	7.18847e-09	163	3.37253e-07	0.255992	0.000972838	163	0.0407722
O35855	Bcat2	Branched-chain-amino-acid aminotransferase, mitochondrial OS=Mus musculus OX=10090 GN=Bcat2 PE=1 SV=2	Propionyl-carnitine	0.433914	7.19084e-09	163	3.37341e-07	-0.282147	0.000263355	163	0.0180046
Q6ZWQ9	Myl12a	Myosin, light chain 12A, regulatory, non-sarcomeric OS=Mus musculus OX=10090 GN=Myl12a PE=1 SV=1	L-Asparagine	-0.433913	7.19118e-09	163	3.37348e-07	0.258044	0.000882169	163	0.0384292
P16110	Lgals3	Galectin-3 OS=Mus musculus OX=10090 GN=Lgals3 PE=1 SV=3	Uridine	-0.4339	7.19937e-09	163	3.37693e-07	0.25604	0.000970598	163	0.0407183
Q8C0K5	Slc25a16	Graves disease carrier protein homolog OS=Mus musculus OX=10090 GN=Slc25a16 PE=1 SV=1	Pantothenic acid	0.433827	7.24592e-09	163	3.39645e-07	-0.358552	2.60581e-06	163	0.000763295
Q62432	Smad2	Mothers against decapentaplegic homolog 2 OS=Mus musculus OX=10090 GN=Smad2 PE=1 SV=2	Creatinine	-0.433752	7.29447e-09	163	3.41591e-07	-0.271737	0.000450018	163	0.0253075
Q9R0E1	Plod3	Multifunctional procollagen lysine hydroxylase and glycosyltransferase LH3 OS=Mus musculus OX=10090 GN=Plod3 PE=1 SV=1	NAD	-0.433752	7.29449e-09	163	3.41591e-07	-0.261356	0.000752089	163	0.0348114
Q9WTR1	Trpv2	Transient receptor potential cation channel subfamily V member 2 OS=Mus musculus OX=10090 GN=Trpv2 PE=1 SV=2	L-Carnitine	-0.4337	7.32773e-09	163	3.42979e-07	-0.274855	0.000692943	149	0.0331006
Q6ZQL4	Wdr43	WD repeat-containing protein 43 OS=Mus musculus OX=10090 GN=Wdr43 PE=1 SV=2	1.Hydroxy.2.naphthoic.acid	-0.433651	7.35952e-09	163	3.44224e-07	-0.262772	0.0010732	152	0.0432904
P70195	Psmb7	Proteasome subunit beta type-7 OS=Mus musculus OX=10090 GN=Psmb7 PE=1 SV=1	Creatine	-0.433604	7.39015e-09	163	3.4546e-07	-0.259195	0.000834777	163	0.0371136
P21981	Tgm2	Protein-glutamine gamma-glutamyltransferase 2 OS=Mus musculus OX=10090 GN=Tgm2 PE=1 SV=4	NAD	-0.433598	7.3937e-09	163	3.45555e-07	-0.316376	3.88333e-05	163	0.00505259
Q8BWR8	Rhpn2	Rhophilin-2 OS=Mus musculus OX=10090 GN=Rhpn2 PE=1 SV=2	L-Carnitine	0.433494	7.46229e-09	163	3.48327e-07	0.293773	0.000141169	163	0.0119873
Q99J39	Mlycd	Malonyl-CoA decarboxylase, mitochondrial OS=Mus musculus OX=10090 GN=Mlycd PE=1 SV=1	Cytidine 5'-monophosphate	0.43342	7.51115e-09	163	3.50304e-07	-0.252063	0.00117068	163	0.0455841
P99024	Tubb5	Tubulin beta-5 chain OS=Mus musculus OX=10090 GN=Tubb5 PE=1 SV=1	D-Glucose/Frucotose 6-phosphate	-0.433323	7.57498e-09	163	3.52967e-07	-0.268089	0.000540271	163	0.0283668
Q61072	Adam9	Disintegrin and metalloproteinase domain-containing protein 9 OS=Mus musculus OX=10090 GN=Adam9 PE=1 SV=2	Succinate semialdehyde	-0.433297	7.59276e-09	163	3.5368e-07	-0.296056	0.000124507	163	0.0110241
Q99MQ4	Aspn	Asporin OS=Mus musculus OX=10090 GN=Aspn PE=1 SV=1	N-Acetyl-L-aspartic acid	0.433267	7.61245e-09	163	3.54476e-07	0.313601	0.000103965	148	0.00978536
B1ASP2	Jak1	Tyrosine-protein kinase OS=Mus musculus OX=10090 GN=Jak1 PE=1 SV=1	L-Asparagine	-0.433241	7.63052e-09	163	3.55248e-07	0.264045	0.000659682	163	0.0320961
Q8VCM5	Mul1	Mitochondrial ubiquitin ligase activator of NFKB 1 OS=Mus musculus OX=10090 GN=Mul1 PE=1 SV=2	Ocatadecanoyl-carnitine	0.433185	7.66757e-09	163	3.56764e-07	-0.264403	0.000648217	163	0.0317576
Q9Z1E4	Gys1	Glycogen [starch] synthase, muscle OS=Mus musculus OX=10090 GN=Gys1 PE=1 SV=2	D-Glucose/Frucotose 6-phosphate	0.433158	7.68645e-09	163	3.57526e-07	0.265057	0.000627734	163	0.0311516
Q9DBG5	Plin3	Perilipin-3 OS=Mus musculus OX=10090 GN=Plin3 PE=1 SV=1	Methylglyoxal	-0.433105	7.72222e-09	163	3.59022e-07	-0.303366	8.26838e-05	163	0.00839672
P56382	Atp5f1e	ATP synthase subunit epsilon, mitochondrial OS=Mus musculus OX=10090 GN=Atp5f1e PE=1 SV=2	xylose/ribose/arabinose	0.433061	7.75207e-09	163	3.60267e-07	0.263153	0.000689118	163	0.0329823
P19253	Rpl13a	60S ribosomal protein L13a OS=Mus musculus OX=10090 GN=Rpl13a PE=1 SV=4	Creatinine	-0.432918	7.84995e-09	163	3.64178e-07	0.270787	0.000472079	163	0.0261001
Q99MB1	Tlr3	Toll-like receptor 3 OS=Mus musculus OX=10090 GN=Tlr3 PE=1 SV=2	Creatine	-0.432873	7.88112e-09	163	3.65412e-07	0.313799	4.52292e-05	163	0.0056217
Q810U5	Ccdc50	Coiled-coil domain-containing protein 50 OS=Mus musculus OX=10090 GN=Ccdc50 PE=1 SV=1	N-Acetyl-L-aspartic acid	-0.432822	7.91664e-09	163	3.66845e-07	0.433509	7.45239e-09	163	7.90336e-06
Q8BYW1	Arhgap25	Rho GTPase-activating protein 25 OS=Mus musculus OX=10090 GN=Arhgap25 PE=1 SV=2	L-Arginine	-0.432677	8.01811e-09	163	3.70986e-07	0.335433	1.36321e-05	161	0.00245219
Q5SUA5	Myo1g	Unconventional myosin-Ig OS=Mus musculus OX=10090 GN=Myo1g PE=1 SV=1	Propionyl-carnitine	-0.432669	8.02403e-09	163	3.712e-07	-0.308425	6.18885e-05	163	0.00692647
P35831	Ptpn12	Tyrosine-protein phosphatase non-receptor type 12 OS=Mus musculus OX=10090 GN=Ptpn12 PE=1 SV=3	xylose/ribose/arabinose	-0.432565	8.09746e-09	163	3.74206e-07	-0.277521	0.000335018	163	0.0209938
Q6P9Q6	Fkbp15	FK506-binding protein 15 OS=Mus musculus OX=10090 GN=Fkbp15 PE=1 SV=2	N-Acetyl-L-aspartic acid	-0.432541	8.11498e-09	163	3.74954e-07	0.345361	6.33018e-06	163	0.00143303
Q9DCH6	Zfand6	AN1-type zinc finger protein 6 OS=Mus musculus OX=10090 GN=Zfand6 PE=1 SV=1	Succinate	0.432513	8.13451e-09	163	3.75743e-07	-0.252184	0.00116408	163	0.0454253
Q61166	Mapre1	Microtubule-associated protein RP/EB family member 1 OS=Mus musculus OX=10090 GN=Mapre1 PE=1 SV=3	L-Aspartic acid	-0.432439	8.18777e-09	163	3.77879e-07	0.265813	0.000604789	163	0.0304444
P84096	Rhog	Rho-related GTP-binding protein RhoG OS=Mus musculus OX=10090 GN=Rhog PE=1 SV=1	NAD	-0.432436	8.18974e-09	163	3.77926e-07	-0.282546	0.000257888	163	0.0177561
Q9DCN2	Cyb5r3	NADH-cytochrome b5 reductase 3 OS=Mus musculus OX=10090 GN=Cyb5r3 PE=1 SV=3	N-Acetyl-L-aspartic acid	-0.432328	8.26803e-09	163	3.81001e-07	-0.262702	0.00070444	163	0.0334261
Q9R123	Naa80	N-alpha-acetyltransferase 80 OS=Mus musculus OX=10090 GN=Naa80 PE=2 SV=1	L-Alanine	-0.43217	8.38342e-09	163	3.85675e-07	0.298998	0.000449186	134	0.0252744
P25206	Mcm3	DNA replication licensing factor MCM3 OS=Mus musculus OX=10090 GN=Mcm3 PE=1 SV=2	Creatinine	-0.432003	8.50696e-09	163	3.90502e-07	-0.253738	0.00108221	163	0.0435049
Q08093	Cnn2	Calponin-2 OS=Mus musculus OX=10090 GN=Cnn2 PE=1 SV=1	6-gamma.gamma.Dimethylallylamino.purine	-0.435566	8.59477e-09	160	3.93898e-07	-0.271108	0.000464515	163	0.0258311
Q9Z2C4	Mtmr1	Myotubularin-related protein 1 OS=Mus musculus OX=10090 GN=Mtmr1 PE=1 SV=1	Creatinine	-0.431866	8.60958e-09	163	3.94422e-07	0.251008	0.00122972	163	0.0469932
P63038	Hspd1	60 kDa heat shock protein, mitochondrial OS=Mus musculus OX=10090 GN=Hspd1 PE=1 SV=1	Creatine	-0.431771	8.68147e-09	163	3.97377e-07	-0.306286	6.99953e-05	163	0.00752501
P07214	Sparc	SPARC OS=Mus musculus OX=10090 GN=Sparc PE=1 SV=1	Propionyl-carnitine	-0.431653	8.772e-09	163	4.01023e-07	-0.252702	0.00113618	163	0.0447782
Q99PT1	Arhgdia	Rho GDP-dissociation inhibitor 1 OS=Mus musculus OX=10090 GN=Arhgdia PE=1 SV=3	Cytidine 5'-monophosphate	-0.431614	8.80241e-09	163	4.02202e-07	0.263654	0.000672454	163	0.0324607
Q9WUM3	Coro1b	Coronin-1B OS=Mus musculus OX=10090 GN=Coro1b PE=1 SV=1	N-Acetyl-L-aspartic acid	-0.431541	8.85873e-09	163	4.04395e-07	0.413698	4.0419e-08	163	3.10914e-05
Q9Z2V4	Pck1	Phosphoenolpyruvate carboxykinase, cytosolic [GTP] OS=Mus musculus OX=10090 GN=Pck1 PE=1 SV=1	Adenosine	0.431373	8.99009e-09	163	4.09659e-07	0.250036	0.00128657	163	0.0482761
Q9CR68	Uqcrfs1	Cytochrome b-c1 complex subunit Rieske, mitochondrial OS=Mus musculus OX=10090 GN=Uqcrfs1 PE=1 SV=1	Cytidine 5'-monophosphate	0.431281	9.06252e-09	163	4.12541e-07	-0.305701	7.23826e-05	163	0.00769589
Q8BG81	Poldip3	Polymerase delta-interacting protein 3 OS=Mus musculus OX=10090 GN=Poldip3 PE=1 SV=1	L-Histidine	-0.431231	9.10172e-09	163	4.1415e-07	-0.253322	0.00110356	163	0.044036
P14069	S100a6	Protein S100-A6 OS=Mus musculus OX=10090 GN=S100a6 PE=1 SV=3	Propionyl-carnitine	-0.4311	9.20658e-09	163	4.18118e-07	-0.265494	0.000614358	163	0.0307344
Q9WV54	Asah1	Acid ceramidase OS=Mus musculus OX=10090 GN=Asah1 PE=1 SV=1	Creatine	-0.431085	9.21874e-09	163	4.18594e-07	0.301225	9.33176e-05	163	0.00910726
P13516	Scd1	Acyl-CoA desaturase 1 OS=Mus musculus OX=10090 GN=Scd1 PE=1 SV=2	trans-4-Hydroxy-L-proline	-0.430996	9.29115e-09	163	4.21536e-07	-0.287429	0.000199052	163	0.0149978
Q8BYW1	Arhgap25	Rho GTPase-activating protein 25 OS=Mus musculus OX=10090 GN=Arhgap25 PE=1 SV=2	Propionyl-carnitine	-0.430975	9.30782e-09	163	4.22225e-07	-0.308593	6.12875e-05	163	0.00688427
P58069	Rasa2	Ras GTPase-activating protein 2 OS=Mus musculus OX=10090 GN=Rasa2 PE=1 SV=2	L-Aspartic acid	-0.430846	9.41364e-09	163	4.26452e-07	0.376354	2.24082e-06	149	0.000684499
Q8VDD5	Myh9	Myosin-9 OS=Mus musculus OX=10090 GN=Myh9 PE=1 SV=4	N-Acetyl-L-aspartic acid	-0.43084	9.41849e-09	163	4.26594e-07	0.458104	7.80861e-10	163	1.3058e-06
Q9EPB4	Pycard	Apoptosis-associated speck-like protein containing a CARD OS=Mus musculus OX=10090 GN=Pycard PE=1 SV=1	L-Carnitine	-0.430818	9.43662e-09	163	4.27279e-07	-0.300007	9.993e-05	163	0.00953539
Q8R4U7	Luzp1	Leucine zipper protein 1 OS=Mus musculus OX=10090 GN=Luzp1 PE=1 SV=2	N-Acetyl-L-aspartic acid	-0.430684	9.54779e-09	163	4.31515e-07	0.293366	0.000144353	163	0.0121704
Q9D8B3	Chmp4b	Charged multivesicular body protein 4b OS=Mus musculus OX=10090 GN=Chmp4b PE=1 SV=2	L-Arginine	-0.430632	9.59142e-09	163	4.33235e-07	0.286693	0.000226836	161	0.0163438
P34022	Ranbp1	Ran-specific GTPase-activating protein OS=Mus musculus OX=10090 GN=Ranbp1 PE=1 SV=2	L-Aspartic acid	-0.430617	9.6035e-09	163	4.33692e-07	0.251445	0.00120492	163	0.0464059
P35951	Ldlr	Low-density lipoprotein receptor OS=Mus musculus OX=10090 GN=Ldlr PE=1 SV=2	Theophylline	-0.430297	9.8753e-09	163	4.44415e-07	-0.293605	0.000142475	163	0.0120619
Q9JKF1	Iqgap1	Ras GTPase-activating-like protein IQGAP1 OS=Mus musculus OX=10090 GN=Iqgap1 PE=1 SV=2	L-Aspartic acid	-0.430201	9.95898e-09	163	4.47766e-07	0.324759	2.34151e-05	163	0.00358627
Q91Z50	Fen1	Flap endonuclease 1 OS=Mus musculus OX=10090 GN=Fen1 PE=1 SV=1	N-Acetyl-L-aspartic acid	-0.430178	9.97914e-09	163	4.4855e-07	0.441088	3.79013e-09	163	4.60389e-06
Q91Z50	Fen1	Flap endonuclease 1 OS=Mus musculus OX=10090 GN=Fen1 PE=1 SV=1	N-Acetyl-DL-glutamic acid	-0.430131	1.00198e-08	163	4.50144e-07	-0.263952	0.000662704	163	0.0321869
Q9WV69	Dmtn	Dematin OS=Mus musculus OX=10090 GN=Dmtn PE=1 SV=1	L-Arginine	-0.429987	1.01461e-08	163	4.5518e-07	0.272346	0.000473951	161	0.0261632
P50171-2	Hsd17b8	Isoform Long of Estradiol 17-beta-dehydrogenase 8 OS=Mus musculus OX=10090 GN=Hsd17b8	Propionyl-carnitine	0.429974	1.01578e-08	163	4.55575e-07	0.269262	0.000509579	163	0.0273654
Q9DBR7	Ppp1r12a	Protein phosphatase 1 regulatory subunit 12A OS=Mus musculus OX=10090 GN=Ppp1r12a PE=1 SV=2	L-Arginine	-0.429963	1.01676e-08	163	4.5594e-07	0.294878	0.000146329	161	0.012277
Q9WUM4	Coro1c	Coronin-1C OS=Mus musculus OX=10090 GN=Coro1c PE=1 SV=2	L-Aspartic acid	-0.429937	1.01901e-08	163	4.56832e-07	0.266407	0.000587282	163	0.029891
Q9CPQ8	Atp5mg	ATP synthase subunit g, mitochondrial OS=Mus musculus OX=10090 GN=Atp5mg PE=1 SV=1	L-Arginine	0.42988	1.02413e-08	163	4.58782e-07	-0.349171	5.63399e-06	161	0.00132299
O35855	Bcat2	Branched-chain-amino-acid aminotransferase, mitochondrial OS=Mus musculus OX=10090 GN=Bcat2 PE=1 SV=2	Pantothenic acid	0.42988	1.0241e-08	163	4.58782e-07	0.290706	0.000166845	163	0.013386
Q3THG9	Aarsd1	Alanyl-tRNA editing protein Aarsd1 OS=Mus musculus OX=10090 GN=Aarsd1 PE=1 SV=2	Uridine	0.429853	1.02651e-08	163	4.59692e-07	-0.26756	0.000554686	163	0.0288376
O35215	Ddt	D-dopachrome decarboxylase OS=Mus musculus OX=10090 GN=Ddt PE=1 SV=3	Propionyl-carnitine	0.429797	1.03152e-08	163	4.61584e-07	0.271008	0.000466862	163	0.0259148
Q8C147	Dock8	Dedicator of cytokinesis protein 8 OS=Mus musculus OX=10090 GN=Dock8 PE=1 SV=4	xylose/ribose/arabinose	-0.429796	1.03167e-08	163	4.61619e-07	-0.265509	0.000613903	163	0.0307174
Q8BVN4	Mterf4	Transcription termination factor 4, mitochondrial OS=Mus musculus OX=10090 GN=Mterf4 PE=2 SV=1	Propionyl-carnitine	0.429745	1.0362e-08	163	4.63311e-07	0.286271	0.000401149	149	0.0235666
A6X940	Fermt2	Fermitin family homolog 2 (Fragment) OS=Mus musculus OX=10090 GN=Fermt2 PE=1 SV=1	Creatinine	-0.429734	1.0372e-08	163	4.63699e-07	0.359155	0.000168198	105	0.0134574
Q99J39	Mlycd	Malonyl-CoA decarboxylase, mitochondrial OS=Mus musculus OX=10090 GN=Mlycd PE=1 SV=1	Propionyl-carnitine	0.429663	1.04365e-08	163	4.66193e-07	0.293006	0.000147222	163	0.0123222
Q921C5-2	Bicd2	Isoform 2 of Protein bicaudal D homolog 2 OS=Mus musculus OX=10090 GN=Bicd2	O-Phosphorylethanolamine	-0.429646	1.04523e-08	163	4.66762e-07	0.370032	1.16447e-06	163	0.00042072
Q60875	Arhgef2	Rho guanine nucleotide exchange factor 2 OS=Mus musculus OX=10090 GN=Arhgef2 PE=1 SV=4	Ornithine	-0.429644	1.04536e-08	163	4.66803e-07	-0.276651	0.00035037	163	0.0216082
Q9QWR8	Naga	Alpha-N-acetylgalactosaminidase OS=Mus musculus OX=10090 GN=Naga PE=1 SV=2	Creatine	-0.429584	1.05089e-08	163	4.68997e-07	0.419667	2.45648e-08	163	2.07024e-05
P10922	H1-0	Histone H1.0 OS=Mus musculus OX=10090 GN=H1-0 PE=2 SV=4	Cytidine 5'-diphosphocholine	0.430793	1.05108e-08	162	4.69073e-07	0.298961	0.000105949	163	0.00990582
Q8QZY6	Tspan14	Tetraspanin-14 OS=Mus musculus OX=10090 GN=Tspan14 PE=1 SV=1	L-Arginine	-0.429425	1.06545e-08	163	4.74771e-07	0.279108	0.000618418	147	0.03086
Q8K3K7	Agpat2	1-acyl-sn-glycerol-3-phosphate acyltransferase beta OS=Mus musculus OX=10090 GN=Agpat2 PE=1 SV=1	N-Acetylneuraminic acid	0.42941	1.06688e-08	163	4.75368e-07	-0.25877	0.00085198	163	0.037591
Q8CG48	Smc2	Structural maintenance of chromosomes protein 2 OS=Mus musculus OX=10090 GN=Smc2 PE=1 SV=2	Propionyl-carnitine	-0.429385	1.06916e-08	163	4.76212e-07	-0.253823	0.0010779	163	0.0434002
O35114	Scarb2	Lysosome membrane protein 2 OS=Mus musculus OX=10090 GN=Scarb2 PE=1 SV=3	L-Carnitine	0.42928	1.07897e-08	163	4.80065e-07	-0.257373	0.000910942	163	0.0391817
A3KGB4	Tbc1d8b	TBC1 domain family member 8B OS=Mus musculus OX=10090 GN=Tbc1d8b PE=1 SV=1	Creatinine	-0.4292	1.08651e-08	163	4.82948e-07	0.271148	0.000463579	163	0.025796
P98192	Gnpat	Dihydroxyacetone phosphate acyltransferase OS=Mus musculus OX=10090 GN=Gnpat PE=1 SV=1	Creatine	-0.429095	1.09646e-08	163	4.86718e-07	-0.25663	0.000943781	163	0.0399981
P61226	Rap2b	Ras-related protein Rap-2b OS=Mus musculus OX=10090 GN=Rap2b PE=1 SV=1	N-Acetyl-DL-serine	-0.429063	1.09955e-08	163	4.87924e-07	0.355209	6.86204e-05	120	0.00741968
O35071	Kif1c	Kinesin-like protein KIF1C OS=Mus musculus OX=10090 GN=Kif1c PE=1 SV=2	Myristic acid	-0.429047	1.10104e-08	163	4.88478e-07	-0.263077	0.000691676	163	0.0330699
Q9CPW4	Arpc5	Actin-related protein 2/3 complex subunit 5 OS=Mus musculus OX=10090 GN=Arpc5 PE=1 SV=3	N-Acetyl-L-aspartic acid	-0.428954	1.10995e-08	163	4.91895e-07	0.487512	4.11435e-11	163	1.12368e-07
P62874	Gnb1	Guanine nucleotide-binding protein G(I)/G(S)/G(T) subunit beta-1 OS=Mus musculus OX=10090 GN=Gnb1 PE=1 SV=3	xylose/ribose/arabinose	-0.428931	1.11222e-08	163	4.92737e-07	-0.259369	0.000827836	163	0.0369203
Q64521	Gpd2	Glycerol-3-phosphate dehydrogenase, mitochondrial OS=Mus musculus OX=10090 GN=Gpd2 PE=1 SV=2	L-Carnitine	0.428886	1.11658e-08	163	4.94436e-07	0.300432	9.75748e-05	163	0.00937782
P35564	Canx	Calnexin OS=Mus musculus OX=10090 GN=Canx PE=1 SV=1	trans-4-Hydroxy-L-proline	-0.428838	1.12125e-08	163	4.96205e-07	0.259549	0.000820695	163	0.036733
Q9JJ00	Plscr1	Phospholipid scramblase 1 OS=Mus musculus OX=10090 GN=Plscr1 PE=1 SV=1	Creatine	-0.428826	1.12242e-08	163	4.96658e-07	0.266031	0.000598293	163	0.030243
Q8CI04	Cog3	Conserved oligomeric Golgi complex subunit 3 OS=Mus musculus OX=10090 GN=Cog3 PE=1 SV=3	Inosine 5'-monophosphate	-0.428708	1.13397e-08	163	5.0109e-07	-0.273333	0.0004151	163	0.0240573
Q99JY3	Gimap4	GTPase IMAP family member 4 OS=Mus musculus OX=10090 GN=Gimap4 PE=1 SV=2	Creatine	-0.428584	1.14622e-08	163	5.05775e-07	0.294182	0.000138042	163	0.0118106
Q61768	Kif5b	Kinesin-1 heavy chain OS=Mus musculus OX=10090 GN=Kif5b PE=1 SV=3	Pyruvate	-0.428574	1.14721e-08	163	5.06155e-07	0.260919	0.00076816	163	0.03527
Q9Z2Q6	Septin5	Septin-5 OS=Mus musculus OX=10090 GN=Septin5 PE=1 SV=2	Creatine	-0.42848	1.15656e-08	163	5.09694e-07	0.347637	0.000107158	119	0.00998415
P55937	Golga3	Golgin subfamily A member 3 OS=Mus musculus OX=10090 GN=Golga3 PE=1 SV=3	N-Acetyl-L-aspartic acid	-0.428374	1.16728e-08	163	5.13748e-07	0.31537	4.12224e-05	163	0.00526678
Q8BMK4	Ckap4	Cytoskeleton-associated protein 4 OS=Mus musculus OX=10090 GN=Ckap4 PE=1 SV=2	L-Carnitine	-0.42835	1.16966e-08	163	5.14681e-07	-0.252042	0.00117181	163	0.0456086
Q504M2	Pdp2	Pyruvate dehyrogenase phosphatase catalytic subunit 2 OS=Mus musculus OX=10090 GN=Pdp2 PE=1 SV=1	Ocatadecanoyl-carnitine	0.428326	1.17217e-08	163	5.15644e-07	-0.277967	0.000327405	163	0.0206941
Q8C0L9	Gpcpd1	Glycerophosphocholine phosphodiesterase GPCPD1 OS=Mus musculus OX=10090 GN=Gpcpd1 PE=1 SV=1	Inosine 5'-monophosphate	0.428247	1.18014e-08	163	5.18708e-07	0.264746	0.000637375	163	0.0314418
P84096	Rhog	Rho-related GTP-binding protein RhoG OS=Mus musculus OX=10090 GN=Rhog PE=1 SV=1	N-Acetyl-L-aspartic acid	-0.42816	1.18917e-08	163	5.22203e-07	0.510826	3.24252e-12	163	1.25107e-08
Q99PT1	Arhgdia	Rho GDP-dissociation inhibitor 1 OS=Mus musculus OX=10090 GN=Arhgdia PE=1 SV=3	N-Acetyl-L-aspartic acid	-0.428066	1.19889e-08	163	5.25845e-07	0.539593	1.06803e-13	163	6.6215e-10
P09242	Alpl	Alkaline phosphatase, tissue-nonspecific isozyme OS=Mus musculus OX=10090 GN=Alpl PE=1 SV=2	Creatine	-0.427999	1.20577e-08	163	5.2848e-07	0.392872	2.90337e-06	133	0.000827451
Q8CE96	Trmt6	tRNA (adenine(58)-N(1))-methyltransferase non-catalytic subunit TRM6 OS=Mus musculus OX=10090 GN=Trmt6 PE=1 SV=1	L-Histidine	-0.427976	1.20823e-08	163	5.29418e-07	-0.285622	0.00021919	163	0.0159738
O54724	Cavin1	Caveolae-associated protein 1 OS=Mus musculus OX=10090 GN=Cavin1 PE=1 SV=1	N-Acetyl-L-aspartic acid	-0.427887	1.2176e-08	163	5.32986e-07	0.249659	0.00130921	163	0.0487636
Q9R0E1	Plod3	Multifunctional procollagen lysine hydroxylase and glycosyltransferase LH3 OS=Mus musculus OX=10090 GN=Plod3 PE=1 SV=1	D-Glucose/Frucotose 6-phosphate	-0.427864	1.21995e-08	163	5.33859e-07	-0.268093	0.000540164	163	0.0283654
Q9D823	Rpl37	60S ribosomal protein L37 OS=Mus musculus OX=10090 GN=Rpl37 PE=3 SV=3	Cytidine 5'-diphosphocholine	0.428903	1.23783e-08	162	5.40641e-07	0.294952	0.000132323	163	0.0114908
P02301	H3-5	Histone H3.3C OS=Mus musculus OX=10090 GN=H3-5 PE=3 SV=3	Theophylline	0.427613	1.24672e-08	163	5.44155e-07	0.278129	0.000324666	163	0.0205909
Q01730	Rsu1	Ras suppressor protein 1 OS=Mus musculus OX=10090 GN=Rsu1 PE=1 SV=3	L-Asparagine	-0.42736	1.27436e-08	163	5.54625e-07	0.303894	8.02406e-05	163	0.00823392
Q99LB4	Capg	Capping protein (Actin filament), gelsolin-like OS=Mus musculus OX=10090 GN=Capg PE=1 SV=1	Succinate semialdehyde	-0.427051	1.30872e-08	163	5.67707e-07	-0.286353	0.000210826	163	0.0155663
O88967	Yme1l1	ATP-dependent zinc metalloprotease YME1L1 OS=Mus musculus OX=10090 GN=Yme1l1 PE=1 SV=1	Creatine	-0.426996	1.31496e-08	163	5.69992e-07	-0.259002	0.000842542	163	0.0373354
Q9D187	Ciao2b	Cytosolic iron-sulfur assembly component 2B OS=Mus musculus OX=10090 GN=Ciao2b PE=1 SV=1	L-Lysine	-0.426968	1.31819e-08	163	5.71319e-07	0.27019	0.000486443	163	0.0265873
Q922D8	Mthfd1	C-1-tetrahydrofolate synthase, cytoplasmic OS=Mus musculus OX=10090 GN=Mthfd1 PE=1 SV=4	D-Glucose/Frucotose 6-phosphate	-0.426966	1.31839e-08	163	5.71389e-07	0.371095	1.07908e-06	163	0.000398107
Q99JT1	Gatb	Glutamyl-tRNA(Gln) amidotransferase subunit B, mitochondrial OS=Mus musculus OX=10090 GN=Gatb PE=1 SV=1	L-Carnitine	0.426832	1.33375e-08	163	5.76832e-07	0.25837	0.000868518	163	0.0380416
P24549	Aldh1a1	Retinal dehydrogenase 1 OS=Mus musculus OX=10090 GN=Aldh1a1 PE=1 SV=5	Uridine 5'-monophosphate	-0.426783	1.33934e-08	163	5.79021e-07	-0.298317	0.000109827	163	0.0101539
Q9JHU4	Dync1h1	Cytoplasmic dynein 1 heavy chain 1 OS=Mus musculus OX=10090 GN=Dync1h1 PE=1 SV=2	Ornithine	-0.426657	1.35396e-08	163	5.84722e-07	-0.287547	0.000197794	163	0.014941
Q3UMB5	Smcr8	Guanine nucleotide exchange protein SMCR8 OS=Mus musculus OX=10090 GN=Smcr8 PE=1 SV=2	Uracil	0.426621	1.35818e-08	163	5.86302e-07	0.313368	4.6393e-05	163	0.0057162
P62482	Kcnab2	Voltage-gated potassium channel subunit beta-2 OS=Mus musculus OX=10090 GN=Kcnab2 PE=1 SV=1	L-Carnitine	-0.426617	1.35862e-08	163	5.86465e-07	-0.338069	1.01657e-05	163	0.00199949
Q05186	Rcn1	Reticulocalbin-1 OS=Mus musculus OX=10090 GN=Rcn1 PE=1 SV=1	Creatine	-0.426577	1.36335e-08	163	5.88279e-07	0.27603	0.000361719	163	0.0220463
A2BH40	Arid1a	AT-rich interactive domain-containing protein 1A OS=Mus musculus OX=10090 GN=Arid1a PE=1 SV=1	L-Aspartic acid	-0.42653	1.3689e-08	163	5.90393e-07	0.322152	2.7448e-05	163	0.00400406
E9Q3X0	Mvp	Major vault protein OS=Mus musculus OX=10090 GN=Mvp PE=1 SV=1	xylose/ribose/arabinose	-0.426515	1.37068e-08	163	5.90994e-07	-0.426868	1.32958e-08	163	1.26524e-05
O35129	Phb2	Prohibitin-2 OS=Mus musculus OX=10090 GN=Phb2 PE=1 SV=1	Propionyl-carnitine	0.426456	1.37759e-08	163	5.9355e-07	0.289258	0.000180424	163	0.0140644
Q8CG48	Smc2	Structural maintenance of chromosomes protein 2 OS=Mus musculus OX=10090 GN=Smc2 PE=1 SV=2	xylose/ribose/arabinose	-0.426433	1.38043e-08	163	5.94644e-07	-0.294404	0.000136369	163	0.0117132
P11352	Gpx1	Glutathione peroxidase 1 OS=Mus musculus OX=10090 GN=Gpx1 PE=1 SV=2	O-Phosphorylethanolamine	-0.426355	1.38973e-08	163	5.9808e-07	-0.28125	0.000276034	163	0.0185586
O70145	Ncf2	Neutrophil cytosol factor 2 OS=Mus musculus OX=10090 GN=Ncf2 PE=1 SV=1	Succinate semialdehyde	-0.426353	1.38996e-08	163	5.98166e-07	-0.278763	0.000601782	148	0.030355
Q9WV68	Decr2	Peroxisomal 2,4-dienoyl-CoA reductase OS=Mus musculus OX=10090 GN=Decr2 PE=1 SV=1	Theophylline	0.42634	1.39149e-08	163	5.98684e-07	-0.274827	0.0003847	163	0.0229336
Q3UIA2	Arhgap17	Rho GTPase-activating protein 17 OS=Mus musculus OX=10090 GN=Arhgap17 PE=1 SV=1	L-Arginine	-0.426324	1.39334e-08	163	5.99348e-07	0.254009	0.00114838	161	0.0450539
G5E8V9	Arfip1	ADP-ribosylation factor-interacting protein 1 OS=Mus musculus OX=10090 GN=Arfip1 PE=1 SV=1	Inosine 5'-monophosphate	-0.426284	1.39821e-08	163	6.01144e-07	-0.315181	4.1686e-05	163	0.00531104
Q9Z2Z6	Slc25a20	Mitochondrial carnitine/acylcarnitine carrier protein OS=Mus musculus OX=10090 GN=Slc25a20 PE=1 SV=1	Propionyl-carnitine	0.426137	1.41606e-08	163	6.07718e-07	0.283815	0.000241212	163	0.0170151
Q8VE38	Oxnad1	Oxidoreductase NAD-binding domain-containing protein 1 OS=Mus musculus OX=10090 GN=Oxnad1 PE=1 SV=2	Acetyl-L-carnitine	0.425857	1.4505e-08	163	6.20279e-07	0.250266	0.00127288	163	0.0479635
Q8VE91	Retreg1	Reticulophagy regulator 1 OS=Mus musculus OX=10090 GN=Retreg1 PE=1 SV=2	Creatine	0.608227	1.45349e-08	72	6.2137e-07	0.316354	0.00113193	103	0.0446838
P51569	Gla	Alpha-galactosidase A OS=Mus musculus OX=10090 GN=Gla PE=1 SV=1	N-Acetyl-L-aspartic acid	-0.425785	1.4595e-08	163	6.23512e-07	0.359295	2.4758e-06	163	0.000734396
Q71RI9	Kyat3	Kynurenine--oxoglutarate transaminase 3 OS=Mus musculus OX=10090 GN=Kyat3 PE=1 SV=1	Succinate semialdehyde	0.425645	1.47723e-08	163	6.30248e-07	0.3224	2.70386e-05	163	0.00396216
Q9WTK5	Nfkb2	Nuclear factor NF-kappa-B p100 subunit OS=Mus musculus OX=10090 GN=Nfkb2 PE=1 SV=1	N-Acetyl-DL-glutamic acid	-0.425619	1.48047e-08	163	6.31442e-07	-0.283494	0.000245341	163	0.017203
Q5XJY4	Parl	Presenilins-associated rhomboid-like protein, mitochondrial OS=Mus musculus OX=10090 GN=Parl PE=1 SV=1	Uridine 5'-monophosphate	0.425492	1.49666e-08	163	6.37624e-07	-0.254289	0.00105446	163	0.0428187
Q91YR1	Twf1	Twinfilin-1 OS=Mus musculus OX=10090 GN=Twf1 PE=1 SV=2	NAD	-0.425462	1.50057e-08	163	6.39029e-07	-0.256674	0.000941803	163	0.0399478
Q99KE1	Me2	NAD-dependent malic enzyme, mitochondrial OS=Mus musculus OX=10090 GN=Me2 PE=1 SV=1	Creatine	-0.425442	1.50313e-08	163	6.39958e-07	0.303614	8.15288e-05	163	0.00832025
O55098	Stk10	Serine/threonine-protein kinase 10 OS=Mus musculus OX=10090 GN=Stk10 PE=1 SV=2	N-Acetyl-L-aspartic acid	-0.425312	1.51996e-08	163	6.46155e-07	0.48238	7.01816e-11	163	1.74802e-07
Q61586	Gpam	Glycerol-3-phosphate acyltransferase 1, mitochondrial OS=Mus musculus OX=10090 GN=Gpam PE=1 SV=2	L-Dihydroorotic acid	0.425216	1.53253e-08	163	6.50805e-07	-0.321114	2.923e-05	163	0.00418151
Q61586	Gpam	Glycerol-3-phosphate acyltransferase 1, mitochondrial OS=Mus musculus OX=10090 GN=Gpam PE=1 SV=2	Adenosine	0.42516	1.53996e-08	163	6.53423e-07	-0.301322	9.28132e-05	163	0.00907218
P42208	Septin2	Septin-2 OS=Mus musculus OX=10090 GN=Septin2 PE=1 SV=2	xylose/ribose/arabinose	-0.424962	1.56638e-08	163	6.63186e-07	-0.278064	0.000325752	163	0.0206283
Q64311	Ntan1	Protein N-terminal asparagine amidohydrolase OS=Mus musculus OX=10090 GN=Ntan1 PE=1 SV=3	Adenine	-0.424955	1.56723e-08	163	6.63502e-07	-0.253821	0.00107799	163	0.0434019
Q8BYW1	Arhgap25	Rho GTPase-activating protein 25 OS=Mus musculus OX=10090 GN=Arhgap25 PE=1 SV=2	L-Carnitine	-0.424784	1.59041e-08	163	6.72287e-07	-0.273187	0.000418192	163	0.0241697
Q03265	Atp5f1a	ATP synthase subunit alpha, mitochondrial OS=Mus musculus OX=10090 GN=Atp5f1a PE=1 SV=1	L-Arginine	0.424732	1.59747e-08	163	6.74914e-07	-0.362156	2.35046e-06	161	0.0007073
P14901	Hmox1	Heme oxygenase 1 OS=Mus musculus OX=10090 GN=Hmox1 PE=1 SV=1	Methylglyoxal	-0.424666	1.60662e-08	163	6.78159e-07	-0.279217	0.000306872	163	0.0198567
Q9WV32	Arpc1b	Actin-related protein 2/3 complex subunit 1B OS=Mus musculus OX=10090 GN=Arpc1b PE=1 SV=4	N-Acetyl-L-aspartic acid	-0.424659	1.60747e-08	163	6.7849e-07	0.471904	2.03157e-10	163	4.26426e-07
Q61074	Ppm1g	Protein phosphatase 1G OS=Mus musculus OX=10090 GN=Ppm1g PE=1 SV=3	Creatine	-0.424658	1.60763e-08	163	6.78537e-07	0.295717	0.000126857	163	0.0111641
Q9JLV1	Bag3	BAG family molecular chaperone regulator 3 OS=Mus musculus OX=10090 GN=Bag3 PE=1 SV=2	Cytidine 5'-diphosphocholine	-0.425828	1.61183e-08	162	6.80156e-07	-0.250346	0.00126818	163	0.0478519
P15208	Insr	Insulin receptor OS=Mus musculus OX=10090 GN=Insr PE=1 SV=2	Butyryl-carnitine	0.424549	1.62276e-08	163	6.84185e-07	-0.248793	0.00136266	163	0.049898
Q504M2	Pdp2	Pyruvate dehyrogenase phosphatase catalytic subunit 2 OS=Mus musculus OX=10090 GN=Pdp2 PE=1 SV=1	Cytidine 5'-monophosphate	0.424486	1.6315e-08	163	6.87395e-07	-0.27735	0.000337992	163	0.021116
P48036	Anxa5	Annexin A5 OS=Mus musculus OX=10090 GN=Anxa5 PE=1 SV=1	xylose/ribose/arabinose	-0.424447	1.63696e-08	163	6.8933e-07	-0.28574	0.000217824	163	0.0159109
Q9ESP1	Sdf2l1	Stromal cell-derived factor 2-like protein 1 OS=Mus musculus OX=10090 GN=Sdf2l1 PE=1 SV=2	CDP-ethanolamine	-0.424423	1.64031e-08	163	6.90509e-07	0.350018	4.6484e-06	163	0.0011584
A3KMP2	Ttc38	Tetratricopeptide repeat protein 38 OS=Mus musculus OX=10090 GN=Ttc38 PE=1 SV=2	D-Glucose	0.424261	1.66323e-08	163	6.98974e-07	0.275362	0.00037431	163	0.0225239
Q8CGK3	Lonp1	Lon protease homolog, mitochondrial OS=Mus musculus OX=10090 GN=Lonp1 PE=1 SV=2	L-Arginine	-0.423994	1.70162e-08	163	7.13108e-07	-0.306838	7.52877e-05	161	0.00790417
F6XJP7	Pcsk6	Proprotein convertase subtilisin/kexin type 6 OS=Mus musculus OX=10090 GN=Pcsk6 PE=1 SV=1	L-Histidine	-0.423915	1.71319e-08	163	7.1743e-07	0.265107	0.000626168	163	0.031103
Q80TY0	Fnbp1	Formin-binding protein 1 OS=Mus musculus OX=10090 GN=Fnbp1 PE=1 SV=2	xylose/ribose/arabinose	-0.423905	1.71454e-08	163	7.17904e-07	-0.26845	0.000530666	163	0.02804
Q9QYJ0	Dnaja2	DnaJ homolog subfamily A member 2 OS=Mus musculus OX=10090 GN=Dnaja2 PE=1 SV=1	Creatine	-0.423883	1.71788e-08	163	7.1921e-07	-0.301041	9.42909e-05	163	0.00916894
P49813	Tmod1	Tropomodulin-1 OS=Mus musculus OX=10090 GN=Tmod1 PE=1 SV=2	L-Carnitine	-0.423857	1.72162e-08	163	7.20639e-07	-0.29294	0.000147756	163	0.0123523
Q9DBL7	Coasy	Bifunctional coenzyme A synthase OS=Mus musculus OX=10090 GN=Coasy PE=1 SV=2	CDP-ethanolamine	0.423831	1.72549e-08	163	7.21941e-07	-0.337419	1.05983e-05	163	0.00205431
P28656	Nap1l1	Nucleosome assembly protein 1-like 1 OS=Mus musculus OX=10090 GN=Nap1l1 PE=1 SV=2	Creatine	-0.423751	1.73735e-08	163	7.2628e-07	0.33	1.69369e-05	163	0.0028559
G5E829	Atp2b1	Plasma membrane calcium-transporting ATPase 1 OS=Mus musculus OX=10090 GN=Atp2b1 PE=1 SV=1	Creatine	-0.423647	1.75278e-08	163	7.31813e-07	0.2982	0.000110546	163	0.0102008
P03953	Cfd	Complement factor D OS=Mus musculus OX=10090 GN=Cfd PE=1 SV=1	L-Asparagine	0.423629	1.75544e-08	163	7.32718e-07	0.263188	0.000687933	163	0.0329464
Q9WVA4	Tagln2	Transgelin-2 OS=Mus musculus OX=10090 GN=Tagln2 PE=1 SV=4	Cytidine 5'-monophosphate	-0.423609	1.75844e-08	163	7.33801e-07	0.27731	0.000338683	163	0.0211486
Q02248	Ctnnb1	Catenin beta-1 OS=Mus musculus OX=10090 GN=Ctnnb1 PE=1 SV=1	Creatinine	-0.423598	1.76018e-08	163	7.34436e-07	0.315673	4.04875e-05	163	0.00519896
O35969-2	Gamt	Isoform 2 of Guanidinoacetate N-methyltransferase OS=Mus musculus OX=10090 GN=Gamt	Succinate semialdehyde	-0.42355	1.76739e-08	163	7.37013e-07	0.334975	1.23842e-05	163	0.00229063
Q9JKF1	Iqgap1	Ras GTPase-activating-like protein IQGAP1 OS=Mus musculus OX=10090 GN=Iqgap1 PE=1 SV=2	N-Acetyl-DL-serine	-0.423507	1.77381e-08	163	7.39193e-07	0.41491	3.65602e-08	163	2.87348e-05
S4R270	Bin2	Bridging integrator 2 OS=Mus musculus OX=10090 GN=Bin2 PE=1 SV=1	Creatine	-0.423444	1.78347e-08	163	7.42721e-07	0.383301	4.4128e-07	163	0.000203396
Q9CQF6	Aasdhppt	L-aminoadipate-semialdehyde dehydrogenase-phosphopantetheinyl transferase OS=Mus musculus OX=10090 GN=Aasdhppt PE=1 SV=1	CDP-ethanolamine	0.423246	1.81373e-08	163	7.53762e-07	-0.289673	0.000176432	163	0.0138643
Q9CQI6	Cotl1	Coactosin-like protein OS=Mus musculus OX=10090 GN=Cotl1 PE=1 SV=3	Succinate semialdehyde	-0.423238	1.81506e-08	163	7.54286e-07	-0.32793	1.92613e-05	163	0.00312589
P52875	Tmem165	Transmembrane protein 165 OS=Mus musculus OX=10090 GN=Tmem165 PE=1 SV=2	NAD	-0.425587	1.82369e-08	161	7.57478e-07	-0.318079	0.000201844	132	0.0151375
P15261	Ifngr1	Interferon gamma receptor 1 OS=Mus musculus OX=10090 GN=Ifngr1 PE=1 SV=3	CDP-ethanolamine	-0.423179	1.82411e-08	163	7.57627e-07	0.273841	0.000757756	148	0.0349812
P19096	Fasn	Fatty acid synthase OS=Mus musculus OX=10090 GN=Fasn PE=1 SV=2	Theophylline	-0.42316	1.8271e-08	163	7.58625e-07	-0.399448	1.27696e-07	163	7.62948e-05
Q8C0K5	Slc25a16	Graves disease carrier protein homolog OS=Mus musculus OX=10090 GN=Slc25a16 PE=1 SV=1	Cytidine 5'-monophosphate	0.42316	1.82719e-08	163	7.58643e-07	-0.279892	0.000296291	163	0.019412
Q6VN19	Ranbp10	Ran-binding protein 10 OS=Mus musculus OX=10090 GN=Ranbp10 PE=1 SV=2	L-Dihydroorotic acid	-0.423135	1.83102e-08	163	7.60045e-07	-0.288005	0.000192996	163	0.0147036
Q9EPK2-2	Rp2	Isoform 2 of Protein XRP2 OS=Mus musculus OX=10090 GN=Rp2	L-Arginine	-0.423098	1.83681e-08	163	7.62084e-07	0.262532	0.000767063	161	0.0352348
Q8BZN6-3	Dock10	Isoform 3 of Dedicator of cytokinesis protein 10 OS=Mus musculus OX=10090 GN=Dock10	Propionyl-carnitine	-0.423053	1.84385e-08	163	7.64622e-07	-0.263433	0.000679735	163	0.0326932
Q9CZR8	Tsfm	Elongation factor Ts, mitochondrial OS=Mus musculus OX=10090 GN=Tsfm PE=1 SV=1	L-Carnitine	0.422929	1.86347e-08	163	7.71571e-07	0.307758	6.43165e-05	163	0.00710786
Q9Z0R6	Itsn2	Intersectin-2 OS=Mus musculus OX=10090 GN=Itsn2 PE=1 SV=2	N-Acetyl-L-aspartic acid	-0.422905	1.86726e-08	163	7.7301e-07	0.357053	2.88805e-06	163	0.000824526
Q9CWW7	Cxxc1	CXXC-type zinc finger protein 1 OS=Mus musculus OX=10090 GN=Cxxc1 PE=1 SV=1	Creatine	-0.422871	1.87259e-08	163	7.74749e-07	0.283041	0.000251264	163	0.0174666
P11352	Gpx1	Glutathione peroxidase 1 OS=Mus musculus OX=10090 GN=Gpx1 PE=1 SV=2	N-Acetyl-L-aspartic acid	-0.422854	1.87536e-08	163	7.75734e-07	-0.268862	0.000519863	163	0.0276823
Q8K3X4	Irf2bpl	Probable E3 ubiquitin-protein ligase IRF2BPL OS=Mus musculus OX=10090 GN=Irf2bpl PE=1 SV=1	Creatine	-0.422769	1.88897e-08	163	7.80636e-07	0.310864	0.000114007	149	0.0103926
Q9WUK2	Eif4h	Eukaryotic translation initiation factor 4H OS=Mus musculus OX=10090 GN=Eif4h PE=1 SV=3	Creatinine	-0.422728	1.8956e-08	163	7.82984e-07	0.308514	6.15694e-05	163	0.00690387
P52479-2	Usp10	Isoform 2 of Ubiquitin carboxyl-terminal hydrolase 10 OS=Mus musculus OX=10090 GN=Usp10	Creatine	-0.422708	1.89888e-08	163	7.84192e-07	-0.249687	0.00130749	163	0.0487262
Q6PDL0	Dync1li2	Cytoplasmic dynein 1 light intermediate chain 2 OS=Mus musculus OX=10090 GN=Dync1li2 PE=1 SV=2	L-Aspartic acid	-0.422662	1.90621e-08	163	7.86747e-07	0.306753	6.81472e-05	163	0.00738394
Q60634	Flot2	Flotillin-2 OS=Mus musculus OX=10090 GN=Flot2 PE=1 SV=2	L-Valine	-0.422564	1.92219e-08	163	7.92583e-07	-0.299197	0.000104565	163	0.00982322
Q8BRK8	Prkaa2	5'-AMP-activated protein kinase catalytic subunit alpha-2 OS=Mus musculus OX=10090 GN=Prkaa2 PE=1 SV=3	Uracil	-0.422558	1.92326e-08	163	7.92947e-07	-0.337664	1.04329e-05	163	0.00203544
Q8BRN9	Cc2d1b	Coiled-coil and C2 domain-containing protein 1B OS=Mus musculus OX=10090 GN=Cc2d1b PE=1 SV=1	N-Acetyl-L-aspartic acid	-0.422549	1.92461e-08	163	7.93372e-07	0.438172	4.92569e-09	163	5.69244e-06
Q3UV70	Pdp1	[Pyruvate dehydrogenase [acetyl-transferring]]-phosphatase 1, mitochondrial OS=Mus musculus OX=10090 GN=Pdp1 PE=1 SV=1	N-Acetylneuraminic acid	-0.42254	1.92611e-08	163	7.93895e-07	0.274853	0.000384181	163	0.0229109
P67778	Phb	Prohibitin OS=Mus musculus OX=10090 GN=Phb PE=1 SV=1	Propionyl-carnitine	0.422478	1.93631e-08	163	7.976e-07	0.278682	0.000315515	163	0.0202208
O70172	Pip4k2a	Phosphatidylinositol 5-phosphate 4-kinase type-2 alpha OS=Mus musculus OX=10090 GN=Pip4k2a PE=1 SV=1	xylose/ribose/arabinose	-0.42246	1.93932e-08	163	7.9861e-07	-0.25683	0.000934807	163	0.0397735
Q9DC63	Fbxo3	F-box only protein 3 OS=Mus musculus OX=10090 GN=Fbxo3 PE=1 SV=1	Creatinine	-0.422451	1.94076e-08	163	7.99089e-07	-0.26774	0.000549736	163	0.02868
Q5I012	Slc38a10	Putative sodium-coupled neutral amino acid transporter 10 OS=Mus musculus OX=10090 GN=Slc38a10 PE=1 SV=2	Methylglyoxal	-0.422367	1.95462e-08	163	8.04147e-07	-0.285836	0.000216711	163	0.0158591
P70315	Was	Wiskott-Aldrich syndrome protein homolog OS=Mus musculus OX=10090 GN=Was PE=1 SV=1	Creatine	-0.42235	1.95748e-08	163	8.0517e-07	0.334838	1.24928e-05	163	0.00230308
Q08122-4	Tle3	Isoform 4 of Transducin-like enhancer protein 3 OS=Mus musculus OX=10090 GN=Tle3	Creatine	-0.422326	1.96148e-08	163	8.06668e-07	0.413944	3.96049e-08	163	3.06175e-05
Q9Z2Z6	Slc25a20	Mitochondrial carnitine/acylcarnitine carrier protein OS=Mus musculus OX=10090 GN=Slc25a20 PE=1 SV=1	Cytidine 5'-monophosphate	0.422287	1.96797e-08	163	8.08817e-07	-0.268248	0.000536022	163	0.0282248
Q64727	Vcl	Vinculin OS=Mus musculus OX=10090 GN=Vcl PE=1 SV=4	L-Tryptophan	-0.422236	1.9766e-08	163	8.11929e-07	0.279446	0.000303247	163	0.0197132
Q9D6Z0	Alkbh7	Alpha-ketoglutarate-dependent dioxygenase alkB homolog 7, mitochondrial OS=Mus musculus OX=10090 GN=Alkbh7 PE=1 SV=1	Propionyl-carnitine	0.422191	1.98419e-08	163	8.14577e-07	0.266163	0.000594429	163	0.0301201
Q9D3G5	Stx11	Syntaxin-11 OS=Mus musculus OX=10090 GN=Stx11 PE=1 SV=1	Creatine	-0.514365	1.99159e-08	105	8.17111e-07	0.326869	0.00034195	116	0.0212759
Q9ES74	Nek7	Serine/threonine-protein kinase Nek7 OS=Mus musculus OX=10090 GN=Nek7 PE=1 SV=1	D-Glucose/Frucotose 6-phosphate	0.422135	1.99365e-08	163	8.17821e-07	-0.328596	1.84822e-05	163	0.0030342
Q9JL62	Gltp	Glycolipid transfer protein OS=Mus musculus OX=10090 GN=Gltp PE=1 SV=3	L-Carnitine	-0.422103	1.99901e-08	163	8.19734e-07	-0.264517	0.000644592	163	0.0316573
P97310	Mcm2	DNA replication licensing factor MCM2 OS=Mus musculus OX=10090 GN=Mcm2 PE=1 SV=3	Succinate semialdehyde	-0.42191	2.03206e-08	163	8.31321e-07	-0.352008	4.06747e-06	163	0.00105096
Q9R0L6-2	Pcm1	Isoform 2 of Pericentriolar material 1 protein OS=Mus musculus OX=10090 GN=Pcm1	xylose/ribose/arabinose	-0.421814	2.04862e-08	163	8.3701e-07	-0.324495	2.37969e-05	163	0.00362547
Q921W0	Chmp1a	Charged multivesicular body protein 1a OS=Mus musculus OX=10090 GN=Chmp1a PE=1 SV=1	Maleate	-0.421813	2.04875e-08	163	8.37045e-07	0.291447	0.00016027	163	0.0130275
Q61233	Lcp1	Plastin-2 OS=Mus musculus OX=10090 GN=Lcp1 PE=1 SV=4	N-Acetyl-L-aspartic acid	-0.421704	2.06776e-08	163	8.43706e-07	0.420503	2.28919e-08	163	1.95901e-05
P49710	Hcls1	Hematopoietic lineage cell-specific protein OS=Mus musculus OX=10090 GN=Hcls1 PE=1 SV=2	Succinate semialdehyde	-0.421676	2.0728e-08	163	8.45535e-07	-0.311521	5.16969e-05	163	0.00613919
Q60787	Lcp2	Lymphocyte cytosolic protein 2 OS=Mus musculus OX=10090 GN=Lcp2 PE=1 SV=2	Creatine	-0.440653	2.08481e-08	148	8.49808e-07	0.298314	0.000109847	163	0.0101548
Q6A065	Cep170	Centrosomal protein of 170 kDa OS=Mus musculus OX=10090 GN=Cep170 PE=1 SV=2	Pyruvate	-0.421588	2.08836e-08	163	8.51039e-07	0.313214	4.6814e-05	163	0.00575034
Q3TBT3-2	Sting1	Isoform 2 of Stimulator of interferon genes protein OS=Mus musculus OX=10090 GN=Sting1	N-Acetyl-L-aspartic acid	-0.421582	2.08927e-08	163	8.51348e-07	0.451953	1.39618e-09	163	2.07334e-06
P28474	Adh5	Alcohol dehydrogenase class-3 OS=Mus musculus OX=10090 GN=Adh5 PE=1 SV=3	D-Glucose/Frucotose 6-phosphate	-0.421548	2.09542e-08	163	8.53348e-07	0.361283	2.15748e-06	163	0.000664978
B1AZP2	Dlgap4	Disks large-associated protein 4 OS=Mus musculus OX=10090 GN=Dlgap4 PE=1 SV=1	Succinate semialdehyde	-0.421457	2.11169e-08	163	8.59025e-07	-0.302614	8.62812e-05	163	0.00863417
Q9WUX5	Irag1	Inositol 1,4,5-triphosphate receptor associated 1 OS=Mus musculus OX=10090 GN=Irag1 PE=1 SV=2	Creatine	-0.421356	2.12977e-08	163	8.65177e-07	0.393627	6.82224e-07	149	0.000282706
Q3TXS7	Psmd1	26S proteasome non-ATPase regulatory subunit 1 OS=Mus musculus OX=10090 GN=Psmd1 PE=1 SV=1	Propionyl-carnitine	-0.421305	2.13893e-08	163	8.68463e-07	0.253135	0.00111333	163	0.0442629
Q9Z2G6	Sel1l	Protein sel-1 homolog 1 OS=Mus musculus OX=10090 GN=Sel1l PE=1 SV=2	Pyruvate	-0.421234	2.15193e-08	163	8.73025e-07	0.268107	0.000539804	163	0.0283529
Q61233	Lcp1	Plastin-2 OS=Mus musculus OX=10090 GN=Lcp1 PE=1 SV=4	Succinate semialdehyde	-0.421194	2.15919e-08	163	8.75537e-07	-0.272376	0.000435719	163	0.0248081
Q8R5A3	Apbb1ip	Amyloid beta A4 precursor protein-binding family B member 1-interacting protein OS=Mus musculus OX=10090 GN=Apbb1ip PE=1 SV=2	Succinate semialdehyde	-0.421185	2.16083e-08	163	8.76025e-07	-0.334856	1.24787e-05	163	0.00230171
Q8R3F5	Mcat	Malonyl-CoA-acyl carrier protein transacylase, mitochondrial OS=Mus musculus OX=10090 GN=Mcat PE=1 SV=3	NAD	0.421025	2.19031e-08	163	8.86389e-07	0.278404	0.000320079	163	0.020401
O08529	Capn2	Calpain-2 catalytic subunit OS=Mus musculus OX=10090 GN=Capn2 PE=1 SV=4	L-Carnitine	-0.420908	2.21215e-08	163	8.93994e-07	0.264874	0.000633389	163	0.0313151
P25206	Mcm3	DNA replication licensing factor MCM3 OS=Mus musculus OX=10090 GN=Mcm3 PE=1 SV=2	N-Acetyl-L-aspartic acid	-0.420855	2.22194e-08	163	8.9726e-07	0.334657	1.26369e-05	163	0.00232064
Q9WUK2	Eif4h	Eukaryotic translation initiation factor 4H OS=Mus musculus OX=10090 GN=Eif4h PE=1 SV=3	L-Glutamine	-0.420811	2.23028e-08	163	9.0015e-07	0.251565	0.00119819	163	0.0462455
P38647	Hspa9	Stress-70 protein, mitochondrial OS=Mus musculus OX=10090 GN=Hspa9 PE=1 SV=3	L-Arginine	-0.420798	2.23279e-08	163	9.00993e-07	-0.287327	0.000219371	161	0.0159815
Q9Z0F8	Adam17	Disintegrin and metalloproteinase domain-containing protein 17 OS=Mus musculus OX=10090 GN=Adam17 PE=1 SV=3	L-Arginine	-0.420793	2.23377e-08	163	9.01307e-07	0.30871	6.76696e-05	161	0.00734566
Q91VC9	Ghitm	Growth hormone-inducible transmembrane protein OS=Mus musculus OX=10090 GN=Ghitm PE=1 SV=1	L-Carnitine	0.420779	2.23632e-08	163	9.02151e-07	0.330505	1.64112e-05	163	0.00279346
P58281-2	Opa1	Isoform 2 of Dynamin-like 120 kDa protein, mitochondrial OS=Mus musculus OX=10090 GN=Opa1	NAD	0.420773	2.2374e-08	163	9.02552e-07	0.261758	0.000737537	163	0.0344015
Q9ES46	Parvb	Beta-parvin OS=Mus musculus OX=10090 GN=Parvb PE=1 SV=1	Uracil	0.420716	2.2482e-08	163	9.06264e-07	0.28357	0.000244359	163	0.0171592
Q66JS6	Eif3j2	Eukaryotic translation initiation factor 3 subunit J-B OS=Mus musculus OX=10090 GN=Eif3j2 PE=1 SV=1	L-Aspartic acid	-0.420697	2.25191e-08	163	9.07466e-07	0.268378	0.000532554	163	0.0281028
Q9DCN1	Nudt12	Peroxisomal NADH pyrophosphatase NUDT12 OS=Mus musculus OX=10090 GN=Nudt12 PE=1 SV=1	Creatinine	-0.420546	2.28081e-08	163	9.17775e-07	-0.268535	0.000528417	163	0.0279687
Q99MZ3	Mlxipl	Carbohydrate-responsive element-binding protein OS=Mus musculus OX=10090 GN=Mlxipl PE=1 SV=1	Uridine 5'-monophosphate	0.420535	2.28299e-08	163	9.18617e-07	-0.306159	7.05097e-05	163	0.00756078
Q9D3D9	Atp5f1d	ATP synthase subunit delta, mitochondrial OS=Mus musculus OX=10090 GN=Atp5f1d PE=1 SV=1	xylose/ribose/arabinose	0.420459	2.2976e-08	163	9.23898e-07	0.268678	0.000524649	163	0.0278452
Q62245	Sos1	Son of sevenless homolog 1 OS=Mus musculus OX=10090 GN=Sos1 PE=1 SV=2	L-Asparagine	-0.420439	2.30156e-08	163	9.25266e-07	-0.369332	1.22419e-06	163	0.000437272
Q8BUB4	Wdfy2	WD repeat and FYVE domain-containing protein 2 OS=Mus musculus OX=10090 GN=Wdfy2 PE=1 SV=2	L-Aspartic acid	-0.420364	2.31613e-08	163	9.30201e-07	0.309868	5.69225e-05	163	0.00654572
Q05D44	Eif5b	Eukaryotic translation initiation factor 5B OS=Mus musculus OX=10090 GN=Eif5b PE=1 SV=2	D-Glucose	-0.420356	2.31767e-08	163	9.30654e-07	-0.315919	3.99013e-05	163	0.00514523
Q8K1B8	Fermt3	Fermitin family homolog 3 OS=Mus musculus OX=10090 GN=Fermt3 PE=1 SV=1	L-Carnitine	-0.420313	2.32618e-08	163	9.33579e-07	-0.295385	0.000129204	163	0.0113018
Q91YX0	Themis2	Protein THEMIS2 OS=Mus musculus OX=10090 GN=Themis2 PE=1 SV=2	N-Acetyl-L-aspartic acid	-0.420308	2.32709e-08	163	9.33906e-07	0.337473	1.05613e-05	163	0.00205031
Q8R0Y8	Slc25a42	Mitochondrial coenzyme A transporter SLC25A42 OS=Mus musculus OX=10090 GN=Slc25a42 PE=1 SV=1	Propionyl-carnitine	0.420266	2.33531e-08	163	9.36865e-07	0.321171	2.91293e-05	163	0.00417104
Q6ZWQ9	Myl12a	Myosin, light chain 12A, regulatory, non-sarcomeric OS=Mus musculus OX=10090 GN=Myl12a PE=1 SV=1	Cytidine 5'-monophosphate	-0.420235	2.34156e-08	163	9.38995e-07	0.292877	0.000148264	163	0.0123831
Q3U1Z5	Gpsm3	G-protein-signaling modulator 3 OS=Mus musculus OX=10090 GN=Gpsm3 PE=1 SV=2	N-Acetyl-L-aspartic acid	-0.422526	2.36156e-08	161	9.45701e-07	0.566043	2.43521e-06	60	0.000725398
P51830	Adcy9	Adenylate cyclase type 9 OS=Mus musculus OX=10090 GN=Adcy9 PE=1 SV=1	D-Glucose	0.420082	2.37195e-08	163	9.4933e-07	0.276393	0.00035505	163	0.0217948
Q9WV70	Noc2l	Nucleolar complex protein 2 homolog OS=Mus musculus OX=10090 GN=Noc2l PE=1 SV=2	2/3-phosphoglycerate	-0.422464	2.37387e-08	161	9.5002e-07	0.259671	0.000815881	163	0.0365955
Q80ZX0	Sec24b	Sec24-related gene family, member B (S. cerevisiae) OS=Mus musculus OX=10090 GN=Sec24b PE=1 SV=1	L-Anserine	-0.424868	2.37938e-08	159	9.5196e-07	-0.303287	0.000101885	159	0.00965688
Q8C052	Map1s	Microtubule-associated protein 1S OS=Mus musculus OX=10090 GN=Map1s PE=1 SV=2	L-Aspartic acid	-0.420006	2.3871e-08	163	9.54684e-07	0.282209	0.000262501	163	0.0179682
Q9CQW2	Arl8b	ADP-ribosylation factor-like protein 8B OS=Mus musculus OX=10090 GN=Arl8b PE=1 SV=1	Creatine	-0.419974	2.39361e-08	163	9.57039e-07	0.258217	0.000874879	163	0.038229
Q99JI6	Rap1b	Ras-related protein Rap-1b OS=Mus musculus OX=10090 GN=Rap1b PE=1 SV=2	L-Asparagine	-0.419764	2.43633e-08	163	9.71562e-07	0.311476	5.18333e-05	163	0.00614771
Q9ES52	Inpp5d	Phosphatidylinositol 3,4,5-trisphosphate 5-phosphatase 1 OS=Mus musculus OX=10090 GN=Inpp5d PE=1 SV=2	Creatine	-0.419678	2.45409e-08	163	9.77863e-07	0.3557	3.16778e-06	163	0.000881152
Q99LB2	Dhrs4	Dehydrogenase/reductase SDR family member 4 OS=Mus musculus OX=10090 GN=Dhrs4 PE=1 SV=3	L-Carnitine	0.419373	2.51798e-08	163	1.00032e-06	0.357133	2.87229e-06	163	0.000820897
Q69ZN7	Myof	Myoferlin OS=Mus musculus OX=10090 GN=Myof PE=1 SV=2	Succinate semialdehyde	-0.419117	2.57275e-08	163	1.01899e-06	-0.317938	3.53801e-05	163	0.00474318
P42208	Septin2	Septin-2 OS=Mus musculus OX=10090 GN=Septin2 PE=1 SV=2	Methylglyoxal	-0.419115	2.57322e-08	163	1.01909e-06	-0.280401	0.000288546	163	0.0190977
Q62418	Dbnl	Drebrin-like protein OS=Mus musculus OX=10090 GN=Dbnl PE=1 SV=2	N-Acetyl-L-aspartic acid	-0.419033	2.59109e-08	163	1.02482e-06	0.498748	1.23856e-11	163	3.98234e-08
E9QM38	Slc12a2	Solute carrier family 12 member 2 OS=Mus musculus OX=10090 GN=Slc12a2 PE=1 SV=1	Adenosine	0.418958	2.60735e-08	163	1.03062e-06	0.315911	3.9919e-05	163	0.0051462
Q6R891	Ppp1r9b	Neurabin-2 OS=Mus musculus OX=10090 GN=Ppp1r9b PE=1 SV=1	Palmitoylcarnitine	-0.418957	2.60763e-08	163	1.0307e-06	0.283361	0.000247058	163	0.0172769
P97797-2	Sirpa	Isoform 2 of Tyrosine-protein phosphatase non-receptor type substrate 1 OS=Mus musculus OX=10090 GN=Sirpa	Palmitoylcarnitine	-0.418919	2.61604e-08	163	1.03341e-06	0.262989	0.000694634	163	0.0331402
Q1HDU4	Arhgap9	ArhGAP9 OS=Mus musculus OX=10090 GN=Arhgap9 PE=1 SV=1	NAD	-0.59278	2.6307e-08	74	1.03843e-06	-0.291498	0.000324954	148	0.0205986
P62320	Snrpd3	Small nuclear ribonucleoprotein Sm D3 OS=Mus musculus OX=10090 GN=Snrpd3 PE=1 SV=1	L-Anserine	-0.423607	2.64345e-08	159	1.04283e-06	0.263696	0.000783693	159	0.0357103
Q64433	Hspe1	10 kDa heat shock protein, mitochondrial OS=Mus musculus OX=10090 GN=Hspe1 PE=1 SV=2	Propionyl-carnitine	0.418735	2.65671e-08	163	1.04716e-06	0.272269	0.000438077	163	0.0248852
Q99PT1	Arhgdia	Rho GDP-dissociation inhibitor 1 OS=Mus musculus OX=10090 GN=Arhgdia PE=1 SV=3	CDP-ethanolamine	-0.418732	2.65731e-08	163	1.04734e-06	0.266123	0.000595577	163	0.0301531
Q9CXJ4	Abcb8	Mitochondrial potassium channel ATP-binding subunit OS=Mus musculus OX=10090 GN=Abcb8 PE=1 SV=1	N-Acetylneuraminic acid	0.41873	2.65783e-08	163	1.04752e-06	-0.282123	0.000263692	163	0.0180247
Q91VT4	Cbr4	Carbonyl reductase family member 4 OS=Mus musculus OX=10090 GN=Cbr4 PE=1 SV=2	Propionyl-carnitine	0.418583	2.69072e-08	163	1.05851e-06	0.287311	0.000200305	163	0.0150599
P31532	Saa4	Serum amyloid A-4 protein OS=Mus musculus OX=10090 GN=Saa4 PE=1 SV=2	L-Valine	-0.418567	2.69437e-08	163	1.05972e-06	-0.297317	0.000116108	163	0.0105246
Q8R5J9	Arl6ip5	PRA1 family protein 3 OS=Mus musculus OX=10090 GN=Arl6ip5 PE=1 SV=2	NAD	-0.418488	2.71241e-08	163	1.06587e-06	-0.287134	0.000202217	163	0.0151538
Q9R0X4	Acot9	Acyl-coenzyme A thioesterase 9, mitochondrial OS=Mus musculus OX=10090 GN=Acot9 PE=1 SV=1	L-Arginine	-0.418484	2.71329e-08	163	1.06615e-06	0.295693	0.000139983	161	0.0119239
P97499	Tep1	Telomerase protein component 1 OS=Mus musculus OX=10090 GN=Tep1 PE=1 SV=1	D-Glucose	-0.418468	2.71704e-08	163	1.06746e-06	-0.303409	8.24794e-05	163	0.00838139
Q8BWT1	Acaa2	3-ketoacyl-CoA thiolase, mitochondrial OS=Mus musculus OX=10090 GN=Acaa2 PE=1 SV=3	NAD	0.418407	2.73094e-08	163	1.07209e-06	0.286631	0.000207722	163	0.015416
Q9D6M3	Slc25a22	Mitochondrial glutamate carrier 1 OS=Mus musculus OX=10090 GN=Slc25a22 PE=1 SV=1	Uridine	0.418404	2.73146e-08	163	1.07225e-06	0.262832	0.000699999	163	0.0332967
Q5XJY4	Parl	Presenilins-associated rhomboid-like protein, mitochondrial OS=Mus musculus OX=10090 GN=Parl PE=1 SV=1	Ocatadecanoyl-carnitine	0.418326	2.7495e-08	163	1.07823e-06	-0.250764	0.00124379	163	0.0473213
Q9JIF7	Copb1	Coatomer subunit beta OS=Mus musculus OX=10090 GN=Copb1 PE=1 SV=1	Inosine 5'-monophosphate	-0.418304	2.75468e-08	163	1.07992e-06	-0.266273	0.000591186	163	0.0300153
P48036	Anxa5	Annexin A5 OS=Mus musculus OX=10090 GN=Anxa5 PE=1 SV=1	Succinate semialdehyde	-0.418304	2.75461e-08	163	1.07992e-06	-0.296505	0.00012145	163	0.0108439
Q3TBT3-2	Sting1	Isoform 2 of Stimulator of interferon genes protein OS=Mus musculus OX=10090 GN=Sting1	L-Arginine	-0.418263	2.76402e-08	163	1.08324e-06	0.296308	0.000135355	161	0.0116542
P48025	Syk	Tyrosine-protein kinase SYK OS=Mus musculus OX=10090 GN=Syk PE=1 SV=2	Propionyl-carnitine	-0.418252	2.76652e-08	163	1.08407e-06	-0.298856	0.000106577	163	0.00994613
Q8BIJ6	Iars2	Isoleucine--tRNA ligase, mitochondrial OS=Mus musculus OX=10090 GN=Iars2 PE=1 SV=1	Creatine	-0.418187	2.78178e-08	163	1.08898e-06	-0.29792	0.00011228	163	0.0102919
P39061	Col18a1	Collagen alpha-1(XVIII) chain OS=Mus musculus OX=10090 GN=Col18a1 PE=1 SV=4	L-Carnitine	-0.418152	2.78993e-08	163	1.09164e-06	-0.268202	0.00053726	163	0.0282654
Q91XU3	Pip4k2c	Phosphatidylinositol 5-phosphate 4-kinase type-2 gamma OS=Mus musculus OX=10090 GN=Pip4k2c PE=1 SV=1	L-Lysine	-0.418113	2.79909e-08	163	1.09474e-06	-0.267344	0.000560644	163	0.0290339
Q8R5A3	Apbb1ip	Amyloid beta A4 precursor protein-binding family B member 1-interacting protein OS=Mus musculus OX=10090 GN=Apbb1ip PE=1 SV=2	Creatine	-0.418082	2.80636e-08	163	1.09716e-06	0.353664	3.63738e-06	163	0.000973495
Q6PB93	Galnt2	Polypeptide N-acetylgalactosaminyltransferase 2 OS=Mus musculus OX=10090 GN=Galnt2 PE=1 SV=1	Methylglyoxal	-0.418069	2.80937e-08	163	1.09819e-06	-0.260285	0.00079207	163	0.0359308
Q5SUA5	Myo1g	Unconventional myosin-Ig OS=Mus musculus OX=10090 GN=Myo1g PE=1 SV=1	Creatine	-0.418045	2.81502e-08	163	1.10007e-06	0.299902	0.000100517	163	0.00957363
P28654	Dcn	Decorin OS=Mus musculus OX=10090 GN=Dcn PE=1 SV=1	N-Acetyl-L-aspartic acid	0.417887	2.85247e-08	163	1.11281e-06	0.391714	2.33186e-07	163	0.000123482
Q9WUM4	Coro1c	Coronin-1C OS=Mus musculus OX=10090 GN=Coro1c PE=1 SV=2	N-Acetyl-L-aspartic acid	-0.41786	2.859e-08	163	1.11518e-06	0.455791	9.72897e-10	163	1.55231e-06
Q80SY4	Mib1	E3 ubiquitin-protein ligase MIB1 OS=Mus musculus OX=10090 GN=Mib1 PE=1 SV=1	D-Glucose/Frucotose 6-phosphate	-0.417855	2.86032e-08	163	1.1156e-06	0.264699	0.000638874	163	0.0314851
Q62523	Zyx	Zyxin OS=Mus musculus OX=10090 GN=Zyx PE=1 SV=2	L-Asparagine	-0.417471	2.95359e-08	163	1.14668e-06	0.293352	0.000144463	163	0.0121756
Q01405	Sec23a	Protein transport protein Sec23A OS=Mus musculus OX=10090 GN=Sec23a PE=1 SV=2	6-gamma.gamma.Dimethylallylamino.purine	-0.420975	2.97353e-08	160	1.15333e-06	0.269091	0.000513946	163	0.0274983
P13516	Scd1	Acyl-CoA desaturase 1 OS=Mus musculus OX=10090 GN=Scd1 PE=1 SV=2	Acrylic.acid	-0.41734	2.98616e-08	163	1.15755e-06	-0.269808	0.000495838	163	0.0268922
Q9QYA2	Tomm40	Mitochondrial import receptor subunit TOM40 homolog OS=Mus musculus OX=10090 GN=Tomm40 PE=1 SV=3	NAD	0.417277	3.002e-08	163	1.16283e-06	0.271149	0.000463558	163	0.025796
P62874	Gnb1	Guanine nucleotide-binding protein G(I)/G(S)/G(T) subunit beta-1 OS=Mus musculus OX=10090 GN=Gnb1 PE=1 SV=3	NAD	-0.41716	3.03153e-08	163	1.17304e-06	-0.302874	8.50206e-05	163	0.00855077
Q8C6E0	Cfap36	Cilia- and flagella-associated protein 36 OS=Mus musculus OX=10090 GN=Cfap36 PE=1 SV=1	L-Carnitine	-0.434703	3.03367e-08	149	1.17368e-06	0.259987	0.000803549	163	0.0362493
Q60716	P4ha2	Prolyl 4-hydroxylase subunit alpha-2 OS=Mus musculus OX=10090 GN=P4ha2 PE=1 SV=1	L-Tyrosine	-0.417131	3.03881e-08	163	1.1753e-06	-0.299095	0.000905239	120	0.0390463
P43275	H1-1	Histone H1.1 OS=Mus musculus OX=10090 GN=H1-1 PE=1 SV=2	L-Arginine	-0.417095	3.04788e-08	163	1.17833e-06	0.303929	8.87309e-05	161	0.00880129
P63260	Actg1	Actin, cytoplasmic 2 OS=Mus musculus OX=10090 GN=Actg1 PE=1 SV=1	Propionyl-carnitine	-0.416897	3.09884e-08	163	1.19546e-06	-0.308695	6.09288e-05	163	0.00685343
P52633	Stat6	Signal transducer and transcription activator 6 OS=Mus musculus OX=10090 GN=Stat6 PE=1 SV=2	L-Aspartic acid	-0.416738	3.14005e-08	163	1.20922e-06	0.299259	0.000104205	163	0.00980104
Q921W0	Chmp1a	Charged multivesicular body protein 1a OS=Mus musculus OX=10090 GN=Chmp1a PE=1 SV=1	malate	-0.416693	3.15192e-08	163	1.2133e-06	0.292297	0.000153025	163	0.0126567
P58069	Rasa2	Ras GTPase-activating protein 2 OS=Mus musculus OX=10090 GN=Rasa2 PE=1 SV=2	Creatine	-0.41667	3.15813e-08	163	1.21548e-06	0.399839	4.37419e-07	149	0.00020183
O88455	Dhcr7	7-dehydrocholesterol reductase OS=Mus musculus OX=10090 GN=Dhcr7 PE=1 SV=1	malate	-0.416607	3.1746e-08	163	1.22102e-06	-0.367673	1.37766e-06	163	0.000476854
P61226	Rap2b	Ras-related protein Rap-2b OS=Mus musculus OX=10090 GN=Rap2b PE=1 SV=1	Cytidine	-0.416599	3.17671e-08	163	1.22163e-06	0.424744	1.33078e-06	120	0.000464332
Q3UFK8	Frmd8	FERM domain-containing protein 8 OS=Mus musculus OX=10090 GN=Frmd8 PE=1 SV=2	NAD	-0.416592	3.17868e-08	163	1.22219e-06	-0.272775	0.000796092	148	0.0360539
P83741-3	Wnk1	Isoform 3 of Serine/threonine-protein kinase WNK1 OS=Mus musculus OX=10090 GN=Wnk1	L-Aspartic acid	-0.41657	3.18444e-08	163	1.22414e-06	0.314792	4.26549e-05	163	0.00540262
P47757-4	Capzb	Isoform 3 of F-actin-capping protein subunit beta OS=Mus musculus OX=10090 GN=Capzb	L-Aspartic acid	-0.416433	3.22117e-08	163	1.23638e-06	0.305376	7.3742e-05	163	0.00778968
O35153	Bet1l	BET1-like protein OS=Mus musculus OX=10090 GN=Bet1l PE=3 SV=1	Creatinine	-0.416421	3.22436e-08	163	1.23746e-06	0.266454	0.00058594	163	0.0298467
Q9EPK2-2	Rp2	Isoform 2 of Protein XRP2 OS=Mus musculus OX=10090 GN=Rp2	L-Aspartic acid	-0.416254	3.26957e-08	163	1.25234e-06	0.287084	0.000202755	163	0.0151854
Q8C147	Dock8	Dedicator of cytokinesis protein 8 OS=Mus musculus OX=10090 GN=Dock8 PE=1 SV=4	Creatine	-0.416113	3.3082e-08	163	1.26505e-06	0.344319	6.77856e-06	163	0.00150531
Q9JJ28	Flii	Protein flightless-1 homolog OS=Mus musculus OX=10090 GN=Flii PE=1 SV=1	Cytidine 5'-monophosphate	-0.415868	3.37621e-08	163	1.28807e-06	0.299667	0.000101849	163	0.00965526
Q922Q4	Pycr2	Pyrroline-5-carboxylate reductase 2 OS=Mus musculus OX=10090 GN=Pycr2 PE=1 SV=1	Creatine	-0.415847	3.38209e-08	163	1.28997e-06	0.390888	2.48441e-07	163	0.000129505
Q6NZJ6-2	Eif4g1	Isoform 2 of Eukaryotic translation initiation factor 4 gamma 1 OS=Mus musculus OX=10090 GN=Eif4g1	L-Asparagine	-0.415653	3.43717e-08	163	1.30813e-06	-0.29335	0.000144478	163	0.0121756
Q9ERS5	Plekha2	Pleckstrin homology domain-containing family A member 2 OS=Mus musculus OX=10090 GN=Plekha2 PE=1 SV=1	Propionyl-carnitine	-0.415594	3.45421e-08	163	1.3136e-06	-0.287479	0.000378096	149	0.0226755
Q8CGB3-3	Uaca	Isoform 3 of Uveal autoantigen with coiled-coil domains and ankyrin repeats OS=Mus musculus OX=10090 GN=Uaca	L-Arginine	-0.415583	3.45731e-08	163	1.31444e-06	0.308199	6.96727e-05	161	0.00749869
Q8BL66	Eea1	Early endosome antigen 1 OS=Mus musculus OX=10090 GN=Eea1 PE=1 SV=2	L-Asparagine	-0.415569	3.4613e-08	163	1.31569e-06	0.262862	0.000698972	163	0.0332652
P60334	Cdo1	Cysteine dioxygenase type 1 OS=Mus musculus OX=10090 GN=Cdo1 PE=1 SV=1	L-Valine	0.415538	3.4702e-08	163	1.31862e-06	0.398507	1.37514e-07	163	8.09479e-05
Q01730	Rsu1	Ras suppressor protein 1 OS=Mus musculus OX=10090 GN=Rsu1 PE=1 SV=3	N-Acetyl-L-aspartic acid	-0.415532	3.47205e-08	163	1.31917e-06	0.389539	2.75457e-07	163	0.000140752
P13516	Scd1	Acyl-CoA desaturase 1 OS=Mus musculus OX=10090 GN=Scd1 PE=1 SV=2	Ophthalmate	-0.419028	3.49389e-08	160	1.32631e-06	-0.414468	3.79224e-08	163	2.95365e-05
Q9DB20	Atp5po	ATP synthase subunit O, mitochondrial OS=Mus musculus OX=10090 GN=Atp5po PE=1 SV=1	L-Arginine	0.415392	3.51268e-08	163	1.3327e-06	-0.251987	0.00126132	161	0.0476958
P26041	Msn	Moesin OS=Mus musculus OX=10090 GN=Msn PE=1 SV=3	Pyruvate	-0.415389	3.51352e-08	163	1.33297e-06	0.250103	0.00128255	163	0.0481869
Q8JZX9	Cdc42ep2	Cdc42 effector protein 2 OS=Mus musculus OX=10090 GN=Cdc42ep2 PE=1 SV=1	L-Aspartic acid	-0.434217	3.51398e-08	148	1.3331e-06	0.280984	0.000541599	148	0.0284053
Q8BMD8	Slc25a24	Calcium-binding mitochondrial carrier protein SCaMC-1 OS=Mus musculus OX=10090 GN=Slc25a24 PE=1 SV=1	Creatine	-0.41531	3.53651e-08	163	1.34075e-06	0.30899	5.98972e-05	163	0.00677511
Q18PI6	Cd84	SLAM family member 5 OS=Mus musculus OX=10090 GN=Cd84 PE=1 SV=1	N-Acetyl-L-aspartic acid	-0.45252	3.58488e-08	135	1.35689e-06	0.455896	9.63279e-10	163	1.54393e-06
P84096	Rhog	Rho-related GTP-binding protein RhoG OS=Mus musculus OX=10090 GN=Rhog PE=1 SV=1	xylose/ribose/arabinose	-0.415107	3.5968e-08	163	1.36076e-06	-0.25456	0.00104109	163	0.0425004
P01887	B2m	Beta-2-microglobulin OS=Mus musculus OX=10090 GN=B2m PE=1 SV=2	Acetyl-L-carnitine	-0.415059	3.61105e-08	163	1.36516e-06	-0.26696	0.000571427	163	0.0293697
Q9D281	Fam114a1	Protein Noxp20 OS=Mus musculus OX=10090 GN=Fam114a1 PE=1 SV=1	Cytidine 5'-monophosphate	-0.415012	3.62504e-08	163	1.3698e-06	0.312441	4.89881e-05	163	0.00592247
Q9R1T2	Sae1	SUMO-activating enzyme subunit 1 OS=Mus musculus OX=10090 GN=Sae1 PE=1 SV=1	L-Arginine	-0.415005	3.62731e-08	163	1.37058e-06	0.269848	0.000536656	161	0.0282455
Q8CIB5	Fermt2	Fermitin family homolog 2 OS=Mus musculus OX=10090 GN=Fermt2 PE=1 SV=1	Creatinine	-0.414818	3.68412e-08	163	1.38852e-06	0.331281	1.56331e-05	163	0.00270171
Q8C2E7	Washc5	WASH complex subunit 5 OS=Mus musculus OX=10090 GN=Washc5 PE=1 SV=2	L-Asparagine	-0.414804	3.68823e-08	163	1.38967e-06	0.259726	0.0008137	163	0.0365355
P15208	Insr	Insulin receptor OS=Mus musculus OX=10090 GN=Insr PE=1 SV=2	Cytidine 5'-diphosphocholine	0.415929	3.70475e-08	162	1.3951e-06	0.28552	0.000220378	163	0.0160329
Q8CC21	Ttc19	Tetratricopeptide repeat protein 19, mitochondrial OS=Mus musculus OX=10090 GN=Ttc19 PE=1 SV=1	L-Carnitine	0.414745	3.70629e-08	163	1.39558e-06	0.252421	0.00115124	163	0.0451203
Q91X72	Hpx	Hemopexin OS=Mus musculus OX=10090 GN=Hpx PE=1 SV=2	Uridine 5'-monophosphate	-0.414736	3.70923e-08	163	1.3965e-06	0.268923	0.000518283	163	0.0276335
P31996	Cd68	Macrosialin OS=Mus musculus OX=10090 GN=Cd68 PE=1 SV=1	Creatine	-0.414719	3.71434e-08	163	1.39813e-06	0.372299	9.89556e-07	163	0.0003718
B8JJN0	Gm20547	Predicted gene 20547 OS=Mus musculus OX=10090 GN=Gm20547 PE=3 SV=1	L-Aspartic acid	-0.414699	3.72062e-08	163	1.4e-06	0.272648	0.000429762	163	0.0245918
Q8BZN6-3	Dock10	Isoform 3 of Dedicator of cytokinesis protein 10 OS=Mus musculus OX=10090 GN=Dock10	L-Aspartic acid	-0.414571	3.7601e-08	163	1.4128e-06	0.249819	0.00129954	163	0.0485474
Q6PB93	Galnt2	Polypeptide N-acetylgalactosaminyltransferase 2 OS=Mus musculus OX=10090 GN=Galnt2 PE=1 SV=1	D-Glucose	-0.414481	3.78825e-08	163	1.422e-06	-0.25862	0.000858143	163	0.0377546
P51569	Gla	Alpha-galactosidase A OS=Mus musculus OX=10090 GN=Gla PE=1 SV=1	L-Arginine	-0.414441	3.80096e-08	163	1.4261e-06	0.336811	1.24999e-05	161	0.002304
Q9WTK5	Nfkb2	Nuclear factor NF-kappa-B p100 subunit OS=Mus musculus OX=10090 GN=Nfkb2 PE=1 SV=1	N-Acetyl-L-aspartic acid	-0.414429	3.80477e-08	163	1.42729e-06	0.433894	7.2035e-09	163	7.69323e-06
Q9CQE5	Rgs10	Regulator of G-protein signaling 10 OS=Mus musculus OX=10090 GN=Rgs10 PE=1 SV=1	L-Aspartic acid	-0.414359	3.82669e-08	163	1.43435e-06	0.268341	0.000936842	149	0.0398345
Q8R146	Apeh	Acylamino-acid-releasing enzyme OS=Mus musculus OX=10090 GN=Apeh PE=1 SV=3	D-Glucose/Frucotose 6-phosphate	-0.414182	3.88326e-08	163	1.45285e-06	0.268326	0.000533952	163	0.0281535
Q91YX5	Lpgat1	Acyl-CoA:lysophosphatidylglycerol acyltransferase 1 OS=Mus musculus OX=10090 GN=Lpgat1 PE=1 SV=1	xylose/ribose/arabinose	-0.414171	3.8867e-08	163	1.454e-06	-0.355841	3.13746e-06	163	0.000875473
Q8BK72	Mrps27	28S ribosomal protein S27, mitochondrial OS=Mus musculus OX=10090 GN=Mrps27 PE=1 SV=2	N-Acetylneuraminic acid	0.414105	3.90818e-08	163	1.46091e-06	-0.296258	0.000123122	163	0.0109366
Q9Z110	Aldh18a1	Delta-1-pyrroline-5-carboxylate synthase OS=Mus musculus OX=10090 GN=Aldh18a1 PE=1 SV=2	Creatine	-0.414062	3.92194e-08	163	1.46526e-06	0.333424	1.36617e-05	163	0.00245564
P67778	Phb	Prohibitin OS=Mus musculus OX=10090 GN=Phb PE=1 SV=1	Cytidine 5'-monophosphate	0.41399	3.94552e-08	163	1.47259e-06	-0.315064	4.19755e-05	163	0.00533606
Q9D7J4	Cox20	Cytochrome c oxidase assembly protein COX20, mitochondrial OS=Mus musculus OX=10090 GN=Cox20 PE=1 SV=1	N-Acetylneuraminic acid	0.413981	3.94844e-08	163	1.4735e-06	-0.305205	7.44647e-05	163	0.00784611
Q60875	Arhgef2	Rho guanine nucleotide exchange factor 2 OS=Mus musculus OX=10090 GN=Arhgef2 PE=1 SV=4	D-Glucose	-0.413956	3.9565e-08	163	1.47615e-06	-0.304409	7.79242e-05	163	0.00807629
O35129	Phb2	Prohibitin-2 OS=Mus musculus OX=10090 GN=Phb2 PE=1 SV=1	N-Acetylneuraminic acid	0.413947	3.95961e-08	163	1.47714e-06	-0.274977	0.000381759	163	0.0228121
Q61646	Hp	Haptoglobin OS=Mus musculus OX=10090 GN=Hp PE=1 SV=1	Ornithine	-0.41389	3.97829e-08	163	1.48319e-06	-0.281476	0.000272787	163	0.0184186
Q8K1X4	Nckap1l	Nck-associated protein 1-like OS=Mus musculus OX=10090 GN=Nckap1l PE=1 SV=1	Creatine	-0.413757	4.02215e-08	163	1.49745e-06	0.329996	1.69409e-05	163	0.00285613
O35639	Anxa3	Annexin A3 OS=Mus musculus OX=10090 GN=Anxa3 PE=1 SV=4	N-Acetyl-L-aspartic acid	-0.413728	4.03199e-08	163	1.50066e-06	0.5118	2.9039e-12	163	1.1307e-08
Q6NZJ6-2	Eif4g1	Isoform 2 of Eukaryotic translation initiation factor 4 gamma 1 OS=Mus musculus OX=10090 GN=Eif4g1	D-Glucose	-0.413713	4.03694e-08	163	1.50248e-06	-0.294046	0.000139069	163	0.0118678
P18181	Cd48	CD48 antigen OS=Mus musculus OX=10090 GN=Cd48 PE=1 SV=1	Ocatadecanoyl-carnitine	-0.413702	4.04049e-08	163	1.50363e-06	0.258635	0.000857551	163	0.0377356
Q8C0K5	Slc25a16	Graves disease carrier protein homolog OS=Mus musculus OX=10090 GN=Slc25a16 PE=1 SV=1	Uridine	0.413604	4.0735e-08	163	1.51455e-06	-0.325609	2.22264e-05	163	0.00345819
P98078	Dab2	Disabled homolog 2 OS=Mus musculus OX=10090 GN=Dab2 PE=1 SV=2	CDP-ethanolamine	-0.41349	4.11179e-08	163	1.52716e-06	0.254595	0.00103933	163	0.0424595
Q9DB77	Uqcrc2	Cytochrome b-c1 complex subunit 2, mitochondrial OS=Mus musculus OX=10090 GN=Uqcrc2 PE=1 SV=1	N-Acetylneuraminic acid	0.413481	4.11477e-08	163	1.52816e-06	-0.270585	0.000476898	163	0.0262611
Q61247	Serpinf2	Alpha-2-antiplasmin OS=Mus musculus OX=10090 GN=Serpinf2 PE=1 SV=1	Creatine	-0.413471	4.11824e-08	163	1.52925e-06	0.269901	0.000493533	163	0.0268104
Q6NSR3	Adck2	Uncharacterized aarF domain-containing protein kinase 2 OS=Mus musculus OX=10090 GN=Adck2 PE=2 SV=1	Acetyl-L-carnitine	0.413362	4.15553e-08	163	1.54114e-06	0.285823	0.000216857	163	0.0158664
Q9JHI5	Ivd	Isovaleryl-CoA dehydrogenase, mitochondrial OS=Mus musculus OX=10090 GN=Ivd PE=1 SV=1	NAD	0.413343	4.16212e-08	163	1.54324e-06	0.270207	0.000486026	163	0.0265719
P14733	Lmnb1	Lamin-B1 OS=Mus musculus OX=10090 GN=Lmnb1 PE=1 SV=3	Creatine	-0.413332	4.16574e-08	163	1.54446e-06	0.410209	5.3833e-08	163	3.9163e-05
Q61072	Adam9	Disintegrin and metalloproteinase domain-containing protein 9 OS=Mus musculus OX=10090 GN=Adam9 PE=1 SV=2	Methylglyoxal	-0.413296	4.17813e-08	163	1.54852e-06	-0.29691	0.000118759	163	0.010685
Q8BKZ9	Pdhx	Pyruvate dehydrogenase protein X component, mitochondrial OS=Mus musculus OX=10090 GN=Pdhx PE=1 SV=1	Ocatadecanoyl-carnitine	0.413287	4.18147e-08	163	1.54961e-06	-0.340112	8.91281e-06	163	0.00182908
P13516	Scd1	Acyl-CoA desaturase 1 OS=Mus musculus OX=10090 GN=Scd1 PE=1 SV=2	Fumarate	-0.413281	4.18353e-08	163	1.55014e-06	-0.252384	0.00115323	163	0.0451716
Q9EQ20	Aldh6a1	Methylmalonate-semialdehyde dehydrogenase [acylating], mitochondrial OS=Mus musculus OX=10090 GN=Aldh6a1 PE=1 SV=1	Succinate semialdehyde	0.41328	4.18392e-08	163	1.55023e-06	0.421857	2.04127e-08	163	1.79517e-05
O35710	Noct	Nocturnin OS=Mus musculus OX=10090 GN=Noct PE=1 SV=3	Propionyl-carnitine	0.413258	4.19151e-08	163	1.55266e-06	0.282085	0.000264218	163	0.0180461
Q8C0E3-2	Trim47	Isoform 2 of E3 ubiquitin-protein ligase TRIM47 OS=Mus musculus OX=10090 GN=Trim47	D-Glucose	-0.413225	4.20263e-08	163	1.55635e-06	-0.337538	1.05179e-05	163	0.00204528
Q9JHU4	Dync1h1	Cytoplasmic dynein 1 heavy chain 1 OS=Mus musculus OX=10090 GN=Dync1h1 PE=1 SV=2	N-Acetyl-L-aspartic acid	-0.413184	4.21687e-08	163	1.56095e-06	0.271246	0.000461287	163	0.0257163
P70290	Mpp1	55 kDa erythrocyte membrane protein OS=Mus musculus OX=10090 GN=Mpp1 PE=1 SV=1	O-Phosphorylethanolamine	-0.413115	4.24107e-08	163	1.56854e-06	0.292083	0.000154818	163	0.0127449
Q91X72	Hpx	Hemopexin OS=Mus musculus OX=10090 GN=Hpx PE=1 SV=2	xylose/ribose/arabinose	-0.413081	4.25297e-08	163	1.57256e-06	-0.299493	0.000102846	163	0.00971889
Q99MN9	Pccb	Propionyl-CoA carboxylase beta chain, mitochondrial OS=Mus musculus OX=10090 GN=Pccb PE=1 SV=2	N-Acetylneuraminic acid	0.413024	4.27305e-08	163	1.5789e-06	-0.327531	1.97437e-05	163	0.00318058
P49718	Mcm5	DNA replication licensing factor MCM5 OS=Mus musculus OX=10090 GN=Mcm5 PE=1 SV=2	N-Acetyl-L-aspartic acid	-0.430418	4.28119e-08	149	1.58168e-06	0.326425	2.11378e-05	163	0.00333727
Q9D8W5	Psmd12	26S proteasome non-ATPase regulatory subunit 12 OS=Mus musculus OX=10090 GN=Psmd12 PE=1 SV=4	Creatine	-0.412947	4.30007e-08	163	1.58774e-06	-0.265009	0.000629192	163	0.0311956
Q9DCS3	Mecr	Enoyl-[acyl-carrier-protein] reductase, mitochondrial OS=Mus musculus OX=10090 GN=Mecr PE=1 SV=2	Creatine	-0.4129	4.31687e-08	163	1.59305e-06	-0.266521	0.000583996	163	0.0297835
Q8R574	Prpsap2	Phosphoribosyl pyrophosphate synthase-associated protein 2 OS=Mus musculus OX=10090 GN=Prpsap2 PE=1 SV=1	Creatine	-0.412884	4.3227e-08	163	1.59497e-06	-0.327216	2.01318e-05	163	0.00322596
Q504M2	Pdp2	Pyruvate dehyrogenase phosphatase catalytic subunit 2 OS=Mus musculus OX=10090 GN=Pdp2 PE=1 SV=1	N-Acetylneuraminic acid	0.412866	4.32895e-08	163	1.59704e-06	-0.324593	2.36539e-05	163	0.00361146
D3Z6G3	Mapre3	Microtubule-associated protein RP/EB family member 3 OS=Mus musculus OX=10090 GN=Mapre3 PE=1 SV=1	L-Lysine	-0.412853	4.33354e-08	163	1.59832e-06	-0.365974	0.000114325	106	0.0104154
P56395	Cyb5a	Cytochrome b5 OS=Mus musculus OX=10090 GN=Cyb5a PE=1 SV=2	Glycine	-0.412785	4.3581e-08	163	1.60616e-06	0.270401	0.00048132	163	0.0264229
Q9EPQ7	Stard5	StAR-related lipid transfer protein 5 OS=Mus musculus OX=10090 GN=Stard5 PE=1 SV=2	Creatine	-0.412784	4.35849e-08	163	1.60627e-06	-0.2495	0.00131887	163	0.048962
O09044	Snap23	Synaptosomal-associated protein 23 OS=Mus musculus OX=10090 GN=Snap23 PE=1 SV=1	N-Acetyl-L-aspartic acid	-0.412665	4.40141e-08	163	1.61999e-06	0.364179	1.76263e-06	163	0.000573052
Q921I1	Tf	Serotransferrin OS=Mus musculus OX=10090 GN=Tf PE=1 SV=1	Creatine	-0.412425	4.48931e-08	163	1.64791e-06	0.272748	0.000427593	163	0.0245042
P17710	Hk1	Hexokinase-1 OS=Mus musculus OX=10090 GN=Hk1 PE=1 SV=3	L-Aspartic acid	-0.412372	4.50885e-08	163	1.65397e-06	0.325073	2.2969e-05	163	0.00353846
Q9WV86	Katna1	Katanin p60 ATPase-containing subunit A1 OS=Mus musculus OX=10090 GN=Katna1 PE=1 SV=1	D-Glucose/Frucotose 6-phosphate	-0.503072	4.518e-08	105	1.65675e-06	-0.374727	8.20424e-05	105	0.00835006
Q61586	Gpam	Glycerol-3-phosphate acyltransferase 1, mitochondrial OS=Mus musculus OX=10090 GN=Gpam PE=1 SV=2	Ocatadecanoyl-carnitine	0.412192	4.57605e-08	163	1.67496e-06	-0.358791	2.56331e-06	163	0.000753509
Q9D6Z0	Alkbh7	Alpha-ketoglutarate-dependent dioxygenase alkB homolog 7, mitochondrial OS=Mus musculus OX=10090 GN=Alkbh7 PE=1 SV=1	D-Glucose/Frucotose 6-phosphate	-0.412124	4.60178e-08	163	1.68341e-06	0.283357	0.000247117	163	0.0172785
Q8C5H8	Nadk2	NAD kinase 2, mitochondrial OS=Mus musculus OX=10090 GN=Nadk2 PE=1 SV=2	Succinate semialdehyde	0.412052	4.62898e-08	163	1.69225e-06	0.25154	0.00119958	163	0.0462808
P58064	Mrps6	28S ribosomal protein S6, mitochondrial OS=Mus musculus OX=10090 GN=Mrps6 PE=1 SV=3	Hydroxypalmitoyl-carnitine	0.412026	4.6387e-08	163	1.69539e-06	-0.249065	0.0013457	163	0.049541
Q91VW5	Golga4	Golgin subfamily A member 4 OS=Mus musculus OX=10090 GN=Golga4 PE=1 SV=2	Succinate semialdehyde	-0.411994	4.65111e-08	163	1.69937e-06	-0.317236	3.6893e-05	163	0.00487759
P59999	Arpc4	Actin-related protein 2/3 complex subunit 4 OS=Mus musculus OX=10090 GN=Arpc4 PE=1 SV=3	N-Acetyl-L-aspartic acid	-0.411925	4.67734e-08	163	1.70739e-06	0.341668	8.05823e-06	163	0.00170508
Q6P9Q4	Fhod1	FH1/FH2 domain-containing protein 1 OS=Mus musculus OX=10090 GN=Fhod1 PE=1 SV=3	Creatine	0.411892	4.69021e-08	163	1.71155e-06	0.356309	3.0388e-06	163	0.000855479
Q8R3L8	Cdk8	Cyclin-dependent kinase 8 OS=Mus musculus OX=10090 GN=Cdk8 PE=1 SV=3	L-Anserine	-0.548113	4.69392e-08	86	1.71271e-06	0.391942	0.00055339	74	0.0287949
Q9ERS5	Plekha2	Pleckstrin homology domain-containing family A member 2 OS=Mus musculus OX=10090 GN=Plekha2 PE=1 SV=1	L-Aspartic acid	-0.411867	4.69971e-08	163	1.71455e-06	0.369028	3.63637e-06	149	0.000973347
Q99N87	Mrps5	28S ribosomal protein S5, mitochondrial OS=Mus musculus OX=10090 GN=Mrps5 PE=1 SV=1	N-Acetylneuraminic acid	0.411835	4.71225e-08	163	1.71843e-06	-0.269792	0.000496233	163	0.0269061
Q9DAI2	Ift22	Intraflagellar transport protein 22 homolog OS=Mus musculus OX=10090 GN=Ift22 PE=1 SV=1	L-Aspartic acid	-0.429054	4.77242e-08	149	1.73779e-06	0.363219	5.28791e-05	118	0.00623056
O88487	Dync1i2	Cytoplasmic dynein 1 intermediate chain 2 OS=Mus musculus OX=10090 GN=Dync1i2 PE=1 SV=1	NAD	-0.411673	4.77532e-08	163	1.73879e-06	-0.274497	0.000391217	163	0.0231808
P27870	Vav1	Proto-oncogene vav OS=Mus musculus OX=10090 GN=Vav1 PE=1 SV=1	xylose/ribose/arabinose	-0.43025	4.82207e-08	148	1.75363e-06	-0.297493	0.000114977	163	0.0104524
Q6NWW9	Fndc3b	Fibronectin type III domain-containing protein 3B OS=Mus musculus OX=10090 GN=Fndc3b PE=1 SV=1	Uridine 5'-monophosphate	-0.411455	4.86143e-08	163	1.7662e-06	0.255847	0.000979533	163	0.0409354
P62192	Psmc1	26S proteasome regulatory subunit 4 OS=Mus musculus OX=10090 GN=Psmc1 PE=1 SV=1	Theophylline	-0.411326	4.91328e-08	163	1.78283e-06	-0.2829	0.000253135	163	0.0175599
O55106	Strn	Striatin OS=Mus musculus OX=10090 GN=Strn PE=1 SV=2	N-Acetyl-L-aspartic acid	-0.411209	4.96036e-08	163	1.79785e-06	0.319044	3.31122e-05	163	0.00453219
O88455	Dhcr7	7-dehydrocholesterol reductase OS=Mus musculus OX=10090 GN=Dhcr7 PE=1 SV=1	Maleate	-0.411161	4.98006e-08	163	1.804e-06	-0.361487	2.12712e-06	163	0.000658514
Q60953	Pml	Protein PML OS=Mus musculus OX=10090 GN=Pml PE=1 SV=3	NAD	-0.411155	4.98241e-08	163	1.80469e-06	-0.430887	9.38004e-09	163	9.50586e-06
Q3UIA2	Arhgap17	Rho GTPase-activating protein 17 OS=Mus musculus OX=10090 GN=Arhgap17 PE=1 SV=1	N-Acetyl-L-aspartic acid	-0.411125	4.99491e-08	163	1.80856e-06	0.455229	1.02606e-09	163	1.6225e-06
Q9ERS5	Plekha2	Pleckstrin homology domain-containing family A member 2 OS=Mus musculus OX=10090 GN=Plekha2 PE=1 SV=1	xylose/ribose/arabinose	-0.410995	5.04819e-08	163	1.8254e-06	-0.284346	0.0004406	149	0.024972
Q9Z2I0	Letm1	Mitochondrial proton/calcium exchanger protein OS=Mus musculus OX=10090 GN=Letm1 PE=1 SV=1	Hydroxypalmitoyl-carnitine	0.410968	5.0594e-08	163	1.82885e-06	-0.249174	0.00133891	163	0.0493923
Q9WTK5	Nfkb2	Nuclear factor NF-kappa-B p100 subunit OS=Mus musculus OX=10090 GN=Nfkb2 PE=1 SV=1	D-Glucose/Frucotose 6-phosphate	-0.410951	5.06642e-08	163	1.83109e-06	-0.249945	0.001292	163	0.0483883
Q8BUB4	Wdfy2	WD repeat and FYVE domain-containing protein 2 OS=Mus musculus OX=10090 GN=Wdfy2 PE=1 SV=2	L-Glutamic acid	-0.410947	5.06836e-08	163	1.83173e-06	0.293232	0.000145415	163	0.0122318
E9Q3X0	Mvp	Major vault protein OS=Mus musculus OX=10090 GN=Mvp PE=1 SV=1	L-Valine	-0.410928	5.07592e-08	163	1.83403e-06	-0.306673	6.84599e-05	163	0.00740723
P49442	Inpp1	Inositol polyphosphate 1-phosphatase OS=Mus musculus OX=10090 GN=Inpp1 PE=1 SV=2	L-Carnitine	0.410901	5.08738e-08	163	1.83737e-06	0.251636	0.00119427	163	0.046154
Q8BRK8	Prkaa2	5'-AMP-activated protein kinase catalytic subunit alpha-2 OS=Mus musculus OX=10090 GN=Prkaa2 PE=1 SV=3	N-Acetyl-L-aspartic acid	0.410898	5.08863e-08	163	1.83771e-06	-0.291521	0.000159632	163	0.012997
Q99JY9	Actr3	Actin-related protein 3 OS=Mus musculus OX=10090 GN=Actr3 PE=1 SV=3	6-gamma.gamma.Dimethylallylamino.purine	-0.414402	5.10374e-08	160	1.84228e-06	-0.257707	0.000896493	163	0.0388213
F8VQ05	Fryl	FRY-like transcription coactivator OS=Mus musculus OX=10090 GN=Fryl PE=1 SV=1	L-Arginine	-0.410787	5.13486e-08	163	1.85173e-06	0.25983	0.000873005	161	0.0381695
Q921I9	Exosc4	Exosome complex component RRP41 OS=Mus musculus OX=10090 GN=Exosc4 PE=1 SV=3	L-Histidine	-0.410756	5.14813e-08	163	1.85598e-06	-0.264229	0.00065376	163	0.0319284
Q5I012	Slc38a10	Putative sodium-coupled neutral amino acid transporter 10 OS=Mus musculus OX=10090 GN=Slc38a10 PE=1 SV=2	D-Glucose	-0.410645	5.19487e-08	163	1.87063e-06	-0.287929	0.000193787	163	0.0147407
Q9DB77	Uqcrc2	Cytochrome b-c1 complex subunit 2, mitochondrial OS=Mus musculus OX=10090 GN=Uqcrc2 PE=1 SV=1	Cytidine 5'-monophosphate	0.410633	5.20014e-08	163	1.87225e-06	-0.266213	0.000592951	163	0.030079
Q60936	Coq8a	Atypical kinase COQ8A, mitochondrial OS=Mus musculus OX=10090 GN=Coq8a PE=1 SV=2	L-Serine	0.410555	5.23344e-08	163	1.88285e-06	0.271808	0.000448417	163	0.0252461
Q9QWR8	Naga	Alpha-N-acetylgalactosaminidase OS=Mus musculus OX=10090 GN=Naga PE=1 SV=2	Uracil	0.410424	5.28983e-08	163	1.9007e-06	0.431846	8.62504e-09	163	8.86586e-06
Q9WUU7	Ctsz	Cathepsin Z OS=Mus musculus OX=10090 GN=Ctsz PE=1 SV=1	Uracil	0.410414	5.29395e-08	163	1.90199e-06	0.320289	3.07217e-05	163	0.00431972
P18242	Ctsd	Cathepsin D OS=Mus musculus OX=10090 GN=Ctsd PE=1 SV=1	Creatine	-0.410404	5.29834e-08	163	1.90341e-06	0.318789	3.36226e-05	163	0.00457931
Q9EPB4	Pycard	Apoptosis-associated speck-like protein containing a CARD OS=Mus musculus OX=10090 GN=Pycard PE=1 SV=1	Propionyl-carnitine	-0.410384	5.30712e-08	163	1.90619e-06	-0.338594	9.82855e-06	163	0.00195364
Q99KK9	Hars2	Histidine--tRNA ligase, mitochondrial OS=Mus musculus OX=10090 GN=Hars2 PE=1 SV=1	Butyryl-carnitine	0.410365	5.31509e-08	163	1.9086e-06	0.26496	0.000630706	163	0.0312363
P51863	Atp6v0d1	V-type proton ATPase subunit d 1 OS=Mus musculus OX=10090 GN=Atp6v0d1 PE=1 SV=2	L-Arginine	-0.410118	5.42358e-08	163	1.9421e-06	0.26408	0.000711815	161	0.0336534
Q923B6	Steap4	Metalloreductase STEAP4 OS=Mus musculus OX=10090 GN=Steap4 PE=1 SV=1	Creatine	-0.410111	5.42658e-08	163	1.94293e-06	0.290229	0.00017121	163	0.0136183
Q8K245	Uvrag	UV radiation resistance-associated protein OS=Mus musculus OX=10090 GN=Uvrag PE=1 SV=2	L-Aspartic acid	-0.410068	5.44574e-08	163	1.94898e-06	0.336587	1.1177e-05	163	0.00212951
Q71FD7	Fblim1	Filamin-binding LIM protein 1 OS=Mus musculus OX=10090 GN=Fblim1 PE=1 SV=2	L-Asparagine	-0.410031	5.46211e-08	163	1.95386e-06	0.344349	0.000421769	101	0.0243023
Q6NZJ6-2	Eif4g1	Isoform 2 of Eukaryotic translation initiation factor 4 gamma 1 OS=Mus musculus OX=10090 GN=Eif4g1	Methylglyoxal	-0.409961	5.49345e-08	163	1.96348e-06	-0.296447	0.000121841	163	0.0108652
P49182	Serpind1	Heparin cofactor 2 OS=Mus musculus OX=10090 GN=Serpind1 PE=1 SV=1	L-Glutamic acid	-0.409887	5.5269e-08	163	1.97356e-06	0.252699	0.00113632	163	0.0447809
Q6ZWV7	Rpl35	60S ribosomal protein L35 OS=Mus musculus OX=10090 GN=Rpl35 PE=1 SV=1	Cytidine 5'-diphosphocholine	0.410922	5.58701e-08	162	1.99246e-06	0.297658	0.000113929	163	0.0103884
P83741-3	Wnk1	Isoform 3 of Serine/threonine-protein kinase WNK1 OS=Mus musculus OX=10090 GN=Wnk1	N-Acetyl-DL-serine	-0.409651	5.63422e-08	163	2.00685e-06	0.404645	8.44657e-08	163	5.5545e-05
P62874	Gnb1	Guanine nucleotide-binding protein G(I)/G(S)/G(T) subunit beta-1 OS=Mus musculus OX=10090 GN=Gnb1 PE=1 SV=3	Propionyl-carnitine	-0.409548	5.68187e-08	163	2.02179e-06	-0.28761	0.00019713	163	0.0149088
Q9WUM4	Coro1c	Coronin-1C OS=Mus musculus OX=10090 GN=Coro1c PE=1 SV=2	CDP-ethanolamine	-0.409529	5.6905e-08	163	2.02436e-06	0.255621	0.000990097	163	0.0412064
P63260	Actg1	Actin, cytoplasmic 2 OS=Mus musculus OX=10090 GN=Actg1 PE=1 SV=1	Succinate semialdehyde	-0.4095	5.70404e-08	163	2.02845e-06	-0.318929	3.33398e-05	163	0.00455071
P14901	Hmox1	Heme oxygenase 1 OS=Mus musculus OX=10090 GN=Hmox1 PE=1 SV=1	L-Carnitine	-0.40949	5.70866e-08	163	2.02991e-06	-0.266806	0.000575812	163	0.02951
P49718	Mcm5	DNA replication licensing factor MCM5 OS=Mus musculus OX=10090 GN=Mcm5 PE=1 SV=2	Succinate semialdehyde	-0.426724	5.7397e-08	149	2.03972e-06	-0.365951	1.55607e-06	163	0.000520676
Q8BP40	Acp6	Lysophosphatidic acid phosphatase type 6 OS=Mus musculus OX=10090 GN=Acp6 PE=1 SV=1	Butyryl-carnitine	0.409404	5.74909e-08	163	2.04258e-06	-0.264067	0.000658974	163	0.0320734
O88322	Nid2	Nidogen-2 OS=Mus musculus OX=10090 GN=Nid2 PE=1 SV=2	L-Carnitine	-0.40935	5.77443e-08	163	2.0503e-06	-0.255487	0.000996424	163	0.0413683
Q62465	Vat1	Synaptic vesicle membrane protein VAT-1 homolog OS=Mus musculus OX=10090 GN=Vat1 PE=1 SV=3	L-Anserine	-0.414036	5.79373e-08	159	2.05645e-06	-0.255254	0.0011655	159	0.0454598
P38585	Ttl	Tubulin--tyrosine ligase OS=Mus musculus OX=10090 GN=Ttl PE=1 SV=2	D-Glucose/Frucotose 6-phosphate	-0.409264	5.8147e-08	163	2.06239e-06	0.291543	0.000159439	163	0.0129877
Q6PGG2	Gmip	GEM-interacting protein OS=Mus musculus OX=10090 GN=Gmip PE=1 SV=1	NAD	-0.409259	5.81739e-08	163	2.06327e-06	-0.309036	0.000295348	133	0.0193724
Q9D8S3	Arfgap3	ADP-ribosylation factor GTPase-activating protein 3 OS=Mus musculus OX=10090 GN=Arfgap3 PE=1 SV=2	Succinate semialdehyde	-0.409244	5.82437e-08	163	2.06531e-06	-0.398202	1.40853e-07	163	8.25928e-05
Q61129	Cfi	Complement factor I OS=Mus musculus OX=10090 GN=Cfi PE=1 SV=3	Creatine	-0.409211	5.83988e-08	163	2.07018e-06	0.336583	1.11797e-05	163	0.00212968
Q8C2E7	Washc5	WASH complex subunit 5 OS=Mus musculus OX=10090 GN=Washc5 PE=1 SV=2	L-Aspartic acid	-0.409171	5.85879e-08	163	2.07574e-06	0.250181	0.00127794	163	0.0480767
Q8C2E7	Washc5	WASH complex subunit 5 OS=Mus musculus OX=10090 GN=Washc5 PE=1 SV=2	N-Acetyl-L-aspartic acid	-0.409088	5.89882e-08	163	2.08807e-06	0.280027	0.000294224	163	0.0193246
Q8R2Y2	Mcam	Cell surface glycoprotein MUC18 OS=Mus musculus OX=10090 GN=Mcam PE=1 SV=1	Ocatadecanoyl-carnitine	-0.409071	5.90698e-08	163	2.09058e-06	0.256261	0.000960487	163	0.0404444
Q7TQE6	Maco1	Macoilin OS=Mus musculus OX=10090 GN=Maco1 PE=1 SV=1	Methylglyoxal	-0.40904	5.9217e-08	163	2.09505e-06	-0.254321	0.00105287	163	0.0427771
Q3UZ39	Lrrfip1	Leucine-rich repeat flightless-interacting protein 1 OS=Mus musculus OX=10090 GN=Lrrfip1 PE=1 SV=2	Cytidine 5'-monophosphate	-0.408994	5.94407e-08	163	2.10206e-06	0.281894	0.000266868	163	0.0181651
Q791T5	Mtch1	Mitochondrial carrier homolog 1 OS=Mus musculus OX=10090 GN=Mtch1 PE=1 SV=1	NAD	0.40899	5.9461e-08	163	2.10262e-06	0.250085	0.0012836	163	0.0482152
Q9D3P8	Plgrkt	Plasminogen receptor (KT) OS=Mus musculus OX=10090 GN=Plgrkt PE=1 SV=1	L-Aspartic acid	-0.408935	5.97258e-08	163	2.11068e-06	0.327105	0.000129047	132	0.0112926
Q8C0K5	Slc25a16	Graves disease carrier protein homolog OS=Mus musculus OX=10090 GN=Slc25a16 PE=1 SV=1	CDP-ethanolamine	0.408915	5.98225e-08	163	2.11373e-06	-0.272922	0.000423835	163	0.0243698
B9EKI3	Tmf1	TATA element modulatory factor OS=Mus musculus OX=10090 GN=Tmf1 PE=1 SV=2	Methylglyoxal	-0.408852	6.01305e-08	163	2.12295e-06	-0.310023	5.64123e-05	163	0.00650537
P35831	Ptpn12	Tyrosine-protein phosphatase non-receptor type 12 OS=Mus musculus OX=10090 GN=Ptpn12 PE=1 SV=3	NAD	-0.408822	6.02762e-08	163	2.12746e-06	-0.261272	0.000755128	163	0.0349064
Q64521	Gpd2	Glycerol-3-phosphate dehydrogenase, mitochondrial OS=Mus musculus OX=10090 GN=Gpd2 PE=1 SV=2	N-Acetylneuraminic acid	0.408764	6.05642e-08	163	2.1363e-06	-0.32252	2.68424e-05	163	0.00394418
P18181	Cd48	CD48 antigen OS=Mus musculus OX=10090 GN=Cd48 PE=1 SV=1	xylose/ribose/arabinose	-0.40875	6.06303e-08	163	2.13829e-06	-0.2698	0.000496053	163	0.0268991
P61161	Actr2	Actin-related protein 2 OS=Mus musculus OX=10090 GN=Actr2 PE=1 SV=1	N-Acetyl-L-aspartic acid	-0.408677	6.09946e-08	163	2.14893e-06	0.467638	3.10011e-10	163	6.06892e-07
Q91VT1	Nsmce2	E3 SUMO-protein ligase NSE2 OS=Mus musculus OX=10090 GN=Nsmce2 PE=2 SV=1	Creatine	-0.475212	6.16649e-08	117	2.1694e-06	0.249275	0.00133267	163	0.0492518
Q6PDL0	Dync1li2	Cytoplasmic dynein 1 light intermediate chain 2 OS=Mus musculus OX=10090 GN=Dync1li2 PE=1 SV=2	Succinate semialdehyde	-0.408399	6.23867e-08	163	2.19119e-06	-0.278292	0.000321943	163	0.0204783
Q91ZA3	Pcca	Propionyl-CoA carboxylase alpha chain, mitochondrial OS=Mus musculus OX=10090 GN=Pcca PE=1 SV=2	N-Acetylneuraminic acid	0.408366	6.25531e-08	163	2.19609e-06	-0.329166	1.78398e-05	163	0.00295832
Q8VDD5	Myh9	Myosin-9 OS=Mus musculus OX=10090 GN=Myh9 PE=1 SV=4	xylose/ribose/arabinose	-0.408363	6.2566e-08	163	2.1964e-06	-0.26726	0.000563009	163	0.0290985
Q9ESB3	Hrg	Histidine-rich glycoprotein OS=Mus musculus OX=10090 GN=Hrg PE=1 SV=2	Acetyl-L-carnitine	-0.408361	6.2579e-08	163	2.19675e-06	-0.288789	0.000185038	163	0.0142892
A0A087WQS0	Tns1	Tensin 1 OS=Mus musculus OX=10090 GN=Tns1 PE=1 SV=1	L-Asparagine	-0.408318	6.27998e-08	163	2.20329e-06	0.295339	0.000129527	163	0.0113209
O35969-2	Gamt	Isoform 2 of Guanidinoacetate N-methyltransferase OS=Mus musculus OX=10090 GN=Gamt	Ophthalmate	-0.411801	6.30013e-08	160	2.20908e-06	-0.328737	1.83217e-05	163	0.0030142
Q6A065	Cep170	Centrosomal protein of 170 kDa OS=Mus musculus OX=10090 GN=Cep170 PE=1 SV=2	N-Acetyl-L-aspartic acid	-0.408275	6.30163e-08	163	2.20949e-06	0.449062	1.82748e-09	163	2.58194e-06
Q8VDJ3	Hdlbp	Vigilin OS=Mus musculus OX=10090 GN=Hdlbp PE=1 SV=1	Allantoin	-0.408208	6.33611e-08	163	2.22021e-06	0.377239	6.9111e-07	163	0.000285441
P41241	Csk	Tyrosine-protein kinase CSK OS=Mus musculus OX=10090 GN=Csk PE=1 SV=2	Succinate semialdehyde	-0.408182	6.34932e-08	163	2.22413e-06	-0.290917	0.000164947	163	0.0132874
Q9DCV4	Rmdn1	Regulator of microtubule dynamics protein 1 OS=Mus musculus OX=10090 GN=Rmdn1 PE=1 SV=2	D-Glucose/Frucotose 6-phosphate	-0.408177	6.35226e-08	163	2.22497e-06	0.257367	0.000911195	163	0.0391884
Q9CVB6	Arpc2	Actin-related protein 2/3 complex subunit 2 OS=Mus musculus OX=10090 GN=Arpc2 PE=1 SV=3	N-Acetyl-L-aspartic acid	-0.408152	6.36482e-08	163	2.22849e-06	0.377007	7.0295e-07	163	0.000288925
P81117	Nucb2	Nucleobindin-2 OS=Mus musculus OX=10090 GN=Nucb2 PE=1 SV=2	Creatine	-0.408024	6.43147e-08	163	2.24888e-06	0.358876	2.54822e-06	163	0.000750319
P41241	Csk	Tyrosine-protein kinase CSK OS=Mus musculus OX=10090 GN=Csk PE=1 SV=2	N-Acetyl-L-aspartic acid	-0.408019	6.4338e-08	163	2.24958e-06	0.368464	1.30234e-06	163	0.00045772
Q99MZ3	Mlxipl	Carbohydrate-responsive element-binding protein OS=Mus musculus OX=10090 GN=Mlxipl PE=1 SV=1	D-Glucose/Frucotose 6-phosphate	-0.407964	6.46281e-08	163	2.25833e-06	0.312563	4.86393e-05	163	0.00589305
Q8BKC5	Ipo5	Importin-5 OS=Mus musculus OX=10090 GN=Ipo5 PE=1 SV=3	N-Acetyl-L-aspartic acid	-0.407885	6.50447e-08	163	2.27157e-06	0.259315	0.000829968	163	0.0369812
Q99LB4	Capg	Capping protein (Actin filament), gelsolin-like OS=Mus musculus OX=10090 GN=Capg PE=1 SV=1	Creatine	-0.407837	6.52978e-08	163	2.27905e-06	0.282279	0.000261532	163	0.0179262
Q99LB2	Dhrs4	Dehydrogenase/reductase SDR family member 4 OS=Mus musculus OX=10090 GN=Dhrs4 PE=1 SV=3	N-Acetylneuraminic acid	0.407834	6.53099e-08	163	2.27934e-06	-0.29803	0.000111593	163	0.0102502
O54824	Il16	Pro-interleukin-16 OS=Mus musculus OX=10090 GN=Il16 PE=1 SV=3	Succinate semialdehyde	-0.407546	6.68534e-08	163	2.32581e-06	-0.25141	0.00120691	163	0.0464504
P14901	Hmox1	Heme oxygenase 1 OS=Mus musculus OX=10090 GN=Hmox1 PE=1 SV=1	D-Glucose	-0.407522	6.69861e-08	163	2.33002e-06	-0.276381	0.000355274	163	0.0218042
O88811	Stam2	Signal transducing adapter molecule 2 OS=Mus musculus OX=10090 GN=Stam2 PE=1 SV=1	Succinate semialdehyde	-0.407488	6.71668e-08	163	2.33569e-06	-0.295704	0.000126946	163	0.0111692
Q64521	Gpd2	Glycerol-3-phosphate dehydrogenase, mitochondrial OS=Mus musculus OX=10090 GN=Gpd2 PE=1 SV=2	Ocatadecanoyl-carnitine	0.407449	6.73808e-08	163	2.34215e-06	-0.269663	0.000499455	163	0.0270148
A0A2I3BR29	Fam107b	Protein FAM107B OS=Mus musculus OX=10090 GN=Fam107b PE=1 SV=1	L-Anserine	-0.412153	6.74113e-08	159	2.34309e-06	-0.256967	0.00107645	159	0.043368
P31428	Dpep1	Dipeptidase 1 OS=Mus musculus OX=10090 GN=Dpep1 PE=1 SV=2	Norepinephrine	-0.407425	6.75112e-08	163	2.34603e-06	0.250704	0.00124724	163	0.0473938
Q3U213	Serac1	Protein SERAC1 OS=Mus musculus OX=10090 GN=Serac1 PE=2 SV=1	Acetyl-L-carnitine	0.407379	6.77646e-08	163	2.35331e-06	0.289588	0.000657499	135	0.0320382
P18052	Ptpra	Receptor-type tyrosine-protein phosphatase alpha OS=Mus musculus OX=10090 GN=Ptpra PE=1 SV=3	N-Acetyl-L-aspartic acid	-0.407306	6.8167e-08	163	2.36568e-06	0.250596	0.00125352	163	0.0475237
Q9CZ13	Uqcrc1	Cytochrome b-c1 complex subunit 1, mitochondrial OS=Mus musculus OX=10090 GN=Uqcrc1 PE=1 SV=2	Cytidine 5'-monophosphate	0.407193	6.87914e-08	163	2.38403e-06	-0.255593	0.000991429	163	0.0412408
Q02105	C1qc	Complement C1q subcomponent subunit C OS=Mus musculus OX=10090 GN=C1qc PE=1 SV=2	NAD	-0.40719	6.88065e-08	163	2.38447e-06	-0.302022	0.000191022	148	0.0146041
Q91VW5	Golga4	Golgin subfamily A member 4 OS=Mus musculus OX=10090 GN=Golga4 PE=1 SV=2	Pyruvate	-0.407114	6.92343e-08	163	2.39696e-06	0.297964	0.000112007	163	0.0102735
Q9Z1F9	Uba2	SUMO-activating enzyme subunit 2 OS=Mus musculus OX=10090 GN=Uba2 PE=1 SV=1	N-Acetyl-L-aspartic acid	-0.407007	6.98327e-08	163	2.41453e-06	0.436104	5.92333e-09	163	6.59487e-06
Q9Z2E1	Mbd2	Methyl-CpG-binding domain protein 2 OS=Mus musculus OX=10090 GN=Mbd2 PE=2 SV=2	N-Acetyl-L-aspartic acid	-0.407005	6.98442e-08	163	2.41484e-06	0.362966	1.91884e-06	163	0.000609391
Q9WVT6	Ca14	Carbonic anhydrase 14 OS=Mus musculus OX=10090 GN=Ca14 PE=1 SV=1	L-Citrulline	0.407002	6.98617e-08	163	2.41528e-06	0.249854	0.00129741	163	0.0485013
Q9D051	Pdhb	Pyruvate dehydrogenase E1 component subunit beta, mitochondrial OS=Mus musculus OX=10090 GN=Pdhb PE=1 SV=1	Ocatadecanoyl-carnitine	0.406843	7.07674e-08	163	2.44223e-06	-0.282904	0.000253081	163	0.0175578
Q91Z50	Fen1	Flap endonuclease 1 OS=Mus musculus OX=10090 GN=Fen1 PE=1 SV=1	L-Arginine	-0.406808	7.09667e-08	163	2.44804e-06	0.30314	9.27467e-05	161	0.00906781
Q99M01	Fars2	Phenylalanine--tRNA ligase, mitochondrial OS=Mus musculus OX=10090 GN=Fars2 PE=1 SV=1	Uridine 5'-monophosphate	0.40678	7.11288e-08	163	2.45282e-06	-0.274538	0.000390408	163	0.0231535
Q9D1G2	Pmvk	Phosphomevalonate kinase OS=Mus musculus OX=10090 GN=Pmvk PE=1 SV=3	Theophylline	-0.406708	7.1543e-08	163	2.46545e-06	-0.298889	0.000106376	163	0.00993486
P60334	Cdo1	Cysteine dioxygenase type 1 OS=Mus musculus OX=10090 GN=Cdo1 PE=1 SV=1	L-Proline	0.406553	7.24448e-08	163	2.492e-06	0.254211	0.00105836	163	0.0429174
P07361	Orm2	Alpha-1-acid glycoprotein 2 OS=Mus musculus OX=10090 GN=Orm2 PE=1 SV=1	L-Threonine	-0.423752	7.24792e-08	149	2.49297e-06	-0.301596	0.000858333	119	0.0377614
O88783	F5	Coagulation factor V OS=Mus musculus OX=10090 GN=F5 PE=1 SV=1	L-Aspartic acid	-0.406536	7.25419e-08	163	2.49495e-06	0.272671	0.000429263	163	0.024572
Q60875	Arhgef2	Rho guanine nucleotide exchange factor 2 OS=Mus musculus OX=10090 GN=Arhgef2 PE=1 SV=4	L-Aspartic acid	-0.406526	7.26011e-08	163	2.49681e-06	0.33351	1.35881e-05	163	0.00244594
Q8R1G6	Pdlim2	PDZ and LIM domain protein 2 OS=Mus musculus OX=10090 GN=Pdlim2 PE=1 SV=1	Methylglyoxal	-0.423724	7.26385e-08	149	2.4978e-06	-0.319393	3.24246e-05	163	0.00447163
Q9JL62	Gltp	Glycolipid transfer protein OS=Mus musculus OX=10090 GN=Gltp PE=1 SV=3	L-Aspartic acid	-0.406404	7.33185e-08	163	2.51718e-06	0.336049	1.1567e-05	163	0.00218114
P20491	Fcer1g	High affinity immunoglobulin epsilon receptor subunit gamma OS=Mus musculus OX=10090 GN=Fcer1g PE=1 SV=1	Palmitoylcarnitine	-0.406345	7.3669e-08	163	2.52813e-06	0.291207	0.000162374	163	0.0131461
P63085	Mapk1	Mitogen-activated protein kinase 1 OS=Mus musculus OX=10090 GN=Mapk1 PE=1 SV=3	L-Arginine	-0.406329	7.37637e-08	163	2.5309e-06	0.255929	0.00104981	161	0.0427149
Q91XD7	Creld1	Protein disulfide isomerase Creld1 OS=Mus musculus OX=10090 GN=Creld1 PE=1 SV=1	Citrate/isocitrate	-0.406325	7.37859e-08	163	2.53144e-06	0.262289	0.000718748	163	0.0338583
Q9D404	Oxsm	3-oxoacyl-[acyl-carrier-protein] synthase, mitochondrial OS=Mus musculus OX=10090 GN=Oxsm PE=1 SV=1	NAD	0.406319	7.38258e-08	163	2.53263e-06	0.285569	0.000219809	163	0.016004
P54923	Adprh	[Protein ADP-ribosylarginine] hydrolase OS=Mus musculus OX=10090 GN=Adprh PE=1 SV=1	NAD	-0.406289	7.4001e-08	163	2.53777e-06	-0.270389	0.000481605	163	0.0264283
Q64487-10	Ptprd	Isoform J of Receptor-type tyrosine-protein phosphatase delta OS=Mus musculus OX=10090 GN=Ptprd	Creatine	-0.406127	7.49746e-08	163	2.56639e-06	-0.290899	0.000165113	163	0.0132963
Q3UND0	Skap2	Src kinase-associated phosphoprotein 2 OS=Mus musculus OX=10090 GN=Skap2 PE=1 SV=2	xylose/ribose/arabinose	-0.406104	7.51169e-08	163	2.57029e-06	-0.269084	0.000514137	163	0.0275028
P58281-2	Opa1	Isoform 2 of Dynamin-like 120 kDa protein, mitochondrial OS=Mus musculus OX=10090 GN=Opa1	Creatine	-0.406099	7.51441e-08	163	2.57094e-06	-0.300488	9.7269e-05	163	0.00935945
Q9ERR1	Ndel1	Nuclear distribution protein nudE-like 1 OS=Mus musculus OX=10090 GN=Ndel1 PE=1 SV=2	L-Asparagine	-0.40603	7.55614e-08	163	2.58315e-06	0.25644	0.000952322	163	0.0402259
Q60936	Coq8a	Atypical kinase COQ8A, mitochondrial OS=Mus musculus OX=10090 GN=Coq8a PE=1 SV=2	Methylglyoxal	0.405934	7.61529e-08	163	2.60069e-06	0.44739	2.13276e-09	163	2.90279e-06
Q60936-2	Coq8a	Isoform 2 of Atypical kinase COQ8A, mitochondrial OS=Mus musculus OX=10090 GN=Coq8a	xylose/ribose/arabinose	0.405861	7.66005e-08	163	2.61396e-06	0.372031	1.0089e-06	163	0.000377397
Q9Z1D1	Eif3g	Eukaryotic translation initiation factor 3 subunit G OS=Mus musculus OX=10090 GN=Eif3g PE=1 SV=2	N-Acetyl-L-aspartic acid	-0.405811	7.69077e-08	163	2.62305e-06	0.251587	0.00119698	163	0.0462257
Q60790	Rasa3	Ras GTPase-activating protein 3 OS=Mus musculus OX=10090 GN=Rasa3 PE=1 SV=2	Propionyl-carnitine	-0.405795	7.70042e-08	163	2.62607e-06	-0.296203	0.000123499	163	0.0109607
O88487	Dync1i2	Cytoplasmic dynein 1 intermediate chain 2 OS=Mus musculus OX=10090 GN=Dync1i2 PE=1 SV=1	Ornithine	-0.405726	7.74373e-08	163	2.63853e-06	-0.250671	0.00124917	163	0.0474238
Q7TNS2	Micos10	MICOS complex subunit Mic10 OS=Mus musculus OX=10090 GN=Micos10 PE=1 SV=1	L-Anserine	-0.410388	7.7637e-08	159	2.6443e-06	0.261739	0.000860232	159	0.0378199
O35129	Phb2	Prohibitin-2 OS=Mus musculus OX=10090 GN=Phb2 PE=1 SV=1	Cytidine 5'-monophosphate	0.405652	7.78977e-08	163	2.65173e-06	-0.336129	1.15079e-05	163	0.00217421
Q6ZWQ7	Spcs3	Signal peptidase complex subunit 3 OS=Mus musculus OX=10090 GN=Spcs3 PE=1 SV=1	CDP-ethanolamine	-0.405639	7.79789e-08	163	2.65395e-06	0.320063	3.1143e-05	163	0.00435852
Q8K2B3	Sdha	Succinate dehydrogenase [ubiquinone] flavoprotein subunit, mitochondrial OS=Mus musculus OX=10090 GN=Sdha PE=1 SV=1	Cytidine	0.40561	7.81625e-08	163	2.65929e-06	-0.304207	7.88249e-05	163	0.00813745
P14901	Hmox1	Heme oxygenase 1 OS=Mus musculus OX=10090 GN=Hmox1 PE=1 SV=1	Propionyl-carnitine	-0.40558	7.8354e-08	163	2.66494e-06	-0.303029	8.42762e-05	163	0.00849926
P99024	Tubb5	Tubulin beta-5 chain OS=Mus musculus OX=10090 GN=Tubb5 PE=1 SV=1	CDP-ethanolamine	-0.405571	7.84065e-08	163	2.66645e-06	0.295621	0.000127529	163	0.0112043
P49718	Mcm5	DNA replication licensing factor MCM5 OS=Mus musculus OX=10090 GN=Mcm5 PE=1 SV=2	Adenosine	-0.422682	7.87866e-08	149	2.677e-06	-0.251679	0.00119187	163	0.0460944
P39061	Col18a1	Collagen alpha-1(XVIII) chain OS=Mus musculus OX=10090 GN=Col18a1 PE=1 SV=4	CDP-ethanolamine	-0.405507	7.88152e-08	163	2.67779e-06	0.266259	0.000591607	163	0.0300295
P49717	Mcm4	DNA replication licensing factor MCM4 OS=Mus musculus OX=10090 GN=Mcm4 PE=1 SV=1	Succinate semialdehyde	-0.423982	7.88566e-08	148	2.67892e-06	-0.35822	2.66595e-06	163	0.000777111
Q14CH1	Mocos	Molybdenum cofactor sulfurase OS=Mus musculus OX=10090 GN=Mocos PE=1 SV=1	Hydroxypalmitoyl-carnitine	-0.405459	7.91197e-08	163	2.68694e-06	-0.282899	0.000253156	163	0.0175599
Q504M2	Pdp2	Pyruvate dehyrogenase phosphatase catalytic subunit 2 OS=Mus musculus OX=10090 GN=Pdp2 PE=1 SV=1	Cytidine	0.405371	7.96776e-08	163	2.70303e-06	-0.305311	7.40126e-05	163	0.00781243
Q80UJ7	Rab3gap1	Rab3 GTPase-activating protein catalytic subunit OS=Mus musculus OX=10090 GN=Rab3gap1 PE=1 SV=4	Inosine 5'-monophosphate	-0.405345	7.98468e-08	163	2.70785e-06	-0.292259	0.000153345	163	0.012671
Q60590	Orm1	Alpha-1-acid glycoprotein 1 OS=Mus musculus OX=10090 GN=Orm1 PE=1 SV=1	L-Threonine	-0.405324	7.99827e-08	163	2.71209e-06	-0.329627	0.000236557	120	0.0168116
Q921J2	Rheb	GTP-binding protein Rheb OS=Mus musculus OX=10090 GN=Rheb PE=1 SV=1	L-Arginine	-0.4053	8.01346e-08	163	2.71655e-06	0.26073	0.000836323	161	0.0371613
P70398	Usp9x	Probable ubiquitin carboxyl-terminal hydrolase FAF-X OS=Mus musculus OX=10090 GN=Usp9x PE=1 SV=2	L-Serine	-0.405268	8.03432e-08	163	2.72274e-06	-0.27512	0.00037898	163	0.0227055
Q9JJI8	Rpl38	60S ribosomal protein L38 OS=Mus musculus OX=10090 GN=Rpl38 PE=1 SV=3	Creatinine	-0.405233	8.0571e-08	163	2.72939e-06	0.298093	0.000111204	163	0.0102335
Q5SUA5	Myo1g	Unconventional myosin-Ig OS=Mus musculus OX=10090 GN=Myo1g PE=1 SV=1	Succinate semialdehyde	-0.405159	8.10501e-08	163	2.74315e-06	-0.385836	3.64797e-07	163	0.000175103
P28656	Nap1l1	Nucleosome assembly protein 1-like 1 OS=Mus musculus OX=10090 GN=Nap1l1 PE=1 SV=2	Ornithine	-0.405129	8.12416e-08	163	2.74874e-06	-0.250589	0.00125391	163	0.0475307
P42208	Septin2	Septin-2 OS=Mus musculus OX=10090 GN=Septin2 PE=1 SV=2	NAD	-0.405107	8.13898e-08	163	2.75315e-06	-0.263621	0.000673511	163	0.0324944
P99024	Tubb5	Tubulin beta-5 chain OS=Mus musculus OX=10090 GN=Tubb5 PE=1 SV=1	N-Acetyl-DL-serine	-0.405106	8.13945e-08	163	2.75321e-06	0.311653	5.13012e-05	163	0.00610644
Q8BRN9	Cc2d1b	Coiled-coil and C2 domain-containing protein 1B OS=Mus musculus OX=10090 GN=Cc2d1b PE=1 SV=1	Succinate semialdehyde	-0.405053	8.17423e-08	163	2.7638e-06	-0.319066	3.30672e-05	163	0.00452778
A2AQ07	Tubb1	Tubulin beta-1 chain OS=Mus musculus OX=10090 GN=Tubb1 PE=1 SV=1	L-Asparagine	-0.405003	8.20725e-08	163	2.7736e-06	0.280351	0.000289296	163	0.0191303
P60603	Romo1	Reactive oxygen species modulator 1 OS=Mus musculus OX=10090 GN=Romo1 PE=2 SV=1	D-Glucose/Frucotose 6-phosphate	-0.404989	8.2166e-08	163	2.7762e-06	0.31211	0.000112597	148	0.0103111
Q8C7H1	Mmaa	Methylmalonic aciduria type A homolog, mitochondrial OS=Mus musculus OX=10090 GN=Mmaa PE=1 SV=1	Butyryl-carnitine	0.404972	8.22761e-08	163	2.77916e-06	0.275121	0.000378961	163	0.0227055
P43277	H1-3	Histone H1.3 OS=Mus musculus OX=10090 GN=H1-3 PE=1 SV=2	Creatine	-0.404964	8.23251e-08	163	2.78072e-06	0.313836	4.51302e-05	163	0.00561357
Q6ZWQ7	Spcs3	Signal peptidase complex subunit 3 OS=Mus musculus OX=10090 GN=Spcs3 PE=1 SV=1	Cytidine 5'-monophosphate	-0.404942	8.24722e-08	163	2.78498e-06	0.254457	0.00104616	163	0.0426194
Q3TBT3-2	Sting1	Isoform 2 of Stimulator of interferon genes protein OS=Mus musculus OX=10090 GN=Sting1	xylose/ribose/arabinose	-0.404926	8.25811e-08	163	2.788e-06	-0.32466	2.35573e-05	163	0.00360085
Q91Z96	Bmp2k	BMP-2-inducible protein kinase OS=Mus musculus OX=10090 GN=Bmp2k PE=1 SV=1	Ocatadecanoyl-carnitine	-0.404874	8.29268e-08	163	2.7983e-06	0.317596	3.61096e-05	163	0.00480468
P15379	Cd44	CD44 antigen OS=Mus musculus OX=10090 GN=Cd44 PE=1 SV=3	L-Arginine	-0.404851	8.30756e-08	163	2.8026e-06	0.328623	2.08041e-05	161	0.00330227
Q6A065	Cep170	Centrosomal protein of 170 kDa OS=Mus musculus OX=10090 GN=Cep170 PE=1 SV=2	Palmitoylcarnitine	-0.404817	8.33069e-08	163	2.80956e-06	0.310036	5.63705e-05	163	0.00650338
Q3ULF4	Spg7	Paraplegin OS=Mus musculus OX=10090 GN=Spg7 PE=1 SV=1	Uridine 5'-monophosphate	0.404798	8.34359e-08	163	2.81338e-06	-0.283988	0.000239022	163	0.0169222
Q61093	Cybb	Cytochrome b-245 heavy chain OS=Mus musculus OX=10090 GN=Cybb PE=1 SV=1	L-Carnitine	-0.404786	8.35108e-08	163	2.81557e-06	-0.254615	0.00103837	163	0.0424353
P20918	Plg	Plasminogen OS=Mus musculus OX=10090 GN=Plg PE=1 SV=3	CDP-ethanolamine	-0.404784	8.35241e-08	163	2.81592e-06	0.273226	0.000417352	163	0.0241403
F8VQ05	Fryl	FRY-like transcription coactivator OS=Mus musculus OX=10090 GN=Fryl PE=1 SV=1	N-Acetyl-L-aspartic acid	-0.404592	8.48205e-08	163	2.85327e-06	0.295859	0.000125868	163	0.0111103
O88487	Dync1i2	Cytoplasmic dynein 1 intermediate chain 2 OS=Mus musculus OX=10090 GN=Dync1i2 PE=1 SV=1	xylose/ribose/arabinose	-0.404582	8.48923e-08	163	2.85524e-06	-0.293011	0.000147177	163	0.0123195
Q8CEE7	Rdh13	Retinol dehydrogenase 13 OS=Mus musculus OX=10090 GN=Rdh13 PE=1 SV=1	L-Carnitine	0.404568	8.49869e-08	163	2.85798e-06	0.290056	0.000172816	163	0.0137023
Q9Z0H7	Bcl10	B-cell lymphoma/leukemia 10 OS=Mus musculus OX=10090 GN=Bcl10 PE=1 SV=1	N-Acetyl-L-aspartic acid	-0.404543	8.51544e-08	163	2.86265e-06	0.298992	0.000105767	163	0.00989408
P28867	Prkcd	Protein kinase C delta type OS=Mus musculus OX=10090 GN=Prkcd PE=1 SV=3	Creatine	-0.404491	8.55132e-08	163	2.87331e-06	0.365436	1.6137e-06	163	0.000535984
P60122	Ruvbl1	RuvB-like 1 OS=Mus musculus OX=10090 GN=Ruvbl1 PE=1 SV=1	N-Acetyl-L-aspartic acid	-0.404348	8.64983e-08	163	2.902e-06	0.25628	0.000959627	163	0.0404227
Q8C6E0	Cfap36	Cilia- and flagella-associated protein 36 OS=Mus musculus OX=10090 GN=Cfap36 PE=1 SV=1	L-Alanine	-0.421478	8.65133e-08	149	2.90246e-06	0.291479	0.000159991	163	0.0130139
Q6NWW9	Fndc3b	Fibronectin type III domain-containing protein 3B OS=Mus musculus OX=10090 GN=Fndc3b PE=1 SV=1	Cytidine 5'-monophosphate	-0.404328	8.66345e-08	163	2.90569e-06	0.288198	0.000191005	163	0.0146033
E9Q634	Myo1e	Unconventional myosin-Ie OS=Mus musculus OX=10090 GN=Myo1e PE=1 SV=1	L-Phenylalanine	-0.404226	8.73467e-08	163	2.92583e-06	-0.267814	0.000547736	163	0.0286066
Q9D8S3	Arfgap3	ADP-ribosylation factor GTPase-activating protein 3 OS=Mus musculus OX=10090 GN=Arfgap3 PE=1 SV=2	L-Aspartic acid	-0.404067	8.84642e-08	163	2.95844e-06	0.279865	0.000296708	163	0.0194298
P48722	Hspa4l	Heat shock 70 kDa protein 4L OS=Mus musculus OX=10090 GN=Hspa4l PE=1 SV=2	Cytidine 5'-diphosphocholine	0.405181	8.87542e-08	162	2.9664e-06	-0.289949	0.00017382	163	0.0137407
Q9QYG0	Ndrg2	Protein NDRG2 OS=Mus musculus OX=10090 GN=Ndrg2 PE=1 SV=1	L-Arginine	0.403962	8.92128e-08	163	2.97982e-06	-0.302194	9.77874e-05	161	0.00939145
O54988-2	Slk	Isoform 2 of STE20-like serine/threonine-protein kinase OS=Mus musculus OX=10090 GN=Slk	N-Acetyl-L-aspartic acid	-0.403915	8.95512e-08	163	2.98952e-06	0.34318	0.000993436	89	0.0412903
O88455	Dhcr7	7-dehydrocholesterol reductase OS=Mus musculus OX=10090 GN=Dhcr7 PE=1 SV=1	Acrylic.acid	-0.403872	8.98563e-08	163	2.99825e-06	-0.376656	7.21275e-07	163	0.000294688
Q921W0	Chmp1a	Charged multivesicular body protein 1a OS=Mus musculus OX=10090 GN=Chmp1a PE=1 SV=1	Acrylic.acid	-0.403805	9.03431e-08	163	3.01293e-06	0.273558	0.000410377	163	0.0238863
Q60716	P4ha2	Prolyl 4-hydroxylase subunit alpha-2 OS=Mus musculus OX=10090 GN=P4ha2 PE=1 SV=1	xylose/ribose/arabinose	-0.403769	9.06014e-08	163	3.02053e-06	-0.361186	5.05924e-05	120	0.00605331
Q62376	Snrnp70	U1 small nuclear ribonucleoprotein 70 kDa OS=Mus musculus OX=10090 GN=Snrnp70 PE=1 SV=2	L-Histidine	-0.403677	9.12732e-08	163	3.04013e-06	-0.249385	0.00132592	163	0.0491076
Q9D1J3	Sarnp	SAP domain-containing ribonucleoprotein OS=Mus musculus OX=10090 GN=Sarnp PE=1 SV=3	Uracil	0.403675	9.12868e-08	163	3.04048e-06	0.268963	0.000517248	163	0.0276053
Q9Z0F7	Sncg	Gamma-synuclein OS=Mus musculus OX=10090 GN=Sncg PE=1 SV=1	Pantothenic acid	-0.403673	9.13006e-08	163	3.04089e-06	0.296199	0.000123528	163	0.0109621
O70293-2	Grk6	Isoform GRK6B of G protein-coupled receptor kinase 6 OS=Mus musculus OX=10090 GN=Grk6	N-Acetyl-DL-serine	-0.403644	9.15127e-08	163	3.04719e-06	0.251909	0.00117912	163	0.0457875
Q921W0	Chmp1a	Charged multivesicular body protein 1a OS=Mus musculus OX=10090 GN=Chmp1a PE=1 SV=1	Fumarate	-0.403616	9.17211e-08	163	3.0529e-06	0.289953	0.00017378	163	0.0137394
P41216	Acsl1	Long-chain-fatty-acid--CoA ligase 1 OS=Mus musculus OX=10090 GN=Acsl1 PE=1 SV=2	Creatine	-0.403571	9.20482e-08	163	3.06164e-06	-0.350999	4.3529e-06	163	0.00110203
Q8CGA3	Slc43a2	Large neutral amino acids transporter small subunit 4 OS=Mus musculus OX=10090 GN=Slc43a2 PE=1 SV=1	Creatine	-0.424603	9.226e-08	146	3.06785e-06	0.325564	0.000840913	102	0.037288
A6H5Z3	Exoc6b	Exocyst complex component 6B OS=Mus musculus OX=10090 GN=Exoc6b PE=1 SV=1	D-Glucose	-0.403491	9.26369e-08	163	3.07804e-06	-0.301451	9.21397e-05	163	0.00902676
Q8C0J6	Sowahc	Ankyrin repeat domain-containing protein SOWAHC OS=Mus musculus OX=10090 GN=Sowahc PE=1 SV=2	L-Arginine	-0.403477	9.27426e-08	163	3.08083e-06	0.279973	0.000321925	161	0.0204782
Q05921	Rnasel	2-5A-dependent ribonuclease OS=Mus musculus OX=10090 GN=Rnasel PE=1 SV=2	Ocatadecanoyl-carnitine	-0.403474	9.27682e-08	163	3.08146e-06	0.296696	0.000120172	163	0.0107701
O54824	Il16	Pro-interleukin-16 OS=Mus musculus OX=10090 GN=Il16 PE=1 SV=3	L-Arginine	-0.403447	9.29677e-08	163	3.08676e-06	0.27125	0.00050058	161	0.0270482
P20152	Vim	Vimentin OS=Mus musculus OX=10090 GN=Vim PE=1 SV=3	Pyruvate	-0.403424	9.31325e-08	163	3.09177e-06	0.257921	0.000887384	163	0.0385716
Q9CQI6	Cotl1	Coactosin-like protein OS=Mus musculus OX=10090 GN=Cotl1 PE=1 SV=3	Propionyl-carnitine	-0.403294	9.41052e-08	163	3.11943e-06	-0.283541	0.000244727	163	0.0171732
Q61166	Mapre1	Microtubule-associated protein RP/EB family member 1 OS=Mus musculus OX=10090 GN=Mapre1 PE=1 SV=3	L-Carnitine	-0.40326	9.43668e-08	163	3.12722e-06	-0.249834	0.00129863	163	0.0485306
Q8JZX9	Cdc42ep2	Cdc42 effector protein 2 OS=Mus musculus OX=10090 GN=Cdc42ep2 PE=1 SV=1	N-Acetyl-L-aspartic acid	-0.421659	9.43851e-08	148	3.12762e-06	0.299776	0.000214319	148	0.0157493
P17563	Selenbp1	Methanethiol oxidase OS=Mus musculus OX=10090 GN=Selenbp1 PE=1 SV=2	D-Glucose	0.403219	9.46735e-08	163	3.1359e-06	0.25341	0.00109903	163	0.0439247
Q9Z2V4	Pck1	Phosphoenolpyruvate carboxykinase, cytosolic [GTP] OS=Mus musculus OX=10090 GN=Pck1 PE=1 SV=1	Cytidine 5'-diphosphocholine	0.404326	9.50169e-08	162	3.14563e-06	0.300068	9.9589e-05	163	0.00951026
O35855	Bcat2	Branched-chain-amino-acid aminotransferase, mitochondrial OS=Mus musculus OX=10090 GN=Bcat2 PE=1 SV=2	Theophylline	0.403132	9.53347e-08	163	3.15483e-06	0.34897	4.98504e-06	163	0.00121301
O70571	Pdk4	[Pyruvate dehydrogenase (acetyl-transferring)] kinase isozyme 4, mitochondrial OS=Mus musculus OX=10090 GN=Pdk4 PE=1 SV=1	Ophthalmate	0.406595	9.5516e-08	160	3.15978e-06	0.329787	0.000629224	104	0.0311957
Q921G7	Etfdh	Electron transfer flavoprotein-ubiquinone oxidoreductase, mitochondrial OS=Mus musculus OX=10090 GN=Etfdh PE=1 SV=1	Cytidine 5'-monophosphate	0.403068	9.58187e-08	163	3.16843e-06	-0.29741	0.00011551	163	0.0104825
P27601	Gna13	Guanine nucleotide-binding protein subunit alpha-13 OS=Mus musculus OX=10090 GN=Gna13 PE=1 SV=1	N-Acetyl-DL-serine	-0.403016	9.6219e-08	163	3.17982e-06	0.270888	0.00046969	163	0.0260072
Q9DBN5	Lonp2	Lon protease homolog 2, peroxisomal OS=Mus musculus OX=10090 GN=Lonp2 PE=1 SV=1	Creatine	-0.402961	9.6642e-08	163	3.19205e-06	-0.322534	2.68193e-05	163	0.0039427
P27046	Man2a1	Alpha-mannosidase 2 OS=Mus musculus OX=10090 GN=Man2a1 PE=1 SV=2	D-Glucose/Frucotose 6-phosphate	-0.402948	9.67413e-08	163	3.19475e-06	-0.272394	0.000435332	163	0.0247937
P28656	Nap1l1	Nucleosome assembly protein 1-like 1 OS=Mus musculus OX=10090 GN=Nap1l1 PE=1 SV=2	D-Glucose	-0.40294	9.68075e-08	163	3.19667e-06	-0.299344	0.000103708	163	0.00977001
P81117	Nucb2	Nucleobindin-2 OS=Mus musculus OX=10090 GN=Nucb2 PE=1 SV=2	Succinate semialdehyde	-0.402911	9.70272e-08	163	3.20308e-06	-0.281147	0.000277513	163	0.0186198
P62908	Rps3	40S ribosomal protein S3 OS=Mus musculus OX=10090 GN=Rps3 PE=1 SV=1	Creatinine	-0.402896	9.71451e-08	163	3.20622e-06	0.277947	0.000327736	163	0.0207064
E9Q634	Myo1e	Unconventional myosin-Ie OS=Mus musculus OX=10090 GN=Myo1e PE=1 SV=1	Succinate semialdehyde	-0.402862	9.74114e-08	163	3.21379e-06	-0.379936	5.66703e-07	163	0.000247109
[truncated: 480,045+ more rows]
