# Supplementary material for: Covariation MS uncovers a protein that controls cysteine catabolism
Source: Nature. 2025 Sep 17;647(8088):268–76. doi: 10.1038/s41586-025-09535-5 (PMC12589099; doi:10.1038/s41586-025-09535-5)
Supplement: Supplementary file 5 — Supplementary Tables 1–10. [file 41586_2025_9535_MOESM5_ESM.zip › 2024-04-07889D-s5/Table_S3.xlsx]

## Sheet: tab and column descriptions
Table S3. MPCA recapitulation of established biochemical reactions, pathways, and metabolite transporters
Overview	This spreadsheet summarizes established protein-metabolite correlations recapitulated by MPCA edges in liver and BAT
Tab Name	Description
RHEA	MPCA recapitulation of RHEA edges, which are established enzyme-substrate/enzyme-product relationships from biochemical reactions. This table includes all RHEA edges involving proteins and metabolites measured in MPCA, edges not recapitulated are left blank
Reactome	MPCA recapitulation of Reactome edges, which are established protein-metabolite relationships in biological pathways. This table includes all Reactome edges involving proteins and metabolites measured in MPCA, edges not recapitulated are left blank
TCDB	MPCA recapitulation of TCDB edges, which are established transporter-metabolite relationships. This table includes all TCDB edges involving proteins and metabolites measured in MPCA, edges not recapitulated are left blank
Column Name	Description
Reaction identifier	Identifier of RHEA reaction
ChEBI Identifier	Identifier of the metabolite that participate in an edge
Gene symbol	Identifier of the protein that participate in an edge. If this edge is mapped in MPCA, then this is also the identifier of the protein of an MPCA edge
Description	Protein description
Metabolite BAT	Metabolite name of an MPCA edge, measured in BAT
Cor BAT	Pearson correlation of an MPCA edge, measured in BAT
ChEBI ID BAT	ChEBI ID of the metabolite of an MPCA edge, measured in BAT
ChEBI ID mapped BAT	ChEBI ID of the metabolite of an MPCA edge after ancestry mapping, detailed in Extended Data Fig. 2b , measured in BAT. This ID is used for mapping to prevent false negatives.
Confidence BAT	High confidence mapping is based on mapping of the exact ChEBI ID of a metabolite, whereas medium confidence mapping is based on ChEBI ancestry mapping.
Metabolite liver	Metabolite name of an MPCA edge, measured in liver
Cor liver	Pearson correlation of an MPCA edge, measured in liver
ChEBI ID liver	ChEBI ID of the metabolite of an MPCA edge, measured in liver
ChEBI ID mapped liver	ChEBI ID of the metabolite of an MPCA edge after ancestry mapping, detailed in Extended Data Fig. 2b , measured in liver. This ID is used for mapping to prevent false negatives.
Pathway identifier	Identifier of Reactome pathway
Transporter identifier	Identifier of TCDB transporter
Confidence liver	High confidence mapping is based on mapping of the exact ChEBI ID of a metabolite, whereas medium confidence mapping is based on ChEBI ancestry mapping.

## Sheet: RHEA
Table S3a. MPCA recapitulation of RHEA edges
Reaction identifier	ChEBI Identifier	Gene symbol	Description	Metabolite BAT	Cor BAT	ChEBI ID BAT	ChEBI ID mapped BAT	Confidence BAT	Metabolite liver	Cor liver	ChEBI ID liver	ChEBI ID mapped liver	Confidence liver
RHEA:14205	CHEBI:58445	CARNMT1	Carnosine N-methyltransferase OS=Mus musculus OX=10090 GN=Carnmt1 PE=1 SV=1	L-Anserine	0.770114	CHEBI:58445	CHEBI:58445	high
RHEA:23536	CHEBI:58225	PGM1	Phosphoglucomutase-1 OS=Mus musculus OX=10090 GN=Pgm1 PE=1 SV=4	D-Glucose/Frucotose 6-phosphate	0.75005	CHEBI:58225	CHEBI:58225	high
RHEA:40523	CHEBI:30031	SDHA	Succinate dehydrogenase [ubiquinone] flavoprotein subunit, mitochondrial OS=Mus musculus OX=10090 GN=Sdha PE=1 SV=1	Succinate	0.712608	CHEBI:30031	CHEBI:30031	high
RHEA:17289	CHEBI:57634	TIGAR	Fructose-2,6-bisphosphatase TIGAR OS=Mus musculus OX=10090 GN=Tigar PE=1 SV=1	D-Glucose/Frucotose 6-phosphate	0.702056	CHEBI:57634	CHEBI:57634	high
RHEA:40523	CHEBI:30031	SDHB	Succinate dehydrogenase [ubiquinone] iron-sulfur subunit, mitochondrial OS=Mus musculus OX=10090 GN=Sdhb PE=1 SV=1	Succinate	0.699614	CHEBI:30031	CHEBI:30031	high
RHEA:10220	CHEBI:456215	YARS2	Tyrosine--tRNA ligase, mitochondrial OS=Mus musculus OX=10090 GN=Yars2 PE=1 SV=2	Adenosine 5'-monophosphate	0.695188	CHEBI:456215	CHEBI:456215	high
RHEA:47040	CHEBI:456215	TRMU	Mitochondrial tRNA-specific 2-thiouridylase 1 OS=Mus musculus OX=10090 GN=Trmu PE=1 SV=1	Adenosine 5'-monophosphate	0.684614	CHEBI:456215	CHEBI:456215	high
RHEA:49908	CHEBI:16347	SLC25A20	Mitochondrial carnitine/acylcarnitine carrier protein OS=Mus musculus OX=10090 GN=Slc25a20 PE=1 SV=1	L-Carnitine	0.656518	CHEBI:16347	CHEBI:16347	high	L-Carnitine	0.333226	CHEBI:16347	CHEBI:16347	high
RHEA:49924	CHEBI:16347	SLC25A20	Mitochondrial carnitine/acylcarnitine carrier protein OS=Mus musculus OX=10090 GN=Slc25a20 PE=1 SV=1	L-Carnitine	0.656518	CHEBI:16347	CHEBI:16347	high	L-Carnitine	0.333226	CHEBI:16347	CHEBI:16347	high
RHEA:49912	CHEBI:16347	SLC25A20	Mitochondrial carnitine/acylcarnitine carrier protein OS=Mus musculus OX=10090 GN=Slc25a20 PE=1 SV=1	L-Carnitine	0.656518	CHEBI:16347	CHEBI:16347	high	L-Carnitine	0.333226	CHEBI:16347	CHEBI:16347	high
RHEA:49916	CHEBI:16347	SLC25A20	Mitochondrial carnitine/acylcarnitine carrier protein OS=Mus musculus OX=10090 GN=Slc25a20 PE=1 SV=1	L-Carnitine	0.656518	CHEBI:16347	CHEBI:16347	high	L-Carnitine	0.333226	CHEBI:16347	CHEBI:16347	high
RHEA:49920	CHEBI:16347	SLC25A20	Mitochondrial carnitine/acylcarnitine carrier protein OS=Mus musculus OX=10090 GN=Slc25a20 PE=1 SV=1	L-Carnitine	0.656518	CHEBI:16347	CHEBI:16347	high	L-Carnitine	0.333226	CHEBI:16347	CHEBI:16347	high
RHEA:34959	CHEBI:16347	SLC25A20	Mitochondrial carnitine/acylcarnitine carrier protein OS=Mus musculus OX=10090 GN=Slc25a20 PE=1 SV=1	L-Carnitine	0.656518	CHEBI:16347	CHEBI:16347	high	L-Carnitine	0.333226	CHEBI:16347	CHEBI:16347	high
RHEA:13481	CHEBI:456215	MARS2	Methionine--tRNA ligase, mitochondrial OS=Mus musculus OX=10090 GN=Mars2 PE=1 SV=2	Adenosine 5'-monophosphate	0.651342	CHEBI:456215	CHEBI:456215	high
RHEA:72851	CHEBI:456215	SLC25A42	Mitochondrial coenzyme A transporter SLC25A42 OS=Mus musculus OX=10090 GN=Slc25a42 PE=1 SV=1	Adenosine 5'-monophosphate	0.650235	CHEBI:456215	CHEBI:456215	high
RHEA:30235	CHEBI:57540	ALDH4A1	Delta-1-pyrroline-5-carboxylate dehydrogenase, mitochondrial OS=Mus musculus OX=10090 GN=Aldh4a1 PE=1 SV=3	NAD	0.649828	CHEBI:57540	CHEBI:57540	high
RHEA:73371	CHEBI:29032	SLC5A6	Sodium-dependent multivitamin transporter OS=Mus musculus OX=10090 GN=Slc5a6 PE=1 SV=2	Pantothenic acid	0.649209	CHEBI:29032	CHEBI:29032	high
RHEA:17773	CHEBI:456215	CARS2	Probable cysteine--tRNA ligase, mitochondrial OS=Mus musculus OX=10090 GN=Cars2 PE=1 SV=2	Adenosine 5'-monophosphate	0.647116	CHEBI:456215	CHEBI:456215	high
RHEA:12292	CHEBI:456215	SARS2	Serine--tRNA ligase, mitochondrial OS=Mus musculus OX=10090 GN=Sars2 PE=1 SV=2	Adenosine 5'-monophosphate	0.640234	CHEBI:456215	CHEBI:456215	high
RHEA:42580	CHEBI:456215	SARS2	Serine--tRNA ligase, mitochondrial OS=Mus musculus OX=10090 GN=Sars2 PE=1 SV=2	Adenosine 5'-monophosphate	0.640234	CHEBI:456215	CHEBI:456215	high
RHEA:29091	CHEBI:57540	MTND4L	NADH-ubiquinone oxidoreductase chain 4L OS=Mus musculus OX=10090 GN=Mtnd4l PE=1 SV=2	NAD	0.639285	CHEBI:57540	CHEBI:57540	high
RHEA:70923	CHEBI:72587	SLC6A2	Sodium-dependent noradrenaline transporter OS=Mus musculus OX=10090 GN=Slc6a2 PE=2 SV=2	Norepinephrine	0.637783	CHEBI:72587	CHEBI:72587	high
RHEA:71595	CHEBI:30031	SLC25A11	Mitochondrial 2-oxoglutarate/malate carrier protein OS=Mus musculus OX=10090 GN=Slc25a11 PE=1 SV=3	Succinate	0.635945	CHEBI:30031	CHEBI:30031	high
RHEA:70919	CHEBI:59905	SLC6A2	Sodium-dependent noradrenaline transporter OS=Mus musculus OX=10090 GN=Slc6a2 PE=2 SV=2	Dopamine	0.619493	CHEBI:59905	CHEBI:59905	high
RHEA:70931	CHEBI:59905	SLC6A2	Sodium-dependent noradrenaline transporter OS=Mus musculus OX=10090 GN=Slc6a2 PE=2 SV=2	Dopamine	0.619493	CHEBI:59905	CHEBI:59905	high
RHEA:14305	CHEBI:456215	PARS2	Probable proline--tRNA ligase, mitochondrial OS=Mus musculus OX=10090 GN=Pars2 PE=1 SV=2	Adenosine 5'-monophosphate	0.608597	CHEBI:456215	CHEBI:456215	high
RHEA:12661	CHEBI:16347	CPT2	Carnitine O-palmitoyltransferase 2, mitochondrial OS=Mus musculus OX=10090 GN=Cpt2 PE=1 SV=2	L-Carnitine	0.606715	CHEBI:16347	CHEBI:16347	high	L-Carnitine	0.300979	CHEBI:16347	CHEBI:16347	high
RHEA:17177	CHEBI:16347	CPT2	Carnitine O-palmitoyltransferase 2, mitochondrial OS=Mus musculus OX=10090 GN=Cpt2 PE=1 SV=2	L-Carnitine	0.606715	CHEBI:16347	CHEBI:16347	high	L-Carnitine	0.300979	CHEBI:16347	CHEBI:16347	high
RHEA:44828	CHEBI:16347	CPT2	Carnitine O-palmitoyltransferase 2, mitochondrial OS=Mus musculus OX=10090 GN=Cpt2 PE=1 SV=2	L-Carnitine	0.606715	CHEBI:16347	CHEBI:16347	high	L-Carnitine	0.300979	CHEBI:16347	CHEBI:16347	high
RHEA:40279	CHEBI:16347	CPT2	Carnitine O-palmitoyltransferase 2, mitochondrial OS=Mus musculus OX=10090 GN=Cpt2 PE=1 SV=2	L-Carnitine	0.606715	CHEBI:16347	CHEBI:16347	high	L-Carnitine	0.300979	CHEBI:16347	CHEBI:16347	high
RHEA:44832	CHEBI:16347	CPT2	Carnitine O-palmitoyltransferase 2, mitochondrial OS=Mus musculus OX=10090 GN=Cpt2 PE=1 SV=2	L-Carnitine	0.606715	CHEBI:16347	CHEBI:16347	high	L-Carnitine	0.300979	CHEBI:16347	CHEBI:16347	high
RHEA:44840	CHEBI:16347	CPT2	Carnitine O-palmitoyltransferase 2, mitochondrial OS=Mus musculus OX=10090 GN=Cpt2 PE=1 SV=2	L-Carnitine	0.606715	CHEBI:16347	CHEBI:16347	high	L-Carnitine	0.300979	CHEBI:16347	CHEBI:16347	high
RHEA:44844	CHEBI:16347	CPT2	Carnitine O-palmitoyltransferase 2, mitochondrial OS=Mus musculus OX=10090 GN=Cpt2 PE=1 SV=2	L-Carnitine	0.606715	CHEBI:16347	CHEBI:16347	high	L-Carnitine	0.300979	CHEBI:16347	CHEBI:16347	high
RHEA:44848	CHEBI:16347	CPT2	Carnitine O-palmitoyltransferase 2, mitochondrial OS=Mus musculus OX=10090 GN=Cpt2 PE=1 SV=2	L-Carnitine	0.606715	CHEBI:16347	CHEBI:16347	high	L-Carnitine	0.300979	CHEBI:16347	CHEBI:16347	high
RHEA:44852	CHEBI:16347	CPT2	Carnitine O-palmitoyltransferase 2, mitochondrial OS=Mus musculus OX=10090 GN=Cpt2 PE=1 SV=2	L-Carnitine	0.606715	CHEBI:16347	CHEBI:16347	high	L-Carnitine	0.300979	CHEBI:16347	CHEBI:16347	high
RHEA:44856	CHEBI:16347	CPT2	Carnitine O-palmitoyltransferase 2, mitochondrial OS=Mus musculus OX=10090 GN=Cpt2 PE=1 SV=2	L-Carnitine	0.606715	CHEBI:16347	CHEBI:16347	high	L-Carnitine	0.300979	CHEBI:16347	CHEBI:16347	high
RHEA:44860	CHEBI:16347	CPT2	Carnitine O-palmitoyltransferase 2, mitochondrial OS=Mus musculus OX=10090 GN=Cpt2 PE=1 SV=2	L-Carnitine	0.606715	CHEBI:16347	CHEBI:16347	high	L-Carnitine	0.300979	CHEBI:16347	CHEBI:16347	high
RHEA:17661	CHEBI:30031	SUCLA2	Succinate--CoA ligase [ADP-forming] subunit beta, mitochondrial OS=Mus musculus OX=10090 GN=Sucla2 PE=1 SV=2	Succinate	0.601576	CHEBI:30031	CHEBI:30031	high
RHEA:17661	CHEBI:30031	SUCLG1	Succinate--CoA ligase [ADP/GDP-forming] subunit alpha, mitochondrial OS=Mus musculus OX=10090 GN=Suclg1 PE=1 SV=4	Succinate	0.601131	CHEBI:30031	CHEBI:30031	high
RHEA:22120	CHEBI:30031	SUCLG1	Succinate--CoA ligase [ADP/GDP-forming] subunit alpha, mitochondrial OS=Mus musculus OX=10090 GN=Suclg1 PE=1 SV=4	Succinate	0.601131	CHEBI:30031	CHEBI:30031	high
RHEA:29091	CHEBI:57540	NDUFS8	NADH dehydrogenase [ubiquinone] iron-sulfur protein 8, mitochondrial OS=Mus musculus OX=10090 GN=Ndufs8 PE=1 SV=1	NAD	0.598519	CHEBI:57540	CHEBI:57540	high
RHEA:23176	CHEBI:456215	ACSS1	Acetyl-coenzyme A synthetase 2-like, mitochondrial OS=Mus musculus OX=10090 GN=Acss1 PE=1 SV=1	Adenosine 5'-monophosphate	0.594536	CHEBI:456215	CHEBI:456215	high
RHEA:20373	CHEBI:456215	ACSS1	Acetyl-coenzyme A synthetase 2-like, mitochondrial OS=Mus musculus OX=10090 GN=Acss1 PE=1 SV=1	Adenosine 5'-monophosphate	0.594536	CHEBI:456215	CHEBI:456215	high
RHEA:76615	CHEBI:57540	ALDH6A1	Methylmalonate-semialdehyde dehydrogenase [acylating], mitochondrial OS=Mus musculus OX=10090 GN=Aldh6a1 PE=1 SV=1	NAD	0.594139	CHEBI:57540	CHEBI:57540	high	NAD	0.35382	CHEBI:57540	CHEBI:57540	high
RHEA:20804	CHEBI:57540	ALDH6A1	Methylmalonate-semialdehyde dehydrogenase [acylating], mitochondrial OS=Mus musculus OX=10090 GN=Aldh6a1 PE=1 SV=1	NAD	0.594139	CHEBI:57540	CHEBI:57540	high	NAD	0.35382	CHEBI:57540	CHEBI:57540	high
RHEA:76623	CHEBI:57540	ALDH6A1	Methylmalonate-semialdehyde dehydrogenase [acylating], mitochondrial OS=Mus musculus OX=10090 GN=Aldh6a1 PE=1 SV=1	NAD	0.594139	CHEBI:57540	CHEBI:57540	high	NAD	0.35382	CHEBI:57540	CHEBI:57540	high
RHEA:76627	CHEBI:57540	ALDH6A1	Methylmalonate-semialdehyde dehydrogenase [acylating], mitochondrial OS=Mus musculus OX=10090 GN=Aldh6a1 PE=1 SV=1	NAD	0.594139	CHEBI:57540	CHEBI:57540	high	NAD	0.35382	CHEBI:57540	CHEBI:57540	high
RHEA:32711	CHEBI:57540	HSD17B8	Isoform Long of Estradiol 17-beta-dehydrogenase 8 OS=Mus musculus OX=10090 GN=Hsd17b8	NAD	0.588884	CHEBI:57540	CHEBI:57540	high	NAD	0.277775	CHEBI:57540	CHEBI:57540	high
RHEA:24612	CHEBI:57540	HSD17B8	Isoform Long of Estradiol 17-beta-dehydrogenase 8 OS=Mus musculus OX=10090 GN=Hsd17b8	NAD	0.588884	CHEBI:57540	CHEBI:57540	high	NAD	0.277775	CHEBI:57540	CHEBI:57540	high
RHEA:14929	CHEBI:57540	HSD17B8	Isoform Long of Estradiol 17-beta-dehydrogenase 8 OS=Mus musculus OX=10090 GN=Hsd17b8	NAD	0.588884	CHEBI:57540	CHEBI:57540	high	NAD	0.277775	CHEBI:57540	CHEBI:57540	high
RHEA:41992	CHEBI:57540	HSD17B8	Isoform Long of Estradiol 17-beta-dehydrogenase 8 OS=Mus musculus OX=10090 GN=Hsd17b8	NAD	0.588884	CHEBI:57540	CHEBI:57540	high	NAD	0.277775	CHEBI:57540	CHEBI:57540	high
RHEA:49908	CHEBI:57589	SLC25A20	Mitochondrial carnitine/acylcarnitine carrier protein OS=Mus musculus OX=10090 GN=Slc25a20 PE=1 SV=1	Acetyl-L-carnitine	0.58829	CHEBI:57589	CHEBI:57589	high
RHEA:17313	CHEBI:456215	HARS2	Histidine--tRNA ligase, mitochondrial OS=Mus musculus OX=10090 GN=Hars2 PE=1 SV=1	Adenosine 5'-monophosphate	0.586569	CHEBI:456215	CHEBI:456215	high
RHEA:29091	CHEBI:57540	NDUFS2	NADH dehydrogenase [ubiquinone] iron-sulfur protein 2, mitochondrial OS=Mus musculus OX=10090 GN=Ndufs2 PE=1 SV=1	NAD	0.582694	CHEBI:57540	CHEBI:57540	high
RHEA:13217	CHEBI:30031	ALDH5A1	Succinate-semialdehyde dehydrogenase, mitochondrial OS=Mus musculus OX=10090 GN=Aldh5a1 PE=1 SV=1	Succinate	0.580828	CHEBI:30031	CHEBI:30031	high
RHEA:19413	CHEBI:456215	FARS2	Phenylalanine--tRNA ligase, mitochondrial OS=Mus musculus OX=10090 GN=Fars2 PE=1 SV=1	Adenosine 5'-monophosphate	0.577407	CHEBI:456215	CHEBI:456215	high
RHEA:11060	CHEBI:456215	IARS2	Isoleucine--tRNA ligase, mitochondrial OS=Mus musculus OX=10090 GN=Iars2 PE=1 SV=1	Adenosine 5'-monophosphate	0.576453	CHEBI:456215	CHEBI:456215	high
RHEA:12661	CHEBI:16347	CPT1B	Carnitine O-palmitoyltransferase 1, muscle isoform OS=Mus musculus OX=10090 GN=Cpt1b PE=1 SV=1	L-Carnitine	0.573704	CHEBI:16347	CHEBI:16347	high
RHEA:21136	CHEBI:16347	CRAT	Carnitine O-acetyltransferase OS=Mus musculus OX=10090 GN=Crat PE=1 SV=3	L-Carnitine	0.573071	CHEBI:16347	CHEBI:16347	high	L-Carnitine	0.321239	CHEBI:16347	CHEBI:16347	high
RHEA:44976	CHEBI:16347	CRAT	Carnitine O-acetyltransferase OS=Mus musculus OX=10090 GN=Crat PE=1 SV=3	L-Carnitine	0.573071	CHEBI:16347	CHEBI:16347	high	L-Carnitine	0.321239	CHEBI:16347	CHEBI:16347	high
RHEA:44980	CHEBI:16347	CRAT	Carnitine O-acetyltransferase OS=Mus musculus OX=10090 GN=Crat PE=1 SV=3	L-Carnitine	0.573071	CHEBI:16347	CHEBI:16347	high	L-Carnitine	0.321239	CHEBI:16347	CHEBI:16347	high
RHEA:44972	CHEBI:16347	CRAT	Carnitine O-acetyltransferase OS=Mus musculus OX=10090 GN=Crat PE=1 SV=3	L-Carnitine	0.573071	CHEBI:16347	CHEBI:16347	high	L-Carnitine	0.321239	CHEBI:16347	CHEBI:16347	high
RHEA:17177	CHEBI:16347	CRAT	Carnitine O-acetyltransferase OS=Mus musculus OX=10090 GN=Crat PE=1 SV=3	L-Carnitine	0.573071	CHEBI:16347	CHEBI:16347	high	L-Carnitine	0.321239	CHEBI:16347	CHEBI:16347	high
RHEA:44828	CHEBI:16347	CRAT	Carnitine O-acetyltransferase OS=Mus musculus OX=10090 GN=Crat PE=1 SV=3	L-Carnitine	0.573071	CHEBI:16347	CHEBI:16347	high	L-Carnitine	0.321239	CHEBI:16347	CHEBI:16347	high
RHEA:44984	CHEBI:16347	CRAT	Carnitine O-acetyltransferase OS=Mus musculus OX=10090 GN=Crat PE=1 SV=3	L-Carnitine	0.573071	CHEBI:16347	CHEBI:16347	high	L-Carnitine	0.321239	CHEBI:16347	CHEBI:16347	high
RHEA:44988	CHEBI:16347	CRAT	Carnitine O-acetyltransferase OS=Mus musculus OX=10090 GN=Crat PE=1 SV=3	L-Carnitine	0.573071	CHEBI:16347	CHEBI:16347	high	L-Carnitine	0.321239	CHEBI:16347	CHEBI:16347	high
RHEA:44992	CHEBI:16347	CRAT	Carnitine O-acetyltransferase OS=Mus musculus OX=10090 GN=Crat PE=1 SV=3	L-Carnitine	0.573071	CHEBI:16347	CHEBI:16347	high	L-Carnitine	0.321239	CHEBI:16347	CHEBI:16347	high
RHEA:44996	CHEBI:16347	CRAT	Carnitine O-acetyltransferase OS=Mus musculus OX=10090 GN=Crat PE=1 SV=3	L-Carnitine	0.573071	CHEBI:16347	CHEBI:16347	high	L-Carnitine	0.321239	CHEBI:16347	CHEBI:16347	high
RHEA:45000	CHEBI:16347	CRAT	Carnitine O-acetyltransferase OS=Mus musculus OX=10090 GN=Crat PE=1 SV=3	L-Carnitine	0.573071	CHEBI:16347	CHEBI:16347	high	L-Carnitine	0.321239	CHEBI:16347	CHEBI:16347	high
RHEA:44860	CHEBI:16347	CRAT	Carnitine O-acetyltransferase OS=Mus musculus OX=10090 GN=Crat PE=1 SV=3	L-Carnitine	0.573071	CHEBI:16347	CHEBI:16347	high	L-Carnitine	0.321239	CHEBI:16347	CHEBI:16347	high
RHEA:45004	CHEBI:16347	CRAT	Carnitine O-acetyltransferase OS=Mus musculus OX=10090 GN=Crat PE=1 SV=3	L-Carnitine	0.573071	CHEBI:16347	CHEBI:16347	high	L-Carnitine	0.321239	CHEBI:16347	CHEBI:16347	high
RHEA:48340	CHEBI:456215	ACSM3	Isoform 2 of Acyl-coenzyme A synthetase ACSM3, mitochondrial OS=Mus musculus OX=10090 GN=Acsm3	Adenosine 5'-monophosphate	0.572251	CHEBI:456215	CHEBI:456215	high
RHEA:20373	CHEBI:456215	ACSM3	Isoform 2 of Acyl-coenzyme A synthetase ACSM3, mitochondrial OS=Mus musculus OX=10090 GN=Acsm3	Adenosine 5'-monophosphate	0.572251	CHEBI:456215	CHEBI:456215	high
RHEA:46172	CHEBI:456215	ACSM3	Isoform 2 of Acyl-coenzyme A synthetase ACSM3, mitochondrial OS=Mus musculus OX=10090 GN=Acsm3	Adenosine 5'-monophosphate	0.572251	CHEBI:456215	CHEBI:456215	high
RHEA:46176	CHEBI:456215	ACSM3	Isoform 2 of Acyl-coenzyme A synthetase ACSM3, mitochondrial OS=Mus musculus OX=10090 GN=Acsm3	Adenosine 5'-monophosphate	0.572251	CHEBI:456215	CHEBI:456215	high
RHEA:46180	CHEBI:456215	ACSM3	Isoform 2 of Acyl-coenzyme A synthetase ACSM3, mitochondrial OS=Mus musculus OX=10090 GN=Acsm3	Adenosine 5'-monophosphate	0.572251	CHEBI:456215	CHEBI:456215	high
RHEA:33631	CHEBI:456215	ACSM3	Isoform 2 of Acyl-coenzyme A synthetase ACSM3, mitochondrial OS=Mus musculus OX=10090 GN=Acsm3	Adenosine 5'-monophosphate	0.572251	CHEBI:456215	CHEBI:456215	high
RHEA:25277	CHEBI:456215	PDE4A	Isoform 3 of cAMP-specific 3',5'-cyclic phosphodiesterase 4A OS=Mus musculus OX=10090 GN=Pde4a	Adenosine 5'-monophosphate	0.570173	CHEBI:456215	CHEBI:456215	high
RHEA:48868	CHEBI:456215	NUDT13	Nucleoside diphosphate-linked moiety X motif 13 OS=Mus musculus OX=10090 GN=Nudt13 PE=1 SV=2	Adenosine 5'-monophosphate	0.569734	CHEBI:456215	CHEBI:456215	high
RHEA:11800	CHEBI:456215	NUDT13	Nucleoside diphosphate-linked moiety X motif 13 OS=Mus musculus OX=10090 GN=Nudt13 PE=1 SV=2	Adenosine 5'-monophosphate	0.569734	CHEBI:456215	CHEBI:456215	high
RHEA:74599	CHEBI:456215	SLC35A2	UDP-galactose translocator OS=Mus musculus OX=10090 GN=Slc35a2 PE=1 SV=1	Adenosine 5'-monophosphate	0.565484	CHEBI:456215	CHEBI:456215	high
RHEA:74623	CHEBI:456215	SLC35A2	UDP-galactose translocator OS=Mus musculus OX=10090 GN=Slc35a2 PE=1 SV=1	Adenosine 5'-monophosphate	0.565484	CHEBI:456215	CHEBI:456215	high
RHEA:20373	CHEBI:17272	ACSS1	Acetyl-coenzyme A synthetase 2-like, mitochondrial OS=Mus musculus OX=10090 GN=Acss1 PE=1 SV=1	propionate	0.562599	CHEBI:17272	CHEBI:17272	high
RHEA:15421	CHEBI:456215	SLC27A2	Very long-chain acyl-CoA synthetase OS=Mus musculus OX=10090 GN=Slc27a2 PE=1 SV=2	Adenosine 5'-monophosphate	0.562565	CHEBI:456215	CHEBI:456215	high
RHEA:19713	CHEBI:456215	SLC27A2	Very long-chain acyl-CoA synthetase OS=Mus musculus OX=10090 GN=Slc27a2 PE=1 SV=2	Adenosine 5'-monophosphate	0.562565	CHEBI:456215	CHEBI:456215	high
RHEA:30751	CHEBI:456215	SLC27A2	Very long-chain acyl-CoA synthetase OS=Mus musculus OX=10090 GN=Slc27a2 PE=1 SV=2	Adenosine 5'-monophosphate	0.562565	CHEBI:456215	CHEBI:456215	high
RHEA:33607	CHEBI:456215	SLC27A2	Very long-chain acyl-CoA synthetase OS=Mus musculus OX=10090 GN=Slc27a2 PE=1 SV=2	Adenosine 5'-monophosphate	0.562565	CHEBI:456215	CHEBI:456215	high
RHEA:21380	CHEBI:456215	SLC27A2	Very long-chain acyl-CoA synthetase OS=Mus musculus OX=10090 GN=Slc27a2 PE=1 SV=2	Adenosine 5'-monophosphate	0.562565	CHEBI:456215	CHEBI:456215	high
RHEA:44936	CHEBI:456215	SLC27A2	Very long-chain acyl-CoA synthetase OS=Mus musculus OX=10090 GN=Slc27a2 PE=1 SV=2	Adenosine 5'-monophosphate	0.562565	CHEBI:456215	CHEBI:456215	high
RHEA:47264	CHEBI:456215	SLC27A2	Very long-chain acyl-CoA synthetase OS=Mus musculus OX=10090 GN=Slc27a2 PE=1 SV=2	Adenosine 5'-monophosphate	0.562565	CHEBI:456215	CHEBI:456215	high
RHEA:36139	CHEBI:456215	SLC27A2	Very long-chain acyl-CoA synthetase OS=Mus musculus OX=10090 GN=Slc27a2 PE=1 SV=2	Adenosine 5'-monophosphate	0.562565	CHEBI:456215	CHEBI:456215	high
RHEA:54536	CHEBI:456215	SLC27A2	Very long-chain acyl-CoA synthetase OS=Mus musculus OX=10090 GN=Slc27a2 PE=1 SV=2	Adenosine 5'-monophosphate	0.562565	CHEBI:456215	CHEBI:456215	high
RHEA:33639	CHEBI:456215	SLC27A2	Very long-chain acyl-CoA synthetase OS=Mus musculus OX=10090 GN=Slc27a2 PE=1 SV=2	Adenosine 5'-monophosphate	0.562565	CHEBI:456215	CHEBI:456215	high
RHEA:44932	CHEBI:456215	SLC27A2	Very long-chain acyl-CoA synthetase OS=Mus musculus OX=10090 GN=Slc27a2 PE=1 SV=2	Adenosine 5'-monophosphate	0.562565	CHEBI:456215	CHEBI:456215	high
RHEA:22976	CHEBI:456215	SLC27A2	Very long-chain acyl-CoA synthetase OS=Mus musculus OX=10090 GN=Slc27a2 PE=1 SV=2	Adenosine 5'-monophosphate	0.562565	CHEBI:456215	CHEBI:456215	high
RHEA:29091	CHEBI:57540	NDUFV2	NADH dehydrogenase [ubiquinone] flavoprotein 2, mitochondrial OS=Mus musculus OX=10090 GN=Ndufv2 PE=1 SV=2	NAD	0.555709	CHEBI:57540	CHEBI:57540	high
RHEA:23632	CHEBI:57540	IDH3A	Isocitrate dehydrogenase [NAD] subunit alpha, mitochondrial OS=Mus musculus OX=10090 GN=Idh3a PE=1 SV=1	NAD	0.551922	CHEBI:57540	CHEBI:57540	high
RHEA:19117	CHEBI:72587	DBH	Dopamine beta-hydroxylase OS=Mus musculus OX=10090 GN=Dbh PE=1 SV=2	Norepinephrine	0.551378	CHEBI:72587	CHEBI:72587	high
RHEA:29091	CHEBI:57540	NDUFS1	NADH-ubiquinone oxidoreductase 75 kDa subunit, mitochondrial OS=Mus musculus OX=10090 GN=Ndufs1 PE=1 SV=2	NAD	0.548412	CHEBI:57540	CHEBI:57540	high
RHEA:24592	CHEBI:57876	PCYT2	Ethanolamine-phosphate cytidylyltransferase OS=Mus musculus OX=10090 GN=Pcyt2 PE=1 SV=1	CDP-ethanolamine	0.547959	CHEBI:57876	CHEBI:57876	high	CDP-ethanolamine	-0.544211	CHEBI:57876	CHEBI:57876	high
RHEA:18629	CHEBI:57540	NADK2	NAD kinase 2, mitochondrial OS=Mus musculus OX=10090 GN=Nadk2 PE=1 SV=2	NAD	0.54779	CHEBI:57540	CHEBI:57540	high	NAD	0.258247	CHEBI:57540	CHEBI:57540	high
RHEA:11180	CHEBI:456215	NARS2	Probable asparagine--tRNA ligase, mitochondrial OS=Mus musculus OX=10090 GN=Nars2 PE=1 SV=1	Adenosine 5'-monophosphate	0.546496	CHEBI:456215	CHEBI:456215	high
RHEA:29091	CHEBI:57540	NDUFV1	NADH dehydrogenase [ubiquinone] flavoprotein 1, mitochondrial OS=Mus musculus OX=10090 GN=Ndufv1 PE=1 SV=1	NAD	0.543382	CHEBI:57540	CHEBI:57540	high
RHEA:29091	CHEBI:57540	NDUFS3	NADH dehydrogenase [ubiquinone] iron-sulfur protein 3, mitochondrial OS=Mus musculus OX=10090 GN=Ndufs3 PE=1 SV=2	NAD	0.543313	CHEBI:57540	CHEBI:57540	high
RHEA:22120	CHEBI:30031	SUCLG2	Succinate--CoA ligase [GDP-forming] subunit beta, mitochondrial OS=Mus musculus OX=10090 GN=Suclg2 PE=1 SV=3	Succinate	0.534813	CHEBI:30031	CHEBI:30031	high
RHEA:65560	CHEBI:29985	KYAT3	Kynurenine--oxoglutarate transaminase 3 OS=Mus musculus OX=10090 GN=Kyat3 PE=1 SV=1	L-Glutamic acid	0.533954	CHEBI:29985	CHEBI:29985	high
RHEA:20301	CHEBI:456215	RARS2	Probable arginine--tRNA ligase, mitochondrial OS=Mus musculus OX=10090 GN=Rars2 PE=1 SV=1	Adenosine 5'-monophosphate	0.530362	CHEBI:456215	CHEBI:456215	high
RHEA:15421	CHEBI:456215	ACSL1	Long-chain-fatty-acid--CoA ligase 1 OS=Mus musculus OX=10090 GN=Acsl1 PE=1 SV=2	Adenosine 5'-monophosphate	0.529769	CHEBI:456215	CHEBI:456215	high
RHEA:19713	CHEBI:456215	ACSL1	Long-chain-fatty-acid--CoA ligase 1 OS=Mus musculus OX=10090 GN=Acsl1 PE=1 SV=2	Adenosine 5'-monophosphate	0.529769	CHEBI:456215	CHEBI:456215	high
RHEA:21380	CHEBI:456215	ACSL1	Long-chain-fatty-acid--CoA ligase 1 OS=Mus musculus OX=10090 GN=Acsl1 PE=1 SV=2	Adenosine 5'-monophosphate	0.529769	CHEBI:456215	CHEBI:456215	high
RHEA:30751	CHEBI:456215	ACSL1	Long-chain-fatty-acid--CoA ligase 1 OS=Mus musculus OX=10090 GN=Acsl1 PE=1 SV=2	Adenosine 5'-monophosphate	0.529769	CHEBI:456215	CHEBI:456215	high
RHEA:36139	CHEBI:456215	ACSL1	Long-chain-fatty-acid--CoA ligase 1 OS=Mus musculus OX=10090 GN=Acsl1 PE=1 SV=2	Adenosine 5'-monophosphate	0.529769	CHEBI:456215	CHEBI:456215	high
RHEA:47264	CHEBI:456215	ACSL1	Long-chain-fatty-acid--CoA ligase 1 OS=Mus musculus OX=10090 GN=Acsl1 PE=1 SV=2	Adenosine 5'-monophosphate	0.529769	CHEBI:456215	CHEBI:456215	high
RHEA:52016	CHEBI:456215	ACSL1	Long-chain-fatty-acid--CoA ligase 1 OS=Mus musculus OX=10090 GN=Acsl1 PE=1 SV=2	Adenosine 5'-monophosphate	0.529769	CHEBI:456215	CHEBI:456215	high
RHEA:52108	CHEBI:456215	ACSL1	Long-chain-fatty-acid--CoA ligase 1 OS=Mus musculus OX=10090 GN=Acsl1 PE=1 SV=2	Adenosine 5'-monophosphate	0.529769	CHEBI:456215	CHEBI:456215	high
RHEA:52112	CHEBI:456215	ACSL1	Long-chain-fatty-acid--CoA ligase 1 OS=Mus musculus OX=10090 GN=Acsl1 PE=1 SV=2	Adenosine 5'-monophosphate	0.529769	CHEBI:456215	CHEBI:456215	high
RHEA:52116	CHEBI:456215	ACSL1	Long-chain-fatty-acid--CoA ligase 1 OS=Mus musculus OX=10090 GN=Acsl1 PE=1 SV=2	Adenosine 5'-monophosphate	0.529769	CHEBI:456215	CHEBI:456215	high
RHEA:33607	CHEBI:456215	ACSL1	Long-chain-fatty-acid--CoA ligase 1 OS=Mus musculus OX=10090 GN=Acsl1 PE=1 SV=2	Adenosine 5'-monophosphate	0.529769	CHEBI:456215	CHEBI:456215	high
RHEA:15045	CHEBI:57540	DLD	Dihydrolipoyl dehydrogenase, mitochondrial OS=Mus musculus OX=10090 GN=Dld PE=1 SV=2	NAD	0.526434	CHEBI:57540	CHEBI:57540	high
RHEA:17869	CHEBI:57540	QDPR	Dihydropteridine reductase OS=Mus musculus OX=10090 GN=Qdpr PE=1 SV=2	NAD	0.526254	CHEBI:57540	CHEBI:57540	high
RHEA:52656	CHEBI:57540	HADHA	Trifunctional enzyme subunit alpha, mitochondrial OS=Mus musculus OX=10090 GN=Hadha PE=1 SV=1	NAD	0.523489	CHEBI:57540	CHEBI:57540	high
RHEA:31195	CHEBI:57540	HADHA	Trifunctional enzyme subunit alpha, mitochondrial OS=Mus musculus OX=10090 GN=Hadha PE=1 SV=1	NAD	0.523489	CHEBI:57540	CHEBI:57540	high
RHEA:31187	CHEBI:57540	HADHA	Trifunctional enzyme subunit alpha, mitochondrial OS=Mus musculus OX=10090 GN=Hadha PE=1 SV=1	NAD	0.523489	CHEBI:57540	CHEBI:57540	high
RHEA:31179	CHEBI:57540	HADHA	Trifunctional enzyme subunit alpha, mitochondrial OS=Mus musculus OX=10090 GN=Hadha PE=1 SV=1	NAD	0.523489	CHEBI:57540	CHEBI:57540	high
RHEA:31167	CHEBI:57540	HADHA	Trifunctional enzyme subunit alpha, mitochondrial OS=Mus musculus OX=10090 GN=Hadha PE=1 SV=1	NAD	0.523489	CHEBI:57540	CHEBI:57540	high
RHEA:31159	CHEBI:57540	HADHA	Trifunctional enzyme subunit alpha, mitochondrial OS=Mus musculus OX=10090 GN=Hadha PE=1 SV=1	NAD	0.523489	CHEBI:57540	CHEBI:57540	high
RHEA:29091	CHEBI:57540	MTND4	NADH-ubiquinone oxidoreductase chain 4 OS=Mus musculus OX=10090 GN=Mtnd4 PE=1 SV=1	NAD	0.519961	CHEBI:57540	CHEBI:57540	high
RHEA:65408	CHEBI:57540	SLC25A51	Solute carrier family 25 member 51 OS=Mus musculus OX=10090 GN=Slc25a51 PE=1 SV=1	NAD	0.519012	CHEBI:57540	CHEBI:57540	high
RHEA:22432	CHEBI:57540	HSD17B10	3-hydroxyacyl-CoA dehydrogenase type-2 OS=Mus musculus OX=10090 GN=Hsd17b10 PE=1 SV=1	NAD	0.517723	CHEBI:57540	CHEBI:57540	high
RHEA:13281	CHEBI:57540	HSD17B10	3-hydroxyacyl-CoA dehydrogenase type-2 OS=Mus musculus OX=10090 GN=Hsd17b10 PE=1 SV=1	NAD	0.517723	CHEBI:57540	CHEBI:57540	high
RHEA:14929	CHEBI:57540	HSD17B10	3-hydroxyacyl-CoA dehydrogenase type-2 OS=Mus musculus OX=10090 GN=Hsd17b10 PE=1 SV=1	NAD	0.517723	CHEBI:57540	CHEBI:57540	high
RHEA:42004	CHEBI:57540	HSD17B10	3-hydroxyacyl-CoA dehydrogenase type-2 OS=Mus musculus OX=10090 GN=Hsd17b10 PE=1 SV=1	NAD	0.517723	CHEBI:57540	CHEBI:57540	high
RHEA:24612	CHEBI:57540	HSD17B10	3-hydroxyacyl-CoA dehydrogenase type-2 OS=Mus musculus OX=10090 GN=Hsd17b10 PE=1 SV=1	NAD	0.517723	CHEBI:57540	CHEBI:57540	high
RHEA:19409	CHEBI:57540	HSD17B10	3-hydroxyacyl-CoA dehydrogenase type-2 OS=Mus musculus OX=10090 GN=Hsd17b10 PE=1 SV=1	NAD	0.517723	CHEBI:57540	CHEBI:57540	high
RHEA:30799	CHEBI:57540	HSD17B10	3-hydroxyacyl-CoA dehydrogenase type-2 OS=Mus musculus OX=10090 GN=Hsd17b10 PE=1 SV=1	NAD	0.517723	CHEBI:57540	CHEBI:57540	high
RHEA:31195	CHEBI:57540	HSD17B10	3-hydroxyacyl-CoA dehydrogenase type-2 OS=Mus musculus OX=10090 GN=Hsd17b10 PE=1 SV=1	NAD	0.517723	CHEBI:57540	CHEBI:57540	high
RHEA:31159	CHEBI:57540	HSD17B10	3-hydroxyacyl-CoA dehydrogenase type-2 OS=Mus musculus OX=10090 GN=Hsd17b10 PE=1 SV=1	NAD	0.517723	CHEBI:57540	CHEBI:57540	high
RHEA:41992	CHEBI:57540	HSD17B10	3-hydroxyacyl-CoA dehydrogenase type-2 OS=Mus musculus OX=10090 GN=Hsd17b10 PE=1 SV=1	NAD	0.517723	CHEBI:57540	CHEBI:57540	high
RHEA:42008	CHEBI:57540	HSD17B10	3-hydroxyacyl-CoA dehydrogenase type-2 OS=Mus musculus OX=10090 GN=Hsd17b10 PE=1 SV=1	NAD	0.517723	CHEBI:57540	CHEBI:57540	high
RHEA:41980	CHEBI:57540	HSD17B10	3-hydroxyacyl-CoA dehydrogenase type-2 OS=Mus musculus OX=10090 GN=Hsd17b10 PE=1 SV=1	NAD	0.517723	CHEBI:57540	CHEBI:57540	high
RHEA:42016	CHEBI:57540	HSD17B10	3-hydroxyacyl-CoA dehydrogenase type-2 OS=Mus musculus OX=10090 GN=Hsd17b10 PE=1 SV=1	NAD	0.517723	CHEBI:57540	CHEBI:57540	high
RHEA:42020	CHEBI:57540	HSD17B10	3-hydroxyacyl-CoA dehydrogenase type-2 OS=Mus musculus OX=10090 GN=Hsd17b10 PE=1 SV=1	NAD	0.517723	CHEBI:57540	CHEBI:57540	high
RHEA:42012	CHEBI:57540	HSD17B10	3-hydroxyacyl-CoA dehydrogenase type-2 OS=Mus musculus OX=10090 GN=Hsd17b10 PE=1 SV=1	NAD	0.517723	CHEBI:57540	CHEBI:57540	high
RHEA:42036	CHEBI:57540	HSD17B10	3-hydroxyacyl-CoA dehydrogenase type-2 OS=Mus musculus OX=10090 GN=Hsd17b10 PE=1 SV=1	NAD	0.517723	CHEBI:57540	CHEBI:57540	high
RHEA:42028	CHEBI:57540	HSD17B10	3-hydroxyacyl-CoA dehydrogenase type-2 OS=Mus musculus OX=10090 GN=Hsd17b10 PE=1 SV=1	NAD	0.517723	CHEBI:57540	CHEBI:57540	high
RHEA:42024	CHEBI:57540	HSD17B10	3-hydroxyacyl-CoA dehydrogenase type-2 OS=Mus musculus OX=10090 GN=Hsd17b10 PE=1 SV=1	NAD	0.517723	CHEBI:57540	CHEBI:57540	high
RHEA:20373	CHEBI:17272	ACSM3	Isoform 2 of Acyl-coenzyme A synthetase ACSM3, mitochondrial OS=Mus musculus OX=10090 GN=Acsm3	propionate	0.514096	CHEBI:17272	CHEBI:17272	high
RHEA:18321	CHEBI:29985	BCAT2	Branched-chain-amino-acid aminotransferase, mitochondrial OS=Mus musculus OX=10090 GN=Bcat2 PE=1 SV=2	L-Glutamic acid	0.513954	CHEBI:29985	CHEBI:29985	high
RHEA:24801	CHEBI:29985	BCAT2	Branched-chain-amino-acid aminotransferase, mitochondrial OS=Mus musculus OX=10090 GN=Bcat2 PE=1 SV=2	L-Glutamic acid	0.513954	CHEBI:29985	CHEBI:29985	high
RHEA:24813	CHEBI:29985	BCAT2	Branched-chain-amino-acid aminotransferase, mitochondrial OS=Mus musculus OX=10090 GN=Bcat2 PE=1 SV=2	L-Glutamic acid	0.513954	CHEBI:29985	CHEBI:29985	high
RHEA:24564	CHEBI:30031	OXCT1	Succinyl-CoA:3-ketoacid coenzyme A transferase 1, mitochondrial OS=Mus musculus OX=10090 GN=Oxct1 PE=1 SV=1	Succinate	0.51084	CHEBI:30031	CHEBI:30031	high
RHEA:25480	CHEBI:30031	OXCT1	Succinyl-CoA:3-ketoacid coenzyme A transferase 1, mitochondrial OS=Mus musculus OX=10090 GN=Oxct1 PE=1 SV=1	Succinate	0.51084	CHEBI:30031	CHEBI:30031	high
RHEA:30235	CHEBI:29985	ALDH4A1	Delta-1-pyrroline-5-carboxylate dehydrogenase, mitochondrial OS=Mus musculus OX=10090 GN=Aldh4a1 PE=1 SV=3	L-Glutamic acid	0.509887	CHEBI:29985	CHEBI:29985	high
RHEA:13749	CHEBI:456215	AK4	Adenylate kinase 4, mitochondrial OS=Mus musculus OX=10090 GN=Ak4 PE=1 SV=1	Adenosine 5'-monophosphate	0.504838	CHEBI:456215	CHEBI:456215	high
RHEA:12973	CHEBI:456215	AK2	Adenylate kinase 2, mitochondrial OS=Mus musculus OX=10090 GN=Ak2 PE=1 SV=5	Adenosine 5'-monophosphate	0.501737	CHEBI:456215	CHEBI:456215	high
RHEA:48340	CHEBI:456215	ACSM5	Acyl-coenzyme A synthetase ACSM5, mitochondrial OS=Mus musculus OX=10090 GN=Acsm5 PE=1 SV=1	Adenosine 5'-monophosphate	0.501015	CHEBI:456215	CHEBI:456215	high
RHEA:10704	CHEBI:456215	VARS2	Valine--tRNA ligase, mitochondrial OS=Mus musculus OX=10090 GN=Vars2 PE=1 SV=2	Adenosine 5'-monophosphate	0.498573	CHEBI:456215	CHEBI:456215	high
RHEA:14105	CHEBI:57540	PYCR3	Pyrroline-5-carboxylate reductase 3 OS=Mus musculus OX=10090 GN=Pycr3 PE=1 SV=2	NAD	0.495827	CHEBI:57540	CHEBI:57540	high
RHEA:13217	CHEBI:57540	ALDH5A1	Succinate-semialdehyde dehydrogenase, mitochondrial OS=Mus musculus OX=10090 GN=Aldh5a1 PE=1 SV=1	NAD	0.491304	CHEBI:57540	CHEBI:57540	high
RHEA:12272	CHEBI:59905	DDC	Aromatic-L-amino-acid decarboxylase OS=Mus musculus OX=10090 GN=Ddc PE=1 SV=1	Dopamine	0.490208	CHEBI:59905	CHEBI:59905	high
RHEA:43636	CHEBI:57540	SIRT3	NAD-dependent protein deacetylase sirtuin-3 OS=Mus musculus OX=10090 GN=Sirt3 PE=1 SV=2	NAD	0.48846	CHEBI:57540	CHEBI:57540	high	NAD	0.287936	CHEBI:57540	CHEBI:57540	high
RHEA:23540	CHEBI:456215	EARS2	Probable glutamate--tRNA ligase, mitochondrial OS=Mus musculus OX=10090 GN=Ears2 PE=1 SV=1	Adenosine 5'-monophosphate	0.488212	CHEBI:456215	CHEBI:456215	high
RHEA:67916	CHEBI:456215	HINT2	Histidine triad nucleotide-binding protein 2, mitochondrial OS=Mus musculus OX=10090 GN=Hint2 PE=1 SV=1	Adenosine 5'-monophosphate	0.485673	CHEBI:456215	CHEBI:456215	high
RHEA:15133	CHEBI:57540	GLUD1	Glutamate dehydrogenase 1, mitochondrial OS=Mus musculus OX=10090 GN=Glud1 PE=1 SV=1	NAD	0.484191	CHEBI:57540	CHEBI:57540	high
RHEA:18737	CHEBI:456215	SEPHS2	Selenide, water dikinase 2 OS=Mus musculus OX=10090 GN=Sephs2 PE=1 SV=3	Adenosine 5'-monophosphate	0.483978	CHEBI:456215	CHEBI:456215	high
RHEA:33639	CHEBI:456215	ACSF3	Malonate--CoA ligase ACSF3, mitochondrial OS=Mus musculus OX=10090 GN=Acsf3 PE=1 SV=2	Adenosine 5'-monophosphate	0.483646	CHEBI:456215	CHEBI:456215	high
RHEA:32139	CHEBI:456215	ACSF3	Malonate--CoA ligase ACSF3, mitochondrial OS=Mus musculus OX=10090 GN=Acsf3 PE=1 SV=2	Adenosine 5'-monophosphate	0.483646	CHEBI:456215	CHEBI:456215	high
RHEA:29091	CHEBI:57540	NDUFS7	NADH dehydrogenase [ubiquinone] iron-sulfur protein 7, mitochondrial OS=Mus musculus OX=10090 GN=Ndufs7 PE=1 SV=1	NAD	0.483557	CHEBI:57540	CHEBI:57540	high
RHEA:65896	CHEBI:36655	KYAT3	Kynurenine--oxoglutarate transaminase 3 OS=Mus musculus OX=10090 GN=Kyat3 PE=1 SV=1	Glyoxylic acid	0.482244	CHEBI:36655	CHEBI:36655	high
RHEA:65900	CHEBI:36655	KYAT3	Kynurenine--oxoglutarate transaminase 3 OS=Mus musculus OX=10090 GN=Kyat3 PE=1 SV=1	Glyoxylic acid	0.482244	CHEBI:36655	CHEBI:36655	high
RHEA:59628	CHEBI:32682	PM20D2	Peptidase M20 domain-containing protein 2 OS=Mus musculus OX=10090 GN=Pm20d2 PE=1 SV=1	L-Arginine	0.482171	CHEBI:32682	CHEBI:32682	high
RHEA:59616	CHEBI:32682	PM20D2	Peptidase M20 domain-containing protein 2 OS=Mus musculus OX=10090 GN=Pm20d2 PE=1 SV=1	L-Arginine	0.482171	CHEBI:32682	CHEBI:32682	high
RHEA:12540	CHEBI:456215	AARS2	Alanine--tRNA ligase, mitochondrial OS=Mus musculus OX=10090 GN=Aars2 PE=1 SV=1	Adenosine 5'-monophosphate	0.481274	CHEBI:456215	CHEBI:456215	high
RHEA:22432	CHEBI:57540	HADH	Hydroxyacyl-coenzyme A dehydrogenase, mitochondrial OS=Mus musculus OX=10090 GN=Hadh PE=1 SV=2	NAD	0.481013	CHEBI:57540	CHEBI:57540	high
RHEA:30799	CHEBI:57540	HADH	Hydroxyacyl-coenzyme A dehydrogenase, mitochondrial OS=Mus musculus OX=10090 GN=Hadh PE=1 SV=2	NAD	0.481013	CHEBI:57540	CHEBI:57540	high
RHEA:31187	CHEBI:57540	HADH	Hydroxyacyl-coenzyme A dehydrogenase, mitochondrial OS=Mus musculus OX=10090 GN=Hadh PE=1 SV=2	NAD	0.481013	CHEBI:57540	CHEBI:57540	high
RHEA:31159	CHEBI:57540	HADH	Hydroxyacyl-coenzyme A dehydrogenase, mitochondrial OS=Mus musculus OX=10090 GN=Hadh PE=1 SV=2	NAD	0.481013	CHEBI:57540	CHEBI:57540	high
RHEA:19897	CHEBI:32682	NOS1	Isoform NNOS Mu of Nitric oxide synthase, brain OS=Mus musculus OX=10090 GN=Nos1	L-Arginine	0.480375	CHEBI:32682	CHEBI:32682	high
RHEA:25156	CHEBI:456215	PPCS	Phosphopantothenate--cysteine ligase OS=Mus musculus OX=10090 GN=Ppcs PE=1 SV=1	Adenosine 5'-monophosphate	0.479975	CHEBI:456215	CHEBI:456215	high	Adenosine 5'-monophosphate	-0.262981	CHEBI:456215	CHEBI:456215	high
RHEA:20473	CHEBI:456215	LIPT1	Lipoyltransferase 1, mitochondrial OS=Mus musculus OX=10090 GN=Lipt1 PE=1 SV=1	Adenosine 5'-monophosphate	0.477498	CHEBI:456215	CHEBI:456215	high
RHEA:11356	CHEBI:57540	AIFM1	Apoptosis-inducing factor 1, mitochondrial OS=Mus musculus OX=10090 GN=Aifm1 PE=1 SV=1	NAD	0.476619	CHEBI:57540	CHEBI:57540	high	NAD	0.300334	CHEBI:57540	CHEBI:57540	high
RHEA:28050	CHEBI:57540	NOCT	Nocturnin OS=Mus musculus OX=10090 GN=Noct PE=1 SV=3	NAD	0.470518	CHEBI:57540	CHEBI:57540	high
RHEA:40103	CHEBI:17272	ACAA2	3-ketoacyl-CoA thiolase, mitochondrial OS=Mus musculus OX=10090 GN=Acaa2 PE=1 SV=3	propionate	0.470281	CHEBI:17272	CHEBI:17272	high
RHEA:17985	CHEBI:57540	ALDH9A1	4-trimethylaminobutyraldehyde dehydrogenase OS=Mus musculus OX=10090 GN=Aldh9a1 PE=1 SV=1	NAD	0.467528	CHEBI:57540	CHEBI:57540	high	NAD	0.280577	CHEBI:57540	CHEBI:57540	high
RHEA:16185	CHEBI:57540	ALDH9A1	4-trimethylaminobutyraldehyde dehydrogenase OS=Mus musculus OX=10090 GN=Aldh9a1 PE=1 SV=1	NAD	0.467528	CHEBI:57540	CHEBI:57540	high	NAD	0.280577	CHEBI:57540	CHEBI:57540	high
RHEA:19105	CHEBI:57540	ALDH9A1	4-trimethylaminobutyraldehyde dehydrogenase OS=Mus musculus OX=10090 GN=Aldh9a1 PE=1 SV=1	NAD	0.467528	CHEBI:57540	CHEBI:57540	high	NAD	0.280577	CHEBI:57540	CHEBI:57540	high
RHEA:16185	CHEBI:57540	ALDH2	Aldehyde dehydrogenase, mitochondrial OS=Mus musculus OX=10090 GN=Aldh2 PE=1 SV=1	NAD	0.466399	CHEBI:57540	CHEBI:57540	high
RHEA:59608	CHEBI:32551	PM20D2	Peptidase M20 domain-containing protein 2 OS=Mus musculus OX=10090 GN=Pm20d2 PE=1 SV=1	L-Lysine	0.458094	CHEBI:32551	CHEBI:32551	high
RHEA:59620	CHEBI:32551	PM20D2	Peptidase M20 domain-containing protein 2 OS=Mus musculus OX=10090 GN=Pm20d2 PE=1 SV=1	L-Lysine	0.458094	CHEBI:32551	CHEBI:32551	high
RHEA:23176	CHEBI:456215	ACSS3	Acyl-CoA synthetase short-chain family member 3, mitochondrial OS=Mus musculus OX=10090 GN=Acss3 PE=1 SV=2	Adenosine 5'-monophosphate	0.457701	CHEBI:456215	CHEBI:456215	high
RHEA:20373	CHEBI:456215	ACSS3	Acyl-CoA synthetase short-chain family member 3, mitochondrial OS=Mus musculus OX=10090 GN=Acss3 PE=1 SV=2	Adenosine 5'-monophosphate	0.457701	CHEBI:456215	CHEBI:456215	high
RHEA:46172	CHEBI:456215	ACSS3	Acyl-CoA synthetase short-chain family member 3, mitochondrial OS=Mus musculus OX=10090 GN=Acss3 PE=1 SV=2	Adenosine 5'-monophosphate	0.457701	CHEBI:456215	CHEBI:456215	high
RHEA:16169	CHEBI:29985	GLUL	Glutamine synthetase OS=Mus musculus OX=10090 GN=Glul PE=1 SV=6	L-Glutamic acid	0.455003	CHEBI:29985	CHEBI:29985	high
RHEA:29091	CHEBI:57540	MTND1	NADH-ubiquinone oxidoreductase chain 1 OS=Mus musculus OX=10090 GN=Mtnd1 PE=1 SV=3	NAD	0.45372	CHEBI:57540	CHEBI:57540	high
RHEA:21360	CHEBI:57540	NMNAT1	Nicotinamide/nicotinic acid mononucleotide adenylyltransferase 1 OS=Mus musculus OX=10090 GN=Nmnat1 PE=1 SV=2	NAD	0.450809	CHEBI:57540	CHEBI:57540	high
RHEA:20373	CHEBI:17272	ACSS3	Acyl-CoA synthetase short-chain family member 3, mitochondrial OS=Mus musculus OX=10090 GN=Acss3 PE=1 SV=2	propionate	0.449851	CHEBI:17272	CHEBI:17272	high
RHEA:15753	CHEBI:58053	ADSS1	Adenylosuccinate synthetase isozyme 1 OS=Mus musculus OX=10090 GN=Adss1 PE=1 SV=2	Inosine 5'-monophosphate	0.448051	CHEBI:58053	CHEBI:58053	high
RHEA:11800	CHEBI:57540	NUDT13	Nucleoside diphosphate-linked moiety X motif 13 OS=Mus musculus OX=10090 GN=Nudt13 PE=1 SV=2	NAD	0.446614	CHEBI:57540	CHEBI:57540	high
RHEA:24624	CHEBI:456215	TARS2	Threonine--tRNA ligase, mitochondrial OS=Mus musculus OX=10090 GN=Tars2 PE=1 SV=1	Adenosine 5'-monophosphate	0.44549	CHEBI:456215	CHEBI:456215	high
RHEA:10040	CHEBI:456215	BPNT1	3'(2'),5'-bisphosphate nucleotidase 1 OS=Mus musculus OX=10090 GN=Bpnt1 PE=1 SV=2	Adenosine 5'-monophosphate	0.444843	CHEBI:456215	CHEBI:456215	high	Adenosine 5'-monophosphate	-0.274881	CHEBI:456215	CHEBI:456215	high
RHEA:19117	CHEBI:59905	DBH	Dopamine beta-hydroxylase OS=Mus musculus OX=10090 GN=Dbh PE=1 SV=2	Dopamine	0.437142	CHEBI:59905	CHEBI:59905	high
RHEA:32931	CHEBI:60377	CRLS1	Cardiolipin synthase (CMP-forming) OS=Mus musculus OX=10090 GN=Crls1 PE=1 SV=1	Cytidine 5'-monophosphate	0.434832	CHEBI:60377	CHEBI:60377	high
RHEA:13749	CHEBI:456215	AK3	GTP:AMP phosphotransferase AK3, mitochondrial OS=Mus musculus OX=10090 GN=Ak3 PE=1 SV=3	Adenosine 5'-monophosphate	0.431595	CHEBI:456215	CHEBI:456215	high
RHEA:21136	CHEBI:57589	CRAT	Carnitine O-acetyltransferase OS=Mus musculus OX=10090 GN=Crat PE=1 SV=3	Acetyl-L-carnitine	0.430979	CHEBI:57589	CHEBI:57589	high
RHEA:49912	CHEBI:53210	SLC25A20	Mitochondrial carnitine/acylcarnitine carrier protein OS=Mus musculus OX=10090 GN=Slc25a20 PE=1 SV=1	Propionyl-carnitine	0.426137	CHEBI:53210	CHEBI:53210	high	Propionyl-carnitine	0.283815	CHEBI:53210	CHEBI:53210	high
RHEA:17681	CHEBI:57540	HIBADH	3-hydroxyisobutyrate dehydrogenase, mitochondrial OS=Mus musculus OX=10090 GN=Hibadh PE=1 SV=1	NAD	0.422948	CHEBI:57540	CHEBI:57540	high
RHEA:11680	CHEBI:456215	GMPS	GMP synthase [glutamine-hydrolyzing] OS=Mus musculus OX=10090 GN=Gmps PE=1 SV=2	Adenosine 5'-monophosphate	0.419932	CHEBI:456215	CHEBI:456215	high
RHEA:70955	CHEBI:29985	SLC25A22	Mitochondrial glutamate carrier 1 OS=Mus musculus OX=10090 GN=Slc25a22 PE=1 SV=1	L-Glutamic acid	0.419191	CHEBI:29985	CHEBI:29985	high
RHEA:14777	CHEBI:456215	AMPD2	AMP deaminase OS=Mus musculus OX=10090 GN=Ampd2 PE=1 SV=1	Adenosine 5'-monophosphate	0.415088	CHEBI:456215	CHEBI:456215	high	Adenosine 5'-monophosphate	-0.256571	CHEBI:456215	CHEBI:456215	high
RHEA:69076	CHEBI:72587	MAOB	Amine oxidase [flavin-containing] B OS=Mus musculus OX=10090 GN=Maob PE=1 SV=4	Norepinephrine	0.414198	CHEBI:72587	CHEBI:72587	high
RHEA:16061	CHEBI:57597	GPCPD1	Glycerophosphocholine phosphodiesterase GPCPD1 OS=Mus musculus OX=10090 GN=Gpcpd1 PE=1 SV=1	glycerol-3-phosphate	0.411484	CHEBI:57597	CHEBI:57597	high
RHEA:60188	CHEBI:30031	JMJD1C	Probable JmjC domain-containing histone demethylation protein 2C OS=Mus musculus OX=10090 GN=Jmjd1c PE=1 SV=3	Succinate	0.410854	CHEBI:30031	CHEBI:30031	high
RHEA:24388	CHEBI:17568	UPP1	Uridine phosphorylase 1 OS=Mus musculus OX=10090 GN=Upp1 PE=1 SV=2	Uracil	0.402225	CHEBI:17568	CHEBI:17568	high
RHEA:20824	CHEBI:456215	ADK	Adenosine kinase OS=Mus musculus OX=10090 GN=Adk PE=1 SV=2	Adenosine 5'-monophosphate	0.396833	CHEBI:456215	CHEBI:456215	high
RHEA:23444	CHEBI:57540	LDHB	L-lactate dehydrogenase B chain OS=Mus musculus OX=10090 GN=Ldhb PE=1 SV=2	NAD	0.391016	CHEBI:57540	CHEBI:57540	high
RHEA:24080	CHEBI:456215	WARS2	Tryptophan--tRNA ligase, mitochondrial OS=Mus musculus OX=10090 GN=Wars2 PE=1 SV=2	Adenosine 5'-monophosphate	0.390824	CHEBI:456215	CHEBI:456215	high
RHEA:21432	CHEBI:57540	MDH2	Malate dehydrogenase, mitochondrial OS=Mus musculus OX=10090 GN=Mdh2 PE=1 SV=3	NAD	0.38744	CHEBI:57540	CHEBI:57540	high
RHEA:25277	CHEBI:456215	PDE3B	cGMP-inhibited 3',5'-cyclic phosphodiesterase B OS=Mus musculus OX=10090 GN=Pde3b PE=1 SV=2	Adenosine 5'-monophosphate	0.385767	CHEBI:456215	CHEBI:456215	high
RHEA:15133	CHEBI:29985	GLUD1	Glutamate dehydrogenase 1, mitochondrial OS=Mus musculus OX=10090 GN=Glud1 PE=1 SV=1	L-Glutamic acid	0.383745	CHEBI:29985	CHEBI:29985	high
RHEA:11612	CHEBI:29985	GLUD1	Glutamate dehydrogenase 1, mitochondrial OS=Mus musculus OX=10090 GN=Glud1 PE=1 SV=1	L-Glutamic acid	0.383745	CHEBI:29985	CHEBI:29985	high
RHEA:18253	CHEBI:15589	ME3	NADP-dependent malic enzyme, mitochondrial OS=Mus musculus OX=10090 GN=Me3 PE=1 SV=2	malate	0.382596	CHEBI:15589	CHEBI:15589	high
RHEA:15753	CHEBI:29991	ADSS1	Adenylosuccinate synthetase isozyme 1 OS=Mus musculus OX=10090 GN=Adss1 PE=1 SV=2	L-Aspartic acid	0.381198	CHEBI:29991	CHEBI:29991	high
RHEA:63640	CHEBI:57540	SIRT4	NAD-dependent protein lipoamidase sirtuin-4, mitochondrial OS=Mus musculus OX=10090 GN=Sirt4 PE=1 SV=3	NAD	0.376926	CHEBI:57540	CHEBI:57540	high
RHEA:70479	CHEBI:57540	SIRT4	NAD-dependent protein lipoamidase sirtuin-4, mitochondrial OS=Mus musculus OX=10090 GN=Sirt4 PE=1 SV=3	NAD	0.376926	CHEBI:57540	CHEBI:57540	high
RHEA:43636	CHEBI:57540	SIRT4	NAD-dependent protein lipoamidase sirtuin-4, mitochondrial OS=Mus musculus OX=10090 GN=Sirt4 PE=1 SV=3	NAD	0.376926	CHEBI:57540	CHEBI:57540	high
RHEA:56612	CHEBI:57540	SIRT4	NAD-dependent protein lipoamidase sirtuin-4, mitochondrial OS=Mus musculus OX=10090 GN=Sirt4 PE=1 SV=3	NAD	0.376926	CHEBI:57540	CHEBI:57540	high
RHEA:29091	CHEBI:57540	MTND5	NADH-ubiquinone oxidoreductase chain 5 OS=Mus musculus OX=10090 GN=Mtnd5 PE=1 SV=3	NAD	0.376336	CHEBI:57540	CHEBI:57540	high
RHEA:23176	CHEBI:456215	DIP2A	Disco-interacting protein 2 homolog A OS=Mus musculus OX=10090 GN=Dip2a PE=1 SV=3	Adenosine 5'-monophosphate	0.375965	CHEBI:456215	CHEBI:456215	high
RHEA:37059	CHEBI:456215	OSGEP	Probable tRNA N6-adenosine threonylcarbamoyltransferase OS=Mus musculus OX=10090 GN=Osgep PE=1 SV=2	Adenosine 5'-monophosphate	0.375855	CHEBI:456215	CHEBI:456215	high
RHEA:11916	CHEBI:57540	PTGR2	Prostaglandin reductase 2 OS=Mus musculus OX=10090 GN=Ptgr2 PE=1 SV=2	NAD	0.372727	CHEBI:57540	CHEBI:57540	high
RHEA:60520	CHEBI:35491	DPEP1	Dipeptidase 1 OS=Mus musculus OX=10090 GN=Dpep1 PE=1 SV=2	L-Cystine	0.370904	CHEBI:35491	CHEBI:35491	high
RHEA:27946	CHEBI:59905	MAOB	Amine oxidase [flavin-containing] B OS=Mus musculus OX=10090 GN=Maob PE=1 SV=4	Dopamine	0.368592	CHEBI:59905	CHEBI:59905	high
RHEA:17905	CHEBI:57540	GRHPR	Glyoxylate reductase/hydroxypyruvate reductase OS=Mus musculus OX=10090 GN=Grhpr PE=1 SV=1	NAD	0.367559	CHEBI:57540	CHEBI:57540	high
RHEA:17521	CHEBI:29985	QRSL1	Glutamyl-tRNA(Gln) amidotransferase subunit A, mitochondrial OS=Mus musculus OX=10090 GN=Qrsl1 PE=1 SV=1	L-Glutamic acid	0.364934	CHEBI:29985	CHEBI:29985	high
RHEA:40523	CHEBI:29806	SDHA	Succinate dehydrogenase [ubiquinone] flavoprotein subunit, mitochondrial OS=Mus musculus OX=10090 GN=Sdha PE=1 SV=1	Fumarate	0.364665	CHEBI:29806	CHEBI:29806	high
RHEA:44980	CHEBI:21949	CRAT	Carnitine O-acetyltransferase OS=Mus musculus OX=10090 GN=Crat PE=1 SV=3	Butyryl-carnitine	0.36442	CHEBI:21949	CHEBI:21949	high	Butyryl-carnitine	0.259875	CHEBI:21949	CHEBI:21949	high
RHEA:71587	CHEBI:15589	SLC25A11	Mitochondrial 2-oxoglutarate/malate carrier protein OS=Mus musculus OX=10090 GN=Slc25a11 PE=1 SV=3	malate	0.362901	CHEBI:15589	CHEBI:15589	high
RHEA:71599	CHEBI:30780	SLC25A11	Mitochondrial 2-oxoglutarate/malate carrier protein OS=Mus musculus OX=10090 GN=Slc25a11 PE=1 SV=3	Maleate	0.362124	CHEBI:30780	CHEBI:30780	high
RHEA:19413	CHEBI:456215	FARSB	Phenylalanine--tRNA ligase beta subunit OS=Mus musculus OX=10090 GN=Farsb PE=1 SV=2	Adenosine 5'-monophosphate	0.358097	CHEBI:456215	CHEBI:456215	high
RHEA:16437	CHEBI:57925	GSTZ1	Maleylacetoacetate isomerase OS=Mus musculus OX=10090 GN=Gstz1 PE=1 SV=1	L-Glutathione reduced	0.358082	CHEBI:57925	CHEBI:57925	high
RHEA:54256	CHEBI:30031	RIOX2	Ribosomal oxygenase 2 OS=Mus musculus OX=10090 GN=Riox2 PE=1 SV=2	Succinate	0.357908	CHEBI:30031	CHEBI:30031	high
RHEA:54024	CHEBI:30031	RIOX2	Ribosomal oxygenase 2 OS=Mus musculus OX=10090 GN=Riox2 PE=1 SV=2	Succinate	0.357908	CHEBI:30031	CHEBI:30031	high
RHEA:20792	CHEBI:456215	KARS1	Lysine--tRNA ligase OS=Mus musculus OX=10090 GN=Kars1 PE=1 SV=1	Adenosine 5'-monophosphate	0.356788	CHEBI:456215	CHEBI:456215	high
RHEA:63640	CHEBI:17154	SIRT4	NAD-dependent protein lipoamidase sirtuin-4, mitochondrial OS=Mus musculus OX=10090 GN=Sirt4 PE=1 SV=3	Nicotinamide	0.353272	CHEBI:17154	CHEBI:17154	high
RHEA:70479	CHEBI:17154	SIRT4	NAD-dependent protein lipoamidase sirtuin-4, mitochondrial OS=Mus musculus OX=10090 GN=Sirt4 PE=1 SV=3	Nicotinamide	0.353272	CHEBI:17154	CHEBI:17154	high
RHEA:43636	CHEBI:17154	SIRT4	NAD-dependent protein lipoamidase sirtuin-4, mitochondrial OS=Mus musculus OX=10090 GN=Sirt4 PE=1 SV=3	Nicotinamide	0.353272	CHEBI:17154	CHEBI:17154	high
RHEA:56612	CHEBI:17154	SIRT4	NAD-dependent protein lipoamidase sirtuin-4, mitochondrial OS=Mus musculus OX=10090 GN=Sirt4 PE=1 SV=3	Nicotinamide	0.353272	CHEBI:17154	CHEBI:17154	high
RHEA:19397	CHEBI:60377	PPCS	Phosphopantothenate--cysteine ligase OS=Mus musculus OX=10090 GN=Ppcs PE=1 SV=1	Cytidine 5'-monophosphate	0.350549	CHEBI:60377	CHEBI:60377	high
RHEA:25277	CHEBI:456215	PDE1B	Calcium/calmodulin-dependent 3',5'-cyclic nucleotide phosphodiesterase 1B OS=Mus musculus OX=10090 GN=Pde1b PE=1 SV=2	Adenosine 5'-monophosphate	0.346885	CHEBI:456215	CHEBI:456215	high
RHEA:49920	CHEBI:18102	SLC25A20	Mitochondrial carnitine/acylcarnitine carrier protein OS=Mus musculus OX=10090 GN=Slc25a20 PE=1 SV=1	Octanoyl-L-carnitine (C8)	0.345526	CHEBI:18102	CHEBI:18102	high
RHEA:25160	CHEBI:29985	OAT	Ornithine aminotransferase, mitochondrial OS=Mus musculus OX=10090 GN=Oat PE=1 SV=1	L-Glutamic acid	0.3424	CHEBI:29985	CHEBI:29985	high
RHEA:19649	CHEBI:456215	DARS2	Aspartate--tRNA ligase, mitochondrial OS=Mus musculus OX=10090 GN=Dars2 PE=1 SV=1	Adenosine 5'-monophosphate	0.341993	CHEBI:456215	CHEBI:456215	high
RHEA:27718	CHEBI:58053	NT5C1A	Cytosolic 5'-nucleotidase 1A OS=Mus musculus OX=10090 GN=Nt5c1a PE=1 SV=1	Inosine 5'-monophosphate	0.341158	CHEBI:58053	CHEBI:58053	high
RHEA:24612	CHEBI:57540	HSD17B12	Very-long-chain 3-oxoacyl-CoA reductase OS=Mus musculus OX=10090 GN=Hsd17b12 PE=1 SV=1	NAD	0.340552	CHEBI:57540	CHEBI:57540	high
RHEA:16437	CHEBI:57925	GSTK1	Glutathione S-transferase kappa 1 OS=Mus musculus OX=10090 GN=Gstk1 PE=1 SV=3	L-Glutathione reduced	0.339008	CHEBI:57925	CHEBI:57925	high
RHEA:40523	CHEBI:29806	SDHB	Succinate dehydrogenase [ubiquinone] iron-sulfur subunit, mitochondrial OS=Mus musculus OX=10090 GN=Sdhb PE=1 SV=1	Fumarate	0.338997	CHEBI:29806	CHEBI:29806	high
RHEA:17441	CHEBI:29985	CISD1	CDGSH iron-sulfur domain-containing protein 1 OS=Mus musculus OX=10090 GN=Cisd1 PE=1 SV=1	L-Glutamic acid	0.338577	CHEBI:29985	CHEBI:29985	high
RHEA:33183	CHEBI:16947	SFXN5	Sideroflexin-5 OS=Mus musculus OX=10090 GN=Sfxn5 PE=1 SV=2	Citrate/isocitrate	0.337573	CHEBI:16947	CHEBI:16947	high
RHEA:19413	CHEBI:456215	FARSA	Phenylalanine--tRNA ligase alpha subunit OS=Mus musculus OX=10090 GN=Farsa PE=1 SV=1	Adenosine 5'-monophosphate	0.337114	CHEBI:456215	CHEBI:456215	high
RHEA:70259	CHEBI:456215	SLC25A23	Calcium-binding mitochondrial carrier protein SCaMC-3 OS=Mus musculus OX=10090 GN=Slc25a23 PE=1 SV=1	Adenosine 5'-monophosphate	0.337033	CHEBI:456215	CHEBI:456215	high
RHEA:30299	CHEBI:30031	ALKBH1	Nucleic acid dioxygenase ALKBH1 OS=Mus musculus OX=10090 GN=Alkbh1 PE=1 SV=1	Succinate	0.336723	CHEBI:30031	CHEBI:30031	high
RHEA:49524	CHEBI:30031	ALKBH1	Nucleic acid dioxygenase ALKBH1 OS=Mus musculus OX=10090 GN=Alkbh1 PE=1 SV=1	Succinate	0.336723	CHEBI:30031	CHEBI:30031	high
RHEA:54576	CHEBI:30031	ALKBH1	Nucleic acid dioxygenase ALKBH1 OS=Mus musculus OX=10090 GN=Alkbh1 PE=1 SV=1	Succinate	0.336723	CHEBI:30031	CHEBI:30031	high
RHEA:54144	CHEBI:30031	ALKBH1	Nucleic acid dioxygenase ALKBH1 OS=Mus musculus OX=10090 GN=Alkbh1 PE=1 SV=1	Succinate	0.336723	CHEBI:30031	CHEBI:30031	high
RHEA:60920	CHEBI:30031	ALKBH1	Nucleic acid dioxygenase ALKBH1 OS=Mus musculus OX=10090 GN=Alkbh1 PE=1 SV=1	Succinate	0.336723	CHEBI:30031	CHEBI:30031	high
RHEA:40395	CHEBI:57540	RNLS	Renalase OS=Mus musculus OX=10090 GN=Rnls PE=1 SV=2	NAD	0.333589	CHEBI:57540	CHEBI:57540	high
RHEA:47996	CHEBI:57540	RNLS	Renalase OS=Mus musculus OX=10090 GN=Rnls PE=1 SV=2	NAD	0.333589	CHEBI:57540	CHEBI:57540	high
RHEA:70787	CHEBI:57743	SLC25A15	Mitochondrial ornithine transporter 1 OS=Mus musculus OX=10090 GN=Slc25a15 PE=1 SV=1	L-Citrulline	0.324679	CHEBI:57743	CHEBI:57743	high
RHEA:44976	CHEBI:53210	CRAT	Carnitine O-acetyltransferase OS=Mus musculus OX=10090 GN=Crat PE=1 SV=3	Propionyl-carnitine	0.323245	CHEBI:53210	CHEBI:53210	high	Propionyl-carnitine	0.265881	CHEBI:53210	CHEBI:53210	high
RHEA:16013	CHEBI:456215	GARS1	Glycine--tRNA ligase OS=Mus musculus OX=10090 GN=Gars1 PE=1 SV=1	Adenosine 5'-monophosphate	0.31929	CHEBI:456215	CHEBI:456215	high	Adenosine 5'-monophosphate	-0.284111	CHEBI:456215	CHEBI:456215	high
RHEA:16669	CHEBI:17775	XDH	Xanthine dehydrogenase/oxidase OS=Mus musculus OX=10090 GN=Xdh PE=1 SV=5	Uric acid	0.31923	CHEBI:17775	CHEBI:17775	high
RHEA:21132	CHEBI:17775	XDH	Xanthine dehydrogenase/oxidase OS=Mus musculus OX=10090 GN=Xdh PE=1 SV=5	Uric acid	0.31923	CHEBI:17775	CHEBI:17775	high
RHEA:24734	CHEBI:57706	ADHFE1	Hydroxyacid-oxoacid transhydrogenase, mitochondrial OS=Mus musculus OX=10090 GN=Adhfe1 PE=1 SV=2	Succinate semialdehyde	0.318984	CHEBI:57706	CHEBI:57706	high
RHEA:25277	CHEBI:456215	PDE3A	cGMP-inhibited 3',5'-cyclic phosphodiesterase A OS=Mus musculus OX=10090 GN=Pde3a PE=1 SV=1	Adenosine 5'-monophosphate	0.318822	CHEBI:456215	CHEBI:456215	high
RHEA:16373	CHEBI:29032	PANK1	Pantothenate kinase 1 OS=Mus musculus OX=10090 GN=Pank1 PE=1 SV=1	Pantothenic acid	0.316461	CHEBI:29032	CHEBI:29032	high	Pantothenic acid	-0.361573	CHEBI:29032	CHEBI:29032	high
RHEA:12837	CHEBI:15354	CHKB	Choline/ethanolamine kinase OS=Mus musculus OX=10090 GN=Chkb PE=1 SV=3	Choline hydroxide solution	0.315892	CHEBI:15354	CHEBI:15354	high
RHEA:20824	CHEBI:456216	ADK	Adenosine kinase OS=Mus musculus OX=10090 GN=Adk PE=1 SV=2	Adenosine 5'-diphosphate sodium salt	0.315717	CHEBI:456216	CHEBI:456216	high
RHEA:23632	CHEBI:15562	IDH3A	Isocitrate dehydrogenase [NAD] subunit alpha, mitochondrial OS=Mus musculus OX=10090 GN=Idh3a PE=1 SV=1	Citrate/isocitrate	0.315109	CHEBI:15562	CHEBI:15562	high
RHEA:61984	CHEBI:57540	AIFM2	Ferroptosis suppressor protein 1 OS=Mus musculus OX=10090 GN=Aifm2 PE=1 SV=1	NAD	0.314656	CHEBI:57540	CHEBI:57540	high
RHEA:74075	CHEBI:57540	AIFM2	Ferroptosis suppressor protein 1 OS=Mus musculus OX=10090 GN=Aifm2 PE=1 SV=1	NAD	0.314656	CHEBI:57540	CHEBI:57540	high
RHEA:74079	CHEBI:57540	AIFM2	Ferroptosis suppressor protein 1 OS=Mus musculus OX=10090 GN=Aifm2 PE=1 SV=1	NAD	0.314656	CHEBI:57540	CHEBI:57540	high
RHEA:69695	CHEBI:57540	AIFM2	Ferroptosis suppressor protein 1 OS=Mus musculus OX=10090 GN=Aifm2 PE=1 SV=1	NAD	0.314656	CHEBI:57540	CHEBI:57540	high
RHEA:73299	CHEBI:15589	UCP2	Mitochondrial uncoupling protein 2 OS=Mus musculus OX=10090 GN=Ucp2 PE=1 SV=1	malate	0.309834	CHEBI:15589	CHEBI:15589	high
RHEA:74555	CHEBI:15589	UCP2	Mitochondrial uncoupling protein 2 OS=Mus musculus OX=10090 GN=Ucp2 PE=1 SV=1	malate	0.309834	CHEBI:15589	CHEBI:15589	high
RHEA:15421	CHEBI:456215	ACSL6	Isoform 2 of Long-chain-fatty-acid--CoA ligase 6 OS=Mus musculus OX=10090 GN=Acsl6	Adenosine 5'-monophosphate	0.309313	CHEBI:456215	CHEBI:456215	high
RHEA:19713	CHEBI:456215	ACSL6	Isoform 2 of Long-chain-fatty-acid--CoA ligase 6 OS=Mus musculus OX=10090 GN=Acsl6	Adenosine 5'-monophosphate	0.309313	CHEBI:456215	CHEBI:456215	high
RHEA:30751	CHEBI:456215	ACSL6	Isoform 2 of Long-chain-fatty-acid--CoA ligase 6 OS=Mus musculus OX=10090 GN=Acsl6	Adenosine 5'-monophosphate	0.309313	CHEBI:456215	CHEBI:456215	high
RHEA:36139	CHEBI:456215	ACSL6	Isoform 2 of Long-chain-fatty-acid--CoA ligase 6 OS=Mus musculus OX=10090 GN=Acsl6	Adenosine 5'-monophosphate	0.309313	CHEBI:456215	CHEBI:456215	high
RHEA:52116	CHEBI:456215	ACSL6	Isoform 2 of Long-chain-fatty-acid--CoA ligase 6 OS=Mus musculus OX=10090 GN=Acsl6	Adenosine 5'-monophosphate	0.309313	CHEBI:456215	CHEBI:456215	high
RHEA:52112	CHEBI:456215	ACSL6	Isoform 2 of Long-chain-fatty-acid--CoA ligase 6 OS=Mus musculus OX=10090 GN=Acsl6	Adenosine 5'-monophosphate	0.309313	CHEBI:456215	CHEBI:456215	high
RHEA:52108	CHEBI:456215	ACSL6	Isoform 2 of Long-chain-fatty-acid--CoA ligase 6 OS=Mus musculus OX=10090 GN=Acsl6	Adenosine 5'-monophosphate	0.309313	CHEBI:456215	CHEBI:456215	high
RHEA:71523	CHEBI:16708	SLC29A1	Equilibrative nucleoside transporter 1 OS=Mus musculus OX=10090 GN=Slc29a1 PE=1 SV=3	Adenine	0.308325	CHEBI:16708	CHEBI:16708	high
RHEA:73739	CHEBI:59905	SLC18A2	Synaptic vesicular amine transporter OS=Mus musculus OX=10090 GN=Slc18a2 PE=1 SV=1	Dopamine	0.30345	CHEBI:59905	CHEBI:59905	high
RHEA:13201	CHEBI:57742	GATM	Glycine amidinotransferase, mitochondrial OS=Mus musculus OX=10090 GN=Gatm PE=1 SV=1	Guanidineacetic acid	0.302087	CHEBI:57742	CHEBI:57742	high	Guanidineacetic acid	0.591217	CHEBI:57742	CHEBI:57742	high
RHEA:24674	CHEBI:60377	UCK1	Uridine-cytidine kinase 1 OS=Mus musculus OX=10090 GN=Uck1 PE=1 SV=2	Cytidine 5'-monophosphate	0.301396	CHEBI:60377	CHEBI:60377	high
RHEA:67440	CHEBI:57844	ACY1	Aminoacylase-1 OS=Mus musculus OX=10090 GN=Acy1 PE=1 SV=1	L-Methionine	0.301004	CHEBI:57844	CHEBI:57844	high
RHEA:18417	CHEBI:60377	ST3GAL5	Lactosylceramide alpha-2,3-sialyltransferase OS=Mus musculus OX=10090 GN=St3gal5 PE=2 SV=2	Cytidine 5'-monophosphate	0.300561	CHEBI:60377	CHEBI:60377	high
RHEA:41776	CHEBI:60377	ST3GAL5	Lactosylceramide alpha-2,3-sialyltransferase OS=Mus musculus OX=10090 GN=St3gal5 PE=2 SV=2	Cytidine 5'-monophosphate	0.300561	CHEBI:60377	CHEBI:60377	high
RHEA:41780	CHEBI:60377	ST3GAL5	Lactosylceramide alpha-2,3-sialyltransferase OS=Mus musculus OX=10090 GN=St3gal5 PE=2 SV=2	Cytidine 5'-monophosphate	0.300561	CHEBI:60377	CHEBI:60377	high
RHEA:47600	CHEBI:60377	ST3GAL5	Lactosylceramide alpha-2,3-sialyltransferase OS=Mus musculus OX=10090 GN=St3gal5 PE=2 SV=2	Cytidine 5'-monophosphate	0.300561	CHEBI:60377	CHEBI:60377	high
RHEA:41784	CHEBI:60377	ST3GAL5	Lactosylceramide alpha-2,3-sialyltransferase OS=Mus musculus OX=10090 GN=St3gal5 PE=2 SV=2	Cytidine 5'-monophosphate	0.300561	CHEBI:60377	CHEBI:60377	high
RHEA:29303	CHEBI:30031	SLC16A1	Monocarboxylate transporter 1 OS=Mus musculus OX=10090 GN=Slc16a1 PE=1 SV=1	Succinate	0.298428	CHEBI:30031	CHEBI:30031	high
RHEA:20824	CHEBI:16335	ADK	Adenosine kinase OS=Mus musculus OX=10090 GN=Adk PE=1 SV=2	Adenosine	0.298302	CHEBI:16335	CHEBI:16335	high
RHEA:48612	CHEBI:456215	MOCS3	Adenylyltransferase and sulfurtransferase MOCS3 OS=Mus musculus OX=10090 GN=Mocs3 PE=1 SV=1	Adenosine 5'-monophosphate	0.298065	CHEBI:456215	CHEBI:456215	high
RHEA:10336	CHEBI:15562	ACO2	Aconitate hydratase, mitochondrial OS=Mus musculus OX=10090 GN=Aco2 PE=1 SV=1	Citrate/isocitrate	0.294038	CHEBI:15562	CHEBI:15562	high
RHEA:10336	CHEBI:16947	ACO2	Aconitate hydratase, mitochondrial OS=Mus musculus OX=10090 GN=Aco2 PE=1 SV=1	Citrate/isocitrate	0.294038	CHEBI:16947	CHEBI:16947	high
RHEA:15481	CHEBI:33384	SHMT1	Serine hydroxymethyltransferase, cytosolic OS=Mus musculus OX=10090 GN=Shmt1 PE=1 SV=3	L-Serine	0.293921	CHEBI:33384	CHEBI:33384	high
RHEA:21016	CHEBI:29991	ASPG	60 kDa lysophospholipase OS=Mus musculus OX=10090 GN=Aspg PE=1 SV=1	L-Aspartic acid	0.293795	CHEBI:29991	CHEBI:29991	high
RHEA:44832	CHEBI:84634	CPT2	Carnitine O-palmitoyltransferase 2, mitochondrial OS=Mus musculus OX=10090 GN=Cpt2 PE=1 SV=2	Myristoyl-carnitine	0.293684	CHEBI:84634	CHEBI:84634	high
RHEA:11092	CHEBI:57540	GPD1	Glycerol-3-phosphate dehydrogenase [NAD(+)], cytoplasmic OS=Mus musculus OX=10090 GN=Gpd1 PE=1 SV=3	NAD	0.292908	CHEBI:57540	CHEBI:57540	high
RHEA:70699	CHEBI:29985	SLC1A6	Excitatory amino acid transporter 4 OS=Mus musculus OX=10090 GN=Slc1a6 PE=1 SV=1	L-Glutamic acid	0.291524	CHEBI:29985	CHEBI:29985	high
RHEA:16149	CHEBI:17154	NAMPT	Nicotinamide phosphoribosyltransferase OS=Mus musculus OX=10090 GN=Nampt PE=1 SV=1	Nicotinamide	0.290091	CHEBI:17154	CHEBI:17154	high
RHEA:48400	CHEBI:30031	EGLN1	Egl nine homolog 1 OS=Mus musculus OX=10090 GN=Egln1 PE=1 SV=2	Succinate	0.289738	CHEBI:30031	CHEBI:30031	high
RHEA:22892	CHEBI:57540	MTHFD2L	Probable bifunctional methylenetetrahydrofolate dehydrogenase/cyclohydrolase 2 OS=Mus musculus OX=10090 GN=Mthfd2l PE=3 SV=1	NAD	0.289289	CHEBI:57540	CHEBI:57540	high
RHEA:11092	CHEBI:57540	GPD1L	Glycerol-3-phosphate dehydrogenase 1-like protein OS=Mus musculus OX=10090 GN=Gpd1l PE=1 SV=2	NAD	0.288514	CHEBI:57540	CHEBI:57540	high
RHEA:40279	CHEBI:77086	CPT2	Carnitine O-palmitoyltransferase 2, mitochondrial OS=Mus musculus OX=10090 GN=Cpt2 PE=1 SV=2	Lauroyl-L-carnitine	0.287761	CHEBI:77086	CHEBI:77086	high
RHEA:49916	CHEBI:17490	SLC25A20	Mitochondrial carnitine/acylcarnitine carrier protein OS=Mus musculus OX=10090 GN=Slc25a20 PE=1 SV=1	Palmitoylcarnitine	0.28727	CHEBI:17490	CHEBI:17490	high
RHEA:11688	CHEBI:456215	LARS2	Probable leucine--tRNA ligase, mitochondrial OS=Mus musculus OX=10090 GN=Lars2 PE=1 SV=1	Adenosine 5'-monophosphate	0.28634	CHEBI:456215	CHEBI:456215	high
RHEA:70699	CHEBI:29985	SLC1A3	Excitatory amino acid transporter 1 OS=Mus musculus OX=10090 GN=Slc1a3 PE=1 SV=2	L-Glutamic acid	0.285232	CHEBI:29985	CHEBI:29985	high
RHEA:19453	CHEBI:29985	GPT	Alanine aminotransferase 1 OS=Mus musculus OX=10090 GN=Gpt PE=1 SV=3	L-Glutamic acid	0.284371	CHEBI:29985	CHEBI:29985	high
RHEA:30135	CHEBI:18262	ACAA2	3-ketoacyl-CoA thiolase, mitochondrial OS=Mus musculus OX=10090 GN=Acaa2 PE=1 SV=3	Dodecanoic acid	0.282627	CHEBI:18262	CHEBI:18262	high
RHEA:13217	CHEBI:57706	ALDH5A1	Succinate-semialdehyde dehydrogenase, mitochondrial OS=Mus musculus OX=10090 GN=Aldh5a1 PE=1 SV=1	Succinate semialdehyde	0.280606	CHEBI:57706	CHEBI:57706	high
RHEA:16825	CHEBI:16704	UCK1	Uridine-cytidine kinase 1 OS=Mus musculus OX=10090 GN=Uck1 PE=1 SV=2	Uridine	0.277729	CHEBI:16704	CHEBI:16704	high
RHEA:29363	CHEBI:15698	NT5C1A	Cytosolic 5'-nucleotidase 1A OS=Mus musculus OX=10090 GN=Nt5c1a PE=1 SV=1	2'-Deoxycytidine	0.277721	CHEBI:15698	CHEBI:15698	high
RHEA:59612	CHEBI:46911	PM20D2	Peptidase M20 domain-containing protein 2 OS=Mus musculus OX=10090 GN=Pm20d2 PE=1 SV=1	Ornithine	0.277411	CHEBI:46911	CHEBI:46911	high
RHEA:59624	CHEBI:46911	PM20D2	Peptidase M20 domain-containing protein 2 OS=Mus musculus OX=10090 GN=Pm20d2 PE=1 SV=1	Ornithine	0.277411	CHEBI:46911	CHEBI:46911	high
RHEA:30135	CHEBI:18262	ACOT13	Acyl-coenzyme A thioesterase 13 OS=Mus musculus OX=10090 GN=Acot13 PE=1 SV=1	Dodecanoic acid	0.27559	CHEBI:18262	CHEBI:18262	high
RHEA:13481	CHEBI:456215	MARS1	Methionine--tRNA ligase, cytoplasmic OS=Mus musculus OX=10090 GN=Mars1 PE=1 SV=1	Adenosine 5'-monophosphate	0.275404	CHEBI:456215	CHEBI:456215	high
RHEA:21708	CHEBI:16335	AHCYL1	S-adenosylhomocysteine hydrolase-like protein 1 OS=Mus musculus OX=10090 GN=Ahcyl1 PE=1 SV=1	Adenosine	0.274514	CHEBI:16335	CHEBI:16335	high
RHEA:40119	CHEBI:30807	ACOT11	Acyl-coenzyme A thioesterase 11 OS=Mus musculus OX=10090 GN=Acot11 PE=1 SV=1	Myristic acid	0.273942	CHEBI:30807	CHEBI:30807	high
RHEA:11064	CHEBI:57634	FBP2	Fructose-1,6-bisphosphatase isozyme 2 OS=Mus musculus OX=10090 GN=Fbp2 PE=1 SV=2	D-Glucose/Frucotose 6-phosphate	0.271285	CHEBI:57634	CHEBI:57634	high
RHEA:29375	CHEBI:16335	NT5E	5'-nucleotidase OS=Mus musculus OX=10090 GN=Nt5e PE=1 SV=2	Adenosine	0.270552	CHEBI:16335	CHEBI:16335	high
RHEA:17989	CHEBI:456216	SBK2	Serine/threonine-protein kinase SBK2 OS=Mus musculus OX=10090 GN=Sbk2 PE=3 SV=2	Adenosine 5'-diphosphate sodium salt	0.269273	CHEBI:456216	CHEBI:456216	high
RHEA:46608	CHEBI:456216	SBK2	Serine/threonine-protein kinase SBK2 OS=Mus musculus OX=10090 GN=Sbk2 PE=3 SV=2	Adenosine 5'-diphosphate sodium salt	0.269273	CHEBI:456216	CHEBI:456216	high
RHEA:44828	CHEBI:28717	CPT2	Carnitine O-palmitoyltransferase 2, mitochondrial OS=Mus musculus OX=10090 GN=Cpt2 PE=1 SV=2	Decanoyl-L-carnitine (C10)	0.266621	CHEBI:28717	CHEBI:28717	high
RHEA:43636	CHEBI:57540	SIRT2	NAD-dependent protein deacetylase sirtuin-2 OS=Mus musculus OX=10090 GN=Sirt2 PE=1 SV=2	NAD	0.262543	CHEBI:57540	CHEBI:57540	high
RHEA:70567	CHEBI:57540	SIRT2	NAD-dependent protein deacetylase sirtuin-2 OS=Mus musculus OX=10090 GN=Sirt2 PE=1 SV=2	NAD	0.262543	CHEBI:57540	CHEBI:57540	high
RHEA:70563	CHEBI:57540	SIRT2	NAD-dependent protein deacetylase sirtuin-2 OS=Mus musculus OX=10090 GN=Sirt2 PE=1 SV=2	NAD	0.262543	CHEBI:57540	CHEBI:57540	high
RHEA:24624	CHEBI:57926	TARS3	Threonine--tRNA ligase 2, cytoplasmic OS=Mus musculus OX=10090 GN=Tars3 PE=1 SV=1	L-Threonine	0.261557	CHEBI:57926	CHEBI:57926	high
RHEA:30135	CHEBI:18262	ACOT11	Acyl-coenzyme A thioesterase 11 OS=Mus musculus OX=10090 GN=Acot11 PE=1 SV=1	Dodecanoic acid	0.258708	CHEBI:18262	CHEBI:18262	high
RHEA:73379	CHEBI:83088	SLC5A6	Sodium-dependent multivitamin transporter OS=Mus musculus OX=10090 GN=Slc5a6 PE=1 SV=2	Lipoic acid	0.258653	CHEBI:83088	CHEBI:83088	high
RHEA:23784	CHEBI:60039	PRODH	Proline dehydrogenase 1, mitochondrial OS=Mus musculus OX=10090 GN=Prodh PE=1 SV=2	L-Proline	0.258249	CHEBI:60039	CHEBI:60039	high
RHEA:54268	CHEBI:16810	HIF1AN	Hypoxia-inducible factor 1-alpha inhibitor OS=Mus musculus OX=10090 GN=Hif1an PE=1 SV=2	alpha-Ketoglutarate	0.256693	CHEBI:16810	CHEBI:16810	high
RHEA:54264	CHEBI:16810	HIF1AN	Hypoxia-inducible factor 1-alpha inhibitor OS=Mus musculus OX=10090 GN=Hif1an PE=1 SV=2	alpha-Ketoglutarate	0.256693	CHEBI:16810	CHEBI:16810	high
RHEA:54272	CHEBI:16810	HIF1AN	Hypoxia-inducible factor 1-alpha inhibitor OS=Mus musculus OX=10090 GN=Hif1an PE=1 SV=2	alpha-Ketoglutarate	0.256693	CHEBI:16810	CHEBI:16810	high
RHEA:54280	CHEBI:16810	HIF1AN	Hypoxia-inducible factor 1-alpha inhibitor OS=Mus musculus OX=10090 GN=Hif1an PE=1 SV=2	alpha-Ketoglutarate	0.256693	CHEBI:16810	CHEBI:16810	high
RHEA:16437	CHEBI:57925	GSTA4	Glutathione S-transferase A4 OS=Mus musculus OX=10090 GN=Gsta4 PE=1 SV=3	L-Glutathione reduced	0.254883	CHEBI:57925	CHEBI:57925	high
RHEA:10992	CHEBI:36655	GRHPR	Glyoxylate reductase/hydroxypyruvate reductase OS=Mus musculus OX=10090 GN=Grhpr PE=1 SV=1	Glyoxylic acid	0.25464	CHEBI:36655	CHEBI:36655	high
RHEA:21824	CHEBI:29991	GOT2	Aspartate aminotransferase, mitochondrial OS=Mus musculus OX=10090 GN=Got2 PE=1 SV=1	L-Aspartic acid	0.253735	CHEBI:29991	CHEBI:29991	high
RHEA:74819	CHEBI:57925	SLC25A39	Solute carrier family 25 member 39 OS=Mus musculus OX=10090 GN=Slc25a39 PE=2 SV=1	L-Glutathione reduced	0.252795	CHEBI:57925	CHEBI:57925	high
RHEA:51300	CHEBI:58095	PM20D1	N-fatty-acyl-amino acid synthase/hydrolase PM20D1 OS=Mus musculus OX=10090 GN=Pm20d1 PE=1 SV=1	L-Phenylalanine	0.25188	CHEBI:58095	CHEBI:58095	high
RHEA:64124	CHEBI:58095	PM20D1	N-fatty-acyl-amino acid synthase/hydrolase PM20D1 OS=Mus musculus OX=10090 GN=Pm20d1 PE=1 SV=1	L-Phenylalanine	0.25188	CHEBI:58095	CHEBI:58095	high
RHEA:64128	CHEBI:58095	PM20D1	N-fatty-acyl-amino acid synthase/hydrolase PM20D1 OS=Mus musculus OX=10090 GN=Pm20d1 PE=1 SV=1	L-Phenylalanine	0.25188	CHEBI:58095	CHEBI:58095	high
RHEA:64132	CHEBI:58095	PM20D1	N-fatty-acyl-amino acid synthase/hydrolase PM20D1 OS=Mus musculus OX=10090 GN=Pm20d1 PE=1 SV=1	L-Phenylalanine	0.25188	CHEBI:58095	CHEBI:58095	high
RHEA:51312	CHEBI:58095	PM20D1	N-fatty-acyl-amino acid synthase/hydrolase PM20D1 OS=Mus musculus OX=10090 GN=Pm20d1 PE=1 SV=1	L-Phenylalanine	0.25188	CHEBI:58095	CHEBI:58095	high
RHEA:43892	CHEBI:57972	NFS1	Cysteine desulfurase, mitochondrial OS=Mus musculus OX=10090 GN=Nfs1 PE=1 SV=3	L-Alanine	0.251612	CHEBI:57972	CHEBI:57972	high
RHEA:17457	CHEBI:57972	NFS1	Cysteine desulfurase, mitochondrial OS=Mus musculus OX=10090 GN=Nfs1 PE=1 SV=3	L-Alanine	0.251612	CHEBI:57972	CHEBI:57972	high
RHEA:13065	CHEBI:456216	HFM1	Probable ATP-dependent DNA helicase HFM1 OS=Mus musculus OX=10090 GN=Hfm1 PE=3 SV=2	Adenosine 5'-diphosphate sodium salt	0.250951	CHEBI:456216	CHEBI:456216	high
RHEA:21360	CHEBI:57540	NMNAT3	Nicotinamide/nicotinic acid mononucleotide adenylyltransferase 3 OS=Mus musculus OX=10090 GN=Nmnat3 PE=1 SV=1	NAD	0.250804	CHEBI:57540	CHEBI:57540	high
RHEA:24674	CHEBI:17562	UCK1	Uridine-cytidine kinase 1 OS=Mus musculus OX=10090 GN=Uck1 PE=1 SV=2	Cytidine	0.248772	CHEBI:17562	CHEBI:17562	high
RHEA:19105	CHEBI:59888	ALDH9A1	4-trimethylaminobutyraldehyde dehydrogenase OS=Mus musculus OX=10090 GN=Aldh9a1 PE=1 SV=1	GABA	0.247991	CHEBI:59888	CHEBI:59888	high
RHEA:16437	CHEBI:57925	GSTM7	Glutathione S-transferase Mu 7 OS=Mus musculus OX=10090 GN=Gstm7 PE=1 SV=1	L-Glutathione reduced	0.247921	CHEBI:57925	CHEBI:57925	high
RHEA:24674	CHEBI:60377	UCK2	Uridine-cytidine kinase 2 OS=Mus musculus OX=10090 GN=Uck2 PE=1 SV=1	Cytidine 5'-monophosphate	0.24779	CHEBI:60377	CHEBI:60377	high
RHEA:24813	CHEBI:57762	BCAT2	Branched-chain-amino-acid aminotransferase, mitochondrial OS=Mus musculus OX=10090 GN=Bcat2 PE=1 SV=2	L-Valine	0.247488	CHEBI:57762	CHEBI:57762	high
RHEA:75343	CHEBI:16335	SLC29A1	Equilibrative nucleoside transporter 1 OS=Mus musculus OX=10090 GN=Slc29a1 PE=1 SV=3	Adenosine	0.246825	CHEBI:16335	CHEBI:16335	high
RHEA:30135	CHEBI:18262	ACOT2	Acyl-coenzyme A thioesterase 2, mitochondrial OS=Mus musculus OX=10090 GN=Acot2 PE=1 SV=2	Dodecanoic acid	0.246796	CHEBI:18262	CHEBI:18262	high
RHEA:16845	CHEBI:16947	CS	Citrate synthase, mitochondrial OS=Mus musculus OX=10090 GN=Cs PE=1 SV=1	Citrate/isocitrate	0.243909	CHEBI:16947	CHEBI:16947	high
RHEA:21016	CHEBI:29991	ASRGL1	Isoaspartyl peptidase/L-asparaginase OS=Mus musculus OX=10090 GN=Asrgl1 PE=1 SV=1	L-Aspartic acid	0.243681	CHEBI:29991	CHEBI:29991	high
RHEA:47672	CHEBI:57540	SIRT5	NAD-dependent protein deacylase sirtuin-5, mitochondrial OS=Mus musculus OX=10090 GN=Sirt5 PE=1 SV=1	NAD	0.242945	CHEBI:57540	CHEBI:57540	high
RHEA:47668	CHEBI:57540	SIRT5	NAD-dependent protein deacylase sirtuin-5, mitochondrial OS=Mus musculus OX=10090 GN=Sirt5 PE=1 SV=1	NAD	0.242945	CHEBI:57540	CHEBI:57540	high
RHEA:47664	CHEBI:57540	SIRT5	NAD-dependent protein deacylase sirtuin-5, mitochondrial OS=Mus musculus OX=10090 GN=Sirt5 PE=1 SV=1	NAD	0.242945	CHEBI:57540	CHEBI:57540	high
RHEA:41696	CHEBI:30031	PAFAH2	Platelet-activating factor acetylhydrolase 2, cytoplasmic OS=Mus musculus OX=10090 GN=Pafah2 PE=1 SV=2	Succinate	0.242065	CHEBI:30031	CHEBI:30031	high
RHEA:17521	CHEBI:29985	GATB	Glutamyl-tRNA(Gln) amidotransferase subunit B, mitochondrial OS=Mus musculus OX=10090 GN=Gatb PE=1 SV=1	L-Glutamic acid	0.240766	CHEBI:29985	CHEBI:29985	high
RHEA:19713	CHEBI:456215	ACSL5	Long-chain-fatty-acid--CoA ligase 5 OS=Mus musculus OX=10090 GN=Acsl5 PE=1 SV=1	Adenosine 5'-monophosphate	0.238895	CHEBI:456215	CHEBI:456215	high
RHEA:36139	CHEBI:456215	ACSL5	Long-chain-fatty-acid--CoA ligase 5 OS=Mus musculus OX=10090 GN=Acsl5 PE=1 SV=1	Adenosine 5'-monophosphate	0.238895	CHEBI:456215	CHEBI:456215	high
RHEA:52112	CHEBI:456215	ACSL5	Long-chain-fatty-acid--CoA ligase 5 OS=Mus musculus OX=10090 GN=Acsl5 PE=1 SV=1	Adenosine 5'-monophosphate	0.238895	CHEBI:456215	CHEBI:456215	high
RHEA:52116	CHEBI:456215	ACSL5	Long-chain-fatty-acid--CoA ligase 5 OS=Mus musculus OX=10090 GN=Acsl5 PE=1 SV=1	Adenosine 5'-monophosphate	0.238895	CHEBI:456215	CHEBI:456215	high
RHEA:52108	CHEBI:456215	ACSL5	Long-chain-fatty-acid--CoA ligase 5 OS=Mus musculus OX=10090 GN=Acsl5 PE=1 SV=1	Adenosine 5'-monophosphate	0.238895	CHEBI:456215	CHEBI:456215	high
RHEA:30751	CHEBI:456215	ACSL5	Long-chain-fatty-acid--CoA ligase 5 OS=Mus musculus OX=10090 GN=Acsl5 PE=1 SV=1	Adenosine 5'-monophosphate	0.238895	CHEBI:456215	CHEBI:456215	high
RHEA:15421	CHEBI:456215	ACSL5	Long-chain-fatty-acid--CoA ligase 5 OS=Mus musculus OX=10090 GN=Acsl5 PE=1 SV=1	Adenosine 5'-monophosphate	0.238895	CHEBI:456215	CHEBI:456215	high
RHEA:52016	CHEBI:456215	ACSL5	Long-chain-fatty-acid--CoA ligase 5 OS=Mus musculus OX=10090 GN=Acsl5 PE=1 SV=1	Adenosine 5'-monophosphate	0.238895	CHEBI:456215	CHEBI:456215	high
RHEA:52012	CHEBI:456215	ACSL5	Long-chain-fatty-acid--CoA ligase 5 OS=Mus musculus OX=10090 GN=Acsl5 PE=1 SV=1	Adenosine 5'-monophosphate	0.238895	CHEBI:456215	CHEBI:456215	high
RHEA:17989	CHEBI:456216	PRKAA2	5'-AMP-activated protein kinase catalytic subunit alpha-2 OS=Mus musculus OX=10090 GN=Prkaa2 PE=1 SV=3	Adenosine 5'-diphosphate sodium salt	0.237746	CHEBI:456216	CHEBI:456216	high
RHEA:46608	CHEBI:456216	PRKAA2	5'-AMP-activated protein kinase catalytic subunit alpha-2 OS=Mus musculus OX=10090 GN=Prkaa2 PE=1 SV=3	Adenosine 5'-diphosphate sodium salt	0.237746	CHEBI:456216	CHEBI:456216	high
RHEA:20333	CHEBI:456216	PRKAA2	5'-AMP-activated protein kinase catalytic subunit alpha-2 OS=Mus musculus OX=10090 GN=Prkaa2 PE=1 SV=3	Adenosine 5'-diphosphate sodium salt	0.237746	CHEBI:456216	CHEBI:456216	high
RHEA:23172	CHEBI:456216	PRKAA2	5'-AMP-activated protein kinase catalytic subunit alpha-2 OS=Mus musculus OX=10090 GN=Prkaa2 PE=1 SV=3	Adenosine 5'-diphosphate sodium salt	0.237746	CHEBI:456216	CHEBI:456216	high
RHEA:19453	CHEBI:57972	GPT	Alanine aminotransferase 1 OS=Mus musculus OX=10090 GN=Gpt PE=1 SV=3	L-Alanine	0.237223	CHEBI:57972	CHEBI:57972	high
RHEA:16825	CHEBI:16704	UCK2	Uridine-cytidine kinase 2 OS=Mus musculus OX=10090 GN=Uck2 PE=1 SV=1	Uridine	0.235778	CHEBI:16704	CHEBI:16704	high
RHEA:67028	CHEBI:456216	ABCB7	ATP-binding cassette sub-family B member 7, mitochondrial OS=Mus musculus OX=10090 GN=Abcb7 PE=1 SV=3	Adenosine 5'-diphosphate sodium salt	0.234278	CHEBI:456216	CHEBI:456216	high
RHEA:41688	CHEBI:17272	PAFAH2	Platelet-activating factor acetylhydrolase 2, cytoplasmic OS=Mus musculus OX=10090 GN=Pafah2 PE=1 SV=2	propionate	0.233984	CHEBI:17272	CHEBI:17272	high
RHEA:21864	CHEBI:57925	HAGH	Hydroxyacylglutathione hydrolase, mitochondrial OS=Mus musculus OX=10090 GN=Hagh PE=1 SV=2	L-Glutathione reduced	0.233342	CHEBI:57925	CHEBI:57925	high
RHEA:25245	CHEBI:57925	HAGH	Hydroxyacylglutathione hydrolase, mitochondrial OS=Mus musculus OX=10090 GN=Hagh PE=1 SV=2	L-Glutathione reduced	0.233342	CHEBI:57925	CHEBI:57925	high
RHEA:11060	CHEBI:456215	IARS1	Isoleucine--tRNA ligase, cytoplasmic OS=Mus musculus OX=10090 GN=Iars1 PE=1 SV=2	Adenosine 5'-monophosphate	0.233116	CHEBI:456215	CHEBI:456215	high
RHEA:27718	CHEBI:17596	NT5E	5'-nucleotidase OS=Mus musculus OX=10090 GN=Nt5e PE=1 SV=2	Inosine	0.233061	CHEBI:17596	CHEBI:17596	high
RHEA:17433	CHEBI:15354	CHDH	Choline dehydrogenase, mitochondrial OS=Mus musculus OX=10090 GN=Chdh PE=1 SV=1	Choline hydroxide solution	0.230871	CHEBI:15354	CHEBI:15354	high
RHEA:74603	CHEBI:60377	SLC35A2	UDP-galactose translocator OS=Mus musculus OX=10090 GN=Slc35a2 PE=1 SV=1	Cytidine 5'-monophosphate	0.229687	CHEBI:60377	CHEBI:60377	high
RHEA:74619	CHEBI:60377	SLC35A2	UDP-galactose translocator OS=Mus musculus OX=10090 GN=Slc35a2 PE=1 SV=1	Cytidine 5'-monophosphate	0.229687	CHEBI:60377	CHEBI:60377	high
RHEA:38611	CHEBI:57540	CD38	ADP-ribosyl cyclase/cyclic ADP-ribose hydrolase 1 OS=Mus musculus OX=10090 GN=Cd38 PE=1 SV=2	NAD	0.22962	CHEBI:57540	CHEBI:57540	high
RHEA:16301	CHEBI:57540	CD38	ADP-ribosyl cyclase/cyclic ADP-ribose hydrolase 1 OS=Mus musculus OX=10090 GN=Cd38 PE=1 SV=2	NAD	0.22962	CHEBI:57540	CHEBI:57540	high
RHEA:10412	CHEBI:456215	NUDT5	ADP-sugar pyrophosphatase OS=Mus musculus OX=10090 GN=Nudt5 PE=1 SV=1	Adenosine 5'-monophosphate	0.229158	CHEBI:456215	CHEBI:456215	high
RHEA:21208	CHEBI:33384	PSPH	Phosphoserine phosphatase OS=Mus musculus OX=10090 GN=Psph PE=1 SV=1	L-Serine	0.228716	CHEBI:33384	CHEBI:33384	high
RHEA:17177	CHEBI:18102	CPT2	Carnitine O-palmitoyltransferase 2, mitochondrial OS=Mus musculus OX=10090 GN=Cpt2 PE=1 SV=2	Octanoyl-L-carnitine (C8)	0.2286	CHEBI:18102	CHEBI:18102	high
RHEA:14109	CHEBI:60039	PYCR3	Pyrroline-5-carboxylate reductase 3 OS=Mus musculus OX=10090 GN=Pycr3 PE=1 SV=2	L-Proline	0.228349	CHEBI:60039	CHEBI:60039	high
RHEA:14105	CHEBI:60039	PYCR3	Pyrroline-5-carboxylate reductase 3 OS=Mus musculus OX=10090 GN=Pycr3 PE=1 SV=2	L-Proline	0.228349	CHEBI:60039	CHEBI:60039	high
RHEA:28002	CHEBI:57634	ARMT1	Damage-control phosphatase ARMT1 OS=Mus musculus OX=10090 GN=Armt1 PE=1 SV=1	D-Glucose/Frucotose 6-phosphate	0.228339	CHEBI:57634	CHEBI:57634	high
RHEA:21064	CHEBI:57925	TXNDC12	Thioredoxin domain-containing protein 12 OS=Mus musculus OX=10090 GN=Txndc12 PE=1 SV=1	L-Glutathione reduced	0.227291	CHEBI:57925	CHEBI:57925	high
RHEA:14409	CHEBI:57853	ADO	2-aminoethanethiol dioxygenase OS=Mus musculus OX=10090 GN=Ado PE=1 SV=2	Hypotaurine	0.227205	CHEBI:57853	CHEBI:57853	high
RHEA:75367	CHEBI:17562	SLC29A1	Equilibrative nucleoside transporter 1 OS=Mus musculus OX=10090 GN=Slc29a1 PE=1 SV=3	Cytidine	0.227057	CHEBI:17562	CHEBI:17562	high
RHEA:42032	CHEBI:30031	RIOX1	Ribosomal oxygenase 1 OS=Mus musculus OX=10090 GN=Riox1 PE=1 SV=2	Succinate	0.226836	CHEBI:30031	CHEBI:30031	high
RHEA:60924	CHEBI:30031	RIOX1	Ribosomal oxygenase 1 OS=Mus musculus OX=10090 GN=Riox1 PE=1 SV=2	Succinate	0.226836	CHEBI:30031	CHEBI:30031	high
RHEA:54256	CHEBI:30031	RIOX1	Ribosomal oxygenase 1 OS=Mus musculus OX=10090 GN=Riox1 PE=1 SV=2	Succinate	0.226836	CHEBI:30031	CHEBI:30031	high
RHEA:40119	CHEBI:30807	THEM4	Acyl-coenzyme A thioesterase THEM4 OS=Mus musculus OX=10090 GN=Them4 PE=1 SV=1	Myristic acid	0.225413	CHEBI:30807	CHEBI:30807	high
RHEA:40475	CHEBI:17968	LPL	Lipoprotein lipase OS=Mus musculus OX=10090 GN=Lpl PE=1 SV=3	Butyric acid	0.224122	CHEBI:17968	CHEBI:17968	high
RHEA:12661	CHEBI:17490	CPT1B	Carnitine O-palmitoyltransferase 1, muscle isoform OS=Mus musculus OX=10090 GN=Cpt1b PE=1 SV=1	Palmitoylcarnitine	0.222091	CHEBI:17490	CHEBI:17490	high
RHEA:57720	CHEBI:456216	ATP5F1B	ATP synthase subunit beta, mitochondrial OS=Mus musculus OX=10090 GN=Atp5f1b PE=1 SV=2	Adenosine 5'-diphosphate sodium salt	0.220419	CHEBI:456216	CHEBI:456216	high
RHEA:27946	CHEBI:59905	MAOA	Amine oxidase [flavin-containing] A OS=Mus musculus OX=10090 GN=Maoa PE=1 SV=3	Dopamine	0.219796	CHEBI:59905	CHEBI:59905	high
RHEA:35031	CHEBI:33384	SFXN2	Sideroflexin-2 OS=Mus musculus OX=10090 GN=Sfxn2 PE=1 SV=1	L-Serine	0.217109	CHEBI:33384	CHEBI:33384	high
RHEA:58232	CHEBI:57540	PARP1	Poly [ADP-ribose] polymerase OS=Mus musculus OX=10090 GN=Parp1 PE=1 SV=1	NAD	0.216374	CHEBI:57540	CHEBI:57540	high
RHEA:54424	CHEBI:57540	PARP1	Poly [ADP-ribose] polymerase OS=Mus musculus OX=10090 GN=Parp1 PE=1 SV=1	NAD	0.216374	CHEBI:57540	CHEBI:57540	high
RHEA:58224	CHEBI:57540	PARP1	Poly [ADP-ribose] polymerase OS=Mus musculus OX=10090 GN=Parp1 PE=1 SV=1	NAD	0.216374	CHEBI:57540	CHEBI:57540	high
RHEA:58236	CHEBI:57540	PARP1	Poly [ADP-ribose] polymerase OS=Mus musculus OX=10090 GN=Parp1 PE=1 SV=1	NAD	0.216374	CHEBI:57540	CHEBI:57540	high
RHEA:72071	CHEBI:57540	PARP1	Poly [ADP-ribose] polymerase OS=Mus musculus OX=10090 GN=Parp1 PE=1 SV=1	NAD	0.216374	CHEBI:57540	CHEBI:57540	high
RHEA:12460	CHEBI:29806	FH	Fumarate hydratase, mitochondrial OS=Mus musculus OX=10090 GN=Fh PE=1 SV=3	Fumarate	0.211847	CHEBI:29806	CHEBI:29806	high
RHEA:15653	CHEBI:456216	PFKFB1	6-phosphofructo-2-kinase/fructose-2,6-bisphosphatase 1 OS=Mus musculus OX=10090 GN=Pfkfb1 PE=1 SV=2	Adenosine 5'-diphosphate sodium salt	0.210593	CHEBI:456216	CHEBI:456216	high
RHEA:71527	CHEBI:17821	SLC29A1	Equilibrative nucleoside transporter 1 OS=Mus musculus OX=10090 GN=Slc29a1 PE=1 SV=3	Thymine	0.209992	CHEBI:17821	CHEBI:17821	high
RHEA:40119	CHEBI:30807	ACAA2	3-ketoacyl-CoA thiolase, mitochondrial OS=Mus musculus OX=10090 GN=Acaa2 PE=1 SV=3	Myristic acid	0.209396	CHEBI:30807	CHEBI:30807	high
RHEA:11516	CHEBI:30031	ACOT4	Peroxisomal succinyl-coenzyme A thioesterase OS=Mus musculus OX=10090 GN=Acot4 PE=1 SV=1	Succinate	0.207745	CHEBI:30031	CHEBI:30031	high
RHEA:21208	CHEBI:57524	PSPH	Phosphoserine phosphatase OS=Mus musculus OX=10090 GN=Psph PE=1 SV=1	O-Phosphoserine	0.207027	CHEBI:57524	CHEBI:57524	high
RHEA:24873	CHEBI:58680	PSPH	Phosphoserine phosphatase OS=Mus musculus OX=10090 GN=Psph PE=1 SV=1	O-Phosphoserine	0.207027	CHEBI:58680	CHEBI:58680	high
RHEA:15901	CHEBI:58272	PGAM1	Phosphoglycerate mutase 1 OS=Mus musculus OX=10090 GN=Pgam1 PE=1 SV=3	2/3-phosphoglycerate	0.206691	CHEBI:58272	CHEBI:58272	high
RHEA:15901	CHEBI:58289	PGAM1	Phosphoglycerate mutase 1 OS=Mus musculus OX=10090 GN=Pgam1 PE=1 SV=3	2/3-phosphoglycerate	0.206691	CHEBI:58289	CHEBI:58289	high
RHEA:69596	CHEBI:456215	NT5C2	Cytosolic purine 5'-nucleotidase OS=Mus musculus OX=10090 GN=Nt5c2 PE=1 SV=2	Adenosine 5'-monophosphate	0.206549	CHEBI:456215	CHEBI:456215	high
RHEA:14181	CHEBI:30031	TMLHE	Trimethyllysine dioxygenase, mitochondrial OS=Mus musculus OX=10090 GN=Tmlhe PE=1 SV=2	Succinate	0.205751	CHEBI:30031	CHEBI:30031	high
RHEA:30139	CHEBI:25629	ACOT4	Peroxisomal succinyl-coenzyme A thioesterase OS=Mus musculus OX=10090 GN=Acot4 PE=1 SV=1	Stearic acid	0.205634	CHEBI:25629	CHEBI:25629	high
RHEA:12292	CHEBI:33384	SARS2	Serine--tRNA ligase, mitochondrial OS=Mus musculus OX=10090 GN=Sars2 PE=1 SV=2	L-Serine	0.205475	CHEBI:33384	CHEBI:33384	high
RHEA:42580	CHEBI:33384	SARS2	Serine--tRNA ligase, mitochondrial OS=Mus musculus OX=10090 GN=Sars2 PE=1 SV=2	L-Serine	0.205475	CHEBI:33384	CHEBI:33384	high
RHEA:64176	CHEBI:57912	PM20D1	N-fatty-acyl-amino acid synthase/hydrolase PM20D1 OS=Mus musculus OX=10090 GN=Pm20d1 PE=1 SV=1	L-Tryptophan	0.204224	CHEBI:57912	CHEBI:57912	high
RHEA:40575	CHEBI:30921	ACOT4	Peroxisomal succinyl-coenzyme A thioesterase OS=Mus musculus OX=10090 GN=Acot4 PE=1 SV=1	Ethylmalonic acid/Glutaric acid	0.203537	CHEBI:30921	CHEBI:30921	high
RHEA:47672	CHEBI:17154	SIRT5	NAD-dependent protein deacylase sirtuin-5, mitochondrial OS=Mus musculus OX=10090 GN=Sirt5 PE=1 SV=1	Nicotinamide	0.203052	CHEBI:17154	CHEBI:17154	high
RHEA:47668	CHEBI:17154	SIRT5	NAD-dependent protein deacylase sirtuin-5, mitochondrial OS=Mus musculus OX=10090 GN=Sirt5 PE=1 SV=1	Nicotinamide	0.203052	CHEBI:17154	CHEBI:17154	high
RHEA:47664	CHEBI:17154	SIRT5	NAD-dependent protein deacylase sirtuin-5, mitochondrial OS=Mus musculus OX=10090 GN=Sirt5 PE=1 SV=1	Nicotinamide	0.203052	CHEBI:17154	CHEBI:17154	high
RHEA:25277	CHEBI:456215	PDE8A	High affinity cAMP-specific and IBMX-insensitive 3',5'-cyclic phosphodiesterase 8A OS=Mus musculus OX=10090 GN=Pde8a PE=1 SV=1	Adenosine 5'-monophosphate	0.202999	CHEBI:456215	CHEBI:456215	high
RHEA:51352	CHEBI:33384	PM20D1	N-fatty-acyl-amino acid synthase/hydrolase PM20D1 OS=Mus musculus OX=10090 GN=Pm20d1 PE=1 SV=1	L-Serine	0.202251	CHEBI:33384	CHEBI:33384	high
RHEA:64116	CHEBI:33384	PM20D1	N-fatty-acyl-amino acid synthase/hydrolase PM20D1 OS=Mus musculus OX=10090 GN=Pm20d1 PE=1 SV=1	L-Serine	0.202251	CHEBI:33384	CHEBI:33384	high
RHEA:75363	CHEBI:17748	SLC29A1	Equilibrative nucleoside transporter 1 OS=Mus musculus OX=10090 GN=Slc29a1 PE=1 SV=3	Thymidine	0.201514	CHEBI:17748	CHEBI:17748	high
RHEA:18201	CHEBI:58315	TH	Tyrosine 3-monooxygenase OS=Mus musculus OX=10090 GN=Th PE=1 SV=3	L-Tyrosine	0.201388	CHEBI:58315	CHEBI:58315	high
RHEA:16185	CHEBI:57540	ALDH1A7	Aldehyde dehydrogenase, cytosolic 1 OS=Mus musculus OX=10090 GN=Aldh1a7 PE=1 SV=1	NAD	-0.199329	CHEBI:57540	CHEBI:57540	high
RHEA:76407	CHEBI:60039	PEPD	Xaa-Pro dipeptidase OS=Mus musculus OX=10090 GN=Pepd PE=1 SV=3	L-Proline	-0.199457	CHEBI:60039	CHEBI:60039	high
RHEA:16301	CHEBI:17154	IL1RAP	Isoform 3 of Interleukin-1 receptor accessory protein OS=Mus musculus OX=10090 GN=Il1rap	Nicotinamide	-0.199814	CHEBI:17154	CHEBI:17154	high
RHEA:17989	CHEBI:456216	RPS6KA4	Ribosomal protein S6 kinase alpha-4 OS=Mus musculus OX=10090 GN=Rps6ka4 PE=1 SV=2	Adenosine 5'-diphosphate sodium salt	-0.200592	CHEBI:456216	CHEBI:456216	high
RHEA:46608	CHEBI:456216	RPS6KA4	Ribosomal protein S6 kinase alpha-4 OS=Mus musculus OX=10090 GN=Rps6ka4 PE=1 SV=2	Adenosine 5'-diphosphate sodium salt	-0.200592	CHEBI:456216	CHEBI:456216	high
RHEA:15133	CHEBI:16810	GLUD1	Glutamate dehydrogenase 1, mitochondrial OS=Mus musculus OX=10090 GN=Glud1 PE=1 SV=1	alpha-Ketoglutarate	-0.20066	CHEBI:16810	CHEBI:16810	high
RHEA:11612	CHEBI:16810	GLUD1	Glutamate dehydrogenase 1, mitochondrial OS=Mus musculus OX=10090 GN=Glud1 PE=1 SV=1	alpha-Ketoglutarate	-0.20066	CHEBI:16810	CHEBI:16810	high
RHEA:13065	CHEBI:456216	DDX27	Probable ATP-dependent RNA helicase DDX27 OS=Mus musculus OX=10090 GN=Ddx27 PE=1 SV=3	Adenosine 5'-diphosphate sodium salt	-0.201361	CHEBI:456216	CHEBI:456216	high
RHEA:24168	CHEBI:58223	B3GAT3	Galactosylgalactosylxylosylprotein 3-beta-glucuronosyltransferase 3 OS=Mus musculus OX=10090 GN=B3gat3 PE=1 SV=1	Uridine 5'-diphosphate	-0.202067	CHEBI:58223	CHEBI:58223	high
RHEA:18373	CHEBI:456216	PIK3C2A	Phosphatidylinositol 4-phosphate 3-kinase C2 domain-containing subunit alpha OS=Mus musculus OX=10090 GN=Pik3c2a PE=1 SV=2	Adenosine 5'-diphosphate sodium salt	-0.202701	CHEBI:456216	CHEBI:456216	high
RHEA:12709	CHEBI:456216	PIK3C2A	Phosphatidylinositol 4-phosphate 3-kinase C2 domain-containing subunit alpha OS=Mus musculus OX=10090 GN=Pik3c2a PE=1 SV=2	Adenosine 5'-diphosphate sodium salt	-0.202701	CHEBI:456216	CHEBI:456216	high
RHEA:21292	CHEBI:456216	PIK3C2A	Phosphatidylinositol 4-phosphate 3-kinase C2 domain-containing subunit alpha OS=Mus musculus OX=10090 GN=Pik3c2a PE=1 SV=2	Adenosine 5'-diphosphate sodium salt	-0.202701	CHEBI:456216	CHEBI:456216	high
RHEA:29399	CHEBI:58053	ITPA	Inosine triphosphate pyrophosphatase OS=Mus musculus OX=10090 GN=Itpa PE=1 SV=2	Inosine 5'-monophosphate	-0.202816	CHEBI:58053	CHEBI:58053	high
RHEA:58224	CHEBI:17154	PARP14	Protein mono-ADP-ribosyltransferase PARP14 OS=Mus musculus OX=10090 GN=Parp14 PE=1 SV=3	Nicotinamide	-0.203301	CHEBI:17154	CHEBI:17154	high
RHEA:18945	CHEBI:30031	P4HA1	Isoform 2 of Prolyl 4-hydroxylase subunit alpha-1 OS=Mus musculus OX=10090 GN=P4ha1	Succinate	-0.203493	CHEBI:30031	CHEBI:30031	high
RHEA:17989	CHEBI:456216	MAP3K4	Mitogen-activated protein kinase kinase kinase 4 OS=Mus musculus OX=10090 GN=Map3k4 PE=1 SV=2	Adenosine 5'-diphosphate sodium salt	-0.203759	CHEBI:456216	CHEBI:456216	high
RHEA:46608	CHEBI:456216	MAP3K4	Mitogen-activated protein kinase kinase kinase 4 OS=Mus musculus OX=10090 GN=Map3k4 PE=1 SV=2	Adenosine 5'-diphosphate sodium salt	-0.203759	CHEBI:456216	CHEBI:456216	high
RHEA:60004	CHEBI:29985	AGTPBP1	Cytosolic carboxypeptidase 1 OS=Mus musculus OX=10090 GN=Agtpbp1 PE=1 SV=2	L-Glutamic acid	-0.205528	CHEBI:29985	CHEBI:29985	high
RHEA:63792	CHEBI:29985	AGTPBP1	Cytosolic carboxypeptidase 1 OS=Mus musculus OX=10090 GN=Agtpbp1 PE=1 SV=2	L-Glutamic acid	-0.205528	CHEBI:29985	CHEBI:29985	high
RHEA:17989	CHEBI:456216	PRPF4B	Serine/threonine-protein kinase PRP4 homolog OS=Mus musculus OX=10090 GN=Prpf4b PE=1 SV=3	Adenosine 5'-diphosphate sodium salt	-0.205625	CHEBI:456216	CHEBI:456216	high
RHEA:46608	CHEBI:456216	PRPF4B	Serine/threonine-protein kinase PRP4 homolog OS=Mus musculus OX=10090 GN=Prpf4b PE=1 SV=3	Adenosine 5'-diphosphate sodium salt	-0.205625	CHEBI:456216	CHEBI:456216	high
RHEA:13065	CHEBI:456216	RUVBL2	RuvB-like 2 OS=Mus musculus OX=10090 GN=Ruvbl2 PE=1 SV=3	Adenosine 5'-diphosphate sodium salt	-0.205676	CHEBI:456216	CHEBI:456216	high
RHEA:14425	CHEBI:456216	PIP5K1C	Phosphatidylinositol 4-phosphate 5-kinase type-1 gamma OS=Mus musculus OX=10090 GN=Pip5k1c PE=1 SV=2	Adenosine 5'-diphosphate sodium salt	-0.205851	CHEBI:456216	CHEBI:456216	high
RHEA:40363	CHEBI:456216	PIP5K1C	Phosphatidylinositol 4-phosphate 5-kinase type-1 gamma OS=Mus musculus OX=10090 GN=Pip5k1c PE=1 SV=2	Adenosine 5'-diphosphate sodium salt	-0.205851	CHEBI:456216	CHEBI:456216	high
RHEA:40367	CHEBI:456216	PIP5K1C	Phosphatidylinositol 4-phosphate 5-kinase type-1 gamma OS=Mus musculus OX=10090 GN=Pip5k1c PE=1 SV=2	Adenosine 5'-diphosphate sodium salt	-0.205851	CHEBI:456216	CHEBI:456216	high
RHEA:40379	CHEBI:456216	PIP5K1C	Phosphatidylinositol 4-phosphate 5-kinase type-1 gamma OS=Mus musculus OX=10090 GN=Pip5k1c PE=1 SV=2	Adenosine 5'-diphosphate sodium salt	-0.205851	CHEBI:456216	CHEBI:456216	high
RHEA:40383	CHEBI:456216	PIP5K1C	Phosphatidylinositol 4-phosphate 5-kinase type-1 gamma OS=Mus musculus OX=10090 GN=Pip5k1c PE=1 SV=2	Adenosine 5'-diphosphate sodium salt	-0.205851	CHEBI:456216	CHEBI:456216	high
RHEA:40375	CHEBI:456216	PIP5K1C	Phosphatidylinositol 4-phosphate 5-kinase type-1 gamma OS=Mus musculus OX=10090 GN=Pip5k1c PE=1 SV=2	Adenosine 5'-diphosphate sodium salt	-0.205851	CHEBI:456216	CHEBI:456216	high
RHEA:40387	CHEBI:456216	PIP5K1C	Phosphatidylinositol 4-phosphate 5-kinase type-1 gamma OS=Mus musculus OX=10090 GN=Pip5k1c PE=1 SV=2	Adenosine 5'-diphosphate sodium salt	-0.205851	CHEBI:456216	CHEBI:456216	high
RHEA:27606	CHEBI:33384	PTDSS1	Phosphatidylserine synthase 1 OS=Mus musculus OX=10090 GN=Ptdss1 PE=1 SV=1	L-Serine	-0.2059	CHEBI:33384	CHEBI:33384	high
RHEA:45088	CHEBI:33384	PTDSS1	Phosphatidylserine synthase 1 OS=Mus musculus OX=10090 GN=Ptdss1 PE=1 SV=1	L-Serine	-0.2059	CHEBI:33384	CHEBI:33384	high
RHEA:17157	CHEBI:57947	CKB	Creatine kinase B-type OS=Mus musculus OX=10090 GN=Ckb PE=1 SV=1	Creatine	-0.206033	CHEBI:57947	CHEBI:57947	high	Creatine	0.455825	CHEBI:57947	CHEBI:57947	high
RHEA:32711	CHEBI:57540	HSD17B4	Peroxisomal multifunctional enzyme type 2 OS=Mus musculus OX=10090 GN=Hsd17b4 PE=1 SV=3	NAD	-0.207843	CHEBI:57540	CHEBI:57540	high
RHEA:40191	CHEBI:57540	HSD17B4	Peroxisomal multifunctional enzyme type 2 OS=Mus musculus OX=10090 GN=Hsd17b4 PE=1 SV=3	NAD	-0.207843	CHEBI:57540	CHEBI:57540	high
RHEA:40243	CHEBI:57540	HSD17B4	Peroxisomal multifunctional enzyme type 2 OS=Mus musculus OX=10090 GN=Hsd17b4 PE=1 SV=3	NAD	-0.207843	CHEBI:57540	CHEBI:57540	high
RHEA:40263	CHEBI:57540	HSD17B4	Peroxisomal multifunctional enzyme type 2 OS=Mus musculus OX=10090 GN=Hsd17b4 PE=1 SV=3	NAD	-0.207843	CHEBI:57540	CHEBI:57540	high
RHEA:45832	CHEBI:57540	HSD17B4	Peroxisomal multifunctional enzyme type 2 OS=Mus musculus OX=10090 GN=Hsd17b4 PE=1 SV=3	NAD	-0.207843	CHEBI:57540	CHEBI:57540	high
RHEA:47088	CHEBI:57540	HSD17B4	Peroxisomal multifunctional enzyme type 2 OS=Mus musculus OX=10090 GN=Hsd17b4 PE=1 SV=3	NAD	-0.207843	CHEBI:57540	CHEBI:57540	high
RHEA:17989	CHEBI:456216	CDK16	Cyclin-dependent kinase 16 OS=Mus musculus OX=10090 GN=Cdk16 PE=1 SV=1	Adenosine 5'-diphosphate sodium salt	-0.208145	CHEBI:456216	CHEBI:456216	high
RHEA:46608	CHEBI:456216	CDK16	Cyclin-dependent kinase 16 OS=Mus musculus OX=10090 GN=Cdk16 PE=1 SV=1	Adenosine 5'-diphosphate sodium salt	-0.208145	CHEBI:456216	CHEBI:456216	high
RHEA:20780	CHEBI:456216	GUK1	Isoform 2 of Guanylate kinase OS=Mus musculus OX=10090 GN=Guk1	Adenosine 5'-diphosphate sodium salt	-0.208626	CHEBI:456216	CHEBI:456216	high
RHEA:17989	CHEBI:456216	STK24	Serine/threonine-protein kinase 24 OS=Mus musculus OX=10090 GN=Stk24 PE=1 SV=1	Adenosine 5'-diphosphate sodium salt	-0.208708	CHEBI:456216	CHEBI:456216	high
RHEA:46608	CHEBI:456216	STK24	Serine/threonine-protein kinase 24 OS=Mus musculus OX=10090 GN=Stk24 PE=1 SV=1	Adenosine 5'-diphosphate sodium salt	-0.208708	CHEBI:456216	CHEBI:456216	high
RHEA:13065	CHEBI:456216	ATRX	Transcriptional regulator ATRX OS=Mus musculus OX=10090 GN=Atrx PE=1 SV=3	Adenosine 5'-diphosphate sodium salt	-0.208957	CHEBI:456216	CHEBI:456216	high
RHEA:13065	CHEBI:456216	VPS4A	Vacuolar protein sorting-associated protein 4A OS=Mus musculus OX=10090 GN=Vps4a PE=1 SV=1	Adenosine 5'-diphosphate sodium salt	-0.209284	CHEBI:456216	CHEBI:456216	high
RHEA:70967	CHEBI:61085	SLC25A13	Calcium-binding mitochondrial carrier protein Aralar2 OS=Mus musculus OX=10090 GN=Slc25a13 PE=1 SV=1	L-Cysteinesulfinic acid	-0.209516	CHEBI:61085	CHEBI:61085	high
RHEA:70975	CHEBI:61085	SLC25A13	Calcium-binding mitochondrial carrier protein Aralar2 OS=Mus musculus OX=10090 GN=Slc25a13 PE=1 SV=1	L-Cysteinesulfinic acid	-0.209516	CHEBI:61085	CHEBI:61085	high
RHEA:54156	CHEBI:30031	OGFOD1	Prolyl 3-hydroxylase OGFOD1 OS=Mus musculus OX=10090 GN=Ogfod1 PE=1 SV=1	Succinate	-0.210176	CHEBI:30031	CHEBI:30031	high
RHEA:30527	CHEBI:456216	NUDT3	Diphosphoinositol polyphosphate phosphohydrolase 1 OS=Mus musculus OX=10090 GN=Nudt3 PE=1 SV=1	Adenosine 5'-diphosphate sodium salt	-0.210185	CHEBI:456216	CHEBI:456216	high
RHEA:13065	CHEBI:456216	DHX38	DEAH (Asp-Glu-Ala-His) box polypeptide 38 OS=Mus musculus OX=10090 GN=Dhx38 PE=1 SV=1	Adenosine 5'-diphosphate sodium salt	-0.210415	CHEBI:456216	CHEBI:456216	high
RHEA:70859	CHEBI:58048	SLC1A5	Amino acid transporter OS=Mus musculus OX=10090 GN=Slc1a5 PE=1 SV=1	L-Asparagine	-0.210975	CHEBI:58048	CHEBI:58048	high
RHEA:70891	CHEBI:58048	SLC1A5	Amino acid transporter OS=Mus musculus OX=10090 GN=Slc1a5 PE=1 SV=1	L-Asparagine	-0.210975	CHEBI:58048	CHEBI:58048	high
RHEA:20193	CHEBI:36464	AKR1A1	Aldo-keto reductase family 1 member A1 OS=Mus musculus OX=10090 GN=Akr1a1 PE=1 SV=3	mevalonate	-0.21124	CHEBI:36464	CHEBI:36464	high
RHEA:17989	CHEBI:456216	RIPK2	Receptor-interacting serine/threonine-protein kinase 2 OS=Mus musculus OX=10090 GN=Ripk2 PE=1 SV=1	Adenosine 5'-diphosphate sodium salt	-0.211831	CHEBI:456216	CHEBI:456216	high
RHEA:46608	CHEBI:456216	RIPK2	Receptor-interacting serine/threonine-protein kinase 2 OS=Mus musculus OX=10090 GN=Ripk2 PE=1 SV=1	Adenosine 5'-diphosphate sodium salt	-0.211831	CHEBI:456216	CHEBI:456216	high
RHEA:10596	CHEBI:456216	RIPK2	Receptor-interacting serine/threonine-protein kinase 2 OS=Mus musculus OX=10090 GN=Ripk2 PE=1 SV=1	Adenosine 5'-diphosphate sodium salt	-0.211831	CHEBI:456216	CHEBI:456216	high
RHEA:16833	CHEBI:58297	GPX8	Probable glutathione peroxidase 8 OS=Mus musculus OX=10090 GN=Gpx8 PE=1 SV=1	Oxidised glutathione	-0.212628	CHEBI:58297	CHEBI:58297	high
RHEA:16569	CHEBI:30031	PLOD1	Procollagen-lysine,2-oxoglutarate 5-dioxygenase 1 OS=Mus musculus OX=10090 GN=Plod1 PE=1 SV=1	Succinate	-0.212751	CHEBI:30031	CHEBI:30031	high
RHEA:18633	CHEBI:456216	CAD	CAD protein OS=Mus musculus OX=10090 GN=Cad PE=1 SV=1	Adenosine 5'-diphosphate sodium salt	-0.212752	CHEBI:456216	CHEBI:456216	high
RHEA:24674	CHEBI:60377	UCKL1	Uridine-cytidine kinase-like 1 OS=Mus musculus OX=10090 GN=Uckl1 PE=1 SV=1	Cytidine 5'-monophosphate	-0.212759	CHEBI:60377	CHEBI:60377	high
RHEA:22740	CHEBI:456216	HK1	Hexokinase-1 OS=Mus musculus OX=10090 GN=Hk1 PE=1 SV=3	Adenosine 5'-diphosphate sodium salt	-0.213472	CHEBI:456216	CHEBI:456216	high
RHEA:16125	CHEBI:456216	HK1	Hexokinase-1 OS=Mus musculus OX=10090 GN=Hk1 PE=1 SV=3	Adenosine 5'-diphosphate sodium salt	-0.213472	CHEBI:456216	CHEBI:456216	high
RHEA:17825	CHEBI:456216	HK1	Hexokinase-1 OS=Mus musculus OX=10090 GN=Hk1 PE=1 SV=3	Adenosine 5'-diphosphate sodium salt	-0.213472	CHEBI:456216	CHEBI:456216	high
RHEA:11028	CHEBI:456216	HK1	Hexokinase-1 OS=Mus musculus OX=10090 GN=Hk1 PE=1 SV=3	Adenosine 5'-diphosphate sodium salt	-0.213472	CHEBI:456216	CHEBI:456216	high
RHEA:10948	CHEBI:456216	HK1	Hexokinase-1 OS=Mus musculus OX=10090 GN=Hk1 PE=1 SV=3	Adenosine 5'-diphosphate sodium salt	-0.213472	CHEBI:456216	CHEBI:456216	high
RHEA:19149	CHEBI:17154	ART3	Ecto-ADP-ribosyltransferase 3 OS=Mus musculus OX=10090 GN=Art3 PE=1 SV=2	Nicotinamide	-0.213509	CHEBI:17154	CHEBI:17154	high
RHEA:66556	CHEBI:59905	TGM2	Protein-glutamine gamma-glutamyltransferase 2 OS=Mus musculus OX=10090 GN=Tgm2 PE=1 SV=4	Dopamine	-0.214429	CHEBI:59905	CHEBI:59905	high
RHEA:13065	CHEBI:456216	DDX51	ATP-dependent RNA helicase DDX51 OS=Mus musculus OX=10090 GN=Ddx51 PE=1 SV=1	Adenosine 5'-diphosphate sodium salt	-0.214683	CHEBI:456216	CHEBI:456216	high
RHEA:17989	CHEBI:456216	MAST4	Microtubule-associated serine/threonine-protein kinase 4 OS=Mus musculus OX=10090 GN=Mast4 PE=1 SV=3	Adenosine 5'-diphosphate sodium salt	-0.214823	CHEBI:456216	CHEBI:456216	high
RHEA:46608	CHEBI:456216	MAST4	Microtubule-associated serine/threonine-protein kinase 4 OS=Mus musculus OX=10090 GN=Mast4 PE=1 SV=3	Adenosine 5'-diphosphate sodium salt	-0.214823	CHEBI:456216	CHEBI:456216	high
RHEA:15421	CHEBI:456215	ACSL3	Long-chain-fatty-acid--CoA ligase 3 OS=Mus musculus OX=10090 GN=Acsl3 PE=1 SV=2	Adenosine 5'-monophosphate	-0.215039	CHEBI:456215	CHEBI:456215	high
RHEA:19713	CHEBI:456215	ACSL3	Long-chain-fatty-acid--CoA ligase 3 OS=Mus musculus OX=10090 GN=Acsl3 PE=1 SV=2	Adenosine 5'-monophosphate	-0.215039	CHEBI:456215	CHEBI:456215	high
RHEA:36139	CHEBI:456215	ACSL3	Long-chain-fatty-acid--CoA ligase 3 OS=Mus musculus OX=10090 GN=Acsl3 PE=1 SV=2	Adenosine 5'-monophosphate	-0.215039	CHEBI:456215	CHEBI:456215	high
RHEA:52116	CHEBI:456215	ACSL3	Long-chain-fatty-acid--CoA ligase 3 OS=Mus musculus OX=10090 GN=Acsl3 PE=1 SV=2	Adenosine 5'-monophosphate	-0.215039	CHEBI:456215	CHEBI:456215	high
RHEA:52112	CHEBI:456215	ACSL3	Long-chain-fatty-acid--CoA ligase 3 OS=Mus musculus OX=10090 GN=Acsl3 PE=1 SV=2	Adenosine 5'-monophosphate	-0.215039	CHEBI:456215	CHEBI:456215	high
RHEA:52108	CHEBI:456215	ACSL3	Long-chain-fatty-acid--CoA ligase 3 OS=Mus musculus OX=10090 GN=Acsl3 PE=1 SV=2	Adenosine 5'-monophosphate	-0.215039	CHEBI:456215	CHEBI:456215	high
RHEA:52016	CHEBI:456215	ACSL3	Long-chain-fatty-acid--CoA ligase 3 OS=Mus musculus OX=10090 GN=Acsl3 PE=1 SV=2	Adenosine 5'-monophosphate	-0.215039	CHEBI:456215	CHEBI:456215	high
RHEA:52012	CHEBI:456215	ACSL3	Long-chain-fatty-acid--CoA ligase 3 OS=Mus musculus OX=10090 GN=Acsl3 PE=1 SV=2	Adenosine 5'-monophosphate	-0.215039	CHEBI:456215	CHEBI:456215	high
RHEA:48340	CHEBI:456215	ACSL3	Long-chain-fatty-acid--CoA ligase 3 OS=Mus musculus OX=10090 GN=Acsl3 PE=1 SV=2	Adenosine 5'-monophosphate	-0.215039	CHEBI:456215	CHEBI:456215	high
RHEA:30751	CHEBI:456215	ACSL3	Long-chain-fatty-acid--CoA ligase 3 OS=Mus musculus OX=10090 GN=Acsl3 PE=1 SV=2	Adenosine 5'-monophosphate	-0.215039	CHEBI:456215	CHEBI:456215	high
RHEA:33619	CHEBI:456215	ACSL3	Long-chain-fatty-acid--CoA ligase 3 OS=Mus musculus OX=10090 GN=Acsl3 PE=1 SV=2	Adenosine 5'-monophosphate	-0.215039	CHEBI:456215	CHEBI:456215	high
RHEA:33623	CHEBI:456215	ACSL3	Long-chain-fatty-acid--CoA ligase 3 OS=Mus musculus OX=10090 GN=Acsl3 PE=1 SV=2	Adenosine 5'-monophosphate	-0.215039	CHEBI:456215	CHEBI:456215	high
RHEA:33615	CHEBI:456215	ACSL3	Long-chain-fatty-acid--CoA ligase 3 OS=Mus musculus OX=10090 GN=Acsl3 PE=1 SV=2	Adenosine 5'-monophosphate	-0.215039	CHEBI:456215	CHEBI:456215	high
RHEA:46208	CHEBI:456215	ACSL3	Long-chain-fatty-acid--CoA ligase 3 OS=Mus musculus OX=10090 GN=Acsl3 PE=1 SV=2	Adenosine 5'-monophosphate	-0.215039	CHEBI:456215	CHEBI:456215	high
RHEA:33607	CHEBI:456215	ACSL3	Long-chain-fatty-acid--CoA ligase 3 OS=Mus musculus OX=10090 GN=Acsl3 PE=1 SV=2	Adenosine 5'-monophosphate	-0.215039	CHEBI:456215	CHEBI:456215	high
RHEA:33647	CHEBI:456215	ACSL3	Long-chain-fatty-acid--CoA ligase 3 OS=Mus musculus OX=10090 GN=Acsl3 PE=1 SV=2	Adenosine 5'-monophosphate	-0.215039	CHEBI:456215	CHEBI:456215	high
RHEA:33651	CHEBI:456215	ACSL3	Long-chain-fatty-acid--CoA ligase 3 OS=Mus musculus OX=10090 GN=Acsl3 PE=1 SV=2	Adenosine 5'-monophosphate	-0.215039	CHEBI:456215	CHEBI:456215	high
RHEA:44936	CHEBI:456215	ACSL3	Long-chain-fatty-acid--CoA ligase 3 OS=Mus musculus OX=10090 GN=Acsl3 PE=1 SV=2	Adenosine 5'-monophosphate	-0.215039	CHEBI:456215	CHEBI:456215	high
RHEA:44932	CHEBI:456215	ACSL3	Long-chain-fatty-acid--CoA ligase 3 OS=Mus musculus OX=10090 GN=Acsl3 PE=1 SV=2	Adenosine 5'-monophosphate	-0.215039	CHEBI:456215	CHEBI:456215	high
RHEA:67848	CHEBI:456215	ACSL3	Long-chain-fatty-acid--CoA ligase 3 OS=Mus musculus OX=10090 GN=Acsl3 PE=1 SV=2	Adenosine 5'-monophosphate	-0.215039	CHEBI:456215	CHEBI:456215	high
RHEA:38883	CHEBI:456215	ACSL3	Long-chain-fatty-acid--CoA ligase 3 OS=Mus musculus OX=10090 GN=Acsl3 PE=1 SV=2	Adenosine 5'-monophosphate	-0.215039	CHEBI:456215	CHEBI:456215	high
RHEA:23668	CHEBI:456215	HLCS	Biotin--protein ligase OS=Mus musculus OX=10090 GN=Hlcs PE=1 SV=1	Adenosine 5'-monophosphate	-0.215184	CHEBI:456215	CHEBI:456215	high
RHEA:11204	CHEBI:456215	HLCS	Biotin--protein ligase OS=Mus musculus OX=10090 GN=Hlcs PE=1 SV=1	Adenosine 5'-monophosphate	-0.215184	CHEBI:456215	CHEBI:456215	high
RHEA:24376	CHEBI:456215	HLCS	Biotin--protein ligase OS=Mus musculus OX=10090 GN=Hlcs PE=1 SV=1	Adenosine 5'-monophosphate	-0.215184	CHEBI:456215	CHEBI:456215	high
RHEA:11756	CHEBI:456215	HLCS	Biotin--protein ligase OS=Mus musculus OX=10090 GN=Hlcs PE=1 SV=1	Adenosine 5'-monophosphate	-0.215184	CHEBI:456215	CHEBI:456215	high
RHEA:13065	CHEBI:456216	DHX57	Putative ATP-dependent RNA helicase DHX57 OS=Mus musculus OX=10090 GN=Dhx57 PE=1 SV=2	Adenosine 5'-diphosphate sodium salt	-0.215766	CHEBI:456216	CHEBI:456216	high
RHEA:13065	CHEBI:456216	TOR1A	Torsin-1A OS=Mus musculus OX=10090 GN=Tor1a PE=1 SV=1	Adenosine 5'-diphosphate sodium salt	-0.215915	CHEBI:456216	CHEBI:456216	high
RHEA:10932	CHEBI:29991	ASS1	Argininosuccinate synthase OS=Mus musculus OX=10090 GN=Ass1 PE=1 SV=1	L-Aspartic acid	-0.217773	CHEBI:29991	CHEBI:29991	high
RHEA:14877	CHEBI:456216	ALDH18A1	Delta-1-pyrroline-5-carboxylate synthase OS=Mus musculus OX=10090 GN=Aldh18a1 PE=1 SV=2	Adenosine 5'-diphosphate sodium salt	-0.219133	CHEBI:456216	CHEBI:456216	high
RHEA:41287	CHEBI:30807	ASAH1	Acid ceramidase OS=Mus musculus OX=10090 GN=Asah1 PE=1 SV=1	Myristic acid	-0.219892	CHEBI:30807	CHEBI:30807	high
RHEA:13521	CHEBI:16004	LDHD	Probable D-lactate dehydrogenase, mitochondrial OS=Mus musculus OX=10090 GN=Ldhd PE=1 SV=1	L-(+)-Lactate	-0.220036	CHEBI:16004	CHEBI:16004	high
RHEA:12641	CHEBI:58272	PHGDH	D-3-phosphoglycerate dehydrogenase OS=Mus musculus OX=10090 GN=Phgdh PE=1 SV=3	2/3-phosphoglycerate	-0.220257	CHEBI:58272	CHEBI:58272	high
RHEA:13065	CHEBI:456216	IFIH1	Interferon-induced helicase C domain-containing protein 1 OS=Mus musculus OX=10090 GN=Ifih1 PE=1 SV=1	Adenosine 5'-diphosphate sodium salt	-0.220406	CHEBI:456216	CHEBI:456216	high
RHEA:17417	CHEBI:456216	NAGK	N-acetyl-D-glucosamine kinase OS=Mus musculus OX=10090 GN=Nagk PE=1 SV=3	Adenosine 5'-diphosphate sodium salt	-0.220551	CHEBI:456216	CHEBI:456216	high
RHEA:25253	CHEBI:456216	NAGK	N-acetyl-D-glucosamine kinase OS=Mus musculus OX=10090 GN=Nagk PE=1 SV=3	Adenosine 5'-diphosphate sodium salt	-0.220551	CHEBI:456216	CHEBI:456216	high
RHEA:75935	CHEBI:456216	NAGK	N-acetyl-D-glucosamine kinase OS=Mus musculus OX=10090 GN=Nagk PE=1 SV=3	Adenosine 5'-diphosphate sodium salt	-0.220551	CHEBI:456216	CHEBI:456216	high
RHEA:54424	CHEBI:57540	PARP12	Protein mono-ADP-ribosyltransferase PARP12 OS=Mus musculus OX=10090 GN=Parp12 PE=1 SV=3	NAD	-0.22137	CHEBI:57540	CHEBI:57540	high
RHEA:56612	CHEBI:57540	PARP12	Protein mono-ADP-ribosyltransferase PARP12 OS=Mus musculus OX=10090 GN=Parp12 PE=1 SV=3	NAD	-0.22137	CHEBI:57540	CHEBI:57540	high
RHEA:17989	CHEBI:456216	IRAK4	Interleukin-1 receptor-associated kinase 4 OS=Mus musculus OX=10090 GN=Irak4 PE=1 SV=1	Adenosine 5'-diphosphate sodium salt	-0.222409	CHEBI:456216	CHEBI:456216	high
RHEA:46608	CHEBI:456216	IRAK4	Interleukin-1 receptor-associated kinase 4 OS=Mus musculus OX=10090 GN=Irak4 PE=1 SV=1	Adenosine 5'-diphosphate sodium salt	-0.222409	CHEBI:456216	CHEBI:456216	high
RHEA:13065	CHEBI:456216	TOR1B	Torsin-1B OS=Mus musculus OX=10090 GN=Tor1b PE=1 SV=2	Adenosine 5'-diphosphate sodium salt	-0.223143	CHEBI:456216	CHEBI:456216	high
RHEA:19897	CHEBI:57743	NOS3	Nitric oxide synthase, endothelial OS=Mus musculus OX=10090 GN=Nos3 PE=1 SV=4	L-Citrulline	-0.223144	CHEBI:57743	CHEBI:57743	high
RHEA:17989	CHEBI:456216	CDK2	Cyclin-dependent kinase 2 OS=Mus musculus OX=10090 GN=Cdk2 PE=1 SV=2	Adenosine 5'-diphosphate sodium salt	-0.223449	CHEBI:456216	CHEBI:456216	high
RHEA:46608	CHEBI:456216	CDK2	Cyclin-dependent kinase 2 OS=Mus musculus OX=10090 GN=Cdk2 PE=1 SV=2	Adenosine 5'-diphosphate sodium salt	-0.223449	CHEBI:456216	CHEBI:456216	high
RHEA:40203	CHEBI:30807	CYP4V2	Cytochrome P450 4V2 OS=Mus musculus OX=10090 GN=Cyp4v2 PE=1 SV=1	Myristic acid	-0.224114	CHEBI:30807	CHEBI:30807	high
RHEA:45252	CHEBI:30807	CD36	Platelet glycoprotein 4 OS=Mus musculus OX=10090 GN=Cd36 PE=1 SV=2	Myristic acid	-0.224538	CHEBI:30807	CHEBI:30807	high
RHEA:10596	CHEBI:456216	CSF1R	Macrophage colony-stimulating factor 1 receptor OS=Mus musculus OX=10090 GN=Csf1r PE=1 SV=3	Adenosine 5'-diphosphate sodium salt	-0.224809	CHEBI:456216	CHEBI:456216	high
RHEA:17989	CHEBI:456216	EIF2AK2	Interferon-induced, double-stranded RNA-activated protein kinase OS=Mus musculus OX=10090 GN=Eif2ak2 PE=1 SV=2	Adenosine 5'-diphosphate sodium salt	-0.22513	CHEBI:456216	CHEBI:456216	high
RHEA:46608	CHEBI:456216	EIF2AK2	Interferon-induced, double-stranded RNA-activated protein kinase OS=Mus musculus OX=10090 GN=Eif2ak2 PE=1 SV=2	Adenosine 5'-diphosphate sodium salt	-0.22513	CHEBI:456216	CHEBI:456216	high
RHEA:10596	CHEBI:456216	EIF2AK2	Interferon-induced, double-stranded RNA-activated protein kinase OS=Mus musculus OX=10090 GN=Eif2ak2 PE=1 SV=2	Adenosine 5'-diphosphate sodium salt	-0.22513	CHEBI:456216	CHEBI:456216	high
RHEA:65844	CHEBI:456216	SLC25A24	Calcium-binding mitochondrial carrier protein SCaMC-1 OS=Mus musculus OX=10090 GN=Slc25a24 PE=1 SV=1	Adenosine 5'-diphosphate sodium salt	-0.225168	CHEBI:456216	CHEBI:456216	high
RHEA:72855	CHEBI:456216	SLC25A24	Calcium-binding mitochondrial carrier protein SCaMC-1 OS=Mus musculus OX=10090 GN=Slc25a24 PE=1 SV=1	Adenosine 5'-diphosphate sodium salt	-0.225168	CHEBI:456216	CHEBI:456216	high
RHEA:73659	CHEBI:456216	SLC25A24	Calcium-binding mitochondrial carrier protein SCaMC-1 OS=Mus musculus OX=10090 GN=Slc25a24 PE=1 SV=1	Adenosine 5'-diphosphate sodium salt	-0.225168	CHEBI:456216	CHEBI:456216	high
RHEA:73671	CHEBI:456216	SLC25A24	Calcium-binding mitochondrial carrier protein SCaMC-1 OS=Mus musculus OX=10090 GN=Slc25a24 PE=1 SV=1	Adenosine 5'-diphosphate sodium salt	-0.225168	CHEBI:456216	CHEBI:456216	high
RHEA:73675	CHEBI:456216	SLC25A24	Calcium-binding mitochondrial carrier protein SCaMC-1 OS=Mus musculus OX=10090 GN=Slc25a24 PE=1 SV=1	Adenosine 5'-diphosphate sodium salt	-0.225168	CHEBI:456216	CHEBI:456216	high
RHEA:73679	CHEBI:456216	SLC25A24	Calcium-binding mitochondrial carrier protein SCaMC-1 OS=Mus musculus OX=10090 GN=Slc25a24 PE=1 SV=1	Adenosine 5'-diphosphate sodium salt	-0.225168	CHEBI:456216	CHEBI:456216	high
RHEA:17989	CHEBI:456216	RPS6KB1	Ribosomal protein S6 kinase beta-1 OS=Mus musculus OX=10090 GN=Rps6kb1 PE=1 SV=2	Adenosine 5'-diphosphate sodium salt	-0.225215	CHEBI:456216	CHEBI:456216	high
RHEA:46608	CHEBI:456216	RPS6KB1	Ribosomal protein S6 kinase beta-1 OS=Mus musculus OX=10090 GN=Rps6kb1 PE=1 SV=2	Adenosine 5'-diphosphate sodium salt	-0.225215	CHEBI:456216	CHEBI:456216	high
RHEA:14761	CHEBI:33384	SPTLC2	Serine palmitoyltransferase 2 OS=Mus musculus OX=10090 GN=Sptlc2 PE=1 SV=2	L-Serine	-0.225861	CHEBI:33384	CHEBI:33384	high
RHEA:33683	CHEBI:33384	SPTLC2	Serine palmitoyltransferase 2 OS=Mus musculus OX=10090 GN=Sptlc2 PE=1 SV=2	L-Serine	-0.225861	CHEBI:33384	CHEBI:33384	high
RHEA:27986	CHEBI:17158	AKR1A1	Aldo-keto reductase family 1 member A1 OS=Mus musculus OX=10090 GN=Akr1a1 PE=1 SV=3	Methylglyoxal	-0.226021	CHEBI:17158	CHEBI:17158	high
RHEA:44640	CHEBI:456216	NME7	Nucleoside diphosphate kinase 7 OS=Mus musculus OX=10090 GN=Nme7 PE=1 SV=1	Adenosine 5'-diphosphate sodium salt	-0.226046	CHEBI:456216	CHEBI:456216	high
RHEA:18113	CHEBI:456216	NME7	Nucleoside diphosphate kinase 7 OS=Mus musculus OX=10090 GN=Nme7 PE=1 SV=1	Adenosine 5'-diphosphate sodium salt	-0.226046	CHEBI:456216	CHEBI:456216	high
RHEA:40131	CHEBI:32372	ACOT1	Acyl-coenzyme A thioesterase 1 OS=Mus musculus OX=10090 GN=Acot1 PE=1 SV=1	Palmitoleic acid	-0.226804	CHEBI:32372	CHEBI:32372	high
RHEA:14245	CHEBI:456215	ENPP1	Ectonucleotide pyrophosphatase/phosphodiesterase family member 1 OS=Mus musculus OX=10090 GN=Enpp1 PE=1 SV=4	Adenosine 5'-monophosphate	-0.226859	CHEBI:456215	CHEBI:456215	high
RHEA:58808	CHEBI:456215	ENPP1	Ectonucleotide pyrophosphatase/phosphodiesterase family member 1 OS=Mus musculus OX=10090 GN=Enpp1 PE=1 SV=4	Adenosine 5'-monophosphate	-0.226859	CHEBI:456215	CHEBI:456215	high
RHEA:32039	CHEBI:456215	ENPP1	Ectonucleotide pyrophosphatase/phosphodiesterase family member 1 OS=Mus musculus OX=10090 GN=Enpp1 PE=1 SV=4	Adenosine 5'-monophosphate	-0.226859	CHEBI:456215	CHEBI:456215	high
RHEA:25277	CHEBI:456215	ENPP1	Ectonucleotide pyrophosphatase/phosphodiesterase family member 1 OS=Mus musculus OX=10090 GN=Enpp1 PE=1 SV=4	Adenosine 5'-monophosphate	-0.226859	CHEBI:456215	CHEBI:456215	high
RHEA:17989	CHEBI:456216	PRKCH	Protein kinase C eta type OS=Mus musculus OX=10090 GN=Prkch PE=1 SV=2	Adenosine 5'-diphosphate sodium salt	-0.227026	CHEBI:456216	CHEBI:456216	high
RHEA:46608	CHEBI:456216	PRKCH	Protein kinase C eta type OS=Mus musculus OX=10090 GN=Prkch PE=1 SV=2	Adenosine 5'-diphosphate sodium salt	-0.227026	CHEBI:456216	CHEBI:456216	high
RHEA:20301	CHEBI:32682	RARS1	Arginine--tRNA ligase, cytoplasmic OS=Mus musculus OX=10090 GN=Rars1 PE=1 SV=2	L-Arginine	-0.22718	CHEBI:32682	CHEBI:32682	high
RHEA:17989	CHEBI:456216	MAP4K2	Mitogen-activated protein kinase kinase kinase kinase 2 OS=Mus musculus OX=10090 GN=Map4k2 PE=1 SV=1	Adenosine 5'-diphosphate sodium salt	-0.227269	CHEBI:456216	CHEBI:456216	high
RHEA:46608	CHEBI:456216	MAP4K2	Mitogen-activated protein kinase kinase kinase kinase 2 OS=Mus musculus OX=10090 GN=Map4k2 PE=1 SV=1	Adenosine 5'-diphosphate sodium salt	-0.227269	CHEBI:456216	CHEBI:456216	high
RHEA:10596	CHEBI:456216	EPHA6	Ephrin type-A receptor 6 OS=Mus musculus OX=10090 GN=Epha6 PE=1 SV=2	Adenosine 5'-diphosphate sodium salt	-0.227621	CHEBI:456216	CHEBI:456216	high
RHEA:29415	CHEBI:16651	SLC16A1	Monocarboxylate transporter 1 OS=Mus musculus OX=10090 GN=Slc16a1 PE=1 SV=1	L-(+)-Lactate	-0.227781	CHEBI:16651	CHEBI:16651	high
RHEA:47724	CHEBI:57925	CHAC2	Putative glutathione-specific gamma-glutamylcyclotransferase 2 OS=Mus musculus OX=10090 GN=Chac2 PE=1 SV=1	L-Glutathione reduced	-0.228001	CHEBI:57925	CHEBI:57925	high
RHEA:10596	CHEBI:456216	EPHA2	Ephrin type-A receptor 2 OS=Mus musculus OX=10090 GN=Epha2 PE=1 SV=3	Adenosine 5'-diphosphate sodium salt	-0.228825	CHEBI:456216	CHEBI:456216	high
RHEA:17989	CHEBI:456216	STK17B	Serine/threonine-protein kinase 17B OS=Mus musculus OX=10090 GN=Stk17b PE=1 SV=1	Adenosine 5'-diphosphate sodium salt	-0.229262	CHEBI:456216	CHEBI:456216	high
RHEA:46608	CHEBI:456216	STK17B	Serine/threonine-protein kinase 17B OS=Mus musculus OX=10090 GN=Stk17b PE=1 SV=1	Adenosine 5'-diphosphate sodium salt	-0.229262	CHEBI:456216	CHEBI:456216	high
RHEA:18105	CHEBI:456216	ATP2B4	Plasma membrane calcium-transporting ATPase 4 OS=Mus musculus OX=10090 GN=Atp2b4 PE=1 SV=1	Adenosine 5'-diphosphate sodium salt	-0.229368	CHEBI:456216	CHEBI:456216	high
RHEA:10596	CHEBI:456216	EPHB2	Isoform 4 of Ephrin type-B receptor 2 OS=Mus musculus OX=10090 GN=Ephb2	Adenosine 5'-diphosphate sodium salt	-0.229793	CHEBI:456216	CHEBI:456216	high
RHEA:13065	CHEBI:456216	MCM4	DNA replication licensing factor MCM4 OS=Mus musculus OX=10090 GN=Mcm4 PE=1 SV=1	Adenosine 5'-diphosphate sodium salt	-0.229999	CHEBI:456216	CHEBI:456216	high
RHEA:18105	CHEBI:456216	ATP2B1	Plasma membrane calcium-transporting ATPase 1 OS=Mus musculus OX=10090 GN=Atp2b1 PE=1 SV=1	Adenosine 5'-diphosphate sodium salt	-0.23137	CHEBI:456216	CHEBI:456216	high
RHEA:60192	CHEBI:16810	PHF2	Lysine-specific demethylase PHF2 OS=Mus musculus OX=10090 GN=Phf2 PE=1 SV=2	alpha-Ketoglutarate	-0.231643	CHEBI:16810	CHEBI:16810	high
RHEA:18321	CHEBI:17865	BCAT2	Branched-chain-amino-acid aminotransferase, mitochondrial OS=Mus musculus OX=10090 GN=Bcat2 PE=1 SV=2	(+/-)-3-Methyl-2-oxovaleric acid/4-METHYL-2-OXO-PENTANOIC ACID/4-Methyl-2-oxovaleric acid	-0.231676	CHEBI:17865	CHEBI:17865	high
RHEA:24801	CHEBI:35146	BCAT2	Branched-chain-amino-acid aminotransferase, mitochondrial OS=Mus musculus OX=10090 GN=Bcat2 PE=1 SV=2	(+/-)-3-Methyl-2-oxovaleric acid/4-METHYL-2-OXO-PENTANOIC ACID/4-Methyl-2-oxovaleric acid	-0.231676	CHEBI:35146	CHEBI:35146	high
RHEA:13065	CHEBI:456216	DDX58	Antiviral innate immune response receptor RIG-I OS=Mus musculus OX=10090 GN=Ddx58 PE=1 SV=2	Adenosine 5'-diphosphate sodium salt	-0.232096	CHEBI:456216	CHEBI:456216	high
RHEA:42032	CHEBI:16810	RIOX1	Ribosomal oxygenase 1 OS=Mus musculus OX=10090 GN=Riox1 PE=1 SV=2	alpha-Ketoglutarate	-0.232399	CHEBI:16810	CHEBI:16810	high
RHEA:60924	CHEBI:16810	RIOX1	Ribosomal oxygenase 1 OS=Mus musculus OX=10090 GN=Riox1 PE=1 SV=2	alpha-Ketoglutarate	-0.232399	CHEBI:16810	CHEBI:16810	high
RHEA:54256	CHEBI:16810	RIOX1	Ribosomal oxygenase 1 OS=Mus musculus OX=10090 GN=Riox1 PE=1 SV=2	alpha-Ketoglutarate	-0.232399	CHEBI:16810	CHEBI:16810	high
RHEA:23884	CHEBI:17154	NNMT	Nicotinamide N-methyltransferase OS=Mus musculus OX=10090 GN=Nnmt PE=1 SV=1	Nicotinamide	-0.232756	CHEBI:17154	CHEBI:17154	high
RHEA:24152	CHEBI:456216	PAPSS1	Bifunctional 3'-phosphoadenosine 5'-phosphosulfate synthase 1 OS=Mus musculus OX=10090 GN=Papss1 PE=1 SV=1	Adenosine 5'-diphosphate sodium salt	-0.23292	CHEBI:456216	CHEBI:456216	high
RHEA:44880	CHEBI:456216	BMPR1A	Bone morphogenetic protein receptor type-1A OS=Mus musculus OX=10090 GN=Bmpr1a PE=1 SV=1	Adenosine 5'-diphosphate sodium salt	-0.23292	CHEBI:456216	CHEBI:456216	high
RHEA:18673	CHEBI:456216	BMPR1A	Bone morphogenetic protein receptor type-1A OS=Mus musculus OX=10090 GN=Bmpr1a PE=1 SV=1	Adenosine 5'-diphosphate sodium salt	-0.23292	CHEBI:456216	CHEBI:456216	high
RHEA:17989	CHEBI:456216	PRKD2	Serine/threonine-protein kinase D2 OS=Mus musculus OX=10090 GN=Prkd2 PE=1 SV=1	Adenosine 5'-diphosphate sodium salt	-0.233087	CHEBI:456216	CHEBI:456216	high
RHEA:46608	CHEBI:456216	PRKD2	Serine/threonine-protein kinase D2 OS=Mus musculus OX=10090 GN=Prkd2 PE=1 SV=1	Adenosine 5'-diphosphate sodium salt	-0.233087	CHEBI:456216	CHEBI:456216	high
RHEA:60208	CHEBI:16810	KDM5C	Lysine-specific demethylase 5C OS=Mus musculus OX=10090 GN=Kdm5c PE=1 SV=4	alpha-Ketoglutarate	-0.23358	CHEBI:16810	CHEBI:16810	high
RHEA:17989	CHEBI:456216	PRKCD	Protein kinase C delta type OS=Mus musculus OX=10090 GN=Prkcd PE=1 SV=3	Adenosine 5'-diphosphate sodium salt	-0.234197	CHEBI:456216	CHEBI:456216	high
RHEA:46608	CHEBI:456216	PRKCD	Protein kinase C delta type OS=Mus musculus OX=10090 GN=Prkcd PE=1 SV=3	Adenosine 5'-diphosphate sodium salt	-0.234197	CHEBI:456216	CHEBI:456216	high
RHEA:10596	CHEBI:456216	PRKCD	Protein kinase C delta type OS=Mus musculus OX=10090 GN=Prkcd PE=1 SV=3	Adenosine 5'-diphosphate sodium salt	-0.234197	CHEBI:456216	CHEBI:456216	high
RHEA:13065	CHEBI:456216	RUVBL1	RuvB-like 1 OS=Mus musculus OX=10090 GN=Ruvbl1 PE=1 SV=1	Adenosine 5'-diphosphate sodium salt	-0.234408	CHEBI:456216	CHEBI:456216	high
RHEA:24152	CHEBI:456216	PAPSS2	Bifunctional 3'-phosphoadenosine 5'-phosphosulfate synthase 2 OS=Mus musculus OX=10090 GN=Papss2 PE=1 SV=2	Adenosine 5'-diphosphate sodium salt	-0.234643	CHEBI:456216	CHEBI:456216	high
RHEA:17989	CHEBI:456216	STK36	Serine/threonine-protein kinase 36 OS=Mus musculus OX=10090 GN=Stk36 PE=1 SV=3	Adenosine 5'-diphosphate sodium salt	-0.235242	CHEBI:456216	CHEBI:456216	high
RHEA:46608	CHEBI:456216	STK36	Serine/threonine-protein kinase 36 OS=Mus musculus OX=10090 GN=Stk36 PE=1 SV=3	Adenosine 5'-diphosphate sodium salt	-0.235242	CHEBI:456216	CHEBI:456216	high
RHEA:17989	CHEBI:456216	MAPK9	Isoform Beta-2 of Mitogen-activated protein kinase 9 OS=Mus musculus OX=10090 GN=Mapk9	Adenosine 5'-diphosphate sodium salt	-0.235386	CHEBI:456216	CHEBI:456216	high
RHEA:46608	CHEBI:456216	MAPK9	Isoform Beta-2 of Mitogen-activated protein kinase 9 OS=Mus musculus OX=10090 GN=Mapk9	Adenosine 5'-diphosphate sodium salt	-0.235386	CHEBI:456216	CHEBI:456216	high
RHEA:10596	CHEBI:456216	YES1	Tyrosine-protein kinase Yes OS=Mus musculus OX=10090 GN=Yes1 PE=1 SV=3	Adenosine 5'-diphosphate sodium salt	-0.235899	CHEBI:456216	CHEBI:456216	high
RHEA:16089	CHEBI:58190	ALPL	Alkaline phosphatase, tissue-nonspecific isozyme OS=Mus musculus OX=10090 GN=Alpl PE=1 SV=2	O-Phosphorylethanolamine	-0.23605	CHEBI:58190	CHEBI:58190	high	O-Phosphorylethanolamine	0.424939	CHEBI:58190	CHEBI:58190	high
RHEA:12721	CHEBI:17509	SRM	Spermidine synthase OS=Mus musculus OX=10090 GN=Srm PE=1 SV=1	MTA	-0.23691	CHEBI:17509	CHEBI:17509	high
RHEA:58360	CHEBI:16810	JMJD6	Bifunctional arginine demethylase and lysyl-hydroxylase JMJD6 OS=Mus musculus OX=10090 GN=Jmjd6 PE=1 SV=2	alpha-Ketoglutarate	-0.237295	CHEBI:16810	CHEBI:16810	high
RHEA:58348	CHEBI:16810	JMJD6	Bifunctional arginine demethylase and lysyl-hydroxylase JMJD6 OS=Mus musculus OX=10090 GN=Jmjd6 PE=1 SV=2	alpha-Ketoglutarate	-0.237295	CHEBI:16810	CHEBI:16810	high
RHEA:58472	CHEBI:16810	JMJD6	Bifunctional arginine demethylase and lysyl-hydroxylase JMJD6 OS=Mus musculus OX=10090 GN=Jmjd6 PE=1 SV=2	alpha-Ketoglutarate	-0.237295	CHEBI:16810	CHEBI:16810	high
RHEA:58784	CHEBI:16810	JMJD6	Bifunctional arginine demethylase and lysyl-hydroxylase JMJD6 OS=Mus musculus OX=10090 GN=Jmjd6 PE=1 SV=2	alpha-Ketoglutarate	-0.237295	CHEBI:16810	CHEBI:16810	high
RHEA:10596	CHEBI:456216	FLT4	Vascular endothelial growth factor receptor 3 OS=Mus musculus OX=10090 GN=Flt4 PE=1 SV=1	Adenosine 5'-diphosphate sodium salt	-0.237628	CHEBI:456216	CHEBI:456216	high
RHEA:68240	CHEBI:57844	SLC38A2	Sodium-coupled neutral amino acid transporter 2 OS=Mus musculus OX=10090 GN=Slc38a2 PE=1 SV=1	L-Methionine	-0.238117	CHEBI:57844	CHEBI:57844	high
RHEA:70939	CHEBI:57844	SLC43A2	Large neutral amino acids transporter small subunit 4 OS=Mus musculus OX=10090 GN=Slc43a2 PE=1 SV=1	L-Methionine	-0.238865	CHEBI:57844	CHEBI:57844	high
RHEA:10656	CHEBI:57947	GAMT	Isoform 2 of Guanidinoacetate N-methyltransferase OS=Mus musculus OX=10090 GN=Gamt	Creatine	-0.239036	CHEBI:57947	CHEBI:57947	high	Creatine	-0.341256	CHEBI:57947	CHEBI:57947	high
RHEA:19897	CHEBI:32682	NOS3	Nitric oxide synthase, endothelial OS=Mus musculus OX=10090 GN=Nos3 PE=1 SV=4	L-Arginine	-0.239258	CHEBI:32682	CHEBI:32682	high
RHEA:17989	CHEBI:456216	CSNK1G3	Casein kinase I isoform gamma-3 OS=Mus musculus OX=10090 GN=Csnk1g3 PE=1 SV=2	Adenosine 5'-diphosphate sodium salt	-0.239564	CHEBI:456216	CHEBI:456216	high
RHEA:46608	CHEBI:456216	CSNK1G3	Casein kinase I isoform gamma-3 OS=Mus musculus OX=10090 GN=Csnk1g3 PE=1 SV=2	Adenosine 5'-diphosphate sodium salt	-0.239564	CHEBI:456216	CHEBI:456216	high
RHEA:71779	CHEBI:17865	SLC16A7	Monocarboxylate transporter 2 OS=Mus musculus OX=10090 GN=Slc16a7 PE=1 SV=1	(+/-)-3-Methyl-2-oxovaleric acid/4-METHYL-2-OXO-PENTANOIC ACID/4-Methyl-2-oxovaleric acid	-0.240124	CHEBI:17865	CHEBI:17865	high
RHEA:19629	CHEBI:16810	IDH1	Isocitrate dehydrogenase [NADP] cytoplasmic OS=Mus musculus OX=10090 GN=Idh1 PE=1 SV=2	alpha-Ketoglutarate	-0.240709	CHEBI:16810	CHEBI:16810	high
RHEA:69460	CHEBI:57925	AS3MT	Arsenite methyltransferase OS=Mus musculus OX=10090 GN=As3mt PE=1 SV=2	L-Glutathione reduced	-0.240899	CHEBI:57925	CHEBI:57925	high	L-Glutathione reduced	-0.262671	CHEBI:57925	CHEBI:57925	high
RHEA:69464	CHEBI:57925	AS3MT	Arsenite methyltransferase OS=Mus musculus OX=10090 GN=As3mt PE=1 SV=2	L-Glutathione reduced	-0.240899	CHEBI:57925	CHEBI:57925	high	L-Glutathione reduced	-0.262671	CHEBI:57925	CHEBI:57925	high
RHEA:69432	CHEBI:57925	AS3MT	Arsenite methyltransferase OS=Mus musculus OX=10090 GN=As3mt PE=1 SV=2	L-Glutathione reduced	-0.240899	CHEBI:57925	CHEBI:57925	high	L-Glutathione reduced	-0.262671	CHEBI:57925	CHEBI:57925	high
RHEA:13285	CHEBI:29985	GCLC	Glutamate--cysteine ligase catalytic subunit OS=Mus musculus OX=10090 GN=Gclc PE=1 SV=4	L-Glutamic acid	-0.241483	CHEBI:29985	CHEBI:29985	high
RHEA:72067	CHEBI:29985	GCLC	Glutamate--cysteine ligase catalytic subunit OS=Mus musculus OX=10090 GN=Gclc PE=1 SV=4	L-Glutamic acid	-0.241483	CHEBI:29985	CHEBI:29985	high
RHEA:64720	CHEBI:15361	SLC16A1	Monocarboxylate transporter 1 OS=Mus musculus OX=10090 GN=Slc16a1 PE=1 SV=1	Pyruvate	-0.24158	CHEBI:15361	CHEBI:15361	high
RHEA:71587	CHEBI:16810	SLC25A11	Mitochondrial 2-oxoglutarate/malate carrier protein OS=Mus musculus OX=10090 GN=Slc25a11 PE=1 SV=3	alpha-Ketoglutarate	-0.241862	CHEBI:16810	CHEBI:16810	high
RHEA:71591	CHEBI:16810	SLC25A11	Mitochondrial 2-oxoglutarate/malate carrier protein OS=Mus musculus OX=10090 GN=Slc25a11 PE=1 SV=3	alpha-Ketoglutarate	-0.241862	CHEBI:16810	CHEBI:16810	high
RHEA:71595	CHEBI:16810	SLC25A11	Mitochondrial 2-oxoglutarate/malate carrier protein OS=Mus musculus OX=10090 GN=Slc25a11 PE=1 SV=3	alpha-Ketoglutarate	-0.241862	CHEBI:16810	CHEBI:16810	high
RHEA:71599	CHEBI:16810	SLC25A11	Mitochondrial 2-oxoglutarate/malate carrier protein OS=Mus musculus OX=10090 GN=Slc25a11 PE=1 SV=3	alpha-Ketoglutarate	-0.241862	CHEBI:16810	CHEBI:16810	high
RHEA:71603	CHEBI:16810	SLC25A11	Mitochondrial 2-oxoglutarate/malate carrier protein OS=Mus musculus OX=10090 GN=Slc25a11 PE=1 SV=3	alpha-Ketoglutarate	-0.241862	CHEBI:16810	CHEBI:16810	high
RHEA:54256	CHEBI:16810	RIOX2	Ribosomal oxygenase 2 OS=Mus musculus OX=10090 GN=Riox2 PE=1 SV=2	alpha-Ketoglutarate	-0.242163	CHEBI:16810	CHEBI:16810	high
RHEA:54024	CHEBI:16810	RIOX2	Ribosomal oxygenase 2 OS=Mus musculus OX=10090 GN=Riox2 PE=1 SV=2	alpha-Ketoglutarate	-0.242163	CHEBI:16810	CHEBI:16810	high
RHEA:10932	CHEBI:456215	ASS1	Argininosuccinate synthase OS=Mus musculus OX=10090 GN=Ass1 PE=1 SV=1	Adenosine 5'-monophosphate	-0.242992	CHEBI:456215	CHEBI:456215	high
RHEA:28967	CHEBI:60039	SLC38A2	Sodium-coupled neutral amino acid transporter 2 OS=Mus musculus OX=10090 GN=Slc38a2 PE=1 SV=1	L-Proline	-0.243276	CHEBI:60039	CHEBI:60039	high
RHEA:16961	CHEBI:32551	GGACT	Gamma-glutamylaminecyclotransferase OS=Mus musculus OX=10090 GN=Ggact PE=1 SV=1	L-Lysine	-0.24427	CHEBI:32551	CHEBI:32551	high
RHEA:14181	CHEBI:16810	TMLHE	Trimethyllysine dioxygenase, mitochondrial OS=Mus musculus OX=10090 GN=Tmlhe PE=1 SV=2	alpha-Ketoglutarate	-0.244276	CHEBI:16810	CHEBI:16810	high
RHEA:61644	CHEBI:32682	MTARC2	Mitochondrial amidoxime reducing component 2 OS=Mus musculus OX=10090 GN=Mtarc2 PE=1 SV=1	L-Arginine	-0.24434	CHEBI:32682	CHEBI:32682	high
RHEA:35207	CHEBI:58053	ENTPD6	Ectonucleoside triphosphate diphosphohydrolase 6 OS=Mus musculus OX=10090 GN=Entpd6 PE=1 SV=1	Inosine 5'-monophosphate	-0.245527	CHEBI:58053	CHEBI:58053	high
RHEA:17441	CHEBI:16810	CISD1	CDGSH iron-sulfur domain-containing protein 1 OS=Mus musculus OX=10090 GN=Cisd1 PE=1 SV=1	alpha-Ketoglutarate	-0.246992	CHEBI:16810	CHEBI:16810	high
RHEA:15797	CHEBI:57540	BLVRA	Biliverdin reductase A OS=Mus musculus OX=10090 GN=Blvra PE=1 SV=1	NAD	-0.247549	CHEBI:57540	CHEBI:57540	high
RHEA:16569	CHEBI:30031	PLOD2	Procollagen-lysine,2-oxoglutarate 5-dioxygenase 2 OS=Mus musculus OX=10090 GN=Plod2 PE=1 SV=2	Succinate	-0.247771	CHEBI:30031	CHEBI:30031	high
RHEA:13065	CHEBI:456216	ALPL	Alkaline phosphatase, tissue-nonspecific isozyme OS=Mus musculus OX=10090 GN=Alpl PE=1 SV=2	Adenosine 5'-diphosphate sodium salt	-0.248407	CHEBI:456216	CHEBI:456216	high
RHEA:61436	CHEBI:456216	ALPL	Alkaline phosphatase, tissue-nonspecific isozyme OS=Mus musculus OX=10090 GN=Alpl PE=1 SV=2	Adenosine 5'-diphosphate sodium salt	-0.248407	CHEBI:456216	CHEBI:456216	high
RHEA:13065	CHEBI:456216	MOV10	Putative helicase MOV-10 OS=Mus musculus OX=10090 GN=Mov10 PE=1 SV=2	Adenosine 5'-diphosphate sodium salt	-0.250622	CHEBI:456216	CHEBI:456216	high
RHEA:17989	CHEBI:456216	MAPK3	Mitogen-activated protein kinase 3 OS=Mus musculus OX=10090 GN=Mapk3 PE=1 SV=5	Adenosine 5'-diphosphate sodium salt	-0.251532	CHEBI:456216	CHEBI:456216	high
RHEA:46608	CHEBI:456216	MAPK3	Mitogen-activated protein kinase 3 OS=Mus musculus OX=10090 GN=Mapk3 PE=1 SV=5	Adenosine 5'-diphosphate sodium salt	-0.251532	CHEBI:456216	CHEBI:456216	high
RHEA:70947	CHEBI:57912	SLC16A10	Monocarboxylate transporter 10 OS=Mus musculus OX=10090 GN=Slc16a10 PE=1 SV=1	L-Tryptophan	-0.252683	CHEBI:57912	CHEBI:57912	high
RHEA:17989	CHEBI:456216	MAPK7	Mitogen-activated protein kinase 7 OS=Mus musculus OX=10090 GN=Mapk7 PE=1 SV=1	Adenosine 5'-diphosphate sodium salt	-0.252836	CHEBI:456216	CHEBI:456216	high
RHEA:46608	CHEBI:456216	MAPK7	Mitogen-activated protein kinase 7 OS=Mus musculus OX=10090 GN=Mapk7 PE=1 SV=1	Adenosine 5'-diphosphate sodium salt	-0.252836	CHEBI:456216	CHEBI:456216	high
RHEA:10596	CHEBI:456216	EPHB4	Ephrin type-B receptor 4 OS=Mus musculus OX=10090 GN=Ephb4 PE=1 SV=2	Adenosine 5'-diphosphate sodium salt	-0.252849	CHEBI:456216	CHEBI:456216	high
RHEA:70719	CHEBI:57972	SLC38A10	Putative sodium-coupled neutral amino acid transporter 10 OS=Mus musculus OX=10090 GN=Slc38a10 PE=1 SV=2	L-Alanine	-0.253229	CHEBI:57972	CHEBI:57972	high
RHEA:12593	CHEBI:57597	PGS1	CDP-diacylglycerol--glycerol-3-phosphate 3-phosphatidyltransferase, mitochondrial OS=Mus musculus OX=10090 GN=Pgs1 PE=1 SV=1	glycerol-3-phosphate	-0.253315	CHEBI:57597	CHEBI:57597	high
RHEA:13065	CHEBI:456216	ASCC3	Activating signal cointegrator 1 complex subunit 3 OS=Mus musculus OX=10090 GN=Ascc3 PE=1 SV=1	Adenosine 5'-diphosphate sodium salt	-0.254551	CHEBI:456216	CHEBI:456216	high
RHEA:13065	CHEBI:456216	VPS4B	Vacuolar protein sorting-associated protein 4B OS=Mus musculus OX=10090 GN=Vps4b PE=1 SV=2	Adenosine 5'-diphosphate sodium salt	-0.254735	CHEBI:456216	CHEBI:456216	high
RHEA:21692	CHEBI:57597	ADPRM	Manganese-dependent ADP-ribose/CDP-alcohol diphosphatase OS=Mus musculus OX=10090 GN=Adprm PE=1 SV=1	glycerol-3-phosphate	-0.254774	CHEBI:57597	CHEBI:57597	high
RHEA:60208	CHEBI:16810	KDM5A	Lysine-specific demethylase 5A OS=Mus musculus OX=10090 GN=Kdm5a PE=1 SV=2	alpha-Ketoglutarate	-0.255827	CHEBI:16810	CHEBI:16810	high
RHEA:10596	CHEBI:456216	SYK	Tyrosine-protein kinase SYK OS=Mus musculus OX=10090 GN=Syk PE=1 SV=2	Adenosine 5'-diphosphate sodium salt	-0.255873	CHEBI:456216	CHEBI:456216	high
RHEA:10596	CHEBI:456216	FER	Tyrosine-protein kinase Fer OS=Mus musculus OX=10090 GN=Fer PE=1 SV=2	Adenosine 5'-diphosphate sodium salt	-0.255896	CHEBI:456216	CHEBI:456216	high
RHEA:17989	CHEBI:456216	NEK1	Nek1 protein OS=Mus musculus OX=10090 GN=Nek1 PE=1 SV=1	Adenosine 5'-diphosphate sodium salt	-0.256009	CHEBI:456216	CHEBI:456216	high
RHEA:46608	CHEBI:456216	NEK1	Nek1 protein OS=Mus musculus OX=10090 GN=Nek1 PE=1 SV=1	Adenosine 5'-diphosphate sodium salt	-0.256009	CHEBI:456216	CHEBI:456216	high
RHEA:51496	CHEBI:456216	SPHK1	Isoform 2 of Sphingosine kinase 1 OS=Mus musculus OX=10090 GN=Sphk1	Adenosine 5'-diphosphate sodium salt	-0.256824	CHEBI:456216	CHEBI:456216	high
RHEA:15465	CHEBI:456216	SPHK1	Isoform 2 of Sphingosine kinase 1 OS=Mus musculus OX=10090 GN=Sphk1	Adenosine 5'-diphosphate sodium salt	-0.256824	CHEBI:456216	CHEBI:456216	high
RHEA:35847	CHEBI:456216	SPHK1	Isoform 2 of Sphingosine kinase 1 OS=Mus musculus OX=10090 GN=Sphk1	Adenosine 5'-diphosphate sodium salt	-0.256824	CHEBI:456216	CHEBI:456216	high
RHEA:41163	CHEBI:456216	SPHK1	Isoform 2 of Sphingosine kinase 1 OS=Mus musculus OX=10090 GN=Sphk1	Adenosine 5'-diphosphate sodium salt	-0.256824	CHEBI:456216	CHEBI:456216	high
RHEA:53432	CHEBI:58223	B3GALT2	Beta-1,3-galactosyltransferase 2 OS=Mus musculus OX=10090 GN=B3galt2 PE=1 SV=2	Uridine 5'-diphosphate	-0.257217	CHEBI:58223	CHEBI:58223	high
RHEA:16045	CHEBI:58223	B3GALT2	Beta-1,3-galactosyltransferase 2 OS=Mus musculus OX=10090 GN=B3galt2 PE=1 SV=2	Uridine 5'-diphosphate	-0.257217	CHEBI:58223	CHEBI:58223	high
RHEA:41936	CHEBI:58223	B3GALT2	Beta-1,3-galactosyltransferase 2 OS=Mus musculus OX=10090 GN=B3galt2 PE=1 SV=2	Uridine 5'-diphosphate	-0.257217	CHEBI:58223	CHEBI:58223	high
RHEA:11092	CHEBI:57597	GPD1L	Glycerol-3-phosphate dehydrogenase 1-like protein OS=Mus musculus OX=10090 GN=Gpd1l PE=1 SV=2	glycerol-3-phosphate	-0.258422	CHEBI:57597	CHEBI:57597	high
RHEA:24388	CHEBI:16704	UPP1	Uridine phosphorylase 1 OS=Mus musculus OX=10090 GN=Upp1 PE=1 SV=2	Uridine	-0.258737	CHEBI:16704	CHEBI:16704	high
RHEA:13065	CHEBI:456216	MCM5	DNA replication licensing factor MCM5 OS=Mus musculus OX=10090 GN=Mcm5 PE=1 SV=2	Adenosine 5'-diphosphate sodium salt	-0.259324	CHEBI:456216	CHEBI:456216	high
RHEA:27718	CHEBI:58053	NT5C2	Cytosolic purine 5'-nucleotidase OS=Mus musculus OX=10090 GN=Nt5c2 PE=1 SV=2	Inosine 5'-monophosphate	-0.260659	CHEBI:58053	CHEBI:58053	high
RHEA:69584	CHEBI:58053	NT5C2	Cytosolic purine 5'-nucleotidase OS=Mus musculus OX=10090 GN=Nt5c2 PE=1 SV=2	Inosine 5'-monophosphate	-0.260659	CHEBI:58053	CHEBI:58053	high
RHEA:69580	CHEBI:58053	NT5C2	Cytosolic purine 5'-nucleotidase OS=Mus musculus OX=10090 GN=Nt5c2 PE=1 SV=2	Inosine 5'-monophosphate	-0.260659	CHEBI:58053	CHEBI:58053	high
RHEA:69572	CHEBI:58053	NT5C2	Cytosolic purine 5'-nucleotidase OS=Mus musculus OX=10090 GN=Nt5c2 PE=1 SV=2	Inosine 5'-monophosphate	-0.260659	CHEBI:58053	CHEBI:58053	high
RHEA:69588	CHEBI:58053	NT5C2	Cytosolic purine 5'-nucleotidase OS=Mus musculus OX=10090 GN=Nt5c2 PE=1 SV=2	Inosine 5'-monophosphate	-0.260659	CHEBI:58053	CHEBI:58053	high
RHEA:69592	CHEBI:58053	NT5C2	Cytosolic purine 5'-nucleotidase OS=Mus musculus OX=10090 GN=Nt5c2 PE=1 SV=2	Inosine 5'-monophosphate	-0.260659	CHEBI:58053	CHEBI:58053	high
RHEA:69596	CHEBI:58053	NT5C2	Cytosolic purine 5'-nucleotidase OS=Mus musculus OX=10090 GN=Nt5c2 PE=1 SV=2	Inosine 5'-monophosphate	-0.260659	CHEBI:58053	CHEBI:58053	high
RHEA:21740	CHEBI:15361	MPST	3-mercaptopyruvate sulfurtransferase OS=Mus musculus OX=10090 GN=Mpst PE=1 SV=4	Pyruvate	-0.260688	CHEBI:15361	CHEBI:15361	high
RHEA:38215	CHEBI:57540	H6PD	GDH/6PGL endoplasmic bifunctional protein OS=Mus musculus OX=10090 GN=H6pd PE=1 SV=2	NAD	-0.261186	CHEBI:57540	CHEBI:57540	high
RHEA:62064	CHEBI:57540	H6PD	GDH/6PGL endoplasmic bifunctional protein OS=Mus musculus OX=10090 GN=H6pd PE=1 SV=2	NAD	-0.261186	CHEBI:57540	CHEBI:57540	high
RHEA:62076	CHEBI:57540	H6PD	GDH/6PGL endoplasmic bifunctional protein OS=Mus musculus OX=10090 GN=H6pd PE=1 SV=2	NAD	-0.261186	CHEBI:57540	CHEBI:57540	high
RHEA:14293	CHEBI:57540	H6PD	GDH/6PGL endoplasmic bifunctional protein OS=Mus musculus OX=10090 GN=H6pd PE=1 SV=2	NAD	-0.261186	CHEBI:57540	CHEBI:57540	high
RHEA:16185	CHEBI:57540	ALDH1B1	Aldehyde dehydrogenase X, mitochondrial OS=Mus musculus OX=10090 GN=Aldh1b1 PE=1 SV=1	NAD	-0.261675	CHEBI:57540	CHEBI:57540	high
RHEA:17989	CHEBI:456216	TBK1	Serine/threonine-protein kinase TBK1 OS=Mus musculus OX=10090 GN=Tbk1 PE=1 SV=1	Adenosine 5'-diphosphate sodium salt	-0.262052	CHEBI:456216	CHEBI:456216	high
RHEA:46608	CHEBI:456216	TBK1	Serine/threonine-protein kinase TBK1 OS=Mus musculus OX=10090 GN=Tbk1 PE=1 SV=1	Adenosine 5'-diphosphate sodium salt	-0.262052	CHEBI:456216	CHEBI:456216	high
RHEA:17989	CHEBI:456216	MAP4K4	Mitogen-activated protein kinase kinase kinase kinase 4 OS=Mus musculus OX=10090 GN=Map4k4 PE=1 SV=1	Adenosine 5'-diphosphate sodium salt	-0.262163	CHEBI:456216	CHEBI:456216	high
RHEA:46608	CHEBI:456216	MAP4K4	Mitogen-activated protein kinase kinase kinase kinase 4 OS=Mus musculus OX=10090 GN=Map4k4 PE=1 SV=1	Adenosine 5'-diphosphate sodium salt	-0.262163	CHEBI:456216	CHEBI:456216	high
RHEA:75947	CHEBI:507393	GATM	Glycine amidinotransferase, mitochondrial OS=Mus musculus OX=10090 GN=Gatm PE=1 SV=1	Taurine	-0.262727	CHEBI:507393	CHEBI:507393	high
RHEA:64720	CHEBI:15361	SLC16A7	Monocarboxylate transporter 2 OS=Mus musculus OX=10090 GN=Slc16a7 PE=1 SV=1	Pyruvate	-0.263347	CHEBI:15361	CHEBI:15361	high
RHEA:17989	CHEBI:456216	PAK1	Serine/threonine-protein kinase PAK 1 OS=Mus musculus OX=10090 GN=Pak1 PE=1 SV=1	Adenosine 5'-diphosphate sodium salt	-0.263587	CHEBI:456216	CHEBI:456216	high
RHEA:46608	CHEBI:456216	PAK1	Serine/threonine-protein kinase PAK 1 OS=Mus musculus OX=10090 GN=Pak1 PE=1 SV=1	Adenosine 5'-diphosphate sodium salt	-0.263587	CHEBI:456216	CHEBI:456216	high
RHEA:13065	CHEBI:456216	DDX10	Probable ATP-dependent RNA helicase DDX10 OS=Mus musculus OX=10090 GN=Ddx10 PE=1 SV=2	Adenosine 5'-diphosphate sodium salt	-0.263755	CHEBI:456216	CHEBI:456216	high
RHEA:17989	CHEBI:456216	CDC42BPA	Serine/threonine-protein kinase MRCK alpha OS=Mus musculus OX=10090 GN=Cdc42bpa PE=1 SV=2	Adenosine 5'-diphosphate sodium salt	-0.264265	CHEBI:456216	CHEBI:456216	high
RHEA:46608	CHEBI:456216	CDC42BPA	Serine/threonine-protein kinase MRCK alpha OS=Mus musculus OX=10090 GN=Cdc42bpa PE=1 SV=2	Adenosine 5'-diphosphate sodium salt	-0.264265	CHEBI:456216	CHEBI:456216	high
RHEA:69576	CHEBI:57499	DHTKD1	Probable 2-oxoglutarate dehydrogenase E1 component DHKTD1, mitochondrial OS=Mus musculus OX=10090 GN=Dhtkd1 PE=1 SV=1	2-Oxoadipic acid	-0.264523	CHEBI:57499	CHEBI:57499	high
RHEA:17989	CHEBI:456216	MAP3K3	Mitogen-activated protein kinase kinase kinase 3 OS=Mus musculus OX=10090 GN=Map3k3 PE=1 SV=1	Adenosine 5'-diphosphate sodium salt	-0.264861	CHEBI:456216	CHEBI:456216	high
RHEA:46608	CHEBI:456216	MAP3K3	Mitogen-activated protein kinase kinase kinase 3 OS=Mus musculus OX=10090 GN=Map3k3 PE=1 SV=1	Adenosine 5'-diphosphate sodium salt	-0.264861	CHEBI:456216	CHEBI:456216	high
RHEA:17989	CHEBI:456216	STK10	Serine/threonine-protein kinase 10 OS=Mus musculus OX=10090 GN=Stk10 PE=1 SV=2	Adenosine 5'-diphosphate sodium salt	-0.26604	CHEBI:456216	CHEBI:456216	high
RHEA:46608	CHEBI:456216	STK10	Serine/threonine-protein kinase 10 OS=Mus musculus OX=10090 GN=Stk10 PE=1 SV=2	Adenosine 5'-diphosphate sodium salt	-0.26604	CHEBI:456216	CHEBI:456216	high
RHEA:24624	CHEBI:456215	TARS1	Threonine--tRNA ligase 1, cytoplasmic OS=Mus musculus OX=10090 GN=Tars1 PE=1 SV=2	Adenosine 5'-monophosphate	-0.266141	CHEBI:456215	CHEBI:456215	high
RHEA:17989	CHEBI:456216	CSNK2A2	Casein kinase II subunit alpha' OS=Mus musculus OX=10090 GN=Csnk2a2 PE=1 SV=1	Adenosine 5'-diphosphate sodium salt	-0.266355	CHEBI:456216	CHEBI:456216	high
RHEA:46608	CHEBI:456216	CSNK2A2	Casein kinase II subunit alpha' OS=Mus musculus OX=10090 GN=Csnk2a2 PE=1 SV=1	Adenosine 5'-diphosphate sodium salt	-0.266355	CHEBI:456216	CHEBI:456216	high
RHEA:26426	CHEBI:456216	CTPS1	CTP synthase 1 OS=Mus musculus OX=10090 GN=Ctps1 PE=1 SV=2	Adenosine 5'-diphosphate sodium salt	-0.266579	CHEBI:456216	CHEBI:456216	high
RHEA:49092	CHEBI:57597	PNPLA6	Patatin-like phospholipase domain-containing protein 6 OS=Mus musculus OX=10090 GN=Pnpla6 PE=1 SV=2	glycerol-3-phosphate	-0.267412	CHEBI:57597	CHEBI:57597	high
RHEA:17989	CHEBI:456216	CAMK2D	Isoform 4 of Calcium/calmodulin-dependent protein kinase type II subunit delta OS=Mus musculus OX=10090 GN=Camk2d	Adenosine 5'-diphosphate sodium salt	-0.267691	CHEBI:456216	CHEBI:456216	high
RHEA:46608	CHEBI:456216	CAMK2D	Isoform 4 of Calcium/calmodulin-dependent protein kinase type II subunit delta OS=Mus musculus OX=10090 GN=Camk2d	Adenosine 5'-diphosphate sodium salt	-0.267691	CHEBI:456216	CHEBI:456216	high
RHEA:17989	CHEBI:456216	MAP4K5	Mitogen-activated protein kinase kinase kinase kinase 5 OS=Mus musculus OX=10090 GN=Map4k5 PE=1 SV=2	Adenosine 5'-diphosphate sodium salt	-0.26812	CHEBI:456216	CHEBI:456216	high
RHEA:46608	CHEBI:456216	MAP4K5	Mitogen-activated protein kinase kinase kinase kinase 5 OS=Mus musculus OX=10090 GN=Map4k5 PE=1 SV=2	Adenosine 5'-diphosphate sodium salt	-0.26812	CHEBI:456216	CHEBI:456216	high
RHEA:70855	CHEBI:33384	SLC1A5	Amino acid transporter OS=Mus musculus OX=10090 GN=Slc1a5 PE=1 SV=1	L-Serine	-0.268152	CHEBI:33384	CHEBI:33384	high
RHEA:70887	CHEBI:33384	SLC1A5	Amino acid transporter OS=Mus musculus OX=10090 GN=Slc1a5 PE=1 SV=1	L-Serine	-0.268152	CHEBI:33384	CHEBI:33384	high
RHEA:17989	CHEBI:456216	HIPK1	Homeodomain-interacting protein kinase 1 OS=Mus musculus OX=10090 GN=Hipk1 PE=1 SV=2	Adenosine 5'-diphosphate sodium salt	-0.268285	CHEBI:456216	CHEBI:456216	high
RHEA:46608	CHEBI:456216	HIPK1	Homeodomain-interacting protein kinase 1 OS=Mus musculus OX=10090 GN=Hipk1 PE=1 SV=2	Adenosine 5'-diphosphate sodium salt	-0.268285	CHEBI:456216	CHEBI:456216	high
RHEA:29995	CHEBI:456216	ATP13A3	Isoform 2 of Probable cation-transporting ATPase 13A3 OS=Mus musculus OX=10090 GN=Atp13a3	Adenosine 5'-diphosphate sodium salt	-0.269566	CHEBI:456216	CHEBI:456216	high
RHEA:19629	CHEBI:16810	IDH2	Isocitrate dehydrogenase [NADP], mitochondrial OS=Mus musculus OX=10090 GN=Idh2 PE=1 SV=3	alpha-Ketoglutarate	-0.270081	CHEBI:16810	CHEBI:16810	high
RHEA:29575	CHEBI:33384	SLC1A4	Neutral amino acid transporter A OS=Mus musculus OX=10090 GN=Slc1a4 PE=1 SV=1	L-Serine	-0.271081	CHEBI:33384	CHEBI:33384	high
RHEA:21708	CHEBI:16335	AHCYL2	Putative adenosylhomocysteinase 3 OS=Mus musculus OX=10090 GN=Ahcyl2 PE=1 SV=1	Adenosine	-0.271083	CHEBI:16335	CHEBI:16335	high
RHEA:24813	CHEBI:57762	BCAT1	Branched-chain-amino-acid aminotransferase, cytosolic OS=Mus musculus OX=10090 GN=Bcat1 PE=1 SV=2	L-Valine	-0.271181	CHEBI:57762	CHEBI:57762	high
RHEA:20273	CHEBI:58095	PAH	Phenylalanine-4-hydroxylase OS=Mus musculus OX=10090 GN=Pah PE=1 SV=4	L-Phenylalanine	-0.271522	CHEBI:58095	CHEBI:58095	high
RHEA:38947	CHEBI:18262	CYP4V2	Cytochrome P450 4V2 OS=Mus musculus OX=10090 GN=Cyp4v2 PE=1 SV=1	Dodecanoic acid	-0.271611	CHEBI:18262	CHEBI:18262	high
RHEA:16437	CHEBI:57925	MGST2	Microsomal glutathione S-transferase 2 OS=Mus musculus OX=10090 GN=Mgst2 PE=2 SV=1	L-Glutathione reduced	-0.271622	CHEBI:57925	CHEBI:57925	high
RHEA:51220	CHEBI:57925	MGST2	Microsomal glutathione S-transferase 2 OS=Mus musculus OX=10090 GN=Mgst2 PE=2 SV=1	L-Glutathione reduced	-0.271622	CHEBI:57925	CHEBI:57925	high
RHEA:17617	CHEBI:57925	MGST2	Microsomal glutathione S-transferase 2 OS=Mus musculus OX=10090 GN=Mgst2 PE=2 SV=1	L-Glutathione reduced	-0.271622	CHEBI:57925	CHEBI:57925	high
RHEA:48620	CHEBI:57925	MGST2	Microsomal glutathione S-transferase 2 OS=Mus musculus OX=10090 GN=Mgst2 PE=2 SV=1	L-Glutathione reduced	-0.271622	CHEBI:57925	CHEBI:57925	high
RHEA:20792	CHEBI:32551	KARS1	Lysine--tRNA ligase OS=Mus musculus OX=10090 GN=Kars1 PE=1 SV=1	L-Lysine	-0.271976	CHEBI:32551	CHEBI:32551	high
RHEA:17989	CHEBI:456216	STK4	Serine/threonine-protein kinase 4 OS=Mus musculus OX=10090 GN=Stk4 PE=1 SV=1	Adenosine 5'-diphosphate sodium salt	-0.272918	CHEBI:456216	CHEBI:456216	high
RHEA:46608	CHEBI:456216	STK4	Serine/threonine-protein kinase 4 OS=Mus musculus OX=10090 GN=Stk4 PE=1 SV=1	Adenosine 5'-diphosphate sodium salt	-0.272918	CHEBI:456216	CHEBI:456216	high
RHEA:54424	CHEBI:57540	PARP3	Protein mono-ADP-ribosyltransferase PARP3 OS=Mus musculus OX=10090 GN=Parp3 PE=2 SV=1	NAD	-0.273579	CHEBI:57540	CHEBI:57540	high
RHEA:58224	CHEBI:57540	PARP3	Protein mono-ADP-ribosyltransferase PARP3 OS=Mus musculus OX=10090 GN=Parp3 PE=2 SV=1	NAD	-0.273579	CHEBI:57540	CHEBI:57540	high
RHEA:58220	CHEBI:57540	PARP3	Protein mono-ADP-ribosyltransferase PARP3 OS=Mus musculus OX=10090 GN=Parp3 PE=2 SV=1	NAD	-0.273579	CHEBI:57540	CHEBI:57540	high
RHEA:17989	CHEBI:456216	STK3	Serine/threonine-protein kinase 3 OS=Mus musculus OX=10090 GN=Stk3 PE=1 SV=1	Adenosine 5'-diphosphate sodium salt	-0.275283	CHEBI:456216	CHEBI:456216	high
RHEA:46608	CHEBI:456216	STK3	Serine/threonine-protein kinase 3 OS=Mus musculus OX=10090 GN=Stk3 PE=1 SV=1	Adenosine 5'-diphosphate sodium salt	-0.275283	CHEBI:456216	CHEBI:456216	high
RHEA:17989	CHEBI:456216	PAK2	Serine/threonine-protein kinase PAK 2 OS=Mus musculus OX=10090 GN=Pak2 PE=1 SV=1	Adenosine 5'-diphosphate sodium salt	-0.276189	CHEBI:456216	CHEBI:456216	high
RHEA:46608	CHEBI:456216	PAK2	Serine/threonine-protein kinase PAK 2 OS=Mus musculus OX=10090 GN=Pak2 PE=1 SV=1	Adenosine 5'-diphosphate sodium salt	-0.276189	CHEBI:456216	CHEBI:456216	high
RHEA:13285	CHEBI:456216	GCLC	Glutamate--cysteine ligase catalytic subunit OS=Mus musculus OX=10090 GN=Gclc PE=1 SV=4	Adenosine 5'-diphosphate sodium salt	-0.276247	CHEBI:456216	CHEBI:456216	high
RHEA:72067	CHEBI:456216	GCLC	Glutamate--cysteine ligase catalytic subunit OS=Mus musculus OX=10090 GN=Gclc PE=1 SV=4	Adenosine 5'-diphosphate sodium salt	-0.276247	CHEBI:456216	CHEBI:456216	high
RHEA:27762	CHEBI:60377	ENPP1	Ectonucleotide pyrophosphatase/phosphodiesterase family member 1 OS=Mus musculus OX=10090 GN=Enpp1 PE=1 SV=4	Cytidine 5'-monophosphate	-0.27682	CHEBI:60377	CHEBI:60377	high
RHEA:42032	CHEBI:30031	PHF8	Histone lysine demethylase PHF8 OS=Mus musculus OX=10090 GN=Phf8 PE=1 SV=2	Succinate	-0.276968	CHEBI:30031	CHEBI:30031	high
RHEA:60188	CHEBI:30031	PHF8	Histone lysine demethylase PHF8 OS=Mus musculus OX=10090 GN=Phf8 PE=1 SV=2	Succinate	-0.276968	CHEBI:30031	CHEBI:30031	high
RHEA:15797	CHEBI:57540	BLVRB	Flavin reductase (NADPH) OS=Mus musculus OX=10090 GN=Blvrb PE=1 SV=3	NAD	-0.277014	CHEBI:57540	CHEBI:57540	high
RHEA:17989	CHEBI:456216	RPS6KA3	Ribosomal protein S6 kinase alpha-3 OS=Mus musculus OX=10090 GN=Rps6ka3 PE=1 SV=2	Adenosine 5'-diphosphate sodium salt	-0.277175	CHEBI:456216	CHEBI:456216	high
RHEA:46608	CHEBI:456216	RPS6KA3	Ribosomal protein S6 kinase alpha-3 OS=Mus musculus OX=10090 GN=Rps6ka3 PE=1 SV=2	Adenosine 5'-diphosphate sodium salt	-0.277175	CHEBI:456216	CHEBI:456216	high
RHEA:14665	CHEBI:16235	GDA	Guanine deaminase OS=Mus musculus OX=10090 GN=Gda PE=1 SV=1	Guanine	-0.277555	CHEBI:16235	CHEBI:16235	high
RHEA:14877	CHEBI:29985	ALDH18A1	Delta-1-pyrroline-5-carboxylate synthase OS=Mus musculus OX=10090 GN=Aldh18a1 PE=1 SV=2	L-Glutamic acid	-0.278343	CHEBI:29985	CHEBI:29985	high
RHEA:17989	CHEBI:456216	SRPK1	SRSF protein kinase 1 OS=Mus musculus OX=10090 GN=Srpk1 PE=1 SV=2	Adenosine 5'-diphosphate sodium salt	-0.278783	CHEBI:456216	CHEBI:456216	high
RHEA:46608	CHEBI:456216	SRPK1	SRSF protein kinase 1 OS=Mus musculus OX=10090 GN=Srpk1 PE=1 SV=2	Adenosine 5'-diphosphate sodium salt	-0.278783	CHEBI:456216	CHEBI:456216	high
RHEA:32963	CHEBI:16810	NIT2	Omega-amidase NIT2 OS=Mus musculus OX=10090 GN=Nit2 PE=1 SV=1	alpha-Ketoglutarate	-0.278843	CHEBI:16810	CHEBI:16810	high
RHEA:10596	CHEBI:456216	LYN	Tyrosine-protein kinase Lyn OS=Mus musculus OX=10090 GN=Lyn PE=1 SV=4	Adenosine 5'-diphosphate sodium salt	-0.278978	CHEBI:456216	CHEBI:456216	high
RHEA:17989	CHEBI:456216	VRK2	Serine/threonine-protein kinase VRK2 OS=Mus musculus OX=10090 GN=Vrk2 PE=1 SV=2	Adenosine 5'-diphosphate sodium salt	-0.278993	CHEBI:456216	CHEBI:456216	high
RHEA:46608	CHEBI:456216	VRK2	Serine/threonine-protein kinase VRK2 OS=Mus musculus OX=10090 GN=Vrk2 PE=1 SV=2	Adenosine 5'-diphosphate sodium salt	-0.278993	CHEBI:456216	CHEBI:456216	high
RHEA:18253	CHEBI:15589	ME1	NADP-dependent malic enzyme OS=Mus musculus OX=10090 GN=Me1 PE=1 SV=2	malate	-0.27943	CHEBI:15589	CHEBI:15589	high	malate	-0.249855	CHEBI:15589	CHEBI:15589	high
RHEA:27950	CHEBI:58095	SLC16A10	Monocarboxylate transporter 10 OS=Mus musculus OX=10090 GN=Slc16a10 PE=1 SV=1	L-Phenylalanine	-0.27959	CHEBI:58095	CHEBI:58095	high
RHEA:13521	CHEBI:15361	LDHD	Probable D-lactate dehydrogenase, mitochondrial OS=Mus musculus OX=10090 GN=Ldhd PE=1 SV=1	Pyruvate	-0.279827	CHEBI:15361	CHEBI:15361	high
RHEA:10596	CHEBI:456216	HCK	Tyrosine-protein kinase HCK OS=Mus musculus OX=10090 GN=Hck PE=1 SV=4	Adenosine 5'-diphosphate sodium salt	-0.280138	CHEBI:456216	CHEBI:456216	high
RHEA:13065	CHEBI:456216	MCM6	DNA replication licensing factor MCM6 OS=Mus musculus OX=10090 GN=Mcm6 PE=1 SV=1	Adenosine 5'-diphosphate sodium salt	-0.280365	CHEBI:456216	CHEBI:456216	high
RHEA:24296	CHEBI:30864	CAD	CAD protein OS=Mus musculus OX=10090 GN=Cad PE=1 SV=1	L-Dihydroorotic acid	-0.280368	CHEBI:30864	CHEBI:30864	high
RHEA:48488	CHEBI:57540	RDH16	Retinol dehydrogenase 16 OS=Mus musculus OX=10090 GN=Rdh16 PE=1 SV=1	NAD	-0.281477	CHEBI:57540	CHEBI:57540	high
RHEA:21284	CHEBI:57540	RDH16	Retinol dehydrogenase 16 OS=Mus musculus OX=10090 GN=Rdh16 PE=1 SV=1	NAD	-0.281477	CHEBI:57540	CHEBI:57540	high
RHEA:42056	CHEBI:57540	RDH16	Retinol dehydrogenase 16 OS=Mus musculus OX=10090 GN=Rdh16 PE=1 SV=1	NAD	-0.281477	CHEBI:57540	CHEBI:57540	high
RHEA:42060	CHEBI:57540	RDH16	Retinol dehydrogenase 16 OS=Mus musculus OX=10090 GN=Rdh16 PE=1 SV=1	NAD	-0.281477	CHEBI:57540	CHEBI:57540	high
RHEA:42052	CHEBI:57540	RDH16	Retinol dehydrogenase 16 OS=Mus musculus OX=10090 GN=Rdh16 PE=1 SV=1	NAD	-0.281477	CHEBI:57540	CHEBI:57540	high
RHEA:42004	CHEBI:57540	RDH16	Retinol dehydrogenase 16 OS=Mus musculus OX=10090 GN=Rdh16 PE=1 SV=1	NAD	-0.281477	CHEBI:57540	CHEBI:57540	high
RHEA:20381	CHEBI:57540	RDH16	Retinol dehydrogenase 16 OS=Mus musculus OX=10090 GN=Rdh16 PE=1 SV=1	NAD	-0.281477	CHEBI:57540	CHEBI:57540	high
RHEA:36347	CHEBI:57844	TYW1	S-adenosyl-L-methionine-dependent tRNA 4-demethylwyosine synthase TYW1 OS=Mus musculus OX=10090 GN=Tyw1 PE=1 SV=1	L-Methionine	-0.281676	CHEBI:57844	CHEBI:57844	high
RHEA:60880	CHEBI:57540	NUDT16	U8 snoRNA-decapping enzyme OS=Mus musculus OX=10090 GN=Nudt16 PE=1 SV=1	NAD	-0.281908	CHEBI:57540	CHEBI:57540	high
RHEA:10596	CHEBI:456216	JAK2	Tyrosine-protein kinase JAK2 OS=Mus musculus OX=10090 GN=Jak2 PE=1 SV=2	Adenosine 5'-diphosphate sodium salt	-0.282282	CHEBI:456216	CHEBI:456216	high
RHEA:21080	CHEBI:57844	MAT2A	S-adenosylmethionine synthase isoform type-2 OS=Mus musculus OX=10090 GN=Mat2a PE=1 SV=2	L-Methionine	-0.283538	CHEBI:57844	CHEBI:57844	high
RHEA:17989	CHEBI:456216	MAPK1	Mitogen-activated protein kinase 1 OS=Mus musculus OX=10090 GN=Mapk1 PE=1 SV=3	Adenosine 5'-diphosphate sodium salt	-0.283542	CHEBI:456216	CHEBI:456216	high
RHEA:46608	CHEBI:456216	MAPK1	Mitogen-activated protein kinase 1 OS=Mus musculus OX=10090 GN=Mapk1 PE=1 SV=3	Adenosine 5'-diphosphate sodium salt	-0.283542	CHEBI:456216	CHEBI:456216	high
RHEA:13065	CHEBI:456216	HSPA5	Endoplasmic reticulum chaperone BiP OS=Mus musculus OX=10090 GN=Hspa5 PE=1 SV=3	Adenosine 5'-diphosphate sodium salt	-0.283599	CHEBI:456216	CHEBI:456216	high
RHEA:23596	CHEBI:57540	UGDH	UDP-glucose 6-dehydrogenase OS=Mus musculus OX=10090 GN=Ugdh PE=1 SV=1	NAD	-0.285545	CHEBI:57540	CHEBI:57540	high
RHEA:12709	CHEBI:456216	PIK3C3	Phosphatidylinositol 3-kinase catalytic subunit type 3 OS=Mus musculus OX=10090 GN=Pik3c3 PE=1 SV=1	Adenosine 5'-diphosphate sodium salt	-0.285626	CHEBI:456216	CHEBI:456216	high
RHEA:60880	CHEBI:57540	DXO	Decapping and exoribonuclease protein OS=Mus musculus OX=10090 GN=Dxo PE=1 SV=2	NAD	-0.286306	CHEBI:57540	CHEBI:57540	high
RHEA:60892	CHEBI:57540	DXO	Decapping and exoribonuclease protein OS=Mus musculus OX=10090 GN=Dxo PE=1 SV=2	NAD	-0.286306	CHEBI:57540	CHEBI:57540	high
RHEA:48052	CHEBI:58343	CHST14	Carbohydrate sulfotransferase 14 OS=Mus musculus OX=10090 GN=Chst14 PE=2 SV=2	Adenosine 3',5'-diphosphate	-0.286346	CHEBI:58343	CHEBI:58343	high
RHEA:44312	CHEBI:30807	ABHD12	Lysophosphatidylserine lipase ABHD12 OS=Mus musculus OX=10090 GN=Abhd12 PE=1 SV=2	Myristic acid	-0.287003	CHEBI:30807	CHEBI:30807	high
RHEA:29283	CHEBI:57972	SLC1A4	Neutral amino acid transporter A OS=Mus musculus OX=10090 GN=Slc1a4 PE=1 SV=1	L-Alanine	-0.287062	CHEBI:57972	CHEBI:57972	high
RHEA:17989	CHEBI:456216	PKN2	Serine/threonine-protein kinase N2 OS=Mus musculus OX=10090 GN=Pkn2 PE=1 SV=3	Adenosine 5'-diphosphate sodium salt	-0.288388	CHEBI:456216	CHEBI:456216	high
RHEA:46608	CHEBI:456216	PKN2	Serine/threonine-protein kinase N2 OS=Mus musculus OX=10090 GN=Pkn2 PE=1 SV=3	Adenosine 5'-diphosphate sodium salt	-0.288388	CHEBI:456216	CHEBI:456216	high
RHEA:22336	CHEBI:57844	BHMT	Betaine--homocysteine S-methyltransferase 1 OS=Mus musculus OX=10090 GN=Bhmt PE=1 SV=1	L-Methionine	-0.289226	CHEBI:57844	CHEBI:57844	high
RHEA:49092	CHEBI:57597	PNPLA7	Patatin-like phospholipase domain-containing protein 7 OS=Mus musculus OX=10090 GN=Pnpla7 PE=1 SV=1	glycerol-3-phosphate	-0.289282	CHEBI:57597	CHEBI:57597	high
RHEA:17989	CHEBI:456216	STK25	Serine/threonine-protein kinase 25 OS=Mus musculus OX=10090 GN=Stk25 PE=1 SV=2	Adenosine 5'-diphosphate sodium salt	-0.290384	CHEBI:456216	CHEBI:456216	high
RHEA:46608	CHEBI:456216	STK25	Serine/threonine-protein kinase 25 OS=Mus musculus OX=10090 GN=Stk25 PE=1 SV=2	Adenosine 5'-diphosphate sodium salt	-0.290384	CHEBI:456216	CHEBI:456216	high
RHEA:13609	CHEBI:456216	PIKFYVE	1-phosphatidylinositol 3-phosphate 5-kinase OS=Mus musculus OX=10090 GN=Pikfyve PE=1 SV=3	Adenosine 5'-diphosphate sodium salt	-0.291336	CHEBI:456216	CHEBI:456216	high
RHEA:44680	CHEBI:456216	PIKFYVE	1-phosphatidylinositol 3-phosphate 5-kinase OS=Mus musculus OX=10090 GN=Pikfyve PE=1 SV=3	Adenosine 5'-diphosphate sodium salt	-0.291336	CHEBI:456216	CHEBI:456216	high
RHEA:17989	CHEBI:456216	PIKFYVE	1-phosphatidylinositol 3-phosphate 5-kinase OS=Mus musculus OX=10090 GN=Pikfyve PE=1 SV=3	Adenosine 5'-diphosphate sodium salt	-0.291336	CHEBI:456216	CHEBI:456216	high
RHEA:13065	CHEBI:456216	MCM2	DNA replication licensing factor MCM2 OS=Mus musculus OX=10090 GN=Mcm2 PE=1 SV=3	Adenosine 5'-diphosphate sodium salt	-0.292383	CHEBI:456216	CHEBI:456216	high
RHEA:17989	CHEBI:456216	MAP2K1	Dual specificity mitogen-activated protein kinase kinase 1 OS=Mus musculus OX=10090 GN=Map2k1 PE=1 SV=2	Adenosine 5'-diphosphate sodium salt	-0.292536	CHEBI:456216	CHEBI:456216	high
RHEA:46608	CHEBI:456216	MAP2K1	Dual specificity mitogen-activated protein kinase kinase 1 OS=Mus musculus OX=10090 GN=Map2k1 PE=1 SV=2	Adenosine 5'-diphosphate sodium salt	-0.292536	CHEBI:456216	CHEBI:456216	high
RHEA:10596	CHEBI:456216	MAP2K1	Dual specificity mitogen-activated protein kinase kinase 1 OS=Mus musculus OX=10090 GN=Map2k1 PE=1 SV=2	Adenosine 5'-diphosphate sodium salt	-0.292536	CHEBI:456216	CHEBI:456216	high
RHEA:46160	CHEBI:57540	NQO1	NAD(P)H dehydrogenase [quinone] 1 OS=Mus musculus OX=10090 GN=Nqo1 PE=1 SV=3	NAD	-0.292665	CHEBI:57540	CHEBI:57540	high
RHEA:61984	CHEBI:57540	NQO1	NAD(P)H dehydrogenase [quinone] 1 OS=Mus musculus OX=10090 GN=Nqo1 PE=1 SV=3	NAD	-0.292665	CHEBI:57540	CHEBI:57540	high
RHEA:69695	CHEBI:57540	NQO1	NAD(P)H dehydrogenase [quinone] 1 OS=Mus musculus OX=10090 GN=Nqo1 PE=1 SV=3	NAD	-0.292665	CHEBI:57540	CHEBI:57540	high
RHEA:17989	CHEBI:456216	PIK3R4	Phosphoinositide 3-kinase regulatory subunit 4 OS=Mus musculus OX=10090 GN=Pik3r4 PE=1 SV=3	Adenosine 5'-diphosphate sodium salt	-0.293882	CHEBI:456216	CHEBI:456216	high
RHEA:46608	CHEBI:456216	PIK3R4	Phosphoinositide 3-kinase regulatory subunit 4 OS=Mus musculus OX=10090 GN=Pik3r4 PE=1 SV=3	Adenosine 5'-diphosphate sodium salt	-0.293882	CHEBI:456216	CHEBI:456216	high
RHEA:19897	CHEBI:57743	NOS2	Nitric oxide synthase, inducible OS=Mus musculus OX=10090 GN=Nos2 PE=1 SV=1	L-Citrulline	-0.294578	CHEBI:57743	CHEBI:57743	high
RHEA:17989	CHEBI:456216	CSNK1G1	Casein kinase I isoform gamma-1 OS=Mus musculus OX=10090 GN=Csnk1g1 PE=1 SV=2	Adenosine 5'-diphosphate sodium salt	-0.297291	CHEBI:456216	CHEBI:456216	high
RHEA:46608	CHEBI:456216	CSNK1G1	Casein kinase I isoform gamma-1 OS=Mus musculus OX=10090 GN=Csnk1g1 PE=1 SV=2	Adenosine 5'-diphosphate sodium salt	-0.297291	CHEBI:456216	CHEBI:456216	high
RHEA:17305	CHEBI:57743	DDAH2	N(G),N(G)-dimethylarginine dimethylaminohydrolase 2 OS=Mus musculus OX=10090 GN=Ddah2 PE=1 SV=1	L-Citrulline	-0.297332	CHEBI:57743	CHEBI:57743	high
RHEA:25173	CHEBI:57743	DDAH2	N(G),N(G)-dimethylarginine dimethylaminohydrolase 2 OS=Mus musculus OX=10090 GN=Ddah2 PE=1 SV=1	L-Citrulline	-0.297332	CHEBI:57743	CHEBI:57743	high
RHEA:12188	CHEBI:16810	OGDHL	Oxoglutarate dehydrogenase-like OS=Mus musculus OX=10090 GN=Ogdhl PE=1 SV=1	alpha-Ketoglutarate	-0.297701	CHEBI:16810	CHEBI:16810	high
RHEA:17157	CHEBI:58092	CKB	Creatine kinase B-type OS=Mus musculus OX=10090 GN=Ckb PE=1 SV=1	Phosphocreatine	-0.298856	CHEBI:58092	CHEBI:58092	high
RHEA:13065	CHEBI:456216	MCM3	DNA replication licensing factor MCM3 OS=Mus musculus OX=10090 GN=Mcm3 PE=1 SV=2	Adenosine 5'-diphosphate sodium salt	-0.299226	CHEBI:456216	CHEBI:456216	high
RHEA:12008	CHEBI:456216	GRK6	Isoform GRK6B of G protein-coupled receptor kinase 6 OS=Mus musculus OX=10090 GN=Grk6	Adenosine 5'-diphosphate sodium salt	-0.299674	CHEBI:456216	CHEBI:456216	high
RHEA:71243	CHEBI:57853	SLC6A13	Sodium- and chloride-dependent GABA transporter 2 OS=Mus musculus OX=10090 GN=Slc6a13 PE=1 SV=1	Hypotaurine	-0.300076	CHEBI:57853	CHEBI:57853	high
RHEA:21432	CHEBI:15589	PHGDH	D-3-phosphoglycerate dehydrogenase OS=Mus musculus OX=10090 GN=Phgdh PE=1 SV=3	malate	-0.3019	CHEBI:15589	CHEBI:15589	high
RHEA:70783	CHEBI:29991	SLC25A13	Calcium-binding mitochondrial carrier protein Aralar2 OS=Mus musculus OX=10090 GN=Slc25a13 PE=1 SV=1	L-Aspartic acid	-0.302447	CHEBI:29991	CHEBI:29991	high
RHEA:70975	CHEBI:29991	SLC25A13	Calcium-binding mitochondrial carrier protein Aralar2 OS=Mus musculus OX=10090 GN=Slc25a13 PE=1 SV=1	L-Aspartic acid	-0.302447	CHEBI:29991	CHEBI:29991	high
RHEA:26426	CHEBI:29985	CTPS2	CTP synthase 2 OS=Mus musculus OX=10090 GN=Ctps2 PE=1 SV=1	L-Glutamic acid	-0.303042	CHEBI:29985	CHEBI:29985	high
RHEA:19073	CHEBI:456216	IKBKB	Ikbkb protein OS=Mus musculus OX=10090 GN=Ikbkb PE=1 SV=1	Adenosine 5'-diphosphate sodium salt	-0.303117	CHEBI:456216	CHEBI:456216	high
RHEA:17989	CHEBI:456216	IKBKB	Ikbkb protein OS=Mus musculus OX=10090 GN=Ikbkb PE=1 SV=1	Adenosine 5'-diphosphate sodium salt	-0.303117	CHEBI:456216	CHEBI:456216	high
RHEA:46608	CHEBI:456216	IKBKB	Ikbkb protein OS=Mus musculus OX=10090 GN=Ikbkb PE=1 SV=1	Adenosine 5'-diphosphate sodium salt	-0.303117	CHEBI:456216	CHEBI:456216	high
RHEA:13065	CHEBI:456216	DDX21	Nucleolar RNA helicase 2 OS=Mus musculus OX=10090 GN=Ddx21 PE=1 SV=3	Adenosine 5'-diphosphate sodium salt	-0.303309	CHEBI:456216	CHEBI:456216	high
RHEA:14469	CHEBI:57540	ALDH8A1	2-aminomuconic semialdehyde dehydrogenase OS=Mus musculus OX=10090 GN=Aldh8a1 PE=1 SV=1	NAD	-0.303958	CHEBI:57540	CHEBI:57540	high	NAD	0.25866	CHEBI:57540	CHEBI:57540	high
RHEA:20273	CHEBI:58315	PAH	Phenylalanine-4-hydroxylase OS=Mus musculus OX=10090 GN=Pah PE=1 SV=4	L-Tyrosine	-0.304502	CHEBI:58315	CHEBI:58315	high
RHEA:35031	CHEBI:33384	SFXN3	Sideroflexin-3 OS=Mus musculus OX=10090 GN=Sfxn3 PE=1 SV=1	L-Serine	-0.305421	CHEBI:33384	CHEBI:33384	high
RHEA:19169	CHEBI:15361	SDSL	Serine dehydratase-like OS=Mus musculus OX=10090 GN=Sdsl PE=1 SV=1	Pyruvate	-0.307202	CHEBI:15361	CHEBI:15361	high
RHEA:10932	CHEBI:57743	ASS1	Argininosuccinate synthase OS=Mus musculus OX=10090 GN=Ass1 PE=1 SV=1	L-Citrulline	-0.307579	CHEBI:57743	CHEBI:57743	high
RHEA:24080	CHEBI:57912	WARS1	Isoform 2 of Tryptophan--tRNA ligase, cytoplasmic OS=Mus musculus OX=10090 GN=Wars1	L-Tryptophan	-0.308436	CHEBI:57912	CHEBI:57912	high
RHEA:17989	CHEBI:456216	SLK	Isoform 2 of STE20-like serine/threonine-protein kinase OS=Mus musculus OX=10090 GN=Slk	Adenosine 5'-diphosphate sodium salt	-0.310485	CHEBI:456216	CHEBI:456216	high
RHEA:46608	CHEBI:456216	SLK	Isoform 2 of STE20-like serine/threonine-protein kinase OS=Mus musculus OX=10090 GN=Slk	Adenosine 5'-diphosphate sodium salt	-0.310485	CHEBI:456216	CHEBI:456216	high
RHEA:20221	CHEBI:456216	MTHFD1L	Monofunctional C1-tetrahydrofolate synthase, mitochondrial OS=Mus musculus OX=10090 GN=Mthfd1l PE=1 SV=2	Adenosine 5'-diphosphate sodium salt	-0.310728	CHEBI:456216	CHEBI:456216	high
RHEA:14425	CHEBI:456216	PIP5K1A	Isoform 3 of Phosphatidylinositol 4-phosphate 5-kinase type-1 alpha OS=Mus musculus OX=10090 GN=Pip5k1a	Adenosine 5'-diphosphate sodium salt	-0.311306	CHEBI:456216	CHEBI:456216	high
RHEA:40363	CHEBI:456216	PIP5K1A	Isoform 3 of Phosphatidylinositol 4-phosphate 5-kinase type-1 alpha OS=Mus musculus OX=10090 GN=Pip5k1a	Adenosine 5'-diphosphate sodium salt	-0.311306	CHEBI:456216	CHEBI:456216	high
RHEA:65356	CHEBI:456216	PIP5K1A	Isoform 3 of Phosphatidylinositol 4-phosphate 5-kinase type-1 alpha OS=Mus musculus OX=10090 GN=Pip5k1a	Adenosine 5'-diphosphate sodium salt	-0.311306	CHEBI:456216	CHEBI:456216	high
RHEA:40367	CHEBI:456216	PIP5K1A	Isoform 3 of Phosphatidylinositol 4-phosphate 5-kinase type-1 alpha OS=Mus musculus OX=10090 GN=Pip5k1a	Adenosine 5'-diphosphate sodium salt	-0.311306	CHEBI:456216	CHEBI:456216	high
RHEA:40379	CHEBI:456216	PIP5K1A	Isoform 3 of Phosphatidylinositol 4-phosphate 5-kinase type-1 alpha OS=Mus musculus OX=10090 GN=Pip5k1a	Adenosine 5'-diphosphate sodium salt	-0.311306	CHEBI:456216	CHEBI:456216	high
RHEA:40383	CHEBI:456216	PIP5K1A	Isoform 3 of Phosphatidylinositol 4-phosphate 5-kinase type-1 alpha OS=Mus musculus OX=10090 GN=Pip5k1a	Adenosine 5'-diphosphate sodium salt	-0.311306	CHEBI:456216	CHEBI:456216	high
RHEA:40375	CHEBI:456216	PIP5K1A	Isoform 3 of Phosphatidylinositol 4-phosphate 5-kinase type-1 alpha OS=Mus musculus OX=10090 GN=Pip5k1a	Adenosine 5'-diphosphate sodium salt	-0.311306	CHEBI:456216	CHEBI:456216	high
RHEA:40387	CHEBI:456216	PIP5K1A	Isoform 3 of Phosphatidylinositol 4-phosphate 5-kinase type-1 alpha OS=Mus musculus OX=10090 GN=Pip5k1a	Adenosine 5'-diphosphate sodium salt	-0.311306	CHEBI:456216	CHEBI:456216	high
RHEA:21644	CHEBI:57597	GK5	Putative glycerol kinase 5 OS=Mus musculus OX=10090 GN=Gk5 PE=2 SV=2	glycerol-3-phosphate	-0.311672	CHEBI:57597	CHEBI:57597	high
RHEA:13065	CHEBI:456216	NSF	Vesicle-fusing ATPase OS=Mus musculus OX=10090 GN=Nsf PE=1 SV=2	Adenosine 5'-diphosphate sodium salt	-0.311916	CHEBI:456216	CHEBI:456216	high
RHEA:17989	CHEBI:456216	IRAK1	Isoform 2 of Interleukin-1 receptor-associated kinase 1 OS=Mus musculus OX=10090 GN=Irak1	Adenosine 5'-diphosphate sodium salt	-0.312641	CHEBI:456216	CHEBI:456216	high
RHEA:46608	CHEBI:456216	IRAK1	Isoform 2 of Interleukin-1 receptor-associated kinase 1 OS=Mus musculus OX=10090 GN=Irak1	Adenosine 5'-diphosphate sodium salt	-0.312641	CHEBI:456216	CHEBI:456216	high
RHEA:17617	CHEBI:57925	MGST3	Microsomal glutathione S-transferase 3 OS=Mus musculus OX=10090 GN=Mgst3 PE=1 SV=1	L-Glutathione reduced	-0.314561	CHEBI:57925	CHEBI:57925	high
RHEA:75963	CHEBI:57925	MGST3	Microsomal glutathione S-transferase 3 OS=Mus musculus OX=10090 GN=Mgst3 PE=1 SV=1	L-Glutathione reduced	-0.314561	CHEBI:57925	CHEBI:57925	high
RHEA:48620	CHEBI:57925	MGST3	Microsomal glutathione S-transferase 3 OS=Mus musculus OX=10090 GN=Mgst3 PE=1 SV=1	L-Glutathione reduced	-0.314561	CHEBI:57925	CHEBI:57925	high
RHEA:10596	CHEBI:456216	SRC	Neuronal proto-oncogene tyrosine-protein kinase Src OS=Mus musculus OX=10090 GN=Src PE=1 SV=4	Adenosine 5'-diphosphate sodium salt	-0.314602	CHEBI:456216	CHEBI:456216	high
RHEA:12188	CHEBI:16810	OGDH	Isoform 3 of 2-oxoglutarate dehydrogenase, mitochondrial OS=Mus musculus OX=10090 GN=Ogdh	alpha-Ketoglutarate	-0.315918	CHEBI:16810	CHEBI:16810	high
RHEA:17989	CHEBI:456216	CSNK1D	Casein kinase I isoform delta OS=Mus musculus OX=10090 GN=Csnk1d PE=1 SV=2	Adenosine 5'-diphosphate sodium salt	-0.316126	CHEBI:456216	CHEBI:456216	high
RHEA:46608	CHEBI:456216	CSNK1D	Casein kinase I isoform delta OS=Mus musculus OX=10090 GN=Csnk1d PE=1 SV=2	Adenosine 5'-diphosphate sodium salt	-0.316126	CHEBI:456216	CHEBI:456216	high
RHEA:12801	CHEBI:456216	CSNK1D	Casein kinase I isoform delta OS=Mus musculus OX=10090 GN=Csnk1d PE=1 SV=2	Adenosine 5'-diphosphate sodium salt	-0.316126	CHEBI:456216	CHEBI:456216	high
RHEA:53904	CHEBI:456216	CSNK1D	Casein kinase I isoform delta OS=Mus musculus OX=10090 GN=Csnk1d PE=1 SV=2	Adenosine 5'-diphosphate sodium salt	-0.316126	CHEBI:456216	CHEBI:456216	high
RHEA:17989	CHEBI:456216	DAPK3	Death-associated protein kinase 3 OS=Mus musculus OX=10090 GN=Dapk3 PE=1 SV=1	Adenosine 5'-diphosphate sodium salt	-0.316415	CHEBI:456216	CHEBI:456216	high
RHEA:46608	CHEBI:456216	DAPK3	Death-associated protein kinase 3 OS=Mus musculus OX=10090 GN=Dapk3 PE=1 SV=1	Adenosine 5'-diphosphate sodium salt	-0.316415	CHEBI:456216	CHEBI:456216	high
RHEA:28887	CHEBI:33384	SLC36A2	Proton-coupled amino acid transporter 2 OS=Mus musculus OX=10090 GN=Slc36a2 PE=1 SV=1	L-Serine	-0.31721	CHEBI:33384	CHEBI:33384	high
RHEA:66560	CHEBI:72587	TGM2	Protein-glutamine gamma-glutamyltransferase 2 OS=Mus musculus OX=10090 GN=Tgm2 PE=1 SV=4	Norepinephrine	-0.317648	CHEBI:72587	CHEBI:72587	high
RHEA:66336	CHEBI:29985	SLC38A10	Putative sodium-coupled neutral amino acid transporter 10 OS=Mus musculus OX=10090 GN=Slc38a10 PE=1 SV=2	L-Glutamic acid	-0.318889	CHEBI:29985	CHEBI:29985	high
RHEA:37459	CHEBI:456216	PPIP5K2	Inositol hexakisphosphate and diphosphoinositol-pentakisphosphate kinase OS=Mus musculus OX=10090 GN=Ppip5k2 PE=1 SV=1	Adenosine 5'-diphosphate sodium salt	-0.31929	CHEBI:456216	CHEBI:456216	high
RHEA:10276	CHEBI:456216	PPIP5K2	Inositol hexakisphosphate and diphosphoinositol-pentakisphosphate kinase OS=Mus musculus OX=10090 GN=Ppip5k2 PE=1 SV=1	Adenosine 5'-diphosphate sodium salt	-0.31929	CHEBI:456216	CHEBI:456216	high
RHEA:16089	CHEBI:58190	PHOSPHO1	Phosphoethanolamine/phosphocholine phosphatase OS=Mus musculus OX=10090 GN=Phospho1 PE=1 SV=1	O-Phosphorylethanolamine	-0.322008	CHEBI:58190	CHEBI:58190	high	O-Phosphorylethanolamine	-0.324803	CHEBI:58190	CHEBI:58190	high
RHEA:60188	CHEBI:16810	KDM3B	Jumonji domain containing 1B OS=Mus musculus OX=10090 GN=Kdm3b PE=1 SV=1	alpha-Ketoglutarate	-0.323403	CHEBI:16810	CHEBI:16810	high
RHEA:73863	CHEBI:59905	SLC22A3	Solute carrier family 22 member 3 OS=Mus musculus OX=10090 GN=Slc22a3 PE=2 SV=1	Dopamine	-0.325676	CHEBI:59905	CHEBI:59905	high
RHEA:15421	CHEBI:456215	ACSL4	Long-chain-fatty-acid--CoA ligase 4 OS=Mus musculus OX=10090 GN=Acsl4 PE=1 SV=2	Adenosine 5'-monophosphate	-0.327711	CHEBI:456215	CHEBI:456215	high
RHEA:19713	CHEBI:456215	ACSL4	Long-chain-fatty-acid--CoA ligase 4 OS=Mus musculus OX=10090 GN=Acsl4 PE=1 SV=2	Adenosine 5'-monophosphate	-0.327711	CHEBI:456215	CHEBI:456215	high
RHEA:30751	CHEBI:456215	ACSL4	Long-chain-fatty-acid--CoA ligase 4 OS=Mus musculus OX=10090 GN=Acsl4 PE=1 SV=2	Adenosine 5'-monophosphate	-0.327711	CHEBI:456215	CHEBI:456215	high
RHEA:36139	CHEBI:456215	ACSL4	Long-chain-fatty-acid--CoA ligase 4 OS=Mus musculus OX=10090 GN=Acsl4 PE=1 SV=2	Adenosine 5'-monophosphate	-0.327711	CHEBI:456215	CHEBI:456215	high
RHEA:52116	CHEBI:456215	ACSL4	Long-chain-fatty-acid--CoA ligase 4 OS=Mus musculus OX=10090 GN=Acsl4 PE=1 SV=2	Adenosine 5'-monophosphate	-0.327711	CHEBI:456215	CHEBI:456215	high
RHEA:52112	CHEBI:456215	ACSL4	Long-chain-fatty-acid--CoA ligase 4 OS=Mus musculus OX=10090 GN=Acsl4 PE=1 SV=2	Adenosine 5'-monophosphate	-0.327711	CHEBI:456215	CHEBI:456215	high
RHEA:52108	CHEBI:456215	ACSL4	Long-chain-fatty-acid--CoA ligase 4 OS=Mus musculus OX=10090 GN=Acsl4 PE=1 SV=2	Adenosine 5'-monophosphate	-0.327711	CHEBI:456215	CHEBI:456215	high
RHEA:52088	CHEBI:456215	ACSL4	Long-chain-fatty-acid--CoA ligase 4 OS=Mus musculus OX=10090 GN=Acsl4 PE=1 SV=2	Adenosine 5'-monophosphate	-0.327711	CHEBI:456215	CHEBI:456215	high
RHEA:52016	CHEBI:456215	ACSL4	Long-chain-fatty-acid--CoA ligase 4 OS=Mus musculus OX=10090 GN=Acsl4 PE=1 SV=2	Adenosine 5'-monophosphate	-0.327711	CHEBI:456215	CHEBI:456215	high
RHEA:52012	CHEBI:456215	ACSL4	Long-chain-fatty-acid--CoA ligase 4 OS=Mus musculus OX=10090 GN=Acsl4 PE=1 SV=2	Adenosine 5'-monophosphate	-0.327711	CHEBI:456215	CHEBI:456215	high
RHEA:52008	CHEBI:456215	ACSL4	Long-chain-fatty-acid--CoA ligase 4 OS=Mus musculus OX=10090 GN=Acsl4 PE=1 SV=2	Adenosine 5'-monophosphate	-0.327711	CHEBI:456215	CHEBI:456215	high
RHEA:35639	CHEBI:36655	HOGA1	4-hydroxy-2-oxoglutarate aldolase, mitochondrial OS=Mus musculus OX=10090 GN=Hoga1 PE=1 SV=1	Glyoxylic acid	-0.327736	CHEBI:36655	CHEBI:36655	high
RHEA:30687	CHEBI:36655	HOGA1	4-hydroxy-2-oxoglutarate aldolase, mitochondrial OS=Mus musculus OX=10090 GN=Hoga1 PE=1 SV=1	Glyoxylic acid	-0.327736	CHEBI:36655	CHEBI:36655	high
RHEA:35031	CHEBI:33384	SLC38A10	Putative sodium-coupled neutral amino acid transporter 10 OS=Mus musculus OX=10090 GN=Slc38a10 PE=1 SV=2	L-Serine	-0.328583	CHEBI:33384	CHEBI:33384	high
RHEA:10596	CHEBI:456216	CSK	Tyrosine-protein kinase CSK OS=Mus musculus OX=10090 GN=Csk PE=1 SV=2	Adenosine 5'-diphosphate sodium salt	-0.329203	CHEBI:456216	CHEBI:456216	high
RHEA:21080	CHEBI:57844	MAT1A	S-adenosylmethionine synthase isoform type-1 OS=Mus musculus OX=10090 GN=Mat1a PE=1 SV=1	L-Methionine	-0.331022	CHEBI:57844	CHEBI:57844	high	L-Methionine	-0.307583	CHEBI:57844	CHEBI:57844	high
RHEA:16833	CHEBI:58297	GPX1	Glutathione peroxidase 1 OS=Mus musculus OX=10090 GN=Gpx1 PE=1 SV=2	Oxidised glutathione	-0.332317	CHEBI:58297	CHEBI:58297	high
RHEA:50708	CHEBI:58297	GPX1	Glutathione peroxidase 1 OS=Mus musculus OX=10090 GN=Gpx1 PE=1 SV=2	Oxidised glutathione	-0.332317	CHEBI:58297	CHEBI:58297	high
RHEA:12540	CHEBI:456215	AARS1	Alanine--tRNA ligase, cytoplasmic OS=Mus musculus OX=10090 GN=Aars1 PE=1 SV=1	Adenosine 5'-monophosphate	-0.33239	CHEBI:456215	CHEBI:456215	high
RHEA:29415	CHEBI:16651	SLC16A7	Monocarboxylate transporter 2 OS=Mus musculus OX=10090 GN=Slc16a7 PE=1 SV=1	L-(+)-Lactate	-0.332422	CHEBI:16651	CHEBI:16651	high
RHEA:16825	CHEBI:456216	UCKL1	Uridine-cytidine kinase-like 1 OS=Mus musculus OX=10090 GN=Uckl1 PE=1 SV=1	Adenosine 5'-diphosphate sodium salt	-0.332758	CHEBI:456216	CHEBI:456216	high
RHEA:24674	CHEBI:456216	UCKL1	Uridine-cytidine kinase-like 1 OS=Mus musculus OX=10090 GN=Uckl1 PE=1 SV=1	Adenosine 5'-diphosphate sodium salt	-0.332758	CHEBI:456216	CHEBI:456216	high
RHEA:17989	CHEBI:456216	ILK	Integrin-linked protein kinase OS=Mus musculus OX=10090 GN=Ilk PE=1 SV=2	Adenosine 5'-diphosphate sodium salt	-0.335717	CHEBI:456216	CHEBI:456216	high
RHEA:46608	CHEBI:456216	ILK	Integrin-linked protein kinase OS=Mus musculus OX=10090 GN=Ilk PE=1 SV=2	Adenosine 5'-diphosphate sodium salt	-0.335717	CHEBI:456216	CHEBI:456216	high
RHEA:16109	CHEBI:57634	PFKL	ATP-dependent 6-phosphofructokinase, liver type OS=Mus musculus OX=10090 GN=Pfkl PE=1 SV=4	D-Glucose/Frucotose 6-phosphate	-0.336221	CHEBI:57634	CHEBI:57634	high
RHEA:20221	CHEBI:456216	MTHFD1	C-1-tetrahydrofolate synthase, cytoplasmic OS=Mus musculus OX=10090 GN=Mthfd1 PE=1 SV=4	Adenosine 5'-diphosphate sodium salt	-0.339203	CHEBI:456216	CHEBI:456216	high
RHEA:12008	CHEBI:456216	GRK5	G protein-coupled receptor kinase 5 OS=Mus musculus OX=10090 GN=Grk5 PE=1 SV=2	Adenosine 5'-diphosphate sodium salt	-0.34053	CHEBI:456216	CHEBI:456216	high
RHEA:12292	CHEBI:33384	SARS1	Serine--tRNA ligase, cytoplasmic OS=Mus musculus OX=10090 GN=Sars1 PE=1 SV=3	L-Serine	-0.341173	CHEBI:33384	CHEBI:33384	high
RHEA:42580	CHEBI:33384	SARS1	Serine--tRNA ligase, cytoplasmic OS=Mus musculus OX=10090 GN=Sars1 PE=1 SV=3	L-Serine	-0.341173	CHEBI:33384	CHEBI:33384	high
RHEA:12280	CHEBI:456216	PIP4K2B	Phosphatidylinositol 5-phosphate 4-kinase type-2 beta OS=Mus musculus OX=10090 GN=Pip4k2b PE=1 SV=1	Adenosine 5'-diphosphate sodium salt	-0.343008	CHEBI:456216	CHEBI:456216	high
RHEA:55992	CHEBI:456216	PIP4K2B	Phosphatidylinositol 5-phosphate 4-kinase type-2 beta OS=Mus musculus OX=10090 GN=Pip4k2b PE=1 SV=1	Adenosine 5'-diphosphate sodium salt	-0.343008	CHEBI:456216	CHEBI:456216	high
RHEA:14761	CHEBI:33384	SPTLC1	Serine palmitoyltransferase 1 OS=Mus musculus OX=10090 GN=Sptlc1 PE=1 SV=2	L-Serine	-0.343044	CHEBI:33384	CHEBI:33384	high
RHEA:33683	CHEBI:33384	SPTLC1	Serine palmitoyltransferase 1 OS=Mus musculus OX=10090 GN=Sptlc1 PE=1 SV=2	L-Serine	-0.343044	CHEBI:33384	CHEBI:33384	high
RHEA:35675	CHEBI:33384	SPTLC1	Serine palmitoyltransferase 1 OS=Mus musculus OX=10090 GN=Sptlc1 PE=1 SV=2	L-Serine	-0.343044	CHEBI:33384	CHEBI:33384	high
RHEA:35679	CHEBI:33384	SPTLC1	Serine palmitoyltransferase 1 OS=Mus musculus OX=10090 GN=Sptlc1 PE=1 SV=2	L-Serine	-0.343044	CHEBI:33384	CHEBI:33384	high
RHEA:17989	CHEBI:456216	TAOK2	Serine/threonine-protein kinase TAO2 OS=Mus musculus OX=10090 GN=Taok2 PE=1 SV=3	Adenosine 5'-diphosphate sodium salt	-0.3432	CHEBI:456216	CHEBI:456216	high
RHEA:46608	CHEBI:456216	TAOK2	Serine/threonine-protein kinase TAO2 OS=Mus musculus OX=10090 GN=Taok2 PE=1 SV=3	Adenosine 5'-diphosphate sodium salt	-0.3432	CHEBI:456216	CHEBI:456216	high
RHEA:10596	CHEBI:456216	BTK	Tyrosine-protein kinase BTK OS=Mus musculus OX=10090 GN=Btk PE=1 SV=4	Adenosine 5'-diphosphate sodium salt	-0.343874	CHEBI:456216	CHEBI:456216	high
RHEA:16437	CHEBI:57925	GSTA3	Glutathione S-transferase A3 OS=Mus musculus OX=10090 GN=Gsta3 PE=1 SV=2	L-Glutathione reduced	-0.343995	CHEBI:57925	CHEBI:57925	high
RHEA:19453	CHEBI:15361	GPT	Alanine aminotransferase 1 OS=Mus musculus OX=10090 GN=Gpt PE=1 SV=3	Pyruvate	-0.345879	CHEBI:15361	CHEBI:15361	high	Pyruvate	-0.324693	CHEBI:15361	CHEBI:15361	high
RHEA:14105	CHEBI:57540	PYCR1	Pyrroline-5-carboxylate reductase 1, mitochondrial OS=Mus musculus OX=10090 GN=Pycr1 PE=1 SV=1	NAD	-0.347162	CHEBI:57540	CHEBI:57540	high
RHEA:17989	CHEBI:456216	ROCK1	Rho-associated protein kinase 1 OS=Mus musculus OX=10090 GN=Rock1 PE=1 SV=1	Adenosine 5'-diphosphate sodium salt	-0.347704	CHEBI:456216	CHEBI:456216	high
RHEA:46608	CHEBI:456216	ROCK1	Rho-associated protein kinase 1 OS=Mus musculus OX=10090 GN=Rock1 PE=1 SV=1	Adenosine 5'-diphosphate sodium salt	-0.347704	CHEBI:456216	CHEBI:456216	high
RHEA:17989	CHEBI:456216	MARK3	MAP/microtubule affinity-regulating kinase 3 OS=Mus musculus OX=10090 GN=Mark3 PE=1 SV=2	Adenosine 5'-diphosphate sodium salt	-0.348426	CHEBI:456216	CHEBI:456216	high
RHEA:46608	CHEBI:456216	MARK3	MAP/microtubule affinity-regulating kinase 3 OS=Mus musculus OX=10090 GN=Mark3 PE=1 SV=2	Adenosine 5'-diphosphate sodium salt	-0.348426	CHEBI:456216	CHEBI:456216	high
RHEA:24408	CHEBI:16335	ADA	Adenosine deaminase OS=Mus musculus OX=10090 GN=Ada PE=1 SV=3	Adenosine	-0.348861	CHEBI:16335	CHEBI:16335	high
RHEA:16437	CHEBI:57925	LANCL1	Glutathione S-transferase LANCL1 OS=Mus musculus OX=10090 GN=Lancl1 PE=1 SV=1	L-Glutathione reduced	-0.349249	CHEBI:57925	CHEBI:57925	high
RHEA:51220	CHEBI:57925	LANCL1	Glutathione S-transferase LANCL1 OS=Mus musculus OX=10090 GN=Lancl1 PE=1 SV=1	L-Glutathione reduced	-0.349249	CHEBI:57925	CHEBI:57925	high
RHEA:10596	CHEBI:456216	JAK1	Tyrosine-protein kinase OS=Mus musculus OX=10090 GN=Jak1 PE=1 SV=1	Adenosine 5'-diphosphate sodium salt	-0.349977	CHEBI:456216	CHEBI:456216	high
RHEA:17989	CHEBI:456216	RIPK3	Receptor-interacting serine/threonine-protein kinase 3 OS=Mus musculus OX=10090 GN=Ripk3 PE=1 SV=2	Adenosine 5'-diphosphate sodium salt	-0.350202	CHEBI:456216	CHEBI:456216	high
RHEA:46608	CHEBI:456216	RIPK3	Receptor-interacting serine/threonine-protein kinase 3 OS=Mus musculus OX=10090 GN=Ripk3 PE=1 SV=2	Adenosine 5'-diphosphate sodium salt	-0.350202	CHEBI:456216	CHEBI:456216	high
RHEA:68572	CHEBI:58315	SLC16A10	Monocarboxylate transporter 10 OS=Mus musculus OX=10090 GN=Slc16a10 PE=1 SV=1	L-Tyrosine	-0.350875	CHEBI:58315	CHEBI:58315	high
RHEA:24624	CHEBI:57926	TARS1	Threonine--tRNA ligase 1, cytoplasmic OS=Mus musculus OX=10090 GN=Tars1 PE=1 SV=2	L-Threonine	-0.352598	CHEBI:57926	CHEBI:57926	high
RHEA:17289	CHEBI:57634	PFKFB3	6-phosphofructo-2-kinase/fructose-2, 6-biphosphatase 3 splice variant 4 OS=Mus musculus OX=10090 GN=Pfkfb3 PE=1 SV=1	D-Glucose/Frucotose 6-phosphate	-0.354394	CHEBI:57634	CHEBI:57634	high
RHEA:15653	CHEBI:57634	PFKFB3	6-phosphofructo-2-kinase/fructose-2, 6-biphosphatase 3 splice variant 4 OS=Mus musculus OX=10090 GN=Pfkfb3 PE=1 SV=1	D-Glucose/Frucotose 6-phosphate	-0.354394	CHEBI:57634	CHEBI:57634	high
RHEA:42032	CHEBI:16810	KDM2B	Lysine-specific demethylase 2B OS=Mus musculus OX=10090 GN=Kdm2b PE=1 SV=1	alpha-Ketoglutarate	-0.354536	CHEBI:16810	CHEBI:16810	high
RHEA:12280	CHEBI:456216	PIP4K2A	Phosphatidylinositol 5-phosphate 4-kinase type-2 alpha OS=Mus musculus OX=10090 GN=Pip4k2a PE=1 SV=1	Adenosine 5'-diphosphate sodium salt	-0.355482	CHEBI:456216	CHEBI:456216	high
RHEA:55992	CHEBI:456216	PIP4K2A	Phosphatidylinositol 5-phosphate 4-kinase type-2 alpha OS=Mus musculus OX=10090 GN=Pip4k2a PE=1 SV=1	Adenosine 5'-diphosphate sodium salt	-0.355482	CHEBI:456216	CHEBI:456216	high
RHEA:70839	CHEBI:57595	SLC7A6	Y+L amino acid transporter 2 OS=Mus musculus OX=10090 GN=Slc7a6 PE=1 SV=1	L-Histidine	-0.357526	CHEBI:57595	CHEBI:57595	high
RHEA:11180	CHEBI:456215	NARS1	Asparagine--tRNA ligase, cytoplasmic OS=Mus musculus OX=10090 GN=NARS1 PE=1 SV=2	Adenosine 5'-monophosphate	-0.358455	CHEBI:456215	CHEBI:456215	high
RHEA:16301	CHEBI:57540	IL1RAP	Isoform 3 of Interleukin-1 receptor accessory protein OS=Mus musculus OX=10090 GN=Il1rap	NAD	-0.359393	CHEBI:57540	CHEBI:57540	high
RHEA:58268	CHEBI:57540	PARP9	Protein mono-ADP-ribosyltransferase PARP9 OS=Mus musculus OX=10090 GN=Parp9 PE=1 SV=2	NAD	-0.360073	CHEBI:57540	CHEBI:57540	high
RHEA:37899	CHEBI:16810	TYW5	tRNA wybutosine-synthesizing protein 5 OS=Mus musculus OX=10090 GN=Tyw5 PE=2 SV=2	alpha-Ketoglutarate	-0.361664	CHEBI:16810	CHEBI:16810	high
RHEA:71607	CHEBI:15589	SLC25A10	Mitochondrial dicarboxylate carrier OS=Mus musculus OX=10090 GN=Slc25a10 PE=1 SV=2	malate	-0.361747	CHEBI:15589	CHEBI:15589	high
RHEA:71611	CHEBI:15589	SLC25A10	Mitochondrial dicarboxylate carrier OS=Mus musculus OX=10090 GN=Slc25a10 PE=1 SV=2	malate	-0.361747	CHEBI:15589	CHEBI:15589	high
RHEA:29327	CHEBI:15589	SLC25A10	Mitochondrial dicarboxylate carrier OS=Mus musculus OX=10090 GN=Slc25a10 PE=1 SV=2	malate	-0.361747	CHEBI:15589	CHEBI:15589	high
RHEA:71615	CHEBI:15589	SLC25A10	Mitochondrial dicarboxylate carrier OS=Mus musculus OX=10090 GN=Slc25a10 PE=1 SV=2	malate	-0.361747	CHEBI:15589	CHEBI:15589	high
RHEA:13065	CHEBI:456216	ACTG1	Actin, cytoplasmic 2 OS=Mus musculus OX=10090 GN=Actg1 PE=1 SV=1	Adenosine 5'-diphosphate sodium salt	-0.361884	CHEBI:456216	CHEBI:456216	high
RHEA:17289	CHEBI:57634	PFKFB2	6-phosphofructo-2-kinase/fructose-2,6-bisphosphatase 2 OS=Mus musculus OX=10090 GN=Pfkfb2 PE=1 SV=2	D-Glucose/Frucotose 6-phosphate	-0.362264	CHEBI:57634	CHEBI:57634	high	D-Glucose/Frucotose 6-phosphate	-0.276932	CHEBI:57634	CHEBI:57634	high
RHEA:15653	CHEBI:57634	PFKFB2	6-phosphofructo-2-kinase/fructose-2,6-bisphosphatase 2 OS=Mus musculus OX=10090 GN=Pfkfb2 PE=1 SV=2	D-Glucose/Frucotose 6-phosphate	-0.362264	CHEBI:57634	CHEBI:57634	high	D-Glucose/Frucotose 6-phosphate	-0.276932	CHEBI:57634	CHEBI:57634	high
RHEA:10596	CHEBI:456216	TYK2	Non-receptor tyrosine-protein kinase TYK2 OS=Mus musculus OX=10090 GN=Tyk2 PE=1 SV=3	Adenosine 5'-diphosphate sodium salt	-0.362271	CHEBI:456216	CHEBI:456216	high
RHEA:67440	CHEBI:71670	ACY1	Aminoacylase-1 OS=Mus musculus OX=10090 GN=Acy1 PE=1 SV=1	N-Acetyl-DL-methionine	-0.364921	CHEBI:71670	CHEBI:71670	high	N-Acetyl-DL-methionine	-0.359664	CHEBI:71670	CHEBI:71670	high
RHEA:29367	CHEBI:60377	NT5C3A	Cytosolic 5'-nucleotidase 3A OS=Mus musculus OX=10090 GN=Nt5c3a PE=1 SV=4	Cytidine 5'-monophosphate	-0.366603	CHEBI:60377	CHEBI:60377	high
RHEA:17989	CHEBI:456216	BMP2K	BMP-2-inducible protein kinase OS=Mus musculus OX=10090 GN=Bmp2k PE=1 SV=1	Adenosine 5'-diphosphate sodium salt	-0.366647	CHEBI:456216	CHEBI:456216	high
RHEA:46608	CHEBI:456216	BMP2K	BMP-2-inducible protein kinase OS=Mus musculus OX=10090 GN=Bmp2k PE=1 SV=1	Adenosine 5'-diphosphate sodium salt	-0.366647	CHEBI:456216	CHEBI:456216	high
RHEA:19897	CHEBI:32682	NOS2	Nitric oxide synthase, inducible OS=Mus musculus OX=10090 GN=Nos2 PE=1 SV=1	L-Arginine	-0.368823	CHEBI:32682	CHEBI:32682	high
RHEA:70783	CHEBI:29985	SLC25A13	Calcium-binding mitochondrial carrier protein Aralar2 OS=Mus musculus OX=10090 GN=Slc25a13 PE=1 SV=1	L-Glutamic acid	-0.370305	CHEBI:29985	CHEBI:29985	high
RHEA:70967	CHEBI:29985	SLC25A13	Calcium-binding mitochondrial carrier protein Aralar2 OS=Mus musculus OX=10090 GN=Slc25a13 PE=1 SV=1	L-Glutamic acid	-0.370305	CHEBI:29985	CHEBI:29985	high
RHEA:73871	CHEBI:72587	SLC22A3	Solute carrier family 22 member 3 OS=Mus musculus OX=10090 GN=Slc22a3 PE=2 SV=1	Norepinephrine	-0.373718	CHEBI:72587	CHEBI:72587	high
RHEA:17989	CHEBI:456216	WNK1	Isoform 3 of Serine/threonine-protein kinase WNK1 OS=Mus musculus OX=10090 GN=Wnk1	Adenosine 5'-diphosphate sodium salt	-0.375429	CHEBI:456216	CHEBI:456216	high
RHEA:46608	CHEBI:456216	WNK1	Isoform 3 of Serine/threonine-protein kinase WNK1 OS=Mus musculus OX=10090 GN=Wnk1	Adenosine 5'-diphosphate sodium salt	-0.375429	CHEBI:456216	CHEBI:456216	high
RHEA:19273	CHEBI:35418	NANS	Sialic acid synthase OS=Mus musculus OX=10090 GN=Nans PE=1 SV=1	N-Acetylneuraminic acid	-0.378594	CHEBI:35418	CHEBI:35418	high
RHEA:15609	CHEBI:456215	PRPS2	Ribose-phosphate pyrophosphokinase 2 OS=Mus musculus OX=10090 GN=Prps2 PE=1 SV=4	Adenosine 5'-monophosphate	-0.38052	CHEBI:456215	CHEBI:456215	high
RHEA:70259	CHEBI:456215	SLC25A24	Calcium-binding mitochondrial carrier protein SCaMC-1 OS=Mus musculus OX=10090 GN=Slc25a24 PE=1 SV=1	Adenosine 5'-monophosphate	-0.38441	CHEBI:456215	CHEBI:456215	high
RHEA:16177	CHEBI:57540	ALDH1A2	Retinal dehydrogenase 2 OS=Mus musculus OX=10090 GN=Aldh1a2 PE=1 SV=2	NAD	-0.387633	CHEBI:57540	CHEBI:57540	high
RHEA:42080	CHEBI:57540	ALDH1A2	Retinal dehydrogenase 2 OS=Mus musculus OX=10090 GN=Aldh1a2 PE=1 SV=2	NAD	-0.387633	CHEBI:57540	CHEBI:57540	high
RHEA:75119	CHEBI:57540	ALDH1A2	Retinal dehydrogenase 2 OS=Mus musculus OX=10090 GN=Aldh1a2 PE=1 SV=2	NAD	-0.387633	CHEBI:57540	CHEBI:57540	high
RHEA:42636	CHEBI:57972	MOCOS	Molybdenum cofactor sulfurase OS=Mus musculus OX=10090 GN=Mocos PE=1 SV=1	L-Alanine	-0.393206	CHEBI:57972	CHEBI:57972	high
RHEA:12977	CHEBI:58092	ALPL	Alkaline phosphatase, tissue-nonspecific isozyme OS=Mus musculus OX=10090 GN=Alpl PE=1 SV=2	Phosphocreatine	-0.394283	CHEBI:58092	CHEBI:58092	high
RHEA:16185	CHEBI:57540	ALDH1A1	Retinal dehydrogenase 1 OS=Mus musculus OX=10090 GN=Aldh1a1 PE=1 SV=5	NAD	-0.396752	CHEBI:57540	CHEBI:57540	high
RHEA:42080	CHEBI:57540	ALDH1A1	Retinal dehydrogenase 1 OS=Mus musculus OX=10090 GN=Aldh1a1 PE=1 SV=5	NAD	-0.396752	CHEBI:57540	CHEBI:57540	high
RHEA:42084	CHEBI:57540	ALDH1A1	Retinal dehydrogenase 1 OS=Mus musculus OX=10090 GN=Aldh1a1 PE=1 SV=5	NAD	-0.396752	CHEBI:57540	CHEBI:57540	high
RHEA:47132	CHEBI:57540	ALDH1A1	Retinal dehydrogenase 1 OS=Mus musculus OX=10090 GN=Aldh1a1 PE=1 SV=5	NAD	-0.396752	CHEBI:57540	CHEBI:57540	high
RHEA:67332	CHEBI:57540	ALDH1A1	Retinal dehydrogenase 1 OS=Mus musculus OX=10090 GN=Aldh1a1 PE=1 SV=5	NAD	-0.396752	CHEBI:57540	CHEBI:57540	high
RHEA:67244	CHEBI:57540	ALDH1A1	Retinal dehydrogenase 1 OS=Mus musculus OX=10090 GN=Aldh1a1 PE=1 SV=5	NAD	-0.396752	CHEBI:57540	CHEBI:57540	high
RHEA:67248	CHEBI:57540	ALDH1A1	Retinal dehydrogenase 1 OS=Mus musculus OX=10090 GN=Aldh1a1 PE=1 SV=5	NAD	-0.396752	CHEBI:57540	CHEBI:57540	high
RHEA:67252	CHEBI:57540	ALDH1A1	Retinal dehydrogenase 1 OS=Mus musculus OX=10090 GN=Aldh1a1 PE=1 SV=5	NAD	-0.396752	CHEBI:57540	CHEBI:57540	high
RHEA:67276	CHEBI:57540	ALDH1A1	Retinal dehydrogenase 1 OS=Mus musculus OX=10090 GN=Aldh1a1 PE=1 SV=5	NAD	-0.396752	CHEBI:57540	CHEBI:57540	high
RHEA:67256	CHEBI:57540	ALDH1A1	Retinal dehydrogenase 1 OS=Mus musculus OX=10090 GN=Aldh1a1 PE=1 SV=5	NAD	-0.396752	CHEBI:57540	CHEBI:57540	high
RHEA:25294	CHEBI:57540	ALDH1A1	Retinal dehydrogenase 1 OS=Mus musculus OX=10090 GN=Aldh1a1 PE=1 SV=5	NAD	-0.396752	CHEBI:57540	CHEBI:57540	high
RHEA:11840	CHEBI:57540	ALDH1A1	Retinal dehydrogenase 1 OS=Mus musculus OX=10090 GN=Aldh1a1 PE=1 SV=5	NAD	-0.396752	CHEBI:57540	CHEBI:57540	high
RHEA:19105	CHEBI:57540	ALDH1A1	Retinal dehydrogenase 1 OS=Mus musculus OX=10090 GN=Aldh1a1 PE=1 SV=5	NAD	-0.396752	CHEBI:57540	CHEBI:57540	high
RHEA:66724	CHEBI:16651	CNDP2	Cytosolic non-specific dipeptidase OS=Mus musculus OX=10090 GN=Cndp2 PE=1 SV=1	L-(+)-Lactate	-0.398452	CHEBI:16651	CHEBI:16651	high
RHEA:16109	CHEBI:57634	PFKP	ATP-dependent 6-phosphofructokinase, platelet type OS=Mus musculus OX=10090 GN=Pfkp PE=1 SV=1	D-Glucose/Frucotose 6-phosphate	-0.40403	CHEBI:57634	CHEBI:57634	high
RHEA:15753	CHEBI:58053	ADSS2	Adenylosuccinate synthetase isozyme 2 OS=Mus musculus OX=10090 GN=Adss2 PE=1 SV=2	Inosine 5'-monophosphate	-0.404679	CHEBI:58053	CHEBI:58053	high
RHEA:54424	CHEBI:57540	PARP4	Protein mono-ADP-ribosyltransferase PARP4 OS=Mus musculus OX=10090 GN=Parp4 PE=1 SV=1	NAD	-0.405319	CHEBI:57540	CHEBI:57540	high
RHEA:58224	CHEBI:57540	PARP4	Protein mono-ADP-ribosyltransferase PARP4 OS=Mus musculus OX=10090 GN=Parp4 PE=1 SV=1	NAD	-0.405319	CHEBI:57540	CHEBI:57540	high
RHEA:17989	CHEBI:456216	ROCK2	Rho-associated protein kinase 2 OS=Mus musculus OX=10090 GN=Rock2 PE=1 SV=1	Adenosine 5'-diphosphate sodium salt	-0.407074	CHEBI:456216	CHEBI:456216	high
RHEA:46608	CHEBI:456216	ROCK2	Rho-associated protein kinase 2 OS=Mus musculus OX=10090 GN=Rock2 PE=1 SV=1	Adenosine 5'-diphosphate sodium salt	-0.407074	CHEBI:456216	CHEBI:456216	high
RHEA:13065	CHEBI:456216	VCP	Transitional endoplasmic reticulum ATPase OS=Mus musculus OX=10090 GN=Vcp PE=1 SV=4	Adenosine 5'-diphosphate sodium salt	-0.407922	CHEBI:456216	CHEBI:456216	high
RHEA:11180	CHEBI:58048	NARS1	Asparagine--tRNA ligase, cytoplasmic OS=Mus musculus OX=10090 GN=NARS1 PE=1 SV=2	L-Asparagine	-0.411245	CHEBI:58048	CHEBI:58048	high
RHEA:12172	CHEBI:57634	GNPDA1	Glucosamine-6-phosphate isomerase 1 OS=Mus musculus OX=10090 GN=Gnpda1 PE=1 SV=3	D-Glucose/Frucotose 6-phosphate	-0.412422	CHEBI:57634	CHEBI:57634	high
RHEA:17989	CHEBI:456216	TAOK1	Serine/threonine-protein kinase TAO1 OS=Mus musculus OX=10090 GN=Taok1 PE=1 SV=1	Adenosine 5'-diphosphate sodium salt	-0.415288	CHEBI:456216	CHEBI:456216	high
RHEA:46608	CHEBI:456216	TAOK1	Serine/threonine-protein kinase TAO1 OS=Mus musculus OX=10090 GN=Taok1 PE=1 SV=1	Adenosine 5'-diphosphate sodium salt	-0.415288	CHEBI:456216	CHEBI:456216	high
RHEA:12641	CHEBI:57540	PHGDH	D-3-phosphoglycerate dehydrogenase OS=Mus musculus OX=10090 GN=Phgdh PE=1 SV=3	NAD	-0.416748	CHEBI:57540	CHEBI:57540	high
RHEA:49612	CHEBI:57540	PHGDH	D-3-phosphoglycerate dehydrogenase OS=Mus musculus OX=10090 GN=Phgdh PE=1 SV=3	NAD	-0.416748	CHEBI:57540	CHEBI:57540	high
RHEA:21432	CHEBI:57540	PHGDH	D-3-phosphoglycerate dehydrogenase OS=Mus musculus OX=10090 GN=Phgdh PE=1 SV=3	NAD	-0.416748	CHEBI:57540	CHEBI:57540	high
RHEA:14329	CHEBI:29985	PSAT1	Phosphoserine aminotransferase OS=Mus musculus OX=10090 GN=Psat1 PE=1 SV=1	L-Glutamic acid	-0.416822	CHEBI:29985	CHEBI:29985	high
RHEA:16573	CHEBI:29985	PSAT1	Phosphoserine aminotransferase OS=Mus musculus OX=10090 GN=Psat1 PE=1 SV=1	L-Glutamic acid	-0.416822	CHEBI:29985	CHEBI:29985	high
RHEA:16065	CHEBI:16810	PHYH	Phytanoyl-CoA dioxygenase, peroxisomal OS=Mus musculus OX=10090 GN=Phyh PE=1 SV=1	alpha-Ketoglutarate	-0.420175	CHEBI:16810	CHEBI:16810	high
RHEA:44000	CHEBI:16810	PHYH	Phytanoyl-CoA dioxygenase, peroxisomal OS=Mus musculus OX=10090 GN=Phyh PE=1 SV=1	alpha-Ketoglutarate	-0.420175	CHEBI:16810	CHEBI:16810	high
RHEA:54596	CHEBI:16810	PHYH	Phytanoyl-CoA dioxygenase, peroxisomal OS=Mus musculus OX=10090 GN=Phyh PE=1 SV=1	alpha-Ketoglutarate	-0.420175	CHEBI:16810	CHEBI:16810	high
RHEA:54600	CHEBI:16810	PHYH	Phytanoyl-CoA dioxygenase, peroxisomal OS=Mus musculus OX=10090 GN=Phyh PE=1 SV=1	alpha-Ketoglutarate	-0.420175	CHEBI:16810	CHEBI:16810	high
RHEA:54604	CHEBI:16810	PHYH	Phytanoyl-CoA dioxygenase, peroxisomal OS=Mus musculus OX=10090 GN=Phyh PE=1 SV=1	alpha-Ketoglutarate	-0.420175	CHEBI:16810	CHEBI:16810	high
RHEA:54612	CHEBI:16810	PHYH	Phytanoyl-CoA dioxygenase, peroxisomal OS=Mus musculus OX=10090 GN=Phyh PE=1 SV=1	alpha-Ketoglutarate	-0.420175	CHEBI:16810	CHEBI:16810	high
RHEA:54616	CHEBI:16810	PHYH	Phytanoyl-CoA dioxygenase, peroxisomal OS=Mus musculus OX=10090 GN=Phyh PE=1 SV=1	alpha-Ketoglutarate	-0.420175	CHEBI:16810	CHEBI:16810	high
RHEA:54620	CHEBI:16810	PHYH	Phytanoyl-CoA dioxygenase, peroxisomal OS=Mus musculus OX=10090 GN=Phyh PE=1 SV=1	alpha-Ketoglutarate	-0.420175	CHEBI:16810	CHEBI:16810	high
RHEA:54624	CHEBI:16810	PHYH	Phytanoyl-CoA dioxygenase, peroxisomal OS=Mus musculus OX=10090 GN=Phyh PE=1 SV=1	alpha-Ketoglutarate	-0.420175	CHEBI:16810	CHEBI:16810	high
RHEA:54628	CHEBI:16810	PHYH	Phytanoyl-CoA dioxygenase, peroxisomal OS=Mus musculus OX=10090 GN=Phyh PE=1 SV=1	alpha-Ketoglutarate	-0.420175	CHEBI:16810	CHEBI:16810	high
RHEA:54632	CHEBI:16810	PHYH	Phytanoyl-CoA dioxygenase, peroxisomal OS=Mus musculus OX=10090 GN=Phyh PE=1 SV=1	alpha-Ketoglutarate	-0.420175	CHEBI:16810	CHEBI:16810	high
RHEA:55172	CHEBI:16810	PHYH	Phytanoyl-CoA dioxygenase, peroxisomal OS=Mus musculus OX=10090 GN=Phyh PE=1 SV=1	alpha-Ketoglutarate	-0.420175	CHEBI:16810	CHEBI:16810	high
RHEA:55176	CHEBI:16810	PHYH	Phytanoyl-CoA dioxygenase, peroxisomal OS=Mus musculus OX=10090 GN=Phyh PE=1 SV=1	alpha-Ketoglutarate	-0.420175	CHEBI:16810	CHEBI:16810	high
RHEA:55180	CHEBI:16810	PHYH	Phytanoyl-CoA dioxygenase, peroxisomal OS=Mus musculus OX=10090 GN=Phyh PE=1 SV=1	alpha-Ketoglutarate	-0.420175	CHEBI:16810	CHEBI:16810	high
RHEA:55184	CHEBI:16810	PHYH	Phytanoyl-CoA dioxygenase, peroxisomal OS=Mus musculus OX=10090 GN=Phyh PE=1 SV=1	alpha-Ketoglutarate	-0.420175	CHEBI:16810	CHEBI:16810	high
RHEA:55192	CHEBI:16810	PHYH	Phytanoyl-CoA dioxygenase, peroxisomal OS=Mus musculus OX=10090 GN=Phyh PE=1 SV=1	alpha-Ketoglutarate	-0.420175	CHEBI:16810	CHEBI:16810	high
RHEA:12653	CHEBI:15589	ME2	NAD-dependent malic enzyme, mitochondrial OS=Mus musculus OX=10090 GN=Me2 PE=1 SV=1	malate	-0.421879	CHEBI:15589	CHEBI:15589	high
RHEA:23632	CHEBI:16810	IDH3A	Isocitrate dehydrogenase [NAD] subunit alpha, mitochondrial OS=Mus musculus OX=10090 GN=Idh3a PE=1 SV=1	alpha-Ketoglutarate	-0.422989	CHEBI:16810	CHEBI:16810	high
RHEA:17101	CHEBI:16347	CES2C	Acylcarnitine hydrolase OS=Mus musculus OX=10090 GN=Ces2c PE=1 SV=1	L-Carnitine	-0.425035	CHEBI:16347	CHEBI:16347	high
RHEA:12977	CHEBI:57947	ALPL	Alkaline phosphatase, tissue-nonspecific isozyme OS=Mus musculus OX=10090 GN=Alpl PE=1 SV=2	Creatine	-0.427999	CHEBI:57947	CHEBI:57947	high	Creatine	0.392872	CHEBI:57947	CHEBI:57947	high
RHEA:29327	CHEBI:30031	SLC25A10	Mitochondrial dicarboxylate carrier OS=Mus musculus OX=10090 GN=Slc25a10 PE=1 SV=2	Succinate	-0.437291	CHEBI:30031	CHEBI:30031	high
RHEA:71627	CHEBI:30031	SLC25A10	Mitochondrial dicarboxylate carrier OS=Mus musculus OX=10090 GN=Slc25a10 PE=1 SV=2	Succinate	-0.437291	CHEBI:30031	CHEBI:30031	high
RHEA:71667	CHEBI:30031	SLC25A10	Mitochondrial dicarboxylate carrier OS=Mus musculus OX=10090 GN=Slc25a10 PE=1 SV=2	Succinate	-0.437291	CHEBI:30031	CHEBI:30031	high
RHEA:41716	CHEBI:33384	ENPP2	Isoform 3 of Ectonucleotide pyrophosphatase/phosphodiesterase family member 2 OS=Mus musculus OX=10090 GN=Enpp2	L-Serine	-0.438591	CHEBI:33384	CHEBI:33384	high
RHEA:38931	CHEBI:33384	ENPP2	Isoform 3 of Ectonucleotide pyrophosphatase/phosphodiesterase family member 2 OS=Mus musculus OX=10090 GN=Enpp2	L-Serine	-0.438591	CHEBI:33384	CHEBI:33384	high
RHEA:23532	CHEBI:456215	SLC27A5	Bile acyl-CoA synthetase OS=Mus musculus OX=10090 GN=Slc27a5 PE=1 SV=2	Adenosine 5'-monophosphate	-0.440183	CHEBI:456215	CHEBI:456215	high
RHEA:43764	CHEBI:456215	SLC27A5	Bile acyl-CoA synthetase OS=Mus musculus OX=10090 GN=Slc27a5 PE=1 SV=2	Adenosine 5'-monophosphate	-0.440183	CHEBI:456215	CHEBI:456215	high
RHEA:47128	CHEBI:456215	SLC27A5	Bile acyl-CoA synthetase OS=Mus musculus OX=10090 GN=Slc27a5 PE=1 SV=2	Adenosine 5'-monophosphate	-0.440183	CHEBI:456215	CHEBI:456215	high
RHEA:47136	CHEBI:456215	SLC27A5	Bile acyl-CoA synthetase OS=Mus musculus OX=10090 GN=Slc27a5 PE=1 SV=2	Adenosine 5'-monophosphate	-0.440183	CHEBI:456215	CHEBI:456215	high
RHEA:22976	CHEBI:456215	SLC27A5	Bile acyl-CoA synthetase OS=Mus musculus OX=10090 GN=Slc27a5 PE=1 SV=2	Adenosine 5'-monophosphate	-0.440183	CHEBI:456215	CHEBI:456215	high
RHEA:54536	CHEBI:456215	SLC27A5	Bile acyl-CoA synthetase OS=Mus musculus OX=10090 GN=Slc27a5 PE=1 SV=2	Adenosine 5'-monophosphate	-0.440183	CHEBI:456215	CHEBI:456215	high
RHEA:33639	CHEBI:456215	SLC27A5	Bile acyl-CoA synthetase OS=Mus musculus OX=10090 GN=Slc27a5 PE=1 SV=2	Adenosine 5'-monophosphate	-0.440183	CHEBI:456215	CHEBI:456215	high
RHEA:43748	CHEBI:456215	SLC27A5	Bile acyl-CoA synthetase OS=Mus musculus OX=10090 GN=Slc27a5 PE=1 SV=2	Adenosine 5'-monophosphate	-0.440183	CHEBI:456215	CHEBI:456215	high
RHEA:15421	CHEBI:456215	SLC27A5	Bile acyl-CoA synthetase OS=Mus musculus OX=10090 GN=Slc27a5 PE=1 SV=2	Adenosine 5'-monophosphate	-0.440183	CHEBI:456215	CHEBI:456215	high
RHEA:33615	CHEBI:456215	SLC27A5	Bile acyl-CoA synthetase OS=Mus musculus OX=10090 GN=Slc27a5 PE=1 SV=2	Adenosine 5'-monophosphate	-0.440183	CHEBI:456215	CHEBI:456215	high
RHEA:46208	CHEBI:456215	SLC27A5	Bile acyl-CoA synthetase OS=Mus musculus OX=10090 GN=Slc27a5 PE=1 SV=2	Adenosine 5'-monophosphate	-0.440183	CHEBI:456215	CHEBI:456215	high
RHEA:12540	CHEBI:57972	AARS1	Alanine--tRNA ligase, cytoplasmic OS=Mus musculus OX=10090 GN=Aars1 PE=1 SV=1	L-Alanine	-0.441137	CHEBI:57972	CHEBI:57972	high
RHEA:14329	CHEBI:57524	PSAT1	Phosphoserine aminotransferase OS=Mus musculus OX=10090 GN=Psat1 PE=1 SV=1	O-Phosphoserine	-0.441995	CHEBI:57524	CHEBI:57524	high
RHEA:17773	CHEBI:456215	CARS1	Cysteine--tRNA ligase, cytoplasmic OS=Mus musculus OX=10090 GN=Cars1 PE=1 SV=2	Adenosine 5'-monophosphate	-0.445018	CHEBI:456215	CHEBI:456215	high
RHEA:16185	CHEBI:57540	ALDH3B3	Aldehyde dehydrogenase family 3 member B3 OS=Mus musculus OX=10090 GN=Aldh3b3 PE=1 SV=1	NAD	-0.446082	CHEBI:57540	CHEBI:57540	high
RHEA:33739	CHEBI:57540	ALDH3B3	Aldehyde dehydrogenase family 3 member B3 OS=Mus musculus OX=10090 GN=Aldh3b3 PE=1 SV=1	NAD	-0.446082	CHEBI:57540	CHEBI:57540	high
RHEA:44100	CHEBI:57540	ALDH3B3	Aldehyde dehydrogenase family 3 member B3 OS=Mus musculus OX=10090 GN=Aldh3b3 PE=1 SV=1	NAD	-0.446082	CHEBI:57540	CHEBI:57540	high
RHEA:67256	CHEBI:17272	ALDH1A1	Retinal dehydrogenase 1 OS=Mus musculus OX=10090 GN=Aldh1a1 PE=1 SV=5	propionate	-0.453606	CHEBI:17272	CHEBI:17272	high
RHEA:17989	CHEBI:456216	TAOK3	Serine/threonine-protein kinase TAO3 OS=Mus musculus OX=10090 GN=Taok3 PE=1 SV=2	Adenosine 5'-diphosphate sodium salt	-0.455194	CHEBI:456216	CHEBI:456216	high
RHEA:46608	CHEBI:456216	TAOK3	Serine/threonine-protein kinase TAO3 OS=Mus musculus OX=10090 GN=Taok3 PE=1 SV=2	Adenosine 5'-diphosphate sodium salt	-0.455194	CHEBI:456216	CHEBI:456216	high
RHEA:16569	CHEBI:30031	PLOD3	Multifunctional procollagen lysine hydroxylase and glycosyltransferase LH3 OS=Mus musculus OX=10090 GN=Plod3 PE=1 SV=1	Succinate	-0.457756	CHEBI:30031	CHEBI:30031	high
RHEA:58224	CHEBI:57540	PARP14	Protein mono-ADP-ribosyltransferase PARP14 OS=Mus musculus OX=10090 GN=Parp14 PE=1 SV=3	NAD	-0.457934	CHEBI:57540	CHEBI:57540	high	NAD	-0.399814	CHEBI:57540	CHEBI:57540	high
RHEA:23536	CHEBI:58225	PGM2	Phosphoglucomutase-2 OS=Mus musculus OX=10090 GN=Pgm2 PE=1 SV=1	D-Glucose/Frucotose 6-phosphate	-0.461362	CHEBI:58225	CHEBI:58225	high
RHEA:16833	CHEBI:57925	GPX7	Glutathione peroxidase 7 OS=Mus musculus OX=10090 GN=Gpx7 PE=1 SV=1	L-Glutathione reduced	-0.462929	CHEBI:57925	CHEBI:57925	high
RHEA:15609	CHEBI:456215	PRPS1	Ribose-phosphate pyrophosphokinase 1 OS=Mus musculus OX=10090 GN=Prps1 PE=1 SV=4	Adenosine 5'-monophosphate	-0.467991	CHEBI:456215	CHEBI:456215	high
RHEA:18321	CHEBI:29985	BCAT1	Branched-chain-amino-acid aminotransferase, cytosolic OS=Mus musculus OX=10090 GN=Bcat1 PE=1 SV=2	L-Glutamic acid	-0.470472	CHEBI:29985	CHEBI:29985	high
RHEA:24801	CHEBI:29985	BCAT1	Branched-chain-amino-acid aminotransferase, cytosolic OS=Mus musculus OX=10090 GN=Bcat1 PE=1 SV=2	L-Glutamic acid	-0.470472	CHEBI:29985	CHEBI:29985	high
RHEA:24813	CHEBI:29985	BCAT1	Branched-chain-amino-acid aminotransferase, cytosolic OS=Mus musculus OX=10090 GN=Bcat1 PE=1 SV=2	L-Glutamic acid	-0.470472	CHEBI:29985	CHEBI:29985	high
RHEA:66724	CHEBI:58095	CNDP2	Cytosolic non-specific dipeptidase OS=Mus musculus OX=10090 GN=Cndp2 PE=1 SV=1	L-Phenylalanine	-0.480029	CHEBI:58095	CHEBI:58095	high
RHEA:12172	CHEBI:57634	GNPDA2	Glucosamine-6-phosphate isomerase 2 OS=Mus musculus OX=10090 GN=Gnpda2 PE=1 SV=1	D-Glucose/Frucotose 6-phosphate	-0.482328	CHEBI:57634	CHEBI:57634	high
RHEA:22892	CHEBI:57540	MTHFD2	Bifunctional methylenetetrahydrofolate dehydrogenase/cyclohydrolase, mitochondrial OS=Mus musculus OX=10090 GN=Mthfd2 PE=1 SV=1	NAD	-0.485903	CHEBI:57540	CHEBI:57540	high
RHEA:16833	CHEBI:57925	GPX1	Glutathione peroxidase 1 OS=Mus musculus OX=10090 GN=Gpx1 PE=1 SV=2	L-Glutathione reduced	-0.504333	CHEBI:57925	CHEBI:57925	high
RHEA:50708	CHEBI:57925	GPX1	Glutathione peroxidase 1 OS=Mus musculus OX=10090 GN=Gpx1 PE=1 SV=2	L-Glutathione reduced	-0.504333	CHEBI:57925	CHEBI:57925	high
RHEA:26426	CHEBI:29985	CTPS1	CTP synthase 1 OS=Mus musculus OX=10090 GN=Ctps1 PE=1 SV=2	L-Glutamic acid	-0.504414	CHEBI:29985	CHEBI:29985	high
RHEA:12653	CHEBI:57540	ME2	NAD-dependent malic enzyme, mitochondrial OS=Mus musculus OX=10090 GN=Me2 PE=1 SV=1	NAD	-0.510343	CHEBI:57540	CHEBI:57540	high
RHEA:18945	CHEBI:30031	P4HA2	Prolyl 4-hydroxylase subunit alpha-2 OS=Mus musculus OX=10090 GN=P4ha2 PE=1 SV=1	Succinate	-0.524166	CHEBI:30031	CHEBI:30031	high
RHEA:67360	CHEBI:57926	CNDP2	Cytosolic non-specific dipeptidase OS=Mus musculus OX=10090 GN=Cndp2 PE=1 SV=1	L-Threonine	-0.527183	CHEBI:57926	CHEBI:57926	high
RHEA:67364	CHEBI:57926	CNDP2	Cytosolic non-specific dipeptidase OS=Mus musculus OX=10090 GN=Cndp2 PE=1 SV=1	L-Threonine	-0.527183	CHEBI:57926	CHEBI:57926	high
RHEA:67372	CHEBI:57926	CNDP2	Cytosolic non-specific dipeptidase OS=Mus musculus OX=10090 GN=Cndp2 PE=1 SV=1	L-Threonine	-0.527183	CHEBI:57926	CHEBI:57926	high
RHEA:16301	CHEBI:57540	IL1R1	Interleukin-1 receptor type 1 OS=Mus musculus OX=10090 GN=Il1r1 PE=1 SV=1	NAD	-0.529183	CHEBI:57540	CHEBI:57540	high
RHEA:17053	CHEBI:57634	TALDO1	Transaldolase OS=Mus musculus OX=10090 GN=Taldo1 PE=1 SV=2	D-Glucose/Frucotose 6-phosphate	-0.532846	CHEBI:57634	CHEBI:57634	high
RHEA:33031	CHEBI:57540	SORD	Sorbitol dehydrogenase OS=Mus musculus OX=10090 GN=Sord PE=1 SV=3	NAD	-0.535242	CHEBI:57540	CHEBI:57540	high
RHEA:48760	CHEBI:57540	SORD	Sorbitol dehydrogenase OS=Mus musculus OX=10090 GN=Sord PE=1 SV=3	NAD	-0.535242	CHEBI:57540	CHEBI:57540	high
RHEA:20433	CHEBI:57540	SORD	Sorbitol dehydrogenase OS=Mus musculus OX=10090 GN=Sord PE=1 SV=3	NAD	-0.535242	CHEBI:57540	CHEBI:57540	high
RHEA:20053	CHEBI:57540	SORD	Sorbitol dehydrogenase OS=Mus musculus OX=10090 GN=Sord PE=1 SV=3	NAD	-0.535242	CHEBI:57540	CHEBI:57540	high
RHEA:24340	CHEBI:57540	SORD	Sorbitol dehydrogenase OS=Mus musculus OX=10090 GN=Sord PE=1 SV=3	NAD	-0.535242	CHEBI:57540	CHEBI:57540	high
RHEA:10160	CHEBI:57540	SORD	Sorbitol dehydrogenase OS=Mus musculus OX=10090 GN=Sord PE=1 SV=3	NAD	-0.535242	CHEBI:57540	CHEBI:57540	high
RHEA:46680	CHEBI:57540	CYB5R3	NADH-cytochrome b5 reductase 3 OS=Mus musculus OX=10090 GN=Cyb5r3 PE=1 SV=3	NAD	-0.536941	CHEBI:57540	CHEBI:57540	high
RHEA:16833	CHEBI:58297	GPX7	Glutathione peroxidase 7 OS=Mus musculus OX=10090 GN=Gpx7 PE=1 SV=1	Oxidised glutathione	-0.552212	CHEBI:58297	CHEBI:58297	high
RHEA:22872	CHEBI:30031	P3H1	Prolyl 3-hydroxylase 1 OS=Mus musculus OX=10090 GN=P3h1 PE=1 SV=2	Succinate	-0.553688	CHEBI:30031	CHEBI:30031	high
RHEA:17313	CHEBI:57595	HARS1	Histidine--tRNA ligase, cytoplasmic OS=Mus musculus OX=10090 GN=Hars1 PE=1 SV=2	L-Histidine	-0.560161	CHEBI:57595	CHEBI:57595	high
RHEA:67380	CHEBI:57972	CNDP2	Cytosolic non-specific dipeptidase OS=Mus musculus OX=10090 GN=Cndp2 PE=1 SV=1	L-Alanine	-0.647061	CHEBI:57972	CHEBI:57972	high
RHEA:67364	CHEBI:33384	CNDP2	Cytosolic non-specific dipeptidase OS=Mus musculus OX=10090 GN=Cndp2 PE=1 SV=1	L-Serine	-0.651625	CHEBI:33384	CHEBI:33384	high
RHEA:67372	CHEBI:33384	CNDP2	Cytosolic non-specific dipeptidase OS=Mus musculus OX=10090 GN=Cndp2 PE=1 SV=1	L-Serine	-0.651625	CHEBI:33384	CHEBI:33384	high
RHEA:11184	CHEBI:11892	UPB1	Beta-ureidopropionase OS=Mus musculus OX=10090 GN=Upb1 PE=1 SV=1						3-Ureidopropionic acid	-0.512648	CHEBI:11892	CHEBI:11892	high
RHEA:12653	CHEBI:15361	ME2	NAD-dependent malic enzyme, mitochondrial OS=Mus musculus OX=10090 GN=Me2 PE=1 SV=1						Pyruvate	0.262977	CHEBI:15361	CHEBI:15361	high
RHEA:15641	CHEBI:15361	ME2	NAD-dependent malic enzyme, mitochondrial OS=Mus musculus OX=10090 GN=Me2 PE=1 SV=1						Pyruvate	0.262977	CHEBI:15361	CHEBI:15361	high
RHEA:40671	CHEBI:15361	RIDA	2-iminobutanoate/2-iminopropanoate deaminase OS=Mus musculus OX=10090 GN=Rida PE=1 SV=3						Pyruvate	-0.301712	CHEBI:15361	CHEBI:15361	high
RHEA:18253	CHEBI:15361	ME3	NADP-dependent malic enzyme, mitochondrial OS=Mus musculus OX=10090 GN=Me3 PE=1 SV=2						Pyruvate	0.31372	CHEBI:15361	CHEBI:15361	high
RHEA:15641	CHEBI:15361	ME3	NADP-dependent malic enzyme, mitochondrial OS=Mus musculus OX=10090 GN=Me3 PE=1 SV=2						Pyruvate	0.31372	CHEBI:15361	CHEBI:15361	high
RHEA:24248	CHEBI:15361	AGXT2	Alanine--glyoxylate aminotransferase 2, mitochondrial OS=Mus musculus OX=10090 GN=Agxt2 PE=1 SV=1						Pyruvate	-0.250887	CHEBI:15361	CHEBI:15361	high
RHEA:18393	CHEBI:15361	AGXT2	Alanine--glyoxylate aminotransferase 2, mitochondrial OS=Mus musculus OX=10090 GN=Agxt2 PE=1 SV=1						Pyruvate	-0.250887	CHEBI:15361	CHEBI:15361	high
RHEA:28206	CHEBI:16450	TK2	Thymidine kinase 2, mitochondrial OS=Mus musculus OX=10090 GN=Tk2 PE=1 SV=2						2'-Deoxyuridine	-0.323598	CHEBI:16450	CHEBI:16450	high
RHEA:23444	CHEBI:16651	LDHA	L-lactate dehydrogenase A chain OS=Mus musculus OX=10090 GN=Ldha PE=1 SV=3						L-(+)-Lactate	-0.413177	CHEBI:16651	CHEBI:16651	high
RHEA:72183	CHEBI:16737	SLC47A1	Multidrug and toxin extrusion protein 1 OS=Mus musculus OX=10090 GN=Slc47a1 PE=1 SV=2						Creatinine	-0.293466	CHEBI:16737	CHEBI:16737	high
RHEA:21824	CHEBI:16810	GOT1	Aspartate aminotransferase, cytoplasmic OS=Mus musculus OX=10090 GN=Got1 PE=1 SV=3						alpha-Ketoglutarate	-0.335911	CHEBI:16810	CHEBI:16810	high
RHEA:17441	CHEBI:16810	GOT1	Aspartate aminotransferase, cytoplasmic OS=Mus musculus OX=10090 GN=Got1 PE=1 SV=3						alpha-Ketoglutarate	-0.335911	CHEBI:16810	CHEBI:16810	high
RHEA:70223	CHEBI:16810	GOT1	Aspartate aminotransferase, cytoplasmic OS=Mus musculus OX=10090 GN=Got1 PE=1 SV=3						alpha-Ketoglutarate	-0.335911	CHEBI:16810	CHEBI:16810	high
RHEA:70295	CHEBI:16810	GOT1	Aspartate aminotransferase, cytoplasmic OS=Mus musculus OX=10090 GN=Got1 PE=1 SV=3						alpha-Ketoglutarate	-0.335911	CHEBI:16810	CHEBI:16810	high
RHEA:19373	CHEBI:16810	AASS	Alpha-aminoadipic semialdehyde synthase, mitochondrial OS=Mus musculus OX=10090 GN=Aass PE=1 SV=1						alpha-Ketoglutarate	-0.334546	CHEBI:16810	CHEBI:16810	high
RHEA:71947	CHEBI:16953	SLC13A3	Solute carrier family 13 member 3 OS=Mus musculus OX=10090 GN=Slc13a3 PE=1 SV=1						N-Acetyl-L-aspartic acid	0.330745	CHEBI:16953	CHEBI:16953	high
RHEA:24670	CHEBI:17368	XDH	Xanthine dehydrogenase/oxidase OS=Mus musculus OX=10090 GN=Xdh PE=1 SV=5						Hypoxanthine	-0.404608	CHEBI:17368	CHEBI:17368	high
RHEA:16069	CHEBI:17562	CDA	Cytidine deaminase OS=Mus musculus OX=10090 GN=Cda PE=1 SV=2						Cytidine	-0.296157	CHEBI:17562	CHEBI:17562	high
RHEA:29367	CHEBI:17562	NT5C3B	7-methylguanosine phosphate-specific 5'-nucleotidase OS=Mus musculus OX=10090 GN=Nt5c3b PE=1 SV=3						Cytidine	0.250469	CHEBI:17562	CHEBI:17562	high
RHEA:29367	CHEBI:17562	NT5C3A	Cytosolic 5'-nucleotidase 3A OS=Mus musculus OX=10090 GN=Nt5c3a PE=1 SV=4						Cytidine	0.340474	CHEBI:17562	CHEBI:17562	high
RHEA:16669	CHEBI:17712	XDH	Xanthine dehydrogenase/oxidase OS=Mus musculus OX=10090 GN=Xdh PE=1 SV=5						Xanthine	-0.347229	CHEBI:17712	CHEBI:17712	high
RHEA:24670	CHEBI:17712	XDH	Xanthine dehydrogenase/oxidase OS=Mus musculus OX=10090 GN=Xdh PE=1 SV=5						Xanthine	-0.347229	CHEBI:17712	CHEBI:17712	high
RHEA:21132	CHEBI:17712	XDH	Xanthine dehydrogenase/oxidase OS=Mus musculus OX=10090 GN=Xdh PE=1 SV=5						Xanthine	-0.347229	CHEBI:17712	CHEBI:17712	high
RHEA:19129	CHEBI:17748	TK2	Thymidine kinase 2, mitochondrial OS=Mus musculus OX=10090 GN=Tk2 PE=1 SV=2						Thymidine	-0.323743	CHEBI:17748	CHEBI:17748	high
RHEA:16037	CHEBI:17748	TYMP	Thymidine phosphorylase OS=Mus musculus OX=10090 GN=Tymp PE=2 SV=1						Thymidine	-0.806123	CHEBI:17748	CHEBI:17748	high
RHEA:16037	CHEBI:17821	TYMP	Thymidine phosphorylase OS=Mus musculus OX=10090 GN=Tymp PE=2 SV=1						Thymine	-0.38463	CHEBI:17821	CHEBI:17821	high
RHEA:12484	CHEBI:18254	NT5C3B	7-methylguanosine phosphate-specific 5'-nucleotidase OS=Mus musculus OX=10090 GN=Nt5c3b PE=1 SV=3						S-(5'-Adenosyl)-L-homocysteine	-0.289059	CHEBI:16680	CHEBI:18254	medium
RHEA:46148	CHEBI:18274	SAMHD1	Deoxynucleoside triphosphate triphosphohydrolase SAMHD1 OS=Mus musculus OX=10090 GN=Samhd1 PE=1 SV=3						Thymidine	0.391583	CHEBI:17748	CHEBI:18274	medium
RHEA:12044	CHEBI:28868	AADAC	Arylacetamide deacetylase OS=Mus musculus OX=10090 GN=Aadac PE=1 SV=3						Butyric acid	-0.277519	CHEBI:17968	CHEBI:28868	medium
RHEA:21164	CHEBI:29067	CES1E	Carboxylesterase 1E OS=Mus musculus OX=10090 GN=Ces1e PE=1 SV=1						Guanidineacetic acid	-0.361335	CHEBI:131444	CHEBI:29067	medium
RHEA:70699	CHEBI:29985	SLC1A2	Excitatory amino acid transporter 2 OS=Mus musculus OX=10090 GN=Slc1a2 PE=1 SV=1						L-Glutamic acid	0.252603	CHEBI:29985	CHEBI:29985	high
RHEA:21824	CHEBI:29991	GOT1	Aspartate aminotransferase, cytoplasmic OS=Mus musculus OX=10090 GN=Got1 PE=1 SV=3						L-Aspartic acid	-0.249286	CHEBI:29991	CHEBI:29991	high
RHEA:40815	CHEBI:30245	PLAAT3	Isoform 2 of Phospholipase A and acyltransferase 3 OS=Mus musculus OX=10090 GN=Plaat3						linoleic acid	0.324375	CHEBI:30245	CHEBI:30245	high
RHEA:40811	CHEBI:30245	PLAAT3	Isoform 2 of Phospholipase A and acyltransferase 3 OS=Mus musculus OX=10090 GN=Plaat3						linoleic acid	0.324375	CHEBI:30245	CHEBI:30245	high
RHEA:56428	CHEBI:30245	PLAAT3	Isoform 2 of Phospholipase A and acyltransferase 3 OS=Mus musculus OX=10090 GN=Plaat3						linoleic acid	0.324375	CHEBI:30245	CHEBI:30245	high
RHEA:62632	CHEBI:30879	PRDX6	Peroxiredoxin-6 OS=Mus musculus OX=10090 GN=Prdx6 PE=1 SV=3						fructose/galactose/glucose	0.29517	CHEBI:37714	CHEBI:30879	medium
RHEA:15017	CHEBI:30879	IAP	IgE-binding protein OS=Mus musculus OX=10090 GN=Iap PE=2 SV=1						fructose/galactose/glucose	0.370514	CHEBI:37714	CHEBI:30879	medium
RHEA:17149	CHEBI:30879	CYP2C29	Cytochrome P450 2C29 OS=Mus musculus OX=10090 GN=Cyp2c29 PE=1 SV=2						fructose/galactose/glucose	0.252984	CHEBI:37714	CHEBI:30879	medium
RHEA:67124	CHEBI:30879	SESN3	Sestrin-3 OS=Mus musculus OX=10090 GN=Sesn3 PE=1 SV=1						CDP-ethanolamine	-0.301802	CHEBI:16732	CHEBI:30879	medium
RHEA:17149	CHEBI:30879	CYP2A12	Cytochrome P450 2A12 OS=Mus musculus OX=10090 GN=Cyp2a12 PE=1 SV=2						fructose/galactose/glucose	0.25235	CHEBI:37714	CHEBI:30879	medium
RHEA:17149	CHEBI:30879	CYP2C38	Cytochrome P450 2C38 OS=Mus musculus OX=10090 GN=Cyp2c38 PE=2 SV=2						fructose/galactose/glucose	0.279036	CHEBI:37714	CHEBI:30879	medium
RHEA:21164	CHEBI:30879	CES1E	Carboxylesterase 1E OS=Mus musculus OX=10090 GN=Ces1e PE=1 SV=1						CDP-ethanolamine	-0.334855	CHEBI:16732	CHEBI:30879	medium
RHEA:24020	CHEBI:32682	ASL	Argininosuccinate lyase OS=Mus musculus OX=10090 GN=Asl PE=1 SV=1						L-Arginine	-0.312259	CHEBI:32682	CHEBI:32682	high
RHEA:32143	CHEBI:32682	SLC7A2	Isoform 2 of Cationic amino acid transporter 2 OS=Mus musculus OX=10090 GN=Slc7a2						L-Arginine	-0.318252	CHEBI:32682	CHEBI:32682	high
RHEA:21164	CHEBI:33308	CES1E	Carboxylesterase 1E OS=Mus musculus OX=10090 GN=Ces1e PE=1 SV=1						vitamin C	-0.302825	CHEBI:29073	CHEBI:33308	medium
RHEA:35031	CHEBI:33384	SFXN1	Sideroflexin-1 OS=Mus musculus OX=10090 GN=Sfxn1 PE=1 SV=3						L-Serine	-0.285574	CHEBI:33384	CHEBI:33384	high
RHEA:19169	CHEBI:33384	SDS	L-serine dehydratase/L-threonine deaminase OS=Mus musculus OX=10090 GN=Sds PE=1 SV=3						L-Serine	-0.270224	CHEBI:33384	CHEBI:33384	high
RHEA:28987	CHEBI:35418	SLC17A5	Sialin OS=Mus musculus OX=10090 GN=Slc17a5 PE=1 SV=2						N-Acetylneuraminic acid	0.261474	CHEBI:35418	CHEBI:35418	high
RHEA:47832	CHEBI:35418	NEU2	Sialidase-2 OS=Mus musculus OX=10090 GN=Neu2 PE=1 SV=1						N-Acetylneuraminic acid	-0.291368	CHEBI:35418	CHEBI:35418	high
RHEA:47872	CHEBI:35418	NEU2	Sialidase-2 OS=Mus musculus OX=10090 GN=Neu2 PE=1 SV=1						N-Acetylneuraminic acid	-0.291368	CHEBI:35418	CHEBI:35418	high
RHEA:47828	CHEBI:35418	NEU2	Sialidase-2 OS=Mus musculus OX=10090 GN=Neu2 PE=1 SV=1						N-Acetylneuraminic acid	-0.291368	CHEBI:35418	CHEBI:35418	high
RHEA:47876	CHEBI:35418	NEU2	Sialidase-2 OS=Mus musculus OX=10090 GN=Neu2 PE=1 SV=1						N-Acetylneuraminic acid	-0.291368	CHEBI:35418	CHEBI:35418	high
RHEA:48120	CHEBI:35418	NEU2	Sialidase-2 OS=Mus musculus OX=10090 GN=Neu2 PE=1 SV=1						N-Acetylneuraminic acid	-0.291368	CHEBI:35418	CHEBI:35418	high
RHEA:48136	CHEBI:35418	NEU2	Sialidase-2 OS=Mus musculus OX=10090 GN=Neu2 PE=1 SV=1						N-Acetylneuraminic acid	-0.291368	CHEBI:35418	CHEBI:35418	high
RHEA:48172	CHEBI:35418	NEU2	Sialidase-2 OS=Mus musculus OX=10090 GN=Neu2 PE=1 SV=1						N-Acetylneuraminic acid	-0.291368	CHEBI:35418	CHEBI:35418	high
RHEA:47852	CHEBI:35418	NEU2	Sialidase-2 OS=Mus musculus OX=10090 GN=Neu2 PE=1 SV=1						N-Acetylneuraminic acid	-0.291368	CHEBI:35418	CHEBI:35418	high
RHEA:64640	CHEBI:35418	NEU2	Sialidase-2 OS=Mus musculus OX=10090 GN=Neu2 PE=1 SV=1						N-Acetylneuraminic acid	-0.291368	CHEBI:35418	CHEBI:35418	high
RHEA:12404	CHEBI:4167	B4GALT1	Beta-1,4-galactosyltransferase 1 OS=Mus musculus OX=10090 GN=B4galt1 PE=1 SV=1						fructose/galactose/glucose	-0.347418	CHEBI:4167	CHEBI:4167	high
RHEA:13729	CHEBI:456215	TKFC	Triokinase/FMN cyclase OS=Mus musculus OX=10090 GN=Tkfc PE=1 SV=1						Adenosine 5'-monophosphate	-0.308483	CHEBI:456215	CHEBI:456215	high
RHEA:23176	CHEBI:456215	ACSS2	Acetyl-coenzyme A synthetase, cytoplasmic OS=Mus musculus OX=10090 GN=Acss2 PE=1 SV=2						Adenosine 5'-monophosphate	-0.259117	CHEBI:456215	CHEBI:456215	high
RHEA:20373	CHEBI:456215	ACSS2	Acetyl-coenzyme A synthetase, cytoplasmic OS=Mus musculus OX=10090 GN=Acss2 PE=1 SV=2						Adenosine 5'-monophosphate	-0.259117	CHEBI:456215	CHEBI:456215	high
RHEA:16117	CHEBI:456215	AACS	Acetoacetyl-CoA synthetase OS=Mus musculus OX=10090 GN=Aacs PE=1 SV=1						Adenosine 5'-monophosphate	-0.445345	CHEBI:456215	CHEBI:456215	high
RHEA:19513	CHEBI:46911	OTC	Ornithine carbamoyltransferase, mitochondrial OS=Mus musculus OX=10090 GN=Otc PE=1 SV=1						Ornithine	0.273224	CHEBI:46911	CHEBI:46911	high
RHEA:25160	CHEBI:46911	OAT	Ornithine aminotransferase, mitochondrial OS=Mus musculus OX=10090 GN=Oat PE=1 SV=1						Ornithine	-0.381526	CHEBI:46911	CHEBI:46911	high
RHEA:13877	CHEBI:46911	OAT	Ornithine aminotransferase, mitochondrial OS=Mus musculus OX=10090 GN=Oat PE=1 SV=1						Ornithine	-0.381526	CHEBI:46911	CHEBI:46911	high
RHEA:22000	CHEBI:53455	DHDH	Trans-1,2-dihydrobenzene-1,2-diol dehydrogenase OS=Mus musculus OX=10090 GN=Dhdh PE=1 SV=1						xylose/ribose/arabinose	0.341357	CHEBI:28518	CHEBI:53455	medium
RHEA:54424	CHEBI:57540	TNKS	Poly [ADP-ribose] polymerase tankyrase-1 OS=Mus musculus OX=10090 GN=Tnks PE=1 SV=1						NAD	-0.371706	CHEBI:57540	CHEBI:57540	high
RHEA:58224	CHEBI:57540	TNKS	Poly [ADP-ribose] polymerase tankyrase-1 OS=Mus musculus OX=10090 GN=Tnks PE=1 SV=1						NAD	-0.371706	CHEBI:57540	CHEBI:57540	high
RHEA:10736	CHEBI:57540	ADH5	Alcohol dehydrogenase class-3 OS=Mus musculus OX=10090 GN=Adh5 PE=1 SV=3						NAD	0.301366	CHEBI:57540	CHEBI:57540	high
RHEA:10740	CHEBI:57540	ADH5	Alcohol dehydrogenase class-3 OS=Mus musculus OX=10090 GN=Adh5 PE=1 SV=3						NAD	0.301366	CHEBI:57540	CHEBI:57540	high
RHEA:19985	CHEBI:57540	ADH5	Alcohol dehydrogenase class-3 OS=Mus musculus OX=10090 GN=Adh5 PE=1 SV=3						NAD	0.301366	CHEBI:57540	CHEBI:57540	high
RHEA:39803	CHEBI:57540	ADH5	Alcohol dehydrogenase class-3 OS=Mus musculus OX=10090 GN=Adh5 PE=1 SV=3						NAD	0.301366	CHEBI:57540	CHEBI:57540	high
RHEA:39799	CHEBI:57540	ADH5	Alcohol dehydrogenase class-3 OS=Mus musculus OX=10090 GN=Adh5 PE=1 SV=3						NAD	0.301366	CHEBI:57540	CHEBI:57540	high
RHEA:11876	CHEBI:57540	HPGD	15-hydroxyprostaglandin dehydrogenase [NAD(+)] OS=Mus musculus OX=10090 GN=Hpgd PE=1 SV=1						NAD	0.274149	CHEBI:57540	CHEBI:57540	high
RHEA:23260	CHEBI:57540	HPGD	15-hydroxyprostaglandin dehydrogenase [NAD(+)] OS=Mus musculus OX=10090 GN=Hpgd PE=1 SV=1						NAD	0.274149	CHEBI:57540	CHEBI:57540	high
RHEA:48640	CHEBI:57540	HPGD	15-hydroxyprostaglandin dehydrogenase [NAD(+)] OS=Mus musculus OX=10090 GN=Hpgd PE=1 SV=1						NAD	0.274149	CHEBI:57540	CHEBI:57540	high
RHEA:41572	CHEBI:57540	HPGD	15-hydroxyprostaglandin dehydrogenase [NAD(+)] OS=Mus musculus OX=10090 GN=Hpgd PE=1 SV=1						NAD	0.274149	CHEBI:57540	CHEBI:57540	high
RHEA:41596	CHEBI:57540	HPGD	15-hydroxyprostaglandin dehydrogenase [NAD(+)] OS=Mus musculus OX=10090 GN=Hpgd PE=1 SV=1						NAD	0.274149	CHEBI:57540	CHEBI:57540	high
RHEA:41263	CHEBI:57540	HPGD	15-hydroxyprostaglandin dehydrogenase [NAD(+)] OS=Mus musculus OX=10090 GN=Hpgd PE=1 SV=1						NAD	0.274149	CHEBI:57540	CHEBI:57540	high
RHEA:16477	CHEBI:57540	HPGD	15-hydroxyprostaglandin dehydrogenase [NAD(+)] OS=Mus musculus OX=10090 GN=Hpgd PE=1 SV=1						NAD	0.274149	CHEBI:57540	CHEBI:57540	high
RHEA:48952	CHEBI:57540	HPGD	15-hydroxyprostaglandin dehydrogenase [NAD(+)] OS=Mus musculus OX=10090 GN=Hpgd PE=1 SV=1						NAD	0.274149	CHEBI:57540	CHEBI:57540	high
RHEA:49244	CHEBI:57540	HPGD	15-hydroxyprostaglandin dehydrogenase [NAD(+)] OS=Mus musculus OX=10090 GN=Hpgd PE=1 SV=1						NAD	0.274149	CHEBI:57540	CHEBI:57540	high
RHEA:50124	CHEBI:57540	HPGD	15-hydroxyprostaglandin dehydrogenase [NAD(+)] OS=Mus musculus OX=10090 GN=Hpgd PE=1 SV=1						NAD	0.274149	CHEBI:57540	CHEBI:57540	high
RHEA:50128	CHEBI:57540	HPGD	15-hydroxyprostaglandin dehydrogenase [NAD(+)] OS=Mus musculus OX=10090 GN=Hpgd PE=1 SV=1						NAD	0.274149	CHEBI:57540	CHEBI:57540	high
RHEA:53584	CHEBI:57540	HPGD	15-hydroxyprostaglandin dehydrogenase [NAD(+)] OS=Mus musculus OX=10090 GN=Hpgd PE=1 SV=1						NAD	0.274149	CHEBI:57540	CHEBI:57540	high
RHEA:53588	CHEBI:57540	HPGD	15-hydroxyprostaglandin dehydrogenase [NAD(+)] OS=Mus musculus OX=10090 GN=Hpgd PE=1 SV=1						NAD	0.274149	CHEBI:57540	CHEBI:57540	high
RHEA:24520	CHEBI:57540	AASS	Alpha-aminoadipic semialdehyde synthase, mitochondrial OS=Mus musculus OX=10090 GN=Aass PE=1 SV=1						NAD	0.249788	CHEBI:57540	CHEBI:57540	high
RHEA:14993	CHEBI:57560	FASN	Fatty acid synthase OS=Mus musculus OX=10090 GN=Fasn PE=1 SV=2						Eladic/oleic/petroselinic acid	0.264548	CHEBI:32375	CHEBI:57560	medium
RHEA:74319	CHEBI:57589	SLC22A1	Solute carrier family 22 member 1 OS=Mus musculus OX=10090 GN=Slc22a1 PE=1 SV=2						Acetyl-L-carnitine	-0.37927	CHEBI:57589	CHEBI:57589	high
RHEA:16109	CHEBI:57634	PFKM	Isoform 3 of ATP-dependent 6-phosphofructokinase, muscle type OS=Mus musculus OX=10090 GN=Pfkm						D-Glucose/Frucotose 6-phosphate	0.263748	CHEBI:57634	CHEBI:57634	high
RHEA:26381	CHEBI:57706	AKR7A2	Aflatoxin B1 aldehyde reductase member 2 OS=Mus musculus OX=10090 GN=Akr7a2 PE=1 SV=3						Succinate semialdehyde	0.255819	CHEBI:57706	CHEBI:57706	high
RHEA:23352	CHEBI:57706	ABAT	4-aminobutyrate aminotransferase, mitochondrial OS=Mus musculus OX=10090 GN=Abat PE=1 SV=1						Succinate semialdehyde	0.338945	CHEBI:57706	CHEBI:57706	high
RHEA:10656	CHEBI:57742	GAMT	Isoform 2 of Guanidinoacetate N-methyltransferase OS=Mus musculus OX=10090 GN=Gamt						Guanidineacetic acid	-0.33545	CHEBI:57742	CHEBI:57742	high
RHEA:68240	CHEBI:57844	SLC38A4	Sodium-coupled neutral amino acid transporter 4 OS=Mus musculus OX=10090 GN=Slc38a4 PE=1 SV=1						L-Methionine	-0.261411	CHEBI:57844	CHEBI:57844	high
RHEA:69819	CHEBI:57853	FMO1	Dimethylaniline monooxygenase [N-oxide-forming] 1 OS=Mus musculus OX=10090 GN=Fmo1 PE=1 SV=1						Hypotaurine	-0.323593	CHEBI:57853	CHEBI:57853	high
RHEA:74111	CHEBI:57853	FMO1	Dimethylaniline monooxygenase [N-oxide-forming] 1 OS=Mus musculus OX=10090 GN=Fmo1 PE=1 SV=1						Hypotaurine	-0.323593	CHEBI:57853	CHEBI:57853	high
RHEA:16877	CHEBI:57853	GADL1	Acidic amino acid decarboxylase GADL1 OS=Mus musculus OX=10090 GN=Gadl1 PE=1 SV=3						Hypotaurine	0.559875	CHEBI:57853	CHEBI:57853	high
RHEA:16877	CHEBI:57853	CSAD	Cysteine sulfinic acid decarboxylase OS=Mus musculus OX=10090 GN=Csad PE=1 SV=1						Hypotaurine	0.541877	CHEBI:57853	CHEBI:57853	high
RHEA:21708	CHEBI:57856	AHCY	Adenosylhomocysteinase OS=Mus musculus OX=10090 GN=Ahcy PE=1 SV=3						S-(5'-Adenosyl)-L-homocysteine	0.332947	CHEBI:57856	CHEBI:57856	high
RHEA:13681	CHEBI:57856	DNMT1	DNA (cytosine-5)-methyltransferase 1 OS=Mus musculus OX=10090 GN=Dnmt1 PE=1 SV=5						S-(5'-Adenosyl)-L-homocysteine	-0.311512	CHEBI:57856	CHEBI:57856	high
RHEA:23884	CHEBI:57856	NNMT	Nicotinamide N-methyltransferase OS=Mus musculus OX=10090 GN=Nnmt PE=1 SV=1						S-(5'-Adenosyl)-L-homocysteine	0.263815	CHEBI:57856	CHEBI:57856	high
RHEA:47792	CHEBI:57856	NOP2	Probable 28S rRNA (cytosine-C(5))-methyltransferase OS=Mus musculus OX=10090 GN=Nop2 PE=1 SV=1						S-(5'-Adenosyl)-L-homocysteine	-0.311112	CHEBI:57856	CHEBI:57856	high
RHEA:19937	CHEBI:57856	GNMT	Glycine N-methyltransferase OS=Mus musculus OX=10090 GN=Gnmt PE=1 SV=3						S-(5'-Adenosyl)-L-homocysteine	0.305645	CHEBI:57856	CHEBI:57856	high
RHEA:48628	CHEBI:57856	FTSJ3	pre-rRNA 2'-O-ribose RNA methyltransferase FTSJ3 OS=Mus musculus OX=10090 GN=Ftsj3 PE=1 SV=1						S-(5'-Adenosyl)-L-homocysteine	-0.2707	CHEBI:57856	CHEBI:57856	high
RHEA:58956	CHEBI:57856	FTSJ3	pre-rRNA 2'-O-ribose RNA methyltransferase FTSJ3 OS=Mus musculus OX=10090 GN=Ftsj3 PE=1 SV=1						S-(5'-Adenosyl)-L-homocysteine	-0.2707	CHEBI:57856	CHEBI:57856	high
RHEA:47788	CHEBI:57856	NOP2	Probable 28S rRNA (cytosine-C(5))-methyltransferase OS=Mus musculus OX=10090 GN=Nop2 PE=1 SV=1						S-(5'-Adenosyl)-L-homocysteine	-0.311112	CHEBI:57856	CHEBI:57856	high
RHEA:17157	CHEBI:57947	CKM	Creatine kinase M-type OS=Mus musculus OX=10090 GN=Ckm PE=1 SV=1						Creatine	0.469212	CHEBI:57947	CHEBI:57947	high
RHEA:17157	CHEBI:57947	CKMT2	Creatine kinase S-type, mitochondrial OS=Mus musculus OX=10090 GN=Ckmt2 PE=1 SV=1						Creatine	0.345195	CHEBI:57947	CHEBI:57947	high
RHEA:21016	CHEBI:58048	ASPG	60 kDa lysophospholipase OS=Mus musculus OX=10090 GN=Aspg PE=1 SV=1						L-Asparagine	-0.318098	CHEBI:58048	CHEBI:58048	high
RHEA:24592	CHEBI:58190	PCYT2	Ethanolamine-phosphate cytidylyltransferase OS=Mus musculus OX=10090 GN=Pcyt2 PE=1 SV=1						O-Phosphorylethanolamine	-0.501264	CHEBI:58190	CHEBI:58190	high
RHEA:13069	CHEBI:58190	CHKB	Choline/ethanolamine kinase OS=Mus musculus OX=10090 GN=Chkb PE=1 SV=3						O-Phosphorylethanolamine	-0.284844	CHEBI:58190	CHEBI:58190	high
RHEA:21708	CHEBI:58199	AHCY	Adenosylhomocysteinase OS=Mus musculus OX=10090 GN=Ahcy PE=1 SV=3						Homocysteine	-0.30588	CHEBI:58199	CHEBI:58199	high
RHEA:52512	CHEBI:58375	PRODH2	Hydroxyproline dehydrogenase OS=Mus musculus OX=10090 GN=Prodh2 PE=1 SV=1						trans-4-Hydroxy-L-proline	-0.440997	CHEBI:58375	CHEBI:58375	high
RHEA:41732	CHEBI:58601	PYGL	Glycogen phosphorylase, liver form OS=Mus musculus OX=10090 GN=Pygl PE=1 SV=4						alpha-D-Glucose 1-phosphate	0.399447	CHEBI:58601	CHEBI:58601	high
RHEA:19105	CHEBI:59888	ALDH1A1	Retinal dehydrogenase 1 OS=Mus musculus OX=10090 GN=Aldh1a1 PE=1 SV=5						GABA	-0.249848	CHEBI:59888	CHEBI:59888	high
RHEA:47724	CHEBI:61694	CHAC2	Putative glutathione-specific gamma-glutamylcyclotransferase 2 OS=Mus musculus OX=10090 GN=Chac2 PE=1 SV=1						Cys-Gly	0.252881	CHEBI:61694	CHEBI:61694	high
RHEA:23904	CHEBI:78608	GGT5	Glutathione hydrolase 5 proenzyme OS=Mus musculus OX=10090 GN=Ggt5 PE=1 SV=2						L-Aspartic acid	0.261148	CHEBI:29991	CHEBI:78608	medium
RHEA:13269	CHEBI:4167	GBA	Lysosomal acid glucosylceramidase OS=Mus musculus OX=10090 GN=Gba PE=1 SV=1
RHEA:11956	CHEBI:4167	GBA	Lysosomal acid glucosylceramidase OS=Mus musculus OX=10090 GN=Gba PE=1 SV=1
RHEA:44880	CHEBI:456216	ACVRL1	Serine/threonine-protein kinase receptor R3 OS=Mus musculus OX=10090 GN=Acvrl1 PE=1 SV=2
RHEA:24408	CHEBI:17596	ADA	Adenosine deaminase OS=Mus musculus OX=10090 GN=Ada PE=1 SV=3
RHEA:48276	CHEBI:28497	HEXA	Beta-hexosaminidase subunit alpha OS=Mus musculus OX=10090 GN=Hexa PE=1 SV=2
RHEA:64372	CHEBI:28037	HEXA	Beta-hexosaminidase subunit alpha OS=Mus musculus OX=10090 GN=Hexa PE=1 SV=2
RHEA:47940	CHEBI:28497	HEXA	Beta-hexosaminidase subunit alpha OS=Mus musculus OX=10090 GN=Hexa PE=1 SV=2
RHEA:47968	CHEBI:28497	HEXA	Beta-hexosaminidase subunit alpha OS=Mus musculus OX=10090 GN=Hexa PE=1 SV=2
RHEA:17989	CHEBI:456216	STK11	Serine/threonine-protein kinase STK11 OS=Mus musculus OX=10090 GN=Stk11 PE=1 SV=1
RHEA:46608	CHEBI:456216	STK11	Serine/threonine-protein kinase STK11 OS=Mus musculus OX=10090 GN=Stk11 PE=1 SV=1
RHEA:41932	CHEBI:7896	FASN	Fatty acid synthase OS=Mus musculus OX=10090 GN=Fasn PE=1 SV=2
RHEA:30123	CHEBI:30807	FASN	Fatty acid synthase OS=Mus musculus OX=10090 GN=Fasn PE=1 SV=2
RHEA:38575	CHEBI:30823	LPL	Lipoprotein lipase OS=Mus musculus OX=10090 GN=Lpl PE=1 SV=3
RHEA:41384	CHEBI:7896	LPL	Lipoprotein lipase OS=Mus musculus OX=10090 GN=Lpl PE=1 SV=3
RHEA:30751	CHEBI:7896	ACSL5	Long-chain-fatty-acid--CoA ligase 5 OS=Mus musculus OX=10090 GN=Acsl5 PE=1 SV=1
RHEA:68792	CHEBI:17154	MACROD2	ADP-ribose glycohydrolase MACROD2 OS=Mus musculus OX=10090 GN=Macrod2 PE=1 SV=1
RHEA:24624	CHEBI:456215	TARS3	Threonine--tRNA ligase 2, cytoplasmic OS=Mus musculus OX=10090 GN=Tars3 PE=1 SV=1
RHEA:37899	CHEBI:30031	TYW5	tRNA wybutosine-synthesizing protein 5 OS=Mus musculus OX=10090 GN=Tyw5 PE=2 SV=2
RHEA:18673	CHEBI:456216	TGFBR2	TGF-beta receptor type-2 OS=Mus musculus OX=10090 GN=Tgfbr2 PE=1 SV=1
RHEA:44880	CHEBI:456216	TGFBR2	TGF-beta receptor type-2 OS=Mus musculus OX=10090 GN=Tgfbr2 PE=1 SV=1
RHEA:38391	CHEBI:30823	LIPC	Hepatic triacylglycerol lipase OS=Mus musculus OX=10090 GN=Lipc PE=2 SV=2
RHEA:38575	CHEBI:30823	LIPC	Hepatic triacylglycerol lipase OS=Mus musculus OX=10090 GN=Lipc PE=2 SV=2
RHEA:40475	CHEBI:17968	LIPC	Hepatic triacylglycerol lipase OS=Mus musculus OX=10090 GN=Lipc PE=2 SV=2
RHEA:38699	CHEBI:30823	LIPC	Hepatic triacylglycerol lipase OS=Mus musculus OX=10090 GN=Lipc PE=2 SV=2
RHEA:38511	CHEBI:30823	LIPC	Hepatic triacylglycerol lipase OS=Mus musculus OX=10090 GN=Lipc PE=2 SV=2
RHEA:41384	CHEBI:7896	LIPC	Hepatic triacylglycerol lipase OS=Mus musculus OX=10090 GN=Lipc PE=2 SV=2
RHEA:38651	CHEBI:30823	LIPC	Hepatic triacylglycerol lipase OS=Mus musculus OX=10090 GN=Lipc PE=2 SV=2
RHEA:40499	CHEBI:30823	LIPC	Hepatic triacylglycerol lipase OS=Mus musculus OX=10090 GN=Lipc PE=2 SV=2
RHEA:40435	CHEBI:7896	LIPC	Hepatic triacylglycerol lipase OS=Mus musculus OX=10090 GN=Lipc PE=2 SV=2
RHEA:66372	CHEBI:57597	PGP	Glycerol-3-phosphate phosphatase OS=Mus musculus OX=10090 GN=Pgp PE=1 SV=1
RHEA:13065	CHEBI:456216	SMCHD1	Structural maintenance of chromosomes flexible hinge domain-containing protein 1 OS=Mus musculus OX=10090 GN=Smchd1 PE=1 SV=2
RHEA:50044	CHEBI:58343	NUDT19	Nucleoside diphosphate-linked moiety X motif 19 OS=Mus musculus OX=10090 GN=Nudt19 PE=1 SV=2
RHEA:64988	CHEBI:58343	NUDT19	Nucleoside diphosphate-linked moiety X motif 19 OS=Mus musculus OX=10090 GN=Nudt19 PE=1 SV=2
RHEA:49980	CHEBI:58343	NUDT19	Nucleoside diphosphate-linked moiety X motif 19 OS=Mus musculus OX=10090 GN=Nudt19 PE=1 SV=2
RHEA:50016	CHEBI:58343	NUDT19	Nucleoside diphosphate-linked moiety X motif 19 OS=Mus musculus OX=10090 GN=Nudt19 PE=1 SV=2
RHEA:49976	CHEBI:58343	NUDT19	Nucleoside diphosphate-linked moiety X motif 19 OS=Mus musculus OX=10090 GN=Nudt19 PE=1 SV=2
RHEA:67464	CHEBI:58343	NUDT19	Nucleoside diphosphate-linked moiety X motif 19 OS=Mus musculus OX=10090 GN=Nudt19 PE=1 SV=2
RHEA:67468	CHEBI:58343	NUDT19	Nucleoside diphosphate-linked moiety X motif 19 OS=Mus musculus OX=10090 GN=Nudt19 PE=1 SV=2
RHEA:67472	CHEBI:58343	NUDT19	Nucleoside diphosphate-linked moiety X motif 19 OS=Mus musculus OX=10090 GN=Nudt19 PE=1 SV=2
RHEA:50036	CHEBI:58343	NUDT19	Nucleoside diphosphate-linked moiety X motif 19 OS=Mus musculus OX=10090 GN=Nudt19 PE=1 SV=2
RHEA:67524	CHEBI:58343	NUDT19	Nucleoside diphosphate-linked moiety X motif 19 OS=Mus musculus OX=10090 GN=Nudt19 PE=1 SV=2
RHEA:67532	CHEBI:58343	NUDT19	Nucleoside diphosphate-linked moiety X motif 19 OS=Mus musculus OX=10090 GN=Nudt19 PE=1 SV=2
RHEA:67536	CHEBI:58343	NUDT19	Nucleoside diphosphate-linked moiety X motif 19 OS=Mus musculus OX=10090 GN=Nudt19 PE=1 SV=2
RHEA:67540	CHEBI:58343	NUDT19	Nucleoside diphosphate-linked moiety X motif 19 OS=Mus musculus OX=10090 GN=Nudt19 PE=1 SV=2
RHEA:67544	CHEBI:58343	NUDT19	Nucleoside diphosphate-linked moiety X motif 19 OS=Mus musculus OX=10090 GN=Nudt19 PE=1 SV=2
RHEA:67528	CHEBI:58343	NUDT19	Nucleoside diphosphate-linked moiety X motif 19 OS=Mus musculus OX=10090 GN=Nudt19 PE=1 SV=2
RHEA:50032	CHEBI:58343	NUDT19	Nucleoside diphosphate-linked moiety X motif 19 OS=Mus musculus OX=10090 GN=Nudt19 PE=1 SV=2
RHEA:50028	CHEBI:58343	NUDT19	Nucleoside diphosphate-linked moiety X motif 19 OS=Mus musculus OX=10090 GN=Nudt19 PE=1 SV=2
RHEA:50024	CHEBI:58343	NUDT19	Nucleoside diphosphate-linked moiety X motif 19 OS=Mus musculus OX=10090 GN=Nudt19 PE=1 SV=2
RHEA:17989	CHEBI:456216	AKT1	RAC-alpha serine/threonine-protein kinase OS=Mus musculus OX=10090 GN=Akt1 PE=1 SV=2
RHEA:46608	CHEBI:456216	AKT1	RAC-alpha serine/threonine-protein kinase OS=Mus musculus OX=10090 GN=Akt1 PE=1 SV=2
RHEA:44880	CHEBI:456216	ACVR1	Activin receptor type-1 OS=Mus musculus OX=10090 GN=Acvr1 PE=2 SV=2
RHEA:57260	CHEBI:24996	PARK7	Parkinson disease protein 7 homolog OS=Mus musculus OX=10090 GN=Park7 PE=1 SV=1
RHEA:57268	CHEBI:24996	PARK7	Parkinson disease protein 7 homolog OS=Mus musculus OX=10090 GN=Park7 PE=1 SV=1
RHEA:57256	CHEBI:24996	PARK7	Parkinson disease protein 7 homolog OS=Mus musculus OX=10090 GN=Park7 PE=1 SV=1
RHEA:57244	CHEBI:24996	PARK7	Parkinson disease protein 7 homolog OS=Mus musculus OX=10090 GN=Park7 PE=1 SV=1
RHEA:49552	CHEBI:24996	PARK7	Parkinson disease protein 7 homolog OS=Mus musculus OX=10090 GN=Park7 PE=1 SV=1
RHEA:49548	CHEBI:24996	PARK7	Parkinson disease protein 7 homolog OS=Mus musculus OX=10090 GN=Park7 PE=1 SV=1
RHEA:49556	CHEBI:24996	PARK7	Parkinson disease protein 7 homolog OS=Mus musculus OX=10090 GN=Park7 PE=1 SV=1
RHEA:57300	CHEBI:24996	PARK7	Parkinson disease protein 7 homolog OS=Mus musculus OX=10090 GN=Park7 PE=1 SV=1
RHEA:57288	CHEBI:24996	PARK7	Parkinson disease protein 7 homolog OS=Mus musculus OX=10090 GN=Park7 PE=1 SV=1
RHEA:17989	CHEBI:456216	PRKCE	Protein kinase C epsilon type OS=Mus musculus OX=10090 GN=Prkce PE=1 SV=1
RHEA:46608	CHEBI:456216	PRKCE	Protein kinase C epsilon type OS=Mus musculus OX=10090 GN=Prkce PE=1 SV=1
RHEA:40659	CHEBI:7896	AGPS	Alkyldihydroxyacetonephosphate synthase, peroxisomal OS=Mus musculus OX=10090 GN=Agps PE=1 SV=1
RHEA:40727	CHEBI:7896	AGPS	Alkyldihydroxyacetonephosphate synthase, peroxisomal OS=Mus musculus OX=10090 GN=Agps PE=1 SV=1
RHEA:17989	CHEBI:456216	SGK1	Isoform 2 of Serine/threonine-protein kinase Sgk1 OS=Mus musculus OX=10090 GN=Sgk1
RHEA:46608	CHEBI:456216	SGK1	Isoform 2 of Serine/threonine-protein kinase Sgk1 OS=Mus musculus OX=10090 GN=Sgk1
RHEA:19129	CHEBI:456216	TK2	Thymidine kinase 2, mitochondrial OS=Mus musculus OX=10090 GN=Tk2 PE=1 SV=2
RHEA:46040	CHEBI:15698	TK2	Thymidine kinase 2, mitochondrial OS=Mus musculus OX=10090 GN=Tk2 PE=1 SV=2
RHEA:46040	CHEBI:456216	TK2	Thymidine kinase 2, mitochondrial OS=Mus musculus OX=10090 GN=Tk2 PE=1 SV=2
RHEA:28206	CHEBI:456216	TK2	Thymidine kinase 2, mitochondrial OS=Mus musculus OX=10090 GN=Tk2 PE=1 SV=2
RHEA:13065	CHEBI:456216	DDX39A	ATP-dependent RNA helicase DDX39A OS=Mus musculus OX=10090 GN=Ddx39a PE=1 SV=1
RHEA:16645	CHEBI:7896	ACOT7	Isoform D of Cytosolic acyl coenzyme A thioester hydrolase OS=Mus musculus OX=10090 GN=Acot7
RHEA:30135	CHEBI:18262	ACOT7	Isoform D of Cytosolic acyl coenzyme A thioester hydrolase OS=Mus musculus OX=10090 GN=Acot7
RHEA:40139	CHEBI:30823	ACOT7	Isoform D of Cytosolic acyl coenzyme A thioester hydrolase OS=Mus musculus OX=10090 GN=Acot7
RHEA:40119	CHEBI:30807	ACOT7	Isoform D of Cytosolic acyl coenzyme A thioester hydrolase OS=Mus musculus OX=10090 GN=Acot7
RHEA:30139	CHEBI:25629	ACOT7	Isoform D of Cytosolic acyl coenzyme A thioester hydrolase OS=Mus musculus OX=10090 GN=Acot7
RHEA:21436	CHEBI:456216	EEF2K	Eukaryotic elongation factor 2 kinase OS=Mus musculus OX=10090 GN=Eef2k PE=1 SV=1
RHEA:23976	CHEBI:456215	RTCA	RNA 3'-terminal phosphate cyclase OS=Mus musculus OX=10090 GN=RtcA PE=1 SV=2
RHEA:16569	CHEBI:16810	PLOD2	Procollagen-lysine,2-oxoglutarate 5-dioxygenase 2 OS=Mus musculus OX=10090 GN=Plod2 PE=1 SV=2
RHEA:26506	CHEBI:30823	FAAH	Fatty-acid amide hydrolase 1 OS=Mus musculus OX=10090 GN=Faah PE=1 SV=1
RHEA:45060	CHEBI:30823	FAAH	Fatty-acid amide hydrolase 1 OS=Mus musculus OX=10090 GN=Faah PE=1 SV=1
RHEA:45064	CHEBI:7896	FAAH	Fatty-acid amide hydrolase 1 OS=Mus musculus OX=10090 GN=Faah PE=1 SV=1
RHEA:62984	CHEBI:7896	FAAH	Fatty-acid amide hydrolase 1 OS=Mus musculus OX=10090 GN=Faah PE=1 SV=1
RHEA:62992	CHEBI:30807	FAAH	Fatty-acid amide hydrolase 1 OS=Mus musculus OX=10090 GN=Faah PE=1 SV=1
RHEA:63148	CHEBI:30823	FAAH	Fatty-acid amide hydrolase 1 OS=Mus musculus OX=10090 GN=Faah PE=1 SV=1
RHEA:63148	CHEBI:507393	FAAH	Fatty-acid amide hydrolase 1 OS=Mus musculus OX=10090 GN=Faah PE=1 SV=1
RHEA:62976	CHEBI:32387	FAAH	Fatty-acid amide hydrolase 1 OS=Mus musculus OX=10090 GN=Faah PE=1 SV=1
RHEA:63008	CHEBI:32375	FAAH	Fatty-acid amide hydrolase 1 OS=Mus musculus OX=10090 GN=Faah PE=1 SV=1
RHEA:63020	CHEBI:30245	FAAH	Fatty-acid amide hydrolase 1 OS=Mus musculus OX=10090 GN=Faah PE=1 SV=1
RHEA:35563	CHEBI:32372	FAAH	Fatty-acid amide hydrolase 1 OS=Mus musculus OX=10090 GN=Faah PE=1 SV=1
RHEA:63124	CHEBI:25629	FAAH	Fatty-acid amide hydrolase 1 OS=Mus musculus OX=10090 GN=Faah PE=1 SV=1
RHEA:63140	CHEBI:507393	FAAH	Fatty-acid amide hydrolase 1 OS=Mus musculus OX=10090 GN=Faah PE=1 SV=1
RHEA:63156	CHEBI:507393	FAAH	Fatty-acid amide hydrolase 1 OS=Mus musculus OX=10090 GN=Faah PE=1 SV=1
RHEA:63160	CHEBI:507393	FAAH	Fatty-acid amide hydrolase 1 OS=Mus musculus OX=10090 GN=Faah PE=1 SV=1
RHEA:63164	CHEBI:507393	FAAH	Fatty-acid amide hydrolase 1 OS=Mus musculus OX=10090 GN=Faah PE=1 SV=1
RHEA:51316	CHEBI:30823	FAAH	Fatty-acid amide hydrolase 1 OS=Mus musculus OX=10090 GN=Faah PE=1 SV=1
RHEA:64116	CHEBI:33384	FAAH	Fatty-acid amide hydrolase 1 OS=Mus musculus OX=10090 GN=Faah PE=1 SV=1
RHEA:13065	CHEBI:456216	DDX3X	ATP-dependent RNA helicase DDX3X OS=Mus musculus OX=10090 GN=Ddx3x PE=1 SV=3
RHEA:11308	CHEBI:456216	ACACB	Acetyl-CoA carboxylase 2 OS=Mus musculus OX=10090 GN=Acacb PE=1 SV=1
RHEA:10224	CHEBI:456216	PDXK	Pyridoxal kinase OS=Mus musculus OX=10090 GN=Pdxk PE=1 SV=1
RHEA:25104	CHEBI:456216	PDXK	Pyridoxal kinase OS=Mus musculus OX=10090 GN=Pdxk PE=1 SV=1
RHEA:25108	CHEBI:456216	PDXK	Pyridoxal kinase OS=Mus musculus OX=10090 GN=Pdxk PE=1 SV=1
RHEA:10300	CHEBI:57540	GAPDHS	Glyceraldehyde-3-phosphate dehydrogenase, testis-specific OS=Mus musculus OX=10090 GN=Gapdhs PE=1 SV=1
RHEA:13065	CHEBI:456216	CHD1	Chromodomain-helicase-DNA-binding protein 1 OS=Mus musculus OX=10090 GN=Chd1 PE=1 SV=3
RHEA:13065	CHEBI:456216	CHD2	Chromodomain-helicase-DNA-binding protein 2 OS=Mus musculus OX=10090 GN=Chd2 PE=1 SV=1
RHEA:17873	CHEBI:456216	ABCD4	Lysosomal cobalamin transporter ABCD4 OS=Mus musculus OX=10090 GN=Abcd4 PE=1 SV=2
RHEA:51220	CHEBI:57925	PTGES	Prostaglandin E synthase OS=Mus musculus OX=10090 GN=Ptges PE=1 SV=1
RHEA:48620	CHEBI:57925	PTGES	Prostaglandin E synthase OS=Mus musculus OX=10090 GN=Ptges PE=1 SV=1
RHEA:48620	CHEBI:58297	PTGES	Prostaglandin E synthase OS=Mus musculus OX=10090 GN=Ptges PE=1 SV=1
RHEA:17989	CHEBI:456216	RIOK3	Serine/threonine-protein kinase RIO3 OS=Mus musculus OX=10090 GN=Riok3 PE=1 SV=3
RHEA:46608	CHEBI:456216	RIOK3	Serine/threonine-protein kinase RIO3 OS=Mus musculus OX=10090 GN=Riok3 PE=1 SV=3
RHEA:17989	CHEBI:456216	MAP2K7	Dual specificity mitogen-activated protein kinase kinase 7 OS=Mus musculus OX=10090 GN=Map2k7 PE=1 SV=1
RHEA:46608	CHEBI:456216	MAP2K7	Dual specificity mitogen-activated protein kinase kinase 7 OS=Mus musculus OX=10090 GN=Map2k7 PE=1 SV=1
RHEA:10596	CHEBI:456216	MAP2K7	Dual specificity mitogen-activated protein kinase kinase 7 OS=Mus musculus OX=10090 GN=Map2k7 PE=1 SV=1
RHEA:40111	CHEBI:17968	ACOT8	Acyl-coenzyme A thioesterase 8 OS=Mus musculus OX=10090 GN=Acot8 PE=1 SV=1
RHEA:40115	CHEBI:17120	ACOT8	Acyl-coenzyme A thioesterase 8 OS=Mus musculus OX=10090 GN=Acot8 PE=1 SV=1
RHEA:30135	CHEBI:18262	ACOT8	Acyl-coenzyme A thioesterase 8 OS=Mus musculus OX=10090 GN=Acot8 PE=1 SV=1
RHEA:40119	CHEBI:30807	ACOT8	Acyl-coenzyme A thioesterase 8 OS=Mus musculus OX=10090 GN=Acot8 PE=1 SV=1
RHEA:16645	CHEBI:7896	ACOT8	Acyl-coenzyme A thioesterase 8 OS=Mus musculus OX=10090 GN=Acot8 PE=1 SV=1
RHEA:30139	CHEBI:25629	ACOT8	Acyl-coenzyme A thioesterase 8 OS=Mus musculus OX=10090 GN=Acot8 PE=1 SV=1
RHEA:40219	CHEBI:15792	ACOT8	Acyl-coenzyme A thioesterase 8 OS=Mus musculus OX=10090 GN=Acot8 PE=1 SV=1
RHEA:15673	CHEBI:13705	ACOT8	Acyl-coenzyme A thioesterase 8 OS=Mus musculus OX=10090 GN=Acot8 PE=1 SV=1
RHEA:40103	CHEBI:17272	ACOT8	Acyl-coenzyme A thioesterase 8 OS=Mus musculus OX=10090 GN=Acot8 PE=1 SV=1
RHEA:11516	CHEBI:30031	ACOT8	Acyl-coenzyme A thioesterase 8 OS=Mus musculus OX=10090 GN=Acot8 PE=1 SV=1
RHEA:40575	CHEBI:30921	ACOT8	Acyl-coenzyme A thioesterase 8 OS=Mus musculus OX=10090 GN=Acot8 PE=1 SV=1
RHEA:40587	CHEBI:76282	ACOT8	Acyl-coenzyme A thioesterase 8 OS=Mus musculus OX=10090 GN=Acot8 PE=1 SV=1
RHEA:40131	CHEBI:32372	ACOT8	Acyl-coenzyme A thioesterase 8 OS=Mus musculus OX=10090 GN=Acot8 PE=1 SV=1
RHEA:40139	CHEBI:30823	ACOT8	Acyl-coenzyme A thioesterase 8 OS=Mus musculus OX=10090 GN=Acot8 PE=1 SV=1
RHEA:40143	CHEBI:30245	ACOT8	Acyl-coenzyme A thioesterase 8 OS=Mus musculus OX=10090 GN=Acot8 PE=1 SV=1
RHEA:40147	CHEBI:32360	ACOT8	Acyl-coenzyme A thioesterase 8 OS=Mus musculus OX=10090 GN=Acot8 PE=1 SV=1
RHEA:16305	CHEBI:17325	ACOT8	Acyl-coenzyme A thioesterase 8 OS=Mus musculus OX=10090 GN=Acot8 PE=1 SV=1
RHEA:11580	CHEBI:60377	CDIPT	CDP-diacylglycerol--inositol 3-phosphatidyltransferase OS=Mus musculus OX=10090 GN=Cdipt PE=1 SV=1
RHEA:16065	CHEBI:30031	PHYH	Phytanoyl-CoA dioxygenase, peroxisomal OS=Mus musculus OX=10090 GN=Phyh PE=1 SV=1
RHEA:44000	CHEBI:30031	PHYH	Phytanoyl-CoA dioxygenase, peroxisomal OS=Mus musculus OX=10090 GN=Phyh PE=1 SV=1
RHEA:54596	CHEBI:30031	PHYH	Phytanoyl-CoA dioxygenase, peroxisomal OS=Mus musculus OX=10090 GN=Phyh PE=1 SV=1
RHEA:54600	CHEBI:30031	PHYH	Phytanoyl-CoA dioxygenase, peroxisomal OS=Mus musculus OX=10090 GN=Phyh PE=1 SV=1
RHEA:54604	CHEBI:30031	PHYH	Phytanoyl-CoA dioxygenase, peroxisomal OS=Mus musculus OX=10090 GN=Phyh PE=1 SV=1
RHEA:54612	CHEBI:30031	PHYH	Phytanoyl-CoA dioxygenase, peroxisomal OS=Mus musculus OX=10090 GN=Phyh PE=1 SV=1
RHEA:54616	CHEBI:30031	PHYH	Phytanoyl-CoA dioxygenase, peroxisomal OS=Mus musculus OX=10090 GN=Phyh PE=1 SV=1
RHEA:54620	CHEBI:30031	PHYH	Phytanoyl-CoA dioxygenase, peroxisomal OS=Mus musculus OX=10090 GN=Phyh PE=1 SV=1
RHEA:54624	CHEBI:30031	PHYH	Phytanoyl-CoA dioxygenase, peroxisomal OS=Mus musculus OX=10090 GN=Phyh PE=1 SV=1
RHEA:54628	CHEBI:30031	PHYH	Phytanoyl-CoA dioxygenase, peroxisomal OS=Mus musculus OX=10090 GN=Phyh PE=1 SV=1
RHEA:54632	CHEBI:30031	PHYH	Phytanoyl-CoA dioxygenase, peroxisomal OS=Mus musculus OX=10090 GN=Phyh PE=1 SV=1
RHEA:55172	CHEBI:30031	PHYH	Phytanoyl-CoA dioxygenase, peroxisomal OS=Mus musculus OX=10090 GN=Phyh PE=1 SV=1
RHEA:55176	CHEBI:30031	PHYH	Phytanoyl-CoA dioxygenase, peroxisomal OS=Mus musculus OX=10090 GN=Phyh PE=1 SV=1
RHEA:55180	CHEBI:30031	PHYH	Phytanoyl-CoA dioxygenase, peroxisomal OS=Mus musculus OX=10090 GN=Phyh PE=1 SV=1
RHEA:55184	CHEBI:30031	PHYH	Phytanoyl-CoA dioxygenase, peroxisomal OS=Mus musculus OX=10090 GN=Phyh PE=1 SV=1
RHEA:55192	CHEBI:30031	PHYH	Phytanoyl-CoA dioxygenase, peroxisomal OS=Mus musculus OX=10090 GN=Phyh PE=1 SV=1
RHEA:10348	CHEBI:58402	OPLAH	5-oxoprolinase OS=Mus musculus OX=10090 GN=Oplah PE=1 SV=1
RHEA:10348	CHEBI:456216	OPLAH	5-oxoprolinase OS=Mus musculus OX=10090 GN=Oplah PE=1 SV=1
RHEA:10348	CHEBI:29985	OPLAH	5-oxoprolinase OS=Mus musculus OX=10090 GN=Oplah PE=1 SV=1
RHEA:17301	CHEBI:456216	BCKDK	[3-methyl-2-oxobutanoate dehydrogenase [lipoamide]] kinase, mitochondrial OS=Mus musculus OX=10090 GN=Bckdk PE=1 SV=1
RHEA:48620	CHEBI:58297	MGST3	Microsomal glutathione S-transferase 3 OS=Mus musculus OX=10090 GN=Mgst3 PE=1 SV=1
RHEA:17989	CHEBI:456216	CASK	Peripheral plasma membrane protein CASK OS=Mus musculus OX=10090 GN=Cask PE=1 SV=2
RHEA:46608	CHEBI:456216	CASK	Peripheral plasma membrane protein CASK OS=Mus musculus OX=10090 GN=Cask PE=1 SV=2
RHEA:14445	CHEBI:15354	PLD2	Phospholipase D2 OS=Mus musculus OX=10090 GN=Pld2 PE=1 SV=2
RHEA:44872	CHEBI:15354	PLD2	Phospholipase D2 OS=Mus musculus OX=10090 GN=Pld2 PE=1 SV=2
RHEA:33655	CHEBI:30823	SLC27A2	Very long-chain acyl-CoA synthetase OS=Mus musculus OX=10090 GN=Slc27a2 PE=1 SV=2
RHEA:30751	CHEBI:7896	SLC27A2	Very long-chain acyl-CoA synthetase OS=Mus musculus OX=10090 GN=Slc27a2 PE=1 SV=2
RHEA:33607	CHEBI:30823	SLC27A2	Very long-chain acyl-CoA synthetase OS=Mus musculus OX=10090 GN=Slc27a2 PE=1 SV=2
RHEA:44936	CHEBI:32387	SLC27A2	Very long-chain acyl-CoA synthetase OS=Mus musculus OX=10090 GN=Slc27a2 PE=1 SV=2
RHEA:17989	CHEBI:456216	GAK	Cyclin-G-associated kinase OS=Mus musculus OX=10090 GN=Gak PE=1 SV=2
RHEA:46608	CHEBI:456216	GAK	Cyclin-G-associated kinase OS=Mus musculus OX=10090 GN=Gak PE=1 SV=2
RHEA:17129	CHEBI:456216	PFAS	Phosphoribosylformylglycinamidine synthase OS=Mus musculus OX=10090 GN=Pfas PE=1 SV=1
RHEA:17129	CHEBI:29985	PFAS	Phosphoribosylformylglycinamidine synthase OS=Mus musculus OX=10090 GN=Pfas PE=1 SV=1
RHEA:17989	CHEBI:456216	DCLK1	Serine/threonine-protein kinase DCLK1 OS=Mus musculus OX=10090 GN=Dclk1 PE=1 SV=1
RHEA:46608	CHEBI:456216	DCLK1	Serine/threonine-protein kinase DCLK1 OS=Mus musculus OX=10090 GN=Dclk1 PE=1 SV=1
RHEA:19073	CHEBI:456216	CHUK	Inhibitor of nuclear factor kappa-B kinase subunit alpha OS=Mus musculus OX=10090 GN=Chuk PE=1 SV=1
RHEA:48904	CHEBI:58223	OGT	UDP-N-acetylglucosamine--peptide N-acetylglucosaminyltransferase 110 kDa subunit OS=Mus musculus OX=10090 GN=Ogt PE=1 SV=2
RHEA:48908	CHEBI:58223	OGT	UDP-N-acetylglucosamine--peptide N-acetylglucosaminyltransferase 110 kDa subunit OS=Mus musculus OX=10090 GN=Ogt PE=1 SV=2
RHEA:18321	CHEBI:16810	BCAT2	Branched-chain-amino-acid aminotransferase, mitochondrial OS=Mus musculus OX=10090 GN=Bcat2 PE=1 SV=2
RHEA:24801	CHEBI:16810	BCAT2	Branched-chain-amino-acid aminotransferase, mitochondrial OS=Mus musculus OX=10090 GN=Bcat2 PE=1 SV=2
RHEA:24813	CHEBI:16810	BCAT2	Branched-chain-amino-acid aminotransferase, mitochondrial OS=Mus musculus OX=10090 GN=Bcat2 PE=1 SV=2
RHEA:50052	CHEBI:456216	ABCC3	Canalicular multispecific organic anion transporter 2 OS=Mus musculus OX=10090 GN=Abcc3 PE=1 SV=1
RHEA:50056	CHEBI:456216	ABCC3	Canalicular multispecific organic anion transporter 2 OS=Mus musculus OX=10090 GN=Abcc3 PE=1 SV=1
RHEA:50084	CHEBI:456216	ABCC3	Canalicular multispecific organic anion transporter 2 OS=Mus musculus OX=10090 GN=Abcc3 PE=1 SV=1
RHEA:66176	CHEBI:456216	ABCC3	Canalicular multispecific organic anion transporter 2 OS=Mus musculus OX=10090 GN=Abcc3 PE=1 SV=1
RHEA:19121	CHEBI:456216	ABCC3	Canalicular multispecific organic anion transporter 2 OS=Mus musculus OX=10090 GN=Abcc3 PE=1 SV=1
RHEA:60128	CHEBI:456216	ABCC3	Canalicular multispecific organic anion transporter 2 OS=Mus musculus OX=10090 GN=Abcc3 PE=1 SV=1
RHEA:61364	CHEBI:456216	ABCC3	Canalicular multispecific organic anion transporter 2 OS=Mus musculus OX=10090 GN=Abcc3 PE=1 SV=1
RHEA:38963	CHEBI:456216	ABCC3	Canalicular multispecific organic anion transporter 2 OS=Mus musculus OX=10090 GN=Abcc3 PE=1 SV=1
RHEA:66180	CHEBI:456216	ABCC3	Canalicular multispecific organic anion transporter 2 OS=Mus musculus OX=10090 GN=Abcc3 PE=1 SV=1
RHEA:66192	CHEBI:456216	ABCC3	Canalicular multispecific organic anion transporter 2 OS=Mus musculus OX=10090 GN=Abcc3 PE=1 SV=1
RHEA:19121	CHEBI:456216	ABCC4	ATP-binding cassette, sub-family C (CFTR/MRP), member 4 OS=Mus musculus OX=10090 GN=Abcc4 PE=1 SV=1
RHEA:60128	CHEBI:456216	ABCC4	ATP-binding cassette, sub-family C (CFTR/MRP), member 4 OS=Mus musculus OX=10090 GN=Abcc4 PE=1 SV=1
RHEA:61364	CHEBI:456216	ABCC4	ATP-binding cassette, sub-family C (CFTR/MRP), member 4 OS=Mus musculus OX=10090 GN=Abcc4 PE=1 SV=1
RHEA:38963	CHEBI:456216	ABCC4	ATP-binding cassette, sub-family C (CFTR/MRP), member 4 OS=Mus musculus OX=10090 GN=Abcc4 PE=1 SV=1
RHEA:66424	CHEBI:456216	ABCC4	ATP-binding cassette, sub-family C (CFTR/MRP), member 4 OS=Mus musculus OX=10090 GN=Abcc4 PE=1 SV=1
RHEA:16461	CHEBI:17775	ABCC4	ATP-binding cassette, sub-family C (CFTR/MRP), member 4 OS=Mus musculus OX=10090 GN=Abcc4 PE=1 SV=1
RHEA:16461	CHEBI:456216	ABCC4	ATP-binding cassette, sub-family C (CFTR/MRP), member 4 OS=Mus musculus OX=10090 GN=Abcc4 PE=1 SV=1
RHEA:66188	CHEBI:456216	ABCC4	ATP-binding cassette, sub-family C (CFTR/MRP), member 4 OS=Mus musculus OX=10090 GN=Abcc4 PE=1 SV=1
RHEA:66184	CHEBI:456216	ABCC4	ATP-binding cassette, sub-family C (CFTR/MRP), member 4 OS=Mus musculus OX=10090 GN=Abcc4 PE=1 SV=1
RHEA:66388	CHEBI:456216	ABCC4	ATP-binding cassette, sub-family C (CFTR/MRP), member 4 OS=Mus musculus OX=10090 GN=Abcc4 PE=1 SV=1
RHEA:66392	CHEBI:456216	ABCC4	ATP-binding cassette, sub-family C (CFTR/MRP), member 4 OS=Mus musculus OX=10090 GN=Abcc4 PE=1 SV=1
RHEA:66380	CHEBI:57925	ABCC4	ATP-binding cassette, sub-family C (CFTR/MRP), member 4 OS=Mus musculus OX=10090 GN=Abcc4 PE=1 SV=1
RHEA:66380	CHEBI:456216	ABCC4	ATP-binding cassette, sub-family C (CFTR/MRP), member 4 OS=Mus musculus OX=10090 GN=Abcc4 PE=1 SV=1
RHEA:66396	CHEBI:57925	ABCC4	ATP-binding cassette, sub-family C (CFTR/MRP), member 4 OS=Mus musculus OX=10090 GN=Abcc4 PE=1 SV=1
RHEA:66396	CHEBI:456216	ABCC4	ATP-binding cassette, sub-family C (CFTR/MRP), member 4 OS=Mus musculus OX=10090 GN=Abcc4 PE=1 SV=1
RHEA:66400	CHEBI:57925	ABCC4	ATP-binding cassette, sub-family C (CFTR/MRP), member 4 OS=Mus musculus OX=10090 GN=Abcc4 PE=1 SV=1
RHEA:66400	CHEBI:456216	ABCC4	ATP-binding cassette, sub-family C (CFTR/MRP), member 4 OS=Mus musculus OX=10090 GN=Abcc4 PE=1 SV=1
RHEA:66404	CHEBI:57925	ABCC4	ATP-binding cassette, sub-family C (CFTR/MRP), member 4 OS=Mus musculus OX=10090 GN=Abcc4 PE=1 SV=1
RHEA:66404	CHEBI:456216	ABCC4	ATP-binding cassette, sub-family C (CFTR/MRP), member 4 OS=Mus musculus OX=10090 GN=Abcc4 PE=1 SV=1
RHEA:66408	CHEBI:57925	ABCC4	ATP-binding cassette, sub-family C (CFTR/MRP), member 4 OS=Mus musculus OX=10090 GN=Abcc4 PE=1 SV=1
RHEA:66408	CHEBI:456216	ABCC4	ATP-binding cassette, sub-family C (CFTR/MRP), member 4 OS=Mus musculus OX=10090 GN=Abcc4 PE=1 SV=1
RHEA:66412	CHEBI:57925	ABCC4	ATP-binding cassette, sub-family C (CFTR/MRP), member 4 OS=Mus musculus OX=10090 GN=Abcc4 PE=1 SV=1
RHEA:66412	CHEBI:456216	ABCC4	ATP-binding cassette, sub-family C (CFTR/MRP), member 4 OS=Mus musculus OX=10090 GN=Abcc4 PE=1 SV=1
RHEA:66416	CHEBI:57925	ABCC4	ATP-binding cassette, sub-family C (CFTR/MRP), member 4 OS=Mus musculus OX=10090 GN=Abcc4 PE=1 SV=1
RHEA:66416	CHEBI:456216	ABCC4	ATP-binding cassette, sub-family C (CFTR/MRP), member 4 OS=Mus musculus OX=10090 GN=Abcc4 PE=1 SV=1
RHEA:66420	CHEBI:57925	ABCC4	ATP-binding cassette, sub-family C (CFTR/MRP), member 4 OS=Mus musculus OX=10090 GN=Abcc4 PE=1 SV=1
RHEA:66420	CHEBI:456216	ABCC4	ATP-binding cassette, sub-family C (CFTR/MRP), member 4 OS=Mus musculus OX=10090 GN=Abcc4 PE=1 SV=1
RHEA:66188	CHEBI:456216	ABCC5	Multidrug resistance-associated protein 5 OS=Mus musculus OX=10090 GN=Abcc5 PE=1 SV=2
RHEA:66184	CHEBI:456216	ABCC5	Multidrug resistance-associated protein 5 OS=Mus musculus OX=10090 GN=Abcc5 PE=1 SV=2
RHEA:66728	CHEBI:456216	ABCC5	Multidrug resistance-associated protein 5 OS=Mus musculus OX=10090 GN=Abcc5 PE=1 SV=2
RHEA:66732	CHEBI:456216	ABCC5	Multidrug resistance-associated protein 5 OS=Mus musculus OX=10090 GN=Abcc5 PE=1 SV=2
RHEA:66740	CHEBI:456216	ABCC5	Multidrug resistance-associated protein 5 OS=Mus musculus OX=10090 GN=Abcc5 PE=1 SV=2
RHEA:66744	CHEBI:16953	ABCC5	Multidrug resistance-associated protein 5 OS=Mus musculus OX=10090 GN=Abcc5 PE=1 SV=2
RHEA:66744	CHEBI:456216	ABCC5	Multidrug resistance-associated protein 5 OS=Mus musculus OX=10090 GN=Abcc5 PE=1 SV=2
RHEA:66752	CHEBI:456216	ABCC5	Multidrug resistance-associated protein 5 OS=Mus musculus OX=10090 GN=Abcc5 PE=1 SV=2
RHEA:66756	CHEBI:456216	ABCC5	Multidrug resistance-associated protein 5 OS=Mus musculus OX=10090 GN=Abcc5 PE=1 SV=2
RHEA:66736	CHEBI:456216	ABCC5	Multidrug resistance-associated protein 5 OS=Mus musculus OX=10090 GN=Abcc5 PE=1 SV=2
RHEA:66760	CHEBI:456216	ABCC5	Multidrug resistance-associated protein 5 OS=Mus musculus OX=10090 GN=Abcc5 PE=1 SV=2
RHEA:66720	CHEBI:456216	ABCC5	Multidrug resistance-associated protein 5 OS=Mus musculus OX=10090 GN=Abcc5 PE=1 SV=2
RHEA:66764	CHEBI:456216	ABCC5	Multidrug resistance-associated protein 5 OS=Mus musculus OX=10090 GN=Abcc5 PE=1 SV=2
RHEA:18945	CHEBI:16810	P4HA2	Prolyl 4-hydroxylase subunit alpha-2 OS=Mus musculus OX=10090 GN=P4ha2 PE=1 SV=1
RHEA:17989	CHEBI:456216	PDPK1	3-phosphoinositide-dependent protein kinase 1 OS=Mus musculus OX=10090 GN=Pdpk1 PE=1 SV=2
RHEA:46608	CHEBI:456216	PDPK1	3-phosphoinositide-dependent protein kinase 1 OS=Mus musculus OX=10090 GN=Pdpk1 PE=1 SV=2
RHEA:60224	CHEBI:16810	KDM6A	Isoform 2 of Lysine-specific demethylase 6A OS=Mus musculus OX=10090 GN=Kdm6a
RHEA:60224	CHEBI:30031	KDM6A	Isoform 2 of Lysine-specific demethylase 6A OS=Mus musculus OX=10090 GN=Kdm6a
RHEA:13065	CHEBI:456216	DHX15	Pre-mRNA-splicing factor ATP-dependent RNA helicase DHX15 OS=Mus musculus OX=10090 GN=Dhx15 PE=1 SV=2
RHEA:49612	CHEBI:16810	PHGDH	D-3-phosphoglycerate dehydrogenase OS=Mus musculus OX=10090 GN=Phgdh PE=1 SV=3
RHEA:23784	CHEBI:24646	PRODH	Proline dehydrogenase 1, mitochondrial OS=Mus musculus OX=10090 GN=Prodh PE=1 SV=2
RHEA:17989	CHEBI:456216	MAP3K7	Mitogen-activated protein kinase kinase kinase 7 OS=Mus musculus OX=10090 GN=Map3k7 PE=1 SV=1
RHEA:46608	CHEBI:456216	MAP3K7	Mitogen-activated protein kinase kinase kinase 7 OS=Mus musculus OX=10090 GN=Map3k7 PE=1 SV=1
RHEA:46860	CHEBI:58223	B4GAT1	Beta-1,4-glucuronyltransferase 1 OS=Mus musculus OX=10090 GN=B4gat1 PE=1 SV=1
RHEA:38583	CHEBI:456216	ATP8B1	Phospholipid-transporting ATPase IC OS=Mus musculus OX=10090 GN=Atp8b1 PE=1 SV=2
RHEA:38567	CHEBI:456216	ATP8B1	Phospholipid-transporting ATPase IC OS=Mus musculus OX=10090 GN=Atp8b1 PE=1 SV=2
RHEA:57852	CHEBI:26432	DNPH1	2'-deoxynucleoside 5'-phosphate N-hydrolase 1 OS=Mus musculus OX=10090 GN=Dnph1 PE=1 SV=2
RHEA:51132	CHEBI:26386	DNPH1	2'-deoxynucleoside 5'-phosphate N-hydrolase 1 OS=Mus musculus OX=10090 GN=Dnph1 PE=1 SV=2
RHEA:17521	CHEBI:456216	GATC	Glutamyl-tRNA(Gln) amidotransferase subunit C, mitochondrial OS=Mus musculus OX=10090 GN=Gatc PE=1 SV=1
RHEA:17521	CHEBI:29985	GATC	Glutamyl-tRNA(Gln) amidotransferase subunit C, mitochondrial OS=Mus musculus OX=10090 GN=Gatc PE=1 SV=1
RHEA:16585	CHEBI:57844	LIAS	Lipoyl synthase, mitochondrial OS=Mus musculus OX=10090 GN=Lias PE=1 SV=1
RHEA:73095	CHEBI:456215	SLC25A17	Peroxisomal membrane protein PMP34 OS=Mus musculus OX=10090 GN=Slc25a17 PE=1 SV=1
RHEA:73099	CHEBI:456215	SLC25A17	Peroxisomal membrane protein PMP34 OS=Mus musculus OX=10090 GN=Slc25a17 PE=1 SV=1
RHEA:73447	CHEBI:456215	SLC25A17	Peroxisomal membrane protein PMP34 OS=Mus musculus OX=10090 GN=Slc25a17 PE=1 SV=1
RHEA:65424	CHEBI:456215	SLC25A17	Peroxisomal membrane protein PMP34 OS=Mus musculus OX=10090 GN=Slc25a17 PE=1 SV=1
RHEA:65424	CHEBI:57540	SLC25A17	Peroxisomal membrane protein PMP34 OS=Mus musculus OX=10090 GN=Slc25a17 PE=1 SV=1
RHEA:73087	CHEBI:456215	SLC25A17	Peroxisomal membrane protein PMP34 OS=Mus musculus OX=10090 GN=Slc25a17 PE=1 SV=1
RHEA:73091	CHEBI:456215	SLC25A17	Peroxisomal membrane protein PMP34 OS=Mus musculus OX=10090 GN=Slc25a17 PE=1 SV=1
RHEA:72851	CHEBI:456216	SLC25A17	Peroxisomal membrane protein PMP34 OS=Mus musculus OX=10090 GN=Slc25a17 PE=1 SV=1
RHEA:72851	CHEBI:456215	SLC25A17	Peroxisomal membrane protein PMP34 OS=Mus musculus OX=10090 GN=Slc25a17 PE=1 SV=1
RHEA:73451	CHEBI:58343	SLC25A17	Peroxisomal membrane protein PMP34 OS=Mus musculus OX=10090 GN=Slc25a17 PE=1 SV=1
RHEA:73451	CHEBI:456215	SLC25A17	Peroxisomal membrane protein PMP34 OS=Mus musculus OX=10090 GN=Slc25a17 PE=1 SV=1
RHEA:73147	CHEBI:58343	SLC25A17	Peroxisomal membrane protein PMP34 OS=Mus musculus OX=10090 GN=Slc25a17 PE=1 SV=1
RHEA:73155	CHEBI:58343	SLC25A17	Peroxisomal membrane protein PMP34 OS=Mus musculus OX=10090 GN=Slc25a17 PE=1 SV=1
RHEA:73163	CHEBI:57540	SLC25A17	Peroxisomal membrane protein PMP34 OS=Mus musculus OX=10090 GN=Slc25a17 PE=1 SV=1
RHEA:73159	CHEBI:57540	SLC25A17	Peroxisomal membrane protein PMP34 OS=Mus musculus OX=10090 GN=Slc25a17 PE=1 SV=1
RHEA:73167	CHEBI:57540	SLC25A17	Peroxisomal membrane protein PMP34 OS=Mus musculus OX=10090 GN=Slc25a17 PE=1 SV=1
RHEA:73171	CHEBI:58343	SLC25A17	Peroxisomal membrane protein PMP34 OS=Mus musculus OX=10090 GN=Slc25a17 PE=1 SV=1
RHEA:73171	CHEBI:57540	SLC25A17	Peroxisomal membrane protein PMP34 OS=Mus musculus OX=10090 GN=Slc25a17 PE=1 SV=1
RHEA:73175	CHEBI:456216	SLC25A17	Peroxisomal membrane protein PMP34 OS=Mus musculus OX=10090 GN=Slc25a17 PE=1 SV=1
RHEA:73183	CHEBI:456216	SLC25A17	Peroxisomal membrane protein PMP34 OS=Mus musculus OX=10090 GN=Slc25a17 PE=1 SV=1
RHEA:72839	CHEBI:456216	SLC25A17	Peroxisomal membrane protein PMP34 OS=Mus musculus OX=10090 GN=Slc25a17 PE=1 SV=1
RHEA:72847	CHEBI:58343	SLC25A17	Peroxisomal membrane protein PMP34 OS=Mus musculus OX=10090 GN=Slc25a17 PE=1 SV=1
RHEA:72847	CHEBI:456216	SLC25A17	Peroxisomal membrane protein PMP34 OS=Mus musculus OX=10090 GN=Slc25a17 PE=1 SV=1
RHEA:69927	CHEBI:16335	SLC28A2	Sodium/nucleoside cotransporter 2 OS=Mus musculus OX=10090 GN=Slc28a2 PE=1 SV=2
RHEA:69931	CHEBI:17596	SLC28A2	Sodium/nucleoside cotransporter 2 OS=Mus musculus OX=10090 GN=Slc28a2 PE=1 SV=2
RHEA:69887	CHEBI:16704	SLC28A2	Sodium/nucleoside cotransporter 2 OS=Mus musculus OX=10090 GN=Slc28a2 PE=1 SV=2
RHEA:16221	CHEBI:58223	EXTL3	Exostoses (Multiple)-like 3 OS=Mus musculus OX=10090 GN=Extl3 PE=1 SV=1
RHEA:13065	CHEBI:456216	PEX1	Peroxisome biogenesis factor 1 OS=Mus musculus OX=10090 GN=Pex1 PE=1 SV=2
RHEA:17989	CHEBI:456216	KALRN	Kalirin OS=Mus musculus OX=10090 GN=Kalrn PE=1 SV=1
RHEA:46608	CHEBI:456216	KALRN	Kalirin OS=Mus musculus OX=10090 GN=Kalrn PE=1 SV=1
RHEA:13065	CHEBI:456216	DHX16	DEAH (Asp-Glu-Ala-His) box polypeptide 16 OS=Mus musculus OX=10090 GN=Dhx16 PE=1 SV=1
RHEA:56604	CHEBI:58343	HS6ST1	Heparan-sulfate 6-O-sulfotransferase 1 OS=Mus musculus OX=10090 GN=Hs6st1 PE=1 SV=4
RHEA:13065	CHEBI:456216	KIF5C	Kinesin heavy chain isoform 5C OS=Mus musculus OX=10090 GN=Kif5c PE=1 SV=3
RHEA:13065	CHEBI:456216	AQR	RNA helicase aquarius OS=Mus musculus OX=10090 GN=Aqr PE=1 SV=2
RHEA:17989	CHEBI:456216	MAST3	Microtubule-associated serine/threonine-protein kinase 3 OS=Mus musculus OX=10090 GN=Mast3 PE=1 SV=3
RHEA:46608	CHEBI:456216	MAST3	Microtubule-associated serine/threonine-protein kinase 3 OS=Mus musculus OX=10090 GN=Mast3 PE=1 SV=3
RHEA:30751	CHEBI:7896	ACSL4	Long-chain-fatty-acid--CoA ligase 4 OS=Mus musculus OX=10090 GN=Acsl4 PE=1 SV=2
RHEA:48876	CHEBI:506227	OGA	Isoform 3 of Protein O-GlcNAcase OS=Mus musculus OX=10090 GN=Oga
RHEA:48892	CHEBI:506227	OGA	Isoform 3 of Protein O-GlcNAcase OS=Mus musculus OX=10090 GN=Oga
RHEA:16801	CHEBI:58343	TPST1	Protein-tyrosine sulfotransferase 1 OS=Mus musculus OX=10090 GN=Tpst1 PE=1 SV=1
RHEA:16569	CHEBI:16810	PLOD3	Multifunctional procollagen lysine hydroxylase and glycosyltransferase LH3 OS=Mus musculus OX=10090 GN=Plod3 PE=1 SV=1
RHEA:12637	CHEBI:58223	PLOD3	Multifunctional procollagen lysine hydroxylase and glycosyltransferase LH3 OS=Mus musculus OX=10090 GN=Plod3 PE=1 SV=1
RHEA:12576	CHEBI:58223	PLOD3	Multifunctional procollagen lysine hydroxylase and glycosyltransferase LH3 OS=Mus musculus OX=10090 GN=Plod3 PE=1 SV=1
RHEA:71775	CHEBI:13705	SLC16A7	Monocarboxylate transporter 2 OS=Mus musculus OX=10090 GN=Slc16a7 PE=1 SV=1
RHEA:16801	CHEBI:58343	TPST2	Protein-tyrosine sulfotransferase 2 OS=Mus musculus OX=10090 GN=Tpst2 PE=1 SV=1
RHEA:15801	CHEBI:28868	PLA2G6	85/88 kDa calcium-independent phospholipase A2 OS=Mus musculus OX=10090 GN=Pla2g6 PE=1 SV=3
RHEA:41223	CHEBI:7896	PLA2G6	85/88 kDa calcium-independent phospholipase A2 OS=Mus musculus OX=10090 GN=Pla2g6 PE=1 SV=3
RHEA:38779	CHEBI:30823	PLA2G6	85/88 kDa calcium-independent phospholipase A2 OS=Mus musculus OX=10090 GN=Pla2g6 PE=1 SV=3
RHEA:40811	CHEBI:30245	PLA2G6	85/88 kDa calcium-independent phospholipase A2 OS=Mus musculus OX=10090 GN=Pla2g6 PE=1 SV=3
RHEA:63304	CHEBI:7896	PLA2G6	85/88 kDa calcium-independent phospholipase A2 OS=Mus musculus OX=10090 GN=Pla2g6 PE=1 SV=3
RHEA:15177	CHEBI:28868	PLA2G6	85/88 kDa calcium-independent phospholipase A2 OS=Mus musculus OX=10090 GN=Pla2g6 PE=1 SV=3
RHEA:40435	CHEBI:7896	PLA2G6	85/88 kDa calcium-independent phospholipase A2 OS=Mus musculus OX=10090 GN=Pla2g6 PE=1 SV=3
RHEA:16645	CHEBI:7896	PLA2G6	85/88 kDa calcium-independent phospholipase A2 OS=Mus musculus OX=10090 GN=Pla2g6 PE=1 SV=3
RHEA:40463	CHEBI:30823	PLA2G6	85/88 kDa calcium-independent phospholipase A2 OS=Mus musculus OX=10090 GN=Pla2g6 PE=1 SV=3
RHEA:40467	CHEBI:30823	PLA2G6	85/88 kDa calcium-independent phospholipase A2 OS=Mus musculus OX=10090 GN=Pla2g6 PE=1 SV=3
RHEA:52812	CHEBI:30245	PLA2G6	85/88 kDa calcium-independent phospholipase A2 OS=Mus musculus OX=10090 GN=Pla2g6 PE=1 SV=3
RHEA:15653	CHEBI:456216	PFKFB2	6-phosphofructo-2-kinase/fructose-2,6-bisphosphatase 2 OS=Mus musculus OX=10090 GN=Pfkfb2 PE=1 SV=2
RHEA:19253	CHEBI:295975	SMPD2	Sphingomyelin phosphodiesterase 2 OS=Mus musculus OX=10090 GN=Smpd2 PE=1 SV=1
RHEA:45300	CHEBI:295975	SMPD2	Sphingomyelin phosphodiesterase 2 OS=Mus musculus OX=10090 GN=Smpd2 PE=1 SV=1
RHEA:39923	CHEBI:295975	SMPD2	Sphingomyelin phosphodiesterase 2 OS=Mus musculus OX=10090 GN=Smpd2 PE=1 SV=1
RHEA:36087	CHEBI:295975	SMPD2	Sphingomyelin phosphodiesterase 2 OS=Mus musculus OX=10090 GN=Smpd2 PE=1 SV=1
RHEA:41119	CHEBI:295975	SMPD2	Sphingomyelin phosphodiesterase 2 OS=Mus musculus OX=10090 GN=Smpd2 PE=1 SV=1
RHEA:45296	CHEBI:295975	SMPD2	Sphingomyelin phosphodiesterase 2 OS=Mus musculus OX=10090 GN=Smpd2 PE=1 SV=1
RHEA:19461	CHEBI:456216	FAM20B	Glycosaminoglycan xylosylkinase OS=Mus musculus OX=10090 GN=Fam20b PE=1 SV=1
RHEA:36551	CHEBI:60377	FKTN	Fukutin OS=Mus musculus OX=10090 GN=Fktn PE=1 SV=1
RHEA:60192	CHEBI:30031	PHF2	Lysine-specific demethylase PHF2 OS=Mus musculus OX=10090 GN=Phf2 PE=1 SV=2
RHEA:10964	CHEBI:456216	XYLB	Xylulose kinase OS=Mus musculus OX=10090 GN=Xylb PE=1 SV=1
RHEA:20505	CHEBI:58402	GGCT	Gamma-glutamylcyclotransferase OS=Mus musculus OX=10090 GN=Ggct PE=1 SV=1
RHEA:20505	CHEBI:59869	GGCT	Gamma-glutamylcyclotransferase OS=Mus musculus OX=10090 GN=Ggct PE=1 SV=1
RHEA:36799	CHEBI:57930	ENTPD6	Ectonucleoside triphosphate diphosphohydrolase 6 OS=Mus musculus OX=10090 GN=Entpd6 PE=1 SV=1
RHEA:64876	CHEBI:58223	ENTPD6	Ectonucleoside triphosphate diphosphohydrolase 6 OS=Mus musculus OX=10090 GN=Entpd6 PE=1 SV=1
RHEA:36799	CHEBI:57930	ENTPD5	Ectonucleoside triphosphate diphosphohydrolase 5 OS=Mus musculus OX=10090 GN=Entpd5 PE=1 SV=1
RHEA:36799	CHEBI:58043	ENTPD5	Ectonucleoside triphosphate diphosphohydrolase 5 OS=Mus musculus OX=10090 GN=Entpd5 PE=1 SV=1
RHEA:64876	CHEBI:58223	ENTPD5	Ectonucleoside triphosphate diphosphohydrolase 5 OS=Mus musculus OX=10090 GN=Entpd5 PE=1 SV=1
RHEA:35207	CHEBI:58053	ENTPD5	Ectonucleoside triphosphate diphosphohydrolase 5 OS=Mus musculus OX=10090 GN=Entpd5 PE=1 SV=1
RHEA:64880	CHEBI:60377	ENTPD5	Ectonucleoside triphosphate diphosphohydrolase 5 OS=Mus musculus OX=10090 GN=Entpd5 PE=1 SV=1
RHEA:61436	CHEBI:456216	ENTPD5	Ectonucleoside triphosphate diphosphohydrolase 5 OS=Mus musculus OX=10090 GN=Entpd5 PE=1 SV=1
RHEA:61436	CHEBI:456215	ENTPD5	Ectonucleoside triphosphate diphosphohydrolase 5 OS=Mus musculus OX=10090 GN=Entpd5 PE=1 SV=1
RHEA:17989	CHEBI:456216	ULK1	Serine/threonine-protein kinase ULK1 OS=Mus musculus OX=10090 GN=Ulk1 PE=1 SV=1
RHEA:46608	CHEBI:456216	ULK1	Serine/threonine-protein kinase ULK1 OS=Mus musculus OX=10090 GN=Ulk1 PE=1 SV=1
RHEA:70939	CHEBI:57844	SLC43A1	Large neutral amino acids transporter small subunit 3 OS=Mus musculus OX=10090 GN=Slc43a1 PE=1 SV=1
RHEA:27950	CHEBI:58095	SLC43A1	Large neutral amino acids transporter small subunit 3 OS=Mus musculus OX=10090 GN=Slc43a1 PE=1 SV=1
RHEA:29703	CHEBI:57762	SLC43A1	Large neutral amino acids transporter small subunit 3 OS=Mus musculus OX=10090 GN=Slc43a1 PE=1 SV=1
RHEA:44640	CHEBI:456216	NME6	Nucleoside diphosphate kinase 6 OS=Mus musculus OX=10090 GN=Nme6 PE=1 SV=1
RHEA:18113	CHEBI:57930	NME6	Nucleoside diphosphate kinase 6 OS=Mus musculus OX=10090 GN=Nme6 PE=1 SV=1
RHEA:18113	CHEBI:456216	NME6	Nucleoside diphosphate kinase 6 OS=Mus musculus OX=10090 GN=Nme6 PE=1 SV=1
RHEA:17989	CHEBI:456216	RPS6KA5	Ribosomal protein S6 kinase alpha-5 OS=Mus musculus OX=10090 GN=Rps6ka5 PE=1 SV=2
RHEA:46608	CHEBI:456216	RPS6KA5	Ribosomal protein S6 kinase alpha-5 OS=Mus musculus OX=10090 GN=Rps6ka5 PE=1 SV=2
RHEA:19233	CHEBI:7896	LYPLA1	Acyl-protein thioesterase 1 OS=Mus musculus OX=10090 GN=Lypla1 PE=1 SV=1
RHEA:40435	CHEBI:7896	LYPLA1	Acyl-protein thioesterase 1 OS=Mus musculus OX=10090 GN=Lypla1 PE=1 SV=1
RHEA:41720	CHEBI:30823	LYPLA1	Acyl-protein thioesterase 1 OS=Mus musculus OX=10090 GN=Lypla1 PE=1 SV=1
RHEA:13065	CHEBI:456216	SNRNP200	U5 small nuclear ribonucleoprotein 200 kDa helicase OS=Mus musculus OX=10090 GN=Snrnp200 PE=1 SV=1
RHEA:17989	CHEBI:456216	STK16	Serine/threonine-protein kinase 16 OS=Mus musculus OX=10090 GN=Stk16 PE=1 SV=3
RHEA:46608	CHEBI:456216	STK16	Serine/threonine-protein kinase 16 OS=Mus musculus OX=10090 GN=Stk16 PE=1 SV=3
RHEA:10596	CHEBI:456216	STK16	Serine/threonine-protein kinase 16 OS=Mus musculus OX=10090 GN=Stk16 PE=1 SV=3
RHEA:73867	CHEBI:350546	SLC22A3	Solute carrier family 22 member 3 OS=Mus musculus OX=10090 GN=Slc22a3 PE=2 SV=1
RHEA:19257	CHEBI:35681	CBR3	Carbonyl reductase [NADPH] 3 OS=Mus musculus OX=10090 GN=Cbr3 PE=1 SV=1
RHEA:19257	CHEBI:17087	CBR3	Carbonyl reductase [NADPH] 3 OS=Mus musculus OX=10090 GN=Cbr3 PE=1 SV=1
RHEA:46164	CHEBI:24646	CBR3	Carbonyl reductase [NADPH] 3 OS=Mus musculus OX=10090 GN=Cbr3 PE=1 SV=1
RHEA:19629	CHEBI:15562	IDH1	Isocitrate dehydrogenase [NADP] cytoplasmic OS=Mus musculus OX=10090 GN=Idh1 PE=1 SV=2
RHEA:17521	CHEBI:456216	GATB	Glutamyl-tRNA(Gln) amidotransferase subunit B, mitochondrial OS=Mus musculus OX=10090 GN=Gatb PE=1 SV=1
RHEA:38379	CHEBI:30823	DGAT1	Diacylglycerol O-acyltransferase 1 OS=Mus musculus OX=10090 GN=Dgat1 PE=1 SV=1
RHEA:17989	CHEBI:456216	TRIO	Isoform 4 of Triple functional domain protein OS=Mus musculus OX=10090 GN=Trio
RHEA:46608	CHEBI:456216	TRIO	Isoform 4 of Triple functional domain protein OS=Mus musculus OX=10090 GN=Trio
RHEA:17989	CHEBI:456216	CDKL5	Cyclin-dependent kinase-like 5 OS=Mus musculus OX=10090 GN=Cdkl5 PE=1 SV=1
RHEA:46608	CHEBI:456216	CDKL5	Cyclin-dependent kinase-like 5 OS=Mus musculus OX=10090 GN=Cdkl5 PE=1 SV=1
RHEA:17305	CHEBI:57743	DDAH1	N(G),N(G)-dimethylarginine dimethylaminohydrolase 1 OS=Mus musculus OX=10090 GN=Ddah1 PE=1 SV=3
RHEA:25173	CHEBI:57743	DDAH1	N(G),N(G)-dimethylarginine dimethylaminohydrolase 1 OS=Mus musculus OX=10090 GN=Ddah1 PE=1 SV=3
RHEA:13065	CHEBI:456216	RECQL5	ATP-dependent DNA helicase Q5 OS=Mus musculus OX=10090 GN=Recql5 PE=1 SV=1
RHEA:17989	CHEBI:456216	PRKD3	Serine/threonine-protein kinase D3 OS=Mus musculus OX=10090 GN=Prkd3 PE=1 SV=1
RHEA:46608	CHEBI:456216	PRKD3	Serine/threonine-protein kinase D3 OS=Mus musculus OX=10090 GN=Prkd3 PE=1 SV=1
RHEA:13237	CHEBI:58725	GFPT2	Glutamine--fructose-6-phosphate aminotransferase [isomerizing] 2 OS=Mus musculus OX=10090 GN=Gfpt2 PE=1 SV=3
RHEA:13237	CHEBI:29985	GFPT2	Glutamine--fructose-6-phosphate aminotransferase [isomerizing] 2 OS=Mus musculus OX=10090 GN=Gfpt2 PE=1 SV=3
RHEA:45128	CHEBI:30823	DDHD2	Isoform 2 of Phospholipase DDHD2 OS=Mus musculus OX=10090 GN=Ddhd2
RHEA:40943	CHEBI:7896	DDHD2	Isoform 2 of Phospholipase DDHD2 OS=Mus musculus OX=10090 GN=Ddhd2
RHEA:45132	CHEBI:7896	DDHD2	Isoform 2 of Phospholipase DDHD2 OS=Mus musculus OX=10090 GN=Ddhd2
RHEA:43968	CHEBI:7896	DDHD2	Isoform 2 of Phospholipase DDHD2 OS=Mus musculus OX=10090 GN=Ddhd2
RHEA:38783	CHEBI:7896	DDHD2	Isoform 2 of Phospholipase DDHD2 OS=Mus musculus OX=10090 GN=Ddhd2
RHEA:17989	CHEBI:456216	CDK14	Cyclin-dependent kinase 14 OS=Mus musculus OX=10090 GN=Cdk14 PE=1 SV=2
RHEA:46608	CHEBI:456216	CDK14	Cyclin-dependent kinase 14 OS=Mus musculus OX=10090 GN=Cdk14 PE=1 SV=2
RHEA:15889	CHEBI:29985	GLS	Glutaminase kidney isoform, mitochondrial OS=Mus musculus OX=10090 GN=Gls PE=1 SV=1
RHEA:60200	CHEBI:16810	KDM4B	Lysine-specific demethylase 4B OS=Mus musculus OX=10090 GN=Kdm4b PE=2 SV=1
RHEA:60200	CHEBI:30031	KDM4B	Lysine-specific demethylase 4B OS=Mus musculus OX=10090 GN=Kdm4b PE=2 SV=1
RHEA:23136	CHEBI:65296	INMT	Indolethylamine N-methyltransferase OS=Mus musculus OX=10090 GN=Inmt PE=1 SV=1
RHEA:25277	CHEBI:456215	PDE8B	High affinity cAMP-specific and IBMX-insensitive 3',5'-cyclic phosphodiesterase 8B OS=Mus musculus OX=10090 GN=Pde8b PE=1 SV=1
RHEA:54424	CHEBI:17154	TNKS	Poly [ADP-ribose] polymerase tankyrase-1 OS=Mus musculus OX=10090 GN=Tnks PE=1 SV=1
RHEA:58224	CHEBI:17154	TNKS	Poly [ADP-ribose] polymerase tankyrase-1 OS=Mus musculus OX=10090 GN=Tnks PE=1 SV=1
RHEA:19413	CHEBI:58095	FARS2	Phenylalanine--tRNA ligase, mitochondrial OS=Mus musculus OX=10090 GN=Fars2 PE=1 SV=1
RHEA:19233	CHEBI:7896	LYPLA2	Acyl-protein thioesterase 2 OS=Mus musculus OX=10090 GN=Lypla2 PE=1 SV=1
RHEA:40435	CHEBI:7896	LYPLA2	Acyl-protein thioesterase 2 OS=Mus musculus OX=10090 GN=Lypla2 PE=1 SV=1
RHEA:40887	CHEBI:25629	LYPLA2	Acyl-protein thioesterase 2 OS=Mus musculus OX=10090 GN=Lypla2 PE=1 SV=1
RHEA:49092	CHEBI:7896	LYPLA2	Acyl-protein thioesterase 2 OS=Mus musculus OX=10090 GN=Lypla2 PE=1 SV=1
RHEA:49092	CHEBI:57597	LYPLA2	Acyl-protein thioesterase 2 OS=Mus musculus OX=10090 GN=Lypla2 PE=1 SV=1
RHEA:44552	CHEBI:7896	LYPLA2	Acyl-protein thioesterase 2 OS=Mus musculus OX=10090 GN=Lypla2 PE=1 SV=1
RHEA:17989	CHEBI:456216	MAP3K6	Mitogen-activated protein kinase kinase kinase 6 OS=Mus musculus OX=10090 GN=Map3k6 PE=1 SV=4
RHEA:46608	CHEBI:456216	MAP3K6	Mitogen-activated protein kinase kinase kinase 6 OS=Mus musculus OX=10090 GN=Map3k6 PE=1 SV=4
RHEA:18593	CHEBI:58190	SGPL1	Sphingosine-1-phosphate lyase 1 OS=Mus musculus OX=10090 GN=Sgpl1 PE=1 SV=1
RHEA:33507	CHEBI:58190	SGPL1	Sphingosine-1-phosphate lyase 1 OS=Mus musculus OX=10090 GN=Sgpl1 PE=1 SV=1
RHEA:38583	CHEBI:456216	ABCA1	Phospholipid-transporting ATPase ABCA1 OS=Mus musculus OX=10090 GN=Abca1 PE=1 SV=4
RHEA:38567	CHEBI:456216	ABCA1	Phospholipid-transporting ATPase ABCA1 OS=Mus musculus OX=10090 GN=Abca1 PE=1 SV=4
RHEA:38903	CHEBI:456216	ABCA1	Phospholipid-transporting ATPase ABCA1 OS=Mus musculus OX=10090 GN=Abca1 PE=1 SV=4
RHEA:39051	CHEBI:456216	ABCA1	Phospholipid-transporting ATPase ABCA1 OS=Mus musculus OX=10090 GN=Abca1 PE=1 SV=4
RHEA:62088	CHEBI:58725	H6PD	GDH/6PGL endoplasmic bifunctional protein OS=Mus musculus OX=10090 GN=H6pd PE=1 SV=2
RHEA:14293	CHEBI:4167	H6PD	GDH/6PGL endoplasmic bifunctional protein OS=Mus musculus OX=10090 GN=H6pd PE=1 SV=2
RHEA:14293	CHEBI:16217	H6PD	GDH/6PGL endoplasmic bifunctional protein OS=Mus musculus OX=10090 GN=H6pd PE=1 SV=2
RHEA:14405	CHEBI:4167	H6PD	GDH/6PGL endoplasmic bifunctional protein OS=Mus musculus OX=10090 GN=H6pd PE=1 SV=2
RHEA:14405	CHEBI:16217	H6PD	GDH/6PGL endoplasmic bifunctional protein OS=Mus musculus OX=10090 GN=H6pd PE=1 SV=2
RHEA:13445	CHEBI:29032	VNN1	Pantetheinase OS=Mus musculus OX=10090 GN=Vnn1 PE=1 SV=3
RHEA:18629	CHEBI:57540	NADK	NAD kinase (Fragment) OS=Mus musculus OX=10090 GN=Nadk PE=1 SV=1
RHEA:18629	CHEBI:456216	NADK	NAD kinase (Fragment) OS=Mus musculus OX=10090 GN=Nadk PE=1 SV=1
RHEA:64720	CHEBI:15361	MPC2	Mitochondrial pyruvate carrier 2 OS=Mus musculus OX=10090 GN=Mpc2 PE=1 SV=1
RHEA:12981	CHEBI:57925	ETHE1	Persulfide dioxygenase ETHE1, mitochondrial OS=Mus musculus OX=10090 GN=Ethe1 PE=1 SV=2
RHEA:15421	CHEBI:57560	ACSL3	Long-chain-fatty-acid--CoA ligase 3 OS=Mus musculus OX=10090 GN=Acsl3 PE=1 SV=2
RHEA:48340	CHEBI:59558	ACSL3	Long-chain-fatty-acid--CoA ligase 3 OS=Mus musculus OX=10090 GN=Acsl3 PE=1 SV=2
RHEA:30751	CHEBI:7896	ACSL3	Long-chain-fatty-acid--CoA ligase 3 OS=Mus musculus OX=10090 GN=Acsl3 PE=1 SV=2
RHEA:33619	CHEBI:30807	ACSL3	Long-chain-fatty-acid--CoA ligase 3 OS=Mus musculus OX=10090 GN=Acsl3 PE=1 SV=2
RHEA:33623	CHEBI:18262	ACSL3	Long-chain-fatty-acid--CoA ligase 3 OS=Mus musculus OX=10090 GN=Acsl3 PE=1 SV=2
RHEA:33615	CHEBI:25629	ACSL3	Long-chain-fatty-acid--CoA ligase 3 OS=Mus musculus OX=10090 GN=Acsl3 PE=1 SV=2
RHEA:46208	CHEBI:32360	ACSL3	Long-chain-fatty-acid--CoA ligase 3 OS=Mus musculus OX=10090 GN=Acsl3 PE=1 SV=2
RHEA:33607	CHEBI:30823	ACSL3	Long-chain-fatty-acid--CoA ligase 3 OS=Mus musculus OX=10090 GN=Acsl3 PE=1 SV=2
RHEA:33647	CHEBI:32372	ACSL3	Long-chain-fatty-acid--CoA ligase 3 OS=Mus musculus OX=10090 GN=Acsl3 PE=1 SV=2
RHEA:33651	CHEBI:30245	ACSL3	Long-chain-fatty-acid--CoA ligase 3 OS=Mus musculus OX=10090 GN=Acsl3 PE=1 SV=2
RHEA:44936	CHEBI:32387	ACSL3	Long-chain-fatty-acid--CoA ligase 3 OS=Mus musculus OX=10090 GN=Acsl3 PE=1 SV=2
RHEA:17989	CHEBI:456216	OXSR1	Serine/threonine-protein kinase OSR1 OS=Mus musculus OX=10090 GN=Oxsr1 PE=1 SV=1
RHEA:46608	CHEBI:456216	OXSR1	Serine/threonine-protein kinase OSR1 OS=Mus musculus OX=10090 GN=Oxsr1 PE=1 SV=1
RHEA:17989	CHEBI:456216	LATS1	Serine/threonine-protein kinase LATS1 OS=Mus musculus OX=10090 GN=Lats1 PE=1 SV=3
RHEA:46608	CHEBI:456216	LATS1	Serine/threonine-protein kinase LATS1 OS=Mus musculus OX=10090 GN=Lats1 PE=1 SV=3
RHEA:10040	CHEBI:58343	BPNT1	3'(2'),5'-bisphosphate nucleotidase 1 OS=Mus musculus OX=10090 GN=Bpnt1 PE=1 SV=2
RHEA:41752	CHEBI:30823	ABHD16A	Phosphatidylserine lipase ABHD16A OS=Mus musculus OX=10090 GN=Abhd16a PE=1 SV=3
RHEA:44516	CHEBI:30245	ABHD16A	Phosphatidylserine lipase ABHD16A OS=Mus musculus OX=10090 GN=Abhd16a PE=1 SV=3
RHEA:44524	CHEBI:30823	ABHD16A	Phosphatidylserine lipase ABHD16A OS=Mus musculus OX=10090 GN=Abhd16a PE=1 SV=3
RHEA:44528	CHEBI:30823	ABHD16A	Phosphatidylserine lipase ABHD16A OS=Mus musculus OX=10090 GN=Abhd16a PE=1 SV=3
RHEA:40919	CHEBI:30823	ABHD16A	Phosphatidylserine lipase ABHD16A OS=Mus musculus OX=10090 GN=Abhd16a PE=1 SV=3
RHEA:44312	CHEBI:30807	ABHD16A	Phosphatidylserine lipase ABHD16A OS=Mus musculus OX=10090 GN=Abhd16a PE=1 SV=3
RHEA:39963	CHEBI:7896	ABHD16A	Phosphatidylserine lipase ABHD16A OS=Mus musculus OX=10090 GN=Abhd16a PE=1 SV=3
RHEA:38487	CHEBI:30823	ABHD16A	Phosphatidylserine lipase ABHD16A OS=Mus musculus OX=10090 GN=Abhd16a PE=1 SV=3
RHEA:38491	CHEBI:30823	ABHD16A	Phosphatidylserine lipase ABHD16A OS=Mus musculus OX=10090 GN=Abhd16a PE=1 SV=3
RHEA:44732	CHEBI:30245	ABHD16A	Phosphatidylserine lipase ABHD16A OS=Mus musculus OX=10090 GN=Abhd16a PE=1 SV=3
RHEA:48428	CHEBI:30245	ABHD16A	Phosphatidylserine lipase ABHD16A OS=Mus musculus OX=10090 GN=Abhd16a PE=1 SV=3
RHEA:21064	CHEBI:58297	TXNDC12	Thioredoxin domain-containing protein 12 OS=Mus musculus OX=10090 GN=Txndc12 PE=1 SV=1
RHEA:15097	CHEBI:29985	FTCD	Formimidoyltransferase-cyclodeaminase OS=Mus musculus OX=10090 GN=Ftcd PE=1 SV=1
RHEA:32039	CHEBI:456215	NUDT3	Diphosphoinositol polyphosphate phosphohydrolase 1 OS=Mus musculus OX=10090 GN=Nudt3 PE=1 SV=1
RHEA:17989	CHEBI:456216	PAK4	Serine/threonine-protein kinase PAK 4 OS=Mus musculus OX=10090 GN=Pak4 PE=1 SV=1
RHEA:46608	CHEBI:456216	PAK4	Serine/threonine-protein kinase PAK 4 OS=Mus musculus OX=10090 GN=Pak4 PE=1 SV=1
RHEA:17989	CHEBI:456216	CHEK2	Serine/threonine-protein kinase Chk2 OS=Mus musculus OX=10090 GN=Chek2 PE=1 SV=1
RHEA:46608	CHEBI:456216	CHEK2	Serine/threonine-protein kinase Chk2 OS=Mus musculus OX=10090 GN=Chek2 PE=1 SV=1
RHEA:23444	CHEBI:57540	LDHA	L-lactate dehydrogenase A chain OS=Mus musculus OX=10090 GN=Ldha PE=1 SV=3
RHEA:23444	CHEBI:15361	LDHA	L-lactate dehydrogenase A chain OS=Mus musculus OX=10090 GN=Ldha PE=1 SV=3
RHEA:67276	CHEBI:17120	ALDH1A1	Retinal dehydrogenase 1 OS=Mus musculus OX=10090 GN=Aldh1a1 PE=1 SV=5
RHEA:11840	CHEBI:16150	ALDH1A1	Retinal dehydrogenase 1 OS=Mus musculus OX=10090 GN=Aldh1a1 PE=1 SV=5
RHEA:11740	CHEBI:57925	GSR	Glutathione reductase, mitochondrial OS=Mus musculus OX=10090 GN=Gsr PE=1 SV=3
RHEA:11740	CHEBI:58297	GSR	Glutathione reductase, mitochondrial OS=Mus musculus OX=10090 GN=Gsr PE=1 SV=3
RHEA:19513	CHEBI:57743	OTC	Ornithine carbamoyltransferase, mitochondrial OS=Mus musculus OX=10090 GN=Otc PE=1 SV=1
RHEA:27646	CHEBI:17596	PNP	Purine nucleoside phosphorylase OS=Mus musculus OX=10090 GN=Pnp PE=1 SV=2
RHEA:27646	CHEBI:17368	PNP	Purine nucleoside phosphorylase OS=Mus musculus OX=10090 GN=Pnp PE=1 SV=2
RHEA:13233	CHEBI:16235	PNP	Purine nucleoside phosphorylase OS=Mus musculus OX=10090 GN=Pnp PE=1 SV=2
RHEA:27738	CHEBI:16235	PNP	Purine nucleoside phosphorylase OS=Mus musculus OX=10090 GN=Pnp PE=1 SV=2
RHEA:27750	CHEBI:17368	PNP	Purine nucleoside phosphorylase OS=Mus musculus OX=10090 GN=Pnp PE=1 SV=2
RHEA:17973	CHEBI:58053	HPRT1	Hypoxanthine-guanine phosphoribosyltransferase OS=Mus musculus OX=10090 GN=Hprt1 PE=1 SV=3
RHEA:17973	CHEBI:17368	HPRT1	Hypoxanthine-guanine phosphoribosyltransferase OS=Mus musculus OX=10090 GN=Hprt1 PE=1 SV=3
RHEA:25424	CHEBI:16235	HPRT1	Hypoxanthine-guanine phosphoribosyltransferase OS=Mus musculus OX=10090 GN=Hprt1 PE=1 SV=3
RHEA:21824	CHEBI:16810	GOT2	Aspartate aminotransferase, mitochondrial OS=Mus musculus OX=10090 GN=Got2 PE=1 SV=1
RHEA:21824	CHEBI:29985	GOT2	Aspartate aminotransferase, mitochondrial OS=Mus musculus OX=10090 GN=Got2 PE=1 SV=1
RHEA:65560	CHEBI:16810	GOT2	Aspartate aminotransferase, mitochondrial OS=Mus musculus OX=10090 GN=Got2 PE=1 SV=1
RHEA:65560	CHEBI:29985	GOT2	Aspartate aminotransferase, mitochondrial OS=Mus musculus OX=10090 GN=Got2 PE=1 SV=1
RHEA:10596	CHEBI:456216	ABL1	Isoform IV of Tyrosine-protein kinase ABL1 OS=Mus musculus OX=10090 GN=Abl1
RHEA:10596	CHEBI:456216	EGFR	Epidermal growth factor receptor OS=Mus musculus OX=10090 GN=Egfr PE=1 SV=1
RHEA:14801	CHEBI:58272	PGK1	Phosphoglycerate kinase 1 OS=Mus musculus OX=10090 GN=Pgk1 PE=1 SV=4
RHEA:14801	CHEBI:456216	PGK1	Phosphoglycerate kinase 1 OS=Mus musculus OX=10090 GN=Pgk1 PE=1 SV=4
RHEA:17989	CHEBI:456216	RAF1	Isoform 2 of RAF proto-oncogene serine/threonine-protein kinase OS=Mus musculus OX=10090 GN=Raf1
RHEA:46608	CHEBI:456216	RAF1	Isoform 2 of RAF proto-oncogene serine/threonine-protein kinase OS=Mus musculus OX=10090 GN=Raf1
RHEA:12288	CHEBI:2181	FUCA1	Tissue alpha-L-fucosidase OS=Mus musculus OX=10090 GN=Fuca1 PE=1 SV=1
RHEA:48224	CHEBI:2181	FUCA1	Tissue alpha-L-fucosidase OS=Mus musculus OX=10090 GN=Fuca1 PE=1 SV=1
RHEA:49308	CHEBI:2181	FUCA1	Tissue alpha-L-fucosidase OS=Mus musculus OX=10090 GN=Fuca1 PE=1 SV=1
RHEA:40811	CHEBI:30245	LCAT	Phosphatidylcholine-sterol acyltransferase OS=Mus musculus OX=10090 GN=Lcat PE=1 SV=2
RHEA:25160	CHEBI:16810	OAT	Ornithine aminotransferase, mitochondrial OS=Mus musculus OX=10090 GN=Oat PE=1 SV=1
RHEA:10300	CHEBI:57540	GAPDH	Glyceraldehyde-3-phosphate dehydrogenase OS=Mus musculus OX=10090 GN=Gapdh PE=1 SV=2
RHEA:24020	CHEBI:29806	ASL	Argininosuccinate lyase OS=Mus musculus OX=10090 GN=Asl PE=1 SV=1
RHEA:10596	CHEBI:456216	ERBB2	Receptor tyrosine-protein kinase erbB-2 OS=Mus musculus OX=10090 GN=Erbb2 PE=1 SV=3
RHEA:18353	CHEBI:456216	ATP1A1	Sodium/potassium-transporting ATPase subunit alpha-1 OS=Mus musculus OX=10090 GN=Atp1a1 PE=1 SV=1
RHEA:20569	CHEBI:32682	ARG1	Arginase-1 OS=Mus musculus OX=10090 GN=Arg1 PE=1 SV=1
RHEA:20569	CHEBI:46911	ARG1	Arginase-1 OS=Mus musculus OX=10090 GN=Arg1 PE=1 SV=1
RHEA:17989	CHEBI:456216	PRKCG	Protein kinase C gamma type OS=Mus musculus OX=10090 GN=Prkcg PE=1 SV=1
RHEA:46608	CHEBI:456216	PRKCG	Protein kinase C gamma type OS=Mus musculus OX=10090 GN=Prkcg PE=1 SV=1
RHEA:23720	CHEBI:456216	PCCA	Propionyl-CoA carboxylase alpha chain, mitochondrial OS=Mus musculus OX=10090 GN=Pcca PE=1 SV=2
RHEA:59520	CHEBI:456216	PCCA	Propionyl-CoA carboxylase alpha chain, mitochondrial OS=Mus musculus OX=10090 GN=Pcca PE=1 SV=2
RHEA:23720	CHEBI:456216	PCCB	Propionyl-CoA carboxylase beta chain, mitochondrial OS=Mus musculus OX=10090 GN=Pccb PE=1 SV=2
RHEA:59520	CHEBI:456216	PCCB	Propionyl-CoA carboxylase beta chain, mitochondrial OS=Mus musculus OX=10090 GN=Pccb PE=1 SV=2
RHEA:39751	CHEBI:18262	CYP2E1	Cytochrome P450 2E1 OS=Mus musculus OX=10090 GN=Cyp2e1 PE=1 SV=1
RHEA:50096	CHEBI:30807	CYP2E1	Cytochrome P450 2E1 OS=Mus musculus OX=10090 GN=Cyp2e1 PE=1 SV=1
RHEA:61436	CHEBI:456215	ALPL	Alkaline phosphatase, tissue-nonspecific isozyme OS=Mus musculus OX=10090 GN=Alpl PE=1 SV=2
RHEA:29375	CHEBI:456215	ALPL	Alkaline phosphatase, tissue-nonspecific isozyme OS=Mus musculus OX=10090 GN=Alpl PE=1 SV=2
RHEA:29375	CHEBI:16335	ALPL	Alkaline phosphatase, tissue-nonspecific isozyme OS=Mus musculus OX=10090 GN=Alpl PE=1 SV=2
RHEA:17989	CHEBI:456216	PRKCB	Isoform Beta-II of Protein kinase C beta type OS=Mus musculus OX=10090 GN=Prkcb
RHEA:46608	CHEBI:456216	PRKCB	Isoform Beta-II of Protein kinase C beta type OS=Mus musculus OX=10090 GN=Prkcb
RHEA:10596	CHEBI:456216	INSR	Insulin receptor OS=Mus musculus OX=10090 GN=Insr PE=1 SV=2
RHEA:10596	CHEBI:456216	FYN	Tyrosine-protein kinase Fyn OS=Mus musculus OX=10090 GN=Fyn PE=1 SV=4
RHEA:21964	CHEBI:15354	BCHE	Cholinesterase OS=Mus musculus OX=10090 GN=Bche PE=1 SV=2
RHEA:11816	CHEBI:58225	GPI	Glucose-6-phosphate isomerase OS=Mus musculus OX=10090 GN=Gpi PE=1 SV=4
RHEA:11816	CHEBI:57634	GPI	Glucose-6-phosphate isomerase OS=Mus musculus OX=10090 GN=Gpi PE=1 SV=4
RHEA:38699	CHEBI:30823	LPL	Lipoprotein lipase OS=Mus musculus OX=10090 GN=Lpl PE=1 SV=3
RHEA:23444	CHEBI:16651	LDHB	L-lactate dehydrogenase B chain OS=Mus musculus OX=10090 GN=Ldhb PE=1 SV=2
RHEA:23444	CHEBI:15361	LDHB	L-lactate dehydrogenase B chain OS=Mus musculus OX=10090 GN=Ldhb PE=1 SV=2
RHEA:14801	CHEBI:58272	PGK2	Phosphoglycerate kinase 2 OS=Mus musculus OX=10090 GN=Pgk2 PE=1 SV=4
RHEA:14801	CHEBI:456216	PGK2	Phosphoglycerate kinase 2 OS=Mus musculus OX=10090 GN=Pgk2 PE=1 SV=4
RHEA:10596	CHEBI:456216	FES	Tyrosine-protein kinase Fes/Fps OS=Mus musculus OX=10090 GN=Fes PE=1 SV=2
RHEA:48276	CHEBI:28497	HEXB	Beta-hexosaminidase subunit beta OS=Mus musculus OX=10090 GN=Hexb PE=1 SV=2
RHEA:47940	CHEBI:28497	HEXB	Beta-hexosaminidase subunit beta OS=Mus musculus OX=10090 GN=Hexb PE=1 SV=2
RHEA:47968	CHEBI:28497	HEXB	Beta-hexosaminidase subunit beta OS=Mus musculus OX=10090 GN=Hexb PE=1 SV=2
RHEA:64372	CHEBI:28037	HEXB	Beta-hexosaminidase subunit beta OS=Mus musculus OX=10090 GN=Hexb PE=1 SV=2
RHEA:15901	CHEBI:58289	BPGM	Bisphosphoglycerate mutase OS=Mus musculus OX=10090 GN=Bpgm PE=1 SV=2
RHEA:15901	CHEBI:58272	BPGM	Bisphosphoglycerate mutase OS=Mus musculus OX=10090 GN=Bpgm PE=1 SV=2
RHEA:16609	CHEBI:456215	APRT	Adenine phosphoribosyltransferase OS=Mus musculus OX=10090 GN=Aprt PE=1 SV=2
RHEA:16609	CHEBI:16708	APRT	Adenine phosphoribosyltransferase OS=Mus musculus OX=10090 GN=Aprt PE=1 SV=2
RHEA:23540	CHEBI:29985	EPRS1	Bifunctional glutamate/proline--tRNA ligase OS=Mus musculus OX=10090 GN=Eprs1 PE=1 SV=4
RHEA:23540	CHEBI:456215	EPRS1	Bifunctional glutamate/proline--tRNA ligase OS=Mus musculus OX=10090 GN=Eprs1 PE=1 SV=4
RHEA:14305	CHEBI:60039	EPRS1	Bifunctional glutamate/proline--tRNA ligase OS=Mus musculus OX=10090 GN=Eprs1 PE=1 SV=4
RHEA:14305	CHEBI:456215	EPRS1	Bifunctional glutamate/proline--tRNA ligase OS=Mus musculus OX=10090 GN=Eprs1 PE=1 SV=4
RHEA:13065	CHEBI:456216	HSP90AA1	Heat shock protein HSP 90-alpha OS=Mus musculus OX=10090 GN=Hsp90aa1 PE=1 SV=4
RHEA:12460	CHEBI:15589	FH	Fumarate hydratase, mitochondrial OS=Mus musculus OX=10090 GN=Fh PE=1 SV=3
RHEA:10596	CHEBI:456216	IGF1R	Insulin-like growth factor 1 receptor OS=Mus musculus OX=10090 GN=Igf1r PE=1 SV=3
RHEA:12228	CHEBI:29991	ASNS	Asparagine synthetase [glutamine-hydrolyzing] OS=Mus musculus OX=10090 GN=Asns PE=1 SV=3
RHEA:12228	CHEBI:456215	ASNS	Asparagine synthetase [glutamine-hydrolyzing] OS=Mus musculus OX=10090 GN=Asns PE=1 SV=3
RHEA:12228	CHEBI:58048	ASNS	Asparagine synthetase [glutamine-hydrolyzing] OS=Mus musculus OX=10090 GN=Asns PE=1 SV=3
RHEA:12228	CHEBI:29985	ASNS	Asparagine synthetase [glutamine-hydrolyzing] OS=Mus musculus OX=10090 GN=Asns PE=1 SV=3
RHEA:16437	CHEBI:57925	GSTA1	Glutathione S-transferase A1 OS=Mus musculus OX=10090 GN=Gsta1 PE=1 SV=2
RHEA:50796	CHEBI:57925	GSTA1	Glutathione S-transferase A1 OS=Mus musculus OX=10090 GN=Gsta1 PE=1 SV=2
RHEA:50804	CHEBI:57925	GSTA1	Glutathione S-transferase A1 OS=Mus musculus OX=10090 GN=Gsta1 PE=1 SV=2
RHEA:48888	CHEBI:57925	GSTA1	Glutathione S-transferase A1 OS=Mus musculus OX=10090 GN=Gsta1 PE=1 SV=2
RHEA:48888	CHEBI:58297	GSTA1	Glutathione S-transferase A1 OS=Mus musculus OX=10090 GN=Gsta1 PE=1 SV=2
RHEA:21284	CHEBI:57540	ADH4	All-trans-retinol dehydrogenase [NAD(+)] ADH4 OS=Mus musculus OX=10090 GN=Adh4 PE=1 SV=4
RHEA:42052	CHEBI:57540	ADH4	All-trans-retinol dehydrogenase [NAD(+)] ADH4 OS=Mus musculus OX=10090 GN=Adh4 PE=1 SV=4
RHEA:39803	CHEBI:57540	ADH4	All-trans-retinol dehydrogenase [NAD(+)] ADH4 OS=Mus musculus OX=10090 GN=Adh4 PE=1 SV=4
RHEA:39799	CHEBI:57540	ADH4	All-trans-retinol dehydrogenase [NAD(+)] ADH4 OS=Mus musculus OX=10090 GN=Adh4 PE=1 SV=4
RHEA:60660	CHEBI:57540	ADH4	All-trans-retinol dehydrogenase [NAD(+)] ADH4 OS=Mus musculus OX=10090 GN=Adh4 PE=1 SV=4
RHEA:19189	CHEBI:15361	PDHA1	Pyruvate dehydrogenase E1 component subunit alpha, somatic form, mitochondrial OS=Mus musculus OX=10090 GN=Pdha1 PE=1 SV=1
RHEA:11484	CHEBI:24646	CYC1	Cytochrome c1, heme protein, mitochondrial OS=Mus musculus OX=10090 GN=Cyc1 PE=1 SV=1
RHEA:10596	CHEBI:456216	MET	Hepatocyte growth factor receptor OS=Mus musculus OX=10090 GN=Met PE=1 SV=1
RHEA:10164	CHEBI:58289	ENO2	Gamma-enolase OS=Mus musculus OX=10090 GN=Eno2 PE=1 SV=2
RHEA:16437	CHEBI:57925	GSTP1	Glutathione S-transferase P 1 OS=Mus musculus OX=10090 GN=Gstp1 PE=1 SV=2
RHEA:50804	CHEBI:57925	GSTP1	Glutathione S-transferase P 1 OS=Mus musculus OX=10090 GN=Gstp1 PE=1 SV=2
RHEA:50808	CHEBI:57925	GSTP1	Glutathione S-transferase P 1 OS=Mus musculus OX=10090 GN=Gstp1 PE=1 SV=2
RHEA:50800	CHEBI:57925	GSTP1	Glutathione S-transferase P 1 OS=Mus musculus OX=10090 GN=Gstp1 PE=1 SV=2
RHEA:50260	CHEBI:57925	GSTP1	Glutathione S-transferase P 1 OS=Mus musculus OX=10090 GN=Gstp1 PE=1 SV=2
RHEA:11064	CHEBI:57634	FBP1	Fructose-1,6-bisphosphatase 1 OS=Mus musculus OX=10090 GN=Fbp1 PE=1 SV=3
RHEA:16437	CHEBI:57925	GSTM1	Glutathione S-transferase Mu 1 OS=Mus musculus OX=10090 GN=Gstm1 PE=1 SV=2
RHEA:50796	CHEBI:57925	GSTM1	Glutathione S-transferase Mu 1 OS=Mus musculus OX=10090 GN=Gstm1 PE=1 SV=2
RHEA:50804	CHEBI:57925	GSTM1	Glutathione S-transferase Mu 1 OS=Mus musculus OX=10090 GN=Gstm1 PE=1 SV=2
RHEA:50808	CHEBI:57925	GSTM1	Glutathione S-transferase Mu 1 OS=Mus musculus OX=10090 GN=Gstm1 PE=1 SV=2
RHEA:50800	CHEBI:57925	GSTM1	Glutathione S-transferase Mu 1 OS=Mus musculus OX=10090 GN=Gstm1 PE=1 SV=2
RHEA:50260	CHEBI:57925	GSTM1	Glutathione S-transferase Mu 1 OS=Mus musculus OX=10090 GN=Gstm1 PE=1 SV=2
RHEA:10596	CHEBI:456216	PDGFRB	Isoform 2 of Platelet-derived growth factor receptor beta OS=Mus musculus OX=10090 GN=Pdgfrb
RHEA:58232	CHEBI:17154	PARP1	Poly [ADP-ribose] polymerase OS=Mus musculus OX=10090 GN=Parp1 PE=1 SV=1
RHEA:54424	CHEBI:17154	PARP1	Poly [ADP-ribose] polymerase OS=Mus musculus OX=10090 GN=Parp1 PE=1 SV=1
RHEA:58224	CHEBI:17154	PARP1	Poly [ADP-ribose] polymerase OS=Mus musculus OX=10090 GN=Parp1 PE=1 SV=1
RHEA:58236	CHEBI:17154	PARP1	Poly [ADP-ribose] polymerase OS=Mus musculus OX=10090 GN=Parp1 PE=1 SV=1
RHEA:72071	CHEBI:17154	PARP1	Poly [ADP-ribose] polymerase OS=Mus musculus OX=10090 GN=Parp1 PE=1 SV=1
RHEA:49980	CHEBI:58343	NUDT7	Peroxisomal coenzyme A diphosphatase NUDT7 OS=Mus musculus OX=10090 GN=Nudt7 PE=1 SV=2
RHEA:50016	CHEBI:58343	NUDT7	Peroxisomal coenzyme A diphosphatase NUDT7 OS=Mus musculus OX=10090 GN=Nudt7 PE=1 SV=2
RHEA:49976	CHEBI:58343	NUDT7	Peroxisomal coenzyme A diphosphatase NUDT7 OS=Mus musculus OX=10090 GN=Nudt7 PE=1 SV=2
RHEA:50020	CHEBI:58343	NUDT7	Peroxisomal coenzyme A diphosphatase NUDT7 OS=Mus musculus OX=10090 GN=Nudt7 PE=1 SV=2
RHEA:50024	CHEBI:58343	NUDT7	Peroxisomal coenzyme A diphosphatase NUDT7 OS=Mus musculus OX=10090 GN=Nudt7 PE=1 SV=2
RHEA:50028	CHEBI:58343	NUDT7	Peroxisomal coenzyme A diphosphatase NUDT7 OS=Mus musculus OX=10090 GN=Nudt7 PE=1 SV=2
RHEA:50036	CHEBI:58343	NUDT7	Peroxisomal coenzyme A diphosphatase NUDT7 OS=Mus musculus OX=10090 GN=Nudt7 PE=1 SV=2
RHEA:50040	CHEBI:58343	NUDT7	Peroxisomal coenzyme A diphosphatase NUDT7 OS=Mus musculus OX=10090 GN=Nudt7 PE=1 SV=2
RHEA:64992	CHEBI:58343	NUDT7	Peroxisomal coenzyme A diphosphatase NUDT7 OS=Mus musculus OX=10090 GN=Nudt7 PE=1 SV=2
RHEA:64988	CHEBI:58343	NUDT7	Peroxisomal coenzyme A diphosphatase NUDT7 OS=Mus musculus OX=10090 GN=Nudt7 PE=1 SV=2
RHEA:67464	CHEBI:58343	NUDT7	Peroxisomal coenzyme A diphosphatase NUDT7 OS=Mus musculus OX=10090 GN=Nudt7 PE=1 SV=2
RHEA:67468	CHEBI:58343	NUDT7	Peroxisomal coenzyme A diphosphatase NUDT7 OS=Mus musculus OX=10090 GN=Nudt7 PE=1 SV=2
RHEA:67472	CHEBI:58343	NUDT7	Peroxisomal coenzyme A diphosphatase NUDT7 OS=Mus musculus OX=10090 GN=Nudt7 PE=1 SV=2
RHEA:57152	CHEBI:16810	JMJD7	Bifunctional peptidase and (3S)-lysyl hydroxylase Jmjd7 OS=Mus musculus OX=10090 GN=Jmjd7 PE=1 SV=1
RHEA:57152	CHEBI:30031	JMJD7	Bifunctional peptidase and (3S)-lysyl hydroxylase Jmjd7 OS=Mus musculus OX=10090 GN=Jmjd7 PE=1 SV=1
RHEA:17989	CHEBI:456216	ARAF	Serine/threonine-protein kinase A-Raf OS=Mus musculus OX=10090 GN=Araf PE=1 SV=2
RHEA:46608	CHEBI:456216	ARAF	Serine/threonine-protein kinase A-Raf OS=Mus musculus OX=10090 GN=Araf PE=1 SV=2
RHEA:16437	CHEBI:57925	MGST1	Microsomal glutathione S-transferase 1 OS=Mus musculus OX=10090 GN=Mgst1 PE=1 SV=3
RHEA:10596	CHEBI:456216	KIT	Mast/stem cell growth factor receptor Kit OS=Mus musculus OX=10090 GN=Kit PE=1 SV=3
RHEA:14961	CHEBI:57925	ESD	S-formylglutathione hydrolase OS=Mus musculus OX=10090 GN=Esd PE=1 SV=1
RHEA:13065	CHEBI:456216	HSPA8	Heat shock cognate 71 kDa protein OS=Mus musculus OX=10090 GN=Hspa8 PE=1 SV=1
RHEA:60376	CHEBI:4167	SLC2A1	Solute carrier family 2, facilitated glucose transporter member 1 OS=Mus musculus OX=10090 GN=Slc2a1 PE=1 SV=4
RHEA:60376	CHEBI:4167	SLC2A3	Solute carrier family 2, facilitated glucose transporter member 3 OS=Mus musculus OX=10090 GN=Slc2a3 PE=1 SV=1
RHEA:19189	CHEBI:15361	PDHB	Pyruvate dehydrogenase E1 component subunit beta, mitochondrial OS=Mus musculus OX=10090 GN=Pdhb PE=1 SV=1
RHEA:17989	CHEBI:456216	BCR	Breakpoint cluster region protein OS=Mus musculus OX=10090 GN=Bcr PE=1 SV=3
RHEA:46608	CHEBI:456216	BCR	Breakpoint cluster region protein OS=Mus musculus OX=10090 GN=Bcr PE=1 SV=3
RHEA:10596	CHEBI:456216	FGFR1	Isoform 3 of Fibroblast growth factor receptor 1 OS=Mus musculus OX=10090 GN=Fgfr1
RHEA:20844	CHEBI:15361	PC	Pyruvate carboxylase, mitochondrial OS=Mus musculus OX=10090 GN=Pc PE=1 SV=1
RHEA:20844	CHEBI:456216	PC	Pyruvate carboxylase, mitochondrial OS=Mus musculus OX=10090 GN=Pc PE=1 SV=1
RHEA:10736	CHEBI:15734	ADH5	Alcohol dehydrogenase class-3 OS=Mus musculus OX=10090 GN=Adh5 PE=1 SV=3
RHEA:10740	CHEBI:35681	ADH5	Alcohol dehydrogenase class-3 OS=Mus musculus OX=10090 GN=Adh5 PE=1 SV=3
RHEA:17989	CHEBI:456216	CDK4	Cyclin-dependent kinase 4 OS=Mus musculus OX=10090 GN=Cdk4 PE=1 SV=1
RHEA:46608	CHEBI:456216	CDK4	Cyclin-dependent kinase 4 OS=Mus musculus OX=10090 GN=Cdk4 PE=1 SV=1
RHEA:17313	CHEBI:456215	HARS1	Histidine--tRNA ligase, cytoplasmic OS=Mus musculus OX=10090 GN=Hars1 PE=1 SV=2
RHEA:34999	CHEBI:456216	SLC25A4	ADP/ATP translocase 1 OS=Mus musculus OX=10090 GN=Slc25a4 PE=1 SV=4
RHEA:11708	CHEBI:58053	IMPDH2	Inosine-5'-monophosphate dehydrogenase 2 OS=Mus musculus OX=10090 GN=Impdh2 PE=1 SV=2
RHEA:11708	CHEBI:57540	IMPDH2	Inosine-5'-monophosphate dehydrogenase 2 OS=Mus musculus OX=10090 GN=Impdh2 PE=1 SV=2
RHEA:17157	CHEBI:456216	CKB	Creatine kinase B-type OS=Mus musculus OX=10090 GN=Ckb PE=1 SV=1
RHEA:18353	CHEBI:456216	ATP1A3	Sodium/potassium-transporting ATPase subunit alpha-3 OS=Mus musculus OX=10090 GN=Atp1a3 PE=1 SV=1
RHEA:18945	CHEBI:16810	P4HA1	Isoform 2 of Prolyl 4-hydroxylase subunit alpha-1 OS=Mus musculus OX=10090 GN=P4ha1
RHEA:15017	CHEBI:30879	ACP5	Tartrate-resistant acid phosphatase type 5 OS=Mus musculus OX=10090 GN=Acp5 PE=1 SV=2
RHEA:18549	CHEBI:58223	GYS1	Glycogen [starch] synthase, muscle OS=Mus musculus OX=10090 GN=Gys1 PE=1 SV=2
RHEA:15937	CHEBI:15734	AKR1A1	Aldo-keto reductase family 1 member A1 OS=Mus musculus OX=10090 GN=Akr1a1 PE=1 SV=3
RHEA:18157	CHEBI:15361	PKM	Pyruvate kinase PKM (Fragment) OS=Mus musculus OX=10090 GN=Pkm PE=1 SV=1
RHEA:18157	CHEBI:456216	PKM	Pyruvate kinase PKM (Fragment) OS=Mus musculus OX=10090 GN=Pkm PE=1 SV=1
RHEA:10596	CHEBI:456216	PKM	Pyruvate kinase PKM (Fragment) OS=Mus musculus OX=10090 GN=Pkm PE=1 SV=1
RHEA:46608	CHEBI:456216	PKM	Pyruvate kinase PKM (Fragment) OS=Mus musculus OX=10090 GN=Pkm PE=1 SV=1
RHEA:60376	CHEBI:4167	SLC2A4	Solute carrier family 2, facilitated glucose transporter member 4 OS=Mus musculus OX=10090 GN=Slc2a4 PE=1 SV=3
RHEA:16301	CHEBI:17154	IL1R1	Interleukin-1 receptor type 1 OS=Mus musculus OX=10090 GN=Il1r1 PE=1 SV=1
RHEA:19649	CHEBI:29991	DARS1	Aspartate--tRNA ligase, cytoplasmic OS=Mus musculus OX=10090 GN=Dars1 PE=1 SV=2
RHEA:19649	CHEBI:456215	DARS1	Aspartate--tRNA ligase, cytoplasmic OS=Mus musculus OX=10090 GN=Dars1 PE=1 SV=2
RHEA:17989	CHEBI:456216	BRAF	Serine/threonine-protein kinase B-raf OS=Mus musculus OX=10090 GN=Braf PE=1 SV=3
RHEA:46608	CHEBI:456216	BRAF	Serine/threonine-protein kinase B-raf OS=Mus musculus OX=10090 GN=Braf PE=1 SV=3
RHEA:16169	CHEBI:456216	GLUL	Glutamine synthetase OS=Mus musculus OX=10090 GN=Glul PE=1 SV=6
RHEA:12404	CHEBI:17716	B4GALT1	Beta-1,4-galactosyltransferase 1 OS=Mus musculus OX=10090 GN=B4galt1 PE=1 SV=1
RHEA:12404	CHEBI:58223	B4GALT1	Beta-1,4-galactosyltransferase 1 OS=Mus musculus OX=10090 GN=B4galt1 PE=1 SV=1
RHEA:22932	CHEBI:58223	B4GALT1	Beta-1,4-galactosyltransferase 1 OS=Mus musculus OX=10090 GN=B4galt1 PE=1 SV=1
RHEA:17745	CHEBI:506227	B4GALT1	Beta-1,4-galactosyltransferase 1 OS=Mus musculus OX=10090 GN=B4galt1 PE=1 SV=1
RHEA:17745	CHEBI:58223	B4GALT1	Beta-1,4-galactosyltransferase 1 OS=Mus musculus OX=10090 GN=B4galt1 PE=1 SV=1
RHEA:31499	CHEBI:58223	B4GALT1	Beta-1,4-galactosyltransferase 1 OS=Mus musculus OX=10090 GN=B4galt1 PE=1 SV=1
RHEA:62552	CHEBI:58223	B4GALT1	Beta-1,4-galactosyltransferase 1 OS=Mus musculus OX=10090 GN=B4galt1 PE=1 SV=1
RHEA:62548	CHEBI:58223	B4GALT1	Beta-1,4-galactosyltransferase 1 OS=Mus musculus OX=10090 GN=B4galt1 PE=1 SV=1
RHEA:15017	CHEBI:30879	ACP3	Isoform 2 of Prostatic acid phosphatase OS=Mus musculus OX=10090 GN=Acp3
RHEA:12484	CHEBI:58043	ACP3	Isoform 2 of Prostatic acid phosphatase OS=Mus musculus OX=10090 GN=Acp3
RHEA:44640	CHEBI:456216	NME1	Nucleoside diphosphate kinase A OS=Mus musculus OX=10090 GN=Nme1 PE=1 SV=1
RHEA:18113	CHEBI:57930	NME1	Nucleoside diphosphate kinase A OS=Mus musculus OX=10090 GN=Nme1 PE=1 SV=1
RHEA:18113	CHEBI:456216	NME1	Nucleoside diphosphate kinase A OS=Mus musculus OX=10090 GN=Nme1 PE=1 SV=1
RHEA:46160	CHEBI:24646	NQO1	NAD(P)H dehydrogenase [quinone] 1 OS=Mus musculus OX=10090 GN=Nqo1 PE=1 SV=3
RHEA:46164	CHEBI:24646	NQO1	NAD(P)H dehydrogenase [quinone] 1 OS=Mus musculus OX=10090 GN=Nqo1 PE=1 SV=3
RHEA:22780	CHEBI:30245	ALOX15	Polyunsaturated fatty acid lipoxygenase ALOX15 OS=Mus musculus OX=10090 GN=Alox15 PE=1 SV=4
RHEA:17289	CHEBI:57634	PFKFB1	6-phosphofructo-2-kinase/fructose-2,6-bisphosphatase 1 OS=Mus musculus OX=10090 GN=Pfkfb1 PE=1 SV=2
RHEA:15653	CHEBI:57634	PFKFB1	6-phosphofructo-2-kinase/fructose-2,6-bisphosphatase 1 OS=Mus musculus OX=10090 GN=Pfkfb1 PE=1 SV=2
RHEA:19257	CHEBI:35681	CBR1	Carbonyl reductase [NADPH] 1 OS=Mus musculus OX=10090 GN=Cbr1 PE=1 SV=3
RHEA:19257	CHEBI:17087	CBR1	Carbonyl reductase [NADPH] 1 OS=Mus musculus OX=10090 GN=Cbr1 PE=1 SV=3
RHEA:15937	CHEBI:15734	CBR1	Carbonyl reductase [NADPH] 1 OS=Mus musculus OX=10090 GN=Cbr1 PE=1 SV=3
RHEA:10596	CHEBI:456216	PDGFRA	Platelet-derived growth factor receptor alpha OS=Mus musculus OX=10090 GN=Pdgfra PE=1 SV=3
RHEA:45248	CHEBI:17968	CD36	Platelet glycoprotein 4 OS=Mus musculus OX=10090 GN=Cd36 PE=1 SV=2
RHEA:33655	CHEBI:30823	CD36	Platelet glycoprotein 4 OS=Mus musculus OX=10090 GN=Cd36 PE=1 SV=2
RHEA:45264	CHEBI:30245	CD36	Platelet glycoprotein 4 OS=Mus musculus OX=10090 GN=Cd36 PE=1 SV=2
RHEA:45256	CHEBI:7896	CD36	Platelet glycoprotein 4 OS=Mus musculus OX=10090 GN=Cd36 PE=1 SV=2
RHEA:10244	CHEBI:13705	FAH	Fumarylacetoacetase OS=Mus musculus OX=10090 GN=Fah PE=1 SV=2
RHEA:10244	CHEBI:29806	FAH	Fumarylacetoacetase OS=Mus musculus OX=10090 GN=Fah PE=1 SV=2
RHEA:48212	CHEBI:40356	NAGA	Alpha-N-acetylgalactosaminidase OS=Mus musculus OX=10090 GN=Naga PE=1 SV=2
RHEA:49304	CHEBI:40356	NAGA	Alpha-N-acetylgalactosaminidase OS=Mus musculus OX=10090 GN=Naga PE=1 SV=2
RHEA:48412	CHEBI:40356	NAGA	Alpha-N-acetylgalactosaminidase OS=Mus musculus OX=10090 GN=Naga PE=1 SV=2
RHEA:17989	CHEBI:456216	PRKCA	Protein kinase C OS=Mus musculus OX=10090 GN=Prkca PE=1 SV=1
RHEA:46608	CHEBI:456216	PRKCA	Protein kinase C OS=Mus musculus OX=10090 GN=Prkca PE=1 SV=1
RHEA:19253	CHEBI:295975	SMPD1	Sphingomyelin phosphodiesterase OS=Mus musculus OX=10090 GN=Smpd1 PE=1 SV=2
RHEA:54284	CHEBI:295975	SMPD1	Sphingomyelin phosphodiesterase OS=Mus musculus OX=10090 GN=Smpd1 PE=1 SV=2
RHEA:45304	CHEBI:295975	SMPD1	Sphingomyelin phosphodiesterase OS=Mus musculus OX=10090 GN=Smpd1 PE=1 SV=2
RHEA:10604	CHEBI:295975	SMPD1	Sphingomyelin phosphodiesterase OS=Mus musculus OX=10090 GN=Smpd1 PE=1 SV=2
RHEA:17989	CHEBI:456216	PRKACA	cAMP-dependent protein kinase catalytic subunit alpha OS=Mus musculus OX=10090 GN=Prkaca PE=1 SV=3
RHEA:46608	CHEBI:456216	PRKACA	cAMP-dependent protein kinase catalytic subunit alpha OS=Mus musculus OX=10090 GN=Prkaca PE=1 SV=3
RHEA:13065	CHEBI:456216	DDX5	Probable ATP-dependent RNA helicase DDX5 OS=Mus musculus OX=10090 GN=Ddx5 PE=1 SV=2
RHEA:16109	CHEBI:456216	PFKL	ATP-dependent 6-phosphofructokinase, liver type OS=Mus musculus OX=10090 GN=Pfkl PE=1 SV=4
RHEA:10596	CHEBI:456216	FLT1	Vascular endothelial growth factor receptor 1 OS=Mus musculus OX=10090 GN=Flt1 PE=1 SV=1
RHEA:22780	CHEBI:30245	ALOX12	Polyunsaturated fatty acid lipoxygenase ALOX12 OS=Mus musculus OX=10090 GN=Alox12 PE=1 SV=4
RHEA:13065	CHEBI:456216	ERCC2	General transcription and DNA repair factor IIH helicase subunit XPD OS=Mus musculus OX=10090 GN=Ercc2 PE=1 SV=2
RHEA:20924	CHEBI:36655	PAM	Peptidyl-glycine alpha-amidating monooxygenase OS=Mus musculus OX=10090 GN=Pam PE=1 SV=2
RHEA:58624	CHEBI:36655	PAM	Peptidyl-glycine alpha-amidating monooxygenase OS=Mus musculus OX=10090 GN=Pam PE=1 SV=2
RHEA:58644	CHEBI:36655	PAM	Peptidyl-glycine alpha-amidating monooxygenase OS=Mus musculus OX=10090 GN=Pam PE=1 SV=2
RHEA:58636	CHEBI:36655	PAM	Peptidyl-glycine alpha-amidating monooxygenase OS=Mus musculus OX=10090 GN=Pam PE=1 SV=2
RHEA:58632	CHEBI:36655	PAM	Peptidyl-glycine alpha-amidating monooxygenase OS=Mus musculus OX=10090 GN=Pam PE=1 SV=2
RHEA:58620	CHEBI:36655	PAM	Peptidyl-glycine alpha-amidating monooxygenase OS=Mus musculus OX=10090 GN=Pam PE=1 SV=2
RHEA:58616	CHEBI:36655	PAM	Peptidyl-glycine alpha-amidating monooxygenase OS=Mus musculus OX=10090 GN=Pam PE=1 SV=2
RHEA:10948	CHEBI:58723	HK1	Hexokinase-1 OS=Mus musculus OX=10090 GN=Hk1 PE=1 SV=3
RHEA:13065	CHEBI:456216	ERCC3	General transcription and DNA repair factor IIH helicase subunit XPB OS=Mus musculus OX=10090 GN=Ercc3 PE=2 SV=1
RHEA:22044	CHEBI:456216	ATP4A	Potassium-transporting ATPase alpha chain 1 OS=Mus musculus OX=10090 GN=Atp4a PE=1 SV=3
RHEA:18533	CHEBI:350546	DDC	Aromatic-L-amino-acid decarboxylase OS=Mus musculus OX=10090 GN=Ddc PE=1 SV=1
RHEA:11708	CHEBI:58053	IMPDH1	Inosine-5'-monophosphate dehydrogenase OS=Mus musculus OX=10090 GN=Impdh1 PE=1 SV=2
RHEA:11708	CHEBI:57540	IMPDH1	Inosine-5'-monophosphate dehydrogenase OS=Mus musculus OX=10090 GN=Impdh1 PE=1 SV=2
RHEA:11544	CHEBI:29991	AGA	N(4)-(beta-N-acetylglucosaminyl)-L-asparaginase OS=Mus musculus OX=10090 GN=Aga PE=1 SV=1
RHEA:17989	CHEBI:456216	CDK11B	Cyclin-dependent kinase 11B OS=Mus musculus OX=10090 GN=Cdk11b PE=1 SV=2
RHEA:46608	CHEBI:456216	CDK11B	Cyclin-dependent kinase 11B OS=Mus musculus OX=10090 GN=Cdk11b PE=1 SV=2
RHEA:26414	CHEBI:65296	MAOA	Amine oxidase [flavin-containing] A OS=Mus musculus OX=10090 GN=Maoa PE=1 SV=3
RHEA:26414	CHEBI:17478	MAOA	Amine oxidase [flavin-containing] A OS=Mus musculus OX=10090 GN=Maoa PE=1 SV=3
RHEA:16153	CHEBI:17478	MAOA	Amine oxidase [flavin-containing] A OS=Mus musculus OX=10090 GN=Maoa PE=1 SV=3
RHEA:69076	CHEBI:72587	MAOA	Amine oxidase [flavin-containing] A OS=Mus musculus OX=10090 GN=Maoa PE=1 SV=3
RHEA:69072	CHEBI:350546	MAOA	Amine oxidase [flavin-containing] A OS=Mus musculus OX=10090 GN=Maoa PE=1 SV=3
RHEA:10336	CHEBI:16947	ACO1	Cytoplasmic aconitate hydratase OS=Mus musculus OX=10090 GN=Aco1 PE=1 SV=3
RHEA:10336	CHEBI:15562	ACO1	Cytoplasmic aconitate hydratase OS=Mus musculus OX=10090 GN=Aco1 PE=1 SV=3
RHEA:66272	CHEBI:456216	ABCB4	Phosphatidylcholine translocator ABCB4 OS=Mus musculus OX=10090 GN=Abcb4 PE=1 SV=2
RHEA:36439	CHEBI:456216	ABCB4	Phosphatidylcholine translocator ABCB4 OS=Mus musculus OX=10090 GN=Abcb4 PE=1 SV=2
RHEA:38903	CHEBI:456216	ABCB4	Phosphatidylcholine translocator ABCB4 OS=Mus musculus OX=10090 GN=Abcb4 PE=1 SV=2
RHEA:12484	CHEBI:58043	NT5E	5'-nucleotidase OS=Mus musculus OX=10090 GN=Nt5e PE=1 SV=2
RHEA:36167	CHEBI:18274	NT5E	5'-nucleotidase OS=Mus musculus OX=10090 GN=Nt5e PE=1 SV=2
RHEA:11080	CHEBI:17748	NT5E	5'-nucleotidase OS=Mus musculus OX=10090 GN=Nt5e PE=1 SV=2
RHEA:29367	CHEBI:60377	NT5E	5'-nucleotidase OS=Mus musculus OX=10090 GN=Nt5e PE=1 SV=2
RHEA:29367	CHEBI:17562	NT5E	5'-nucleotidase OS=Mus musculus OX=10090 GN=Nt5e PE=1 SV=2
RHEA:27718	CHEBI:58053	NT5E	5'-nucleotidase OS=Mus musculus OX=10090 GN=Nt5e PE=1 SV=2
RHEA:29375	CHEBI:456215	NT5E	5'-nucleotidase OS=Mus musculus OX=10090 GN=Nt5e PE=1 SV=2
RHEA:29359	CHEBI:16704	NT5E	5'-nucleotidase OS=Mus musculus OX=10090 GN=Nt5e PE=1 SV=2
RHEA:29363	CHEBI:15698	NT5E	5'-nucleotidase OS=Mus musculus OX=10090 GN=Nt5e PE=1 SV=2
RHEA:17989	CHEBI:456216	TAF1	Transcription initiation factor TFIID subunit 1 OS=Mus musculus OX=10090 GN=Taf1 PE=1 SV=2
RHEA:46608	CHEBI:456216	TAF1	Transcription initiation factor TFIID subunit 1 OS=Mus musculus OX=10090 GN=Taf1 PE=1 SV=2
RHEA:11092	CHEBI:57597	GPD1	Glycerol-3-phosphate dehydrogenase [NAD(+)], cytoplasmic OS=Mus musculus OX=10090 GN=Gpd1 PE=1 SV=3
RHEA:40523	CHEBI:24646	SDHB	Succinate dehydrogenase [ubiquinone] iron-sulfur subunit, mitochondrial OS=Mus musculus OX=10090 GN=Sdhb PE=1 SV=1
RHEA:17877	CHEBI:33566	COMT	Catechol O-methyltransferase OS=Mus musculus OX=10090 GN=Comt PE=1 SV=2
RHEA:66552	CHEBI:350546	TGM2	Protein-glutamine gamma-glutamyltransferase 2 OS=Mus musculus OX=10090 GN=Tgm2 PE=1 SV=4
RHEA:17453	CHEBI:456216	GART	Trifunctional purine biosynthetic protein adenosine-3 OS=Mus musculus OX=10090 GN=Gart PE=1 SV=3
RHEA:23032	CHEBI:456216	GART	Trifunctional purine biosynthetic protein adenosine-3 OS=Mus musculus OX=10090 GN=Gart PE=1 SV=3
RHEA:22628	CHEBI:29991	PAICS	Multifunctional protein ADE2 OS=Mus musculus OX=10090 GN=Paics PE=1 SV=4
RHEA:22628	CHEBI:456216	PAICS	Multifunctional protein ADE2 OS=Mus musculus OX=10090 GN=Paics PE=1 SV=4
RHEA:17561	CHEBI:15354	ACHE	Acetylcholinesterase OS=Mus musculus OX=10090 GN=Ache PE=1 SV=1
RHEA:21032	CHEBI:58223	UGT1A1	UDP-glucuronosyltransferase 1A1 OS=Mus musculus OX=10090 GN=Ugt1a1 PE=1 SV=2
RHEA:52460	CHEBI:58223	UGT1A1	UDP-glucuronosyltransferase 1A1 OS=Mus musculus OX=10090 GN=Ugt1a1 PE=1 SV=2
RHEA:53048	CHEBI:58223	UGT1A1	UDP-glucuronosyltransferase 1A1 OS=Mus musculus OX=10090 GN=Ugt1a1 PE=1 SV=2
RHEA:53004	CHEBI:58223	UGT1A1	UDP-glucuronosyltransferase 1A1 OS=Mus musculus OX=10090 GN=Ugt1a1 PE=1 SV=2
RHEA:53072	CHEBI:58223	UGT1A1	UDP-glucuronosyltransferase 1A1 OS=Mus musculus OX=10090 GN=Ugt1a1 PE=1 SV=2
RHEA:52868	CHEBI:58223	UGT1A1	UDP-glucuronosyltransferase 1A1 OS=Mus musculus OX=10090 GN=Ugt1a1 PE=1 SV=2
RHEA:52880	CHEBI:58223	UGT1A1	UDP-glucuronosyltransferase 1A1 OS=Mus musculus OX=10090 GN=Ugt1a1 PE=1 SV=2
RHEA:63720	CHEBI:58223	UGT1A1	UDP-glucuronosyltransferase 1A1 OS=Mus musculus OX=10090 GN=Ugt1a1 PE=1 SV=2
RHEA:63588	CHEBI:58223	UGT1A1	UDP-glucuronosyltransferase 1A1 OS=Mus musculus OX=10090 GN=Ugt1a1 PE=1 SV=2
RHEA:63696	CHEBI:58223	UGT1A1	UDP-glucuronosyltransferase 1A1 OS=Mus musculus OX=10090 GN=Ugt1a1 PE=1 SV=2
RHEA:16833	CHEBI:57925	GPX3	Glutathione peroxidase 3 OS=Mus musculus OX=10090 GN=Gpx3 PE=1 SV=2
RHEA:16833	CHEBI:58297	GPX3	Glutathione peroxidase 3 OS=Mus musculus OX=10090 GN=Gpx3 PE=1 SV=2
RHEA:69412	CHEBI:57925	GPX3	Glutathione peroxidase 3 OS=Mus musculus OX=10090 GN=Gpx3 PE=1 SV=2
RHEA:69412	CHEBI:58297	GPX3	Glutathione peroxidase 3 OS=Mus musculus OX=10090 GN=Gpx3 PE=1 SV=2
RHEA:17989	CHEBI:456216	PRKACB	Isoform 4 of cAMP-dependent protein kinase catalytic subunit beta OS=Mus musculus OX=10090 GN=Prkacb
RHEA:46608	CHEBI:456216	PRKACB	Isoform 4 of cAMP-dependent protein kinase catalytic subunit beta OS=Mus musculus OX=10090 GN=Prkacb
RHEA:21164	CHEBI:33308	CES1	Liver carboxylesterase 1 OS=Mus musculus OX=10090 GN=Ces1 PE=1 SV=1
RHEA:21164	CHEBI:30879	CES1	Liver carboxylesterase 1 OS=Mus musculus OX=10090 GN=Ces1 PE=1 SV=1
RHEA:36403	CHEBI:28868	CES1	Liver carboxylesterase 1 OS=Mus musculus OX=10090 GN=Ces1 PE=1 SV=1
RHEA:33875	CHEBI:30823	CES1	Liver carboxylesterase 1 OS=Mus musculus OX=10090 GN=Ces1 PE=1 SV=1
RHEA:75447	CHEBI:30245	PTGS1	Prostaglandin G/H synthase 1 OS=Mus musculus OX=10090 GN=Ptgs1 PE=1 SV=1
RHEA:75459	CHEBI:30245	PTGS1	Prostaglandin G/H synthase 1 OS=Mus musculus OX=10090 GN=Ptgs1 PE=1 SV=1
RHEA:75451	CHEBI:30245	PTGS1	Prostaglandin G/H synthase 1 OS=Mus musculus OX=10090 GN=Ptgs1 PE=1 SV=1
RHEA:75455	CHEBI:30245	PTGS1	Prostaglandin G/H synthase 1 OS=Mus musculus OX=10090 GN=Ptgs1 PE=1 SV=1
RHEA:24080	CHEBI:456215	WARS1	Isoform 2 of Tryptophan--tRNA ligase, cytoplasmic OS=Mus musculus OX=10090 GN=Wars1
RHEA:21708	CHEBI:16335	AHCY	Adenosylhomocysteinase OS=Mus musculus OX=10090 GN=Ahcy PE=1 SV=3
RHEA:11020	CHEBI:456216	ITPKA	Inositol-trisphosphate 3-kinase A OS=Mus musculus OX=10090 GN=Itpka PE=1 SV=1
RHEA:10272	CHEBI:456216	DGKA	Diacylglycerol kinase alpha OS=Mus musculus OX=10090 GN=Dgka PE=1 SV=2
RHEA:63324	CHEBI:456216	DGKA	Diacylglycerol kinase alpha OS=Mus musculus OX=10090 GN=Dgka PE=1 SV=2
RHEA:43416	CHEBI:456216	DGKA	Diacylglycerol kinase alpha OS=Mus musculus OX=10090 GN=Dgka PE=1 SV=2
RHEA:63328	CHEBI:456216	DGKA	Diacylglycerol kinase alpha OS=Mus musculus OX=10090 GN=Dgka PE=1 SV=2
RHEA:40327	CHEBI:456216	DGKA	Diacylglycerol kinase alpha OS=Mus musculus OX=10090 GN=Dgka PE=1 SV=2
RHEA:40323	CHEBI:456216	DGKA	Diacylglycerol kinase alpha OS=Mus musculus OX=10090 GN=Dgka PE=1 SV=2
RHEA:43428	CHEBI:456216	DGKA	Diacylglycerol kinase alpha OS=Mus musculus OX=10090 GN=Dgka PE=1 SV=2
RHEA:44072	CHEBI:456216	DGKA	Diacylglycerol kinase alpha OS=Mus musculus OX=10090 GN=Dgka PE=1 SV=2
RHEA:41676	CHEBI:456216	DGKA	Diacylglycerol kinase alpha OS=Mus musculus OX=10090 GN=Dgka PE=1 SV=2
RHEA:40403	CHEBI:456216	DGKA	Diacylglycerol kinase alpha OS=Mus musculus OX=10090 GN=Dgka PE=1 SV=2
RHEA:40407	CHEBI:456216	DGKA	Diacylglycerol kinase alpha OS=Mus musculus OX=10090 GN=Dgka PE=1 SV=2
RHEA:41672	CHEBI:456216	DGKA	Diacylglycerol kinase alpha OS=Mus musculus OX=10090 GN=Dgka PE=1 SV=2
RHEA:12661	CHEBI:17490	CPT2	Carnitine O-palmitoyltransferase 2, mitochondrial OS=Mus musculus OX=10090 GN=Cpt2 PE=1 SV=2
RHEA:13517	CHEBI:456216	DTYMK	Thymidylate kinase OS=Mus musculus OX=10090 GN=Dtymk PE=1 SV=2
RHEA:23252	CHEBI:57930	RRM1	Ribonucleoside-diphosphate reductase large subunit OS=Mus musculus OX=10090 GN=Rrm1 PE=1 SV=2
RHEA:19453	CHEBI:16810	GPT	Alanine aminotransferase 1 OS=Mus musculus OX=10090 GN=Gpt PE=1 SV=3
RHEA:19429	CHEBI:456216	GRK2	Beta-adrenergic receptor kinase 1 OS=Mus musculus OX=10090 GN=Grk2 PE=1 SV=2
RHEA:21740	CHEBI:57678	MPST	3-mercaptopyruvate sulfurtransferase OS=Mus musculus OX=10090 GN=Mpst PE=1 SV=4
RHEA:11456	CHEBI:58223	MGAT1	Alpha-1,3-mannosyl-glycoprotein 2-beta-N-acetylglucosaminyltransferase OS=Mus musculus OX=10090 GN=Mgat1 PE=1 SV=1
RHEA:10704	CHEBI:57762	VARS1	Valine--tRNA ligase OS=Mus musculus OX=10090 GN=Vars1 PE=1 SV=1
RHEA:10704	CHEBI:456215	VARS1	Valine--tRNA ligase OS=Mus musculus OX=10090 GN=Vars1 PE=1 SV=1
RHEA:13749	CHEBI:57930	AK4	Adenylate kinase 4, mitochondrial OS=Mus musculus OX=10090 GN=Ak4 PE=1 SV=1
RHEA:13749	CHEBI:456216	AK4	Adenylate kinase 4, mitochondrial OS=Mus musculus OX=10090 GN=Ak4 PE=1 SV=1
RHEA:44640	CHEBI:456216	AK4	Adenylate kinase 4, mitochondrial OS=Mus musculus OX=10090 GN=Ak4 PE=1 SV=1
RHEA:18113	CHEBI:57930	AK4	Adenylate kinase 4, mitochondrial OS=Mus musculus OX=10090 GN=Ak4 PE=1 SV=1
RHEA:18113	CHEBI:456216	AK4	Adenylate kinase 4, mitochondrial OS=Mus musculus OX=10090 GN=Ak4 PE=1 SV=1
RHEA:17309	CHEBI:140310	PON1	Serum paraoxonase/arylesterase 1 OS=Mus musculus OX=10090 GN=Pon1 PE=1 SV=2
RHEA:26414	CHEBI:65296	MAOB	Amine oxidase [flavin-containing] B OS=Mus musculus OX=10090 GN=Maob PE=1 SV=4
RHEA:18633	CHEBI:29985	CAD	CAD protein OS=Mus musculus OX=10090 GN=Cad PE=1 SV=1
RHEA:20013	CHEBI:29991	CAD	CAD protein OS=Mus musculus OX=10090 GN=Cad PE=1 SV=1
RHEA:11020	CHEBI:456216	ITPKB	Kinase OS=Mus musculus OX=10090 GN=Itpkb PE=1 SV=1
RHEA:16437	CHEBI:57925	GSTM2	Glutathione S-transferase Mu 2 OS=Mus musculus OX=10090 GN=Gstm2 PE=1 SV=2
RHEA:50260	CHEBI:57925	GSTM2	Glutathione S-transferase Mu 2 OS=Mus musculus OX=10090 GN=Gstm2 PE=1 SV=2
RHEA:67080	CHEBI:456216	ABCD3	ATP-binding cassette sub-family D member 3 OS=Mus musculus OX=10090 GN=Abcd3 PE=1 SV=2
RHEA:67680	CHEBI:57560	ABCD3	ATP-binding cassette sub-family D member 3 OS=Mus musculus OX=10090 GN=Abcd3 PE=1 SV=2
RHEA:67684	CHEBI:57560	ABCD3	ATP-binding cassette sub-family D member 3 OS=Mus musculus OX=10090 GN=Abcd3 PE=1 SV=2
RHEA:67684	CHEBI:456216	ABCD3	ATP-binding cassette sub-family D member 3 OS=Mus musculus OX=10090 GN=Abcd3 PE=1 SV=2
RHEA:67688	CHEBI:456216	ABCD3	ATP-binding cassette sub-family D member 3 OS=Mus musculus OX=10090 GN=Abcd3 PE=1 SV=2
RHEA:67692	CHEBI:456216	ABCD3	ATP-binding cassette sub-family D member 3 OS=Mus musculus OX=10090 GN=Abcd3 PE=1 SV=2
RHEA:67708	CHEBI:456216	ABCD3	ATP-binding cassette sub-family D member 3 OS=Mus musculus OX=10090 GN=Abcd3 PE=1 SV=2
RHEA:67704	CHEBI:456216	ABCD3	ATP-binding cassette sub-family D member 3 OS=Mus musculus OX=10090 GN=Abcd3 PE=1 SV=2
RHEA:38611	CHEBI:17154	CD38	ADP-ribosyl cyclase/cyclic ADP-ribose hydrolase 1 OS=Mus musculus OX=10090 GN=Cd38 PE=1 SV=2
RHEA:16301	CHEBI:17154	CD38	ADP-ribosyl cyclase/cyclic ADP-ribose hydrolase 1 OS=Mus musculus OX=10090 GN=Cd38 PE=1 SV=2
RHEA:38603	CHEBI:17154	CD38	ADP-ribosyl cyclase/cyclic ADP-ribose hydrolase 1 OS=Mus musculus OX=10090 GN=Cd38 PE=1 SV=2
RHEA:38599	CHEBI:17154	CD38	ADP-ribosyl cyclase/cyclic ADP-ribose hydrolase 1 OS=Mus musculus OX=10090 GN=Cd38 PE=1 SV=2
RHEA:60208	CHEBI:30031	KDM5A	Lysine-specific demethylase 5A OS=Mus musculus OX=10090 GN=Kdm5a PE=1 SV=2
RHEA:10508	CHEBI:57483	TKT	Transketolase OS=Mus musculus OX=10090 GN=Tkt PE=1 SV=1
RHEA:10508	CHEBI:58273	TKT	Transketolase OS=Mus musculus OX=10090 GN=Tkt PE=1 SV=1
RHEA:19897	CHEBI:57743	NOS1	Isoform NNOS Mu of Nitric oxide synthase, brain OS=Mus musculus OX=10090 GN=Nos1
RHEA:19189	CHEBI:15361	PDHA2	Pyruvate dehydrogenase E1 component subunit alpha, testis-specific form, mitochondrial OS=Mus musculus OX=10090 GN=Pdha2 PE=1 SV=1
RHEA:62632	CHEBI:57925	PRDX6	Peroxiredoxin-6 OS=Mus musculus OX=10090 GN=Prdx6 PE=1 SV=3
RHEA:62632	CHEBI:58297	PRDX6	Peroxiredoxin-6 OS=Mus musculus OX=10090 GN=Prdx6 PE=1 SV=3
RHEA:15801	CHEBI:28868	PRDX6	Peroxiredoxin-6 OS=Mus musculus OX=10090 GN=Prdx6 PE=1 SV=3
RHEA:41223	CHEBI:7896	PRDX6	Peroxiredoxin-6 OS=Mus musculus OX=10090 GN=Prdx6 PE=1 SV=3
RHEA:11600	CHEBI:60377	CMPK1	UMP-CMP kinase OS=Mus musculus OX=10090 GN=Cmpk1 PE=1 SV=1
RHEA:11600	CHEBI:456216	CMPK1	UMP-CMP kinase OS=Mus musculus OX=10090 GN=Cmpk1 PE=1 SV=1
RHEA:25094	CHEBI:456216	CMPK1	UMP-CMP kinase OS=Mus musculus OX=10090 GN=Cmpk1 PE=1 SV=1
RHEA:24400	CHEBI:456216	CMPK1	UMP-CMP kinase OS=Mus musculus OX=10090 GN=Cmpk1 PE=1 SV=1
RHEA:24400	CHEBI:58223	CMPK1	UMP-CMP kinase OS=Mus musculus OX=10090 GN=Cmpk1 PE=1 SV=1
RHEA:44640	CHEBI:456216	CMPK1	UMP-CMP kinase OS=Mus musculus OX=10090 GN=Cmpk1 PE=1 SV=1
RHEA:18113	CHEBI:57930	CMPK1	UMP-CMP kinase OS=Mus musculus OX=10090 GN=Cmpk1 PE=1 SV=1
RHEA:18113	CHEBI:456216	CMPK1	UMP-CMP kinase OS=Mus musculus OX=10090 GN=Cmpk1 PE=1 SV=1
RHEA:15753	CHEBI:29991	ADSS2	Adenylosuccinate synthetase isozyme 2 OS=Mus musculus OX=10090 GN=Adss2 PE=1 SV=2
RHEA:10596	CHEBI:456216	AXL	Tyrosine-protein kinase receptor UFO OS=Mus musculus OX=10090 GN=Axl PE=1 SV=2
RHEA:16853	CHEBI:456215	ADSL	Adenylosuccinate lyase OS=Mus musculus OX=10090 GN=Adsl PE=1 SV=2
RHEA:16853	CHEBI:29806	ADSL	Adenylosuccinate lyase OS=Mus musculus OX=10090 GN=Adsl PE=1 SV=2
RHEA:23920	CHEBI:29806	ADSL	Adenylosuccinate lyase OS=Mus musculus OX=10090 GN=Adsl PE=1 SV=2
RHEA:18157	CHEBI:15361	PKLR	Pyruvate kinase PKLR OS=Mus musculus OX=10090 GN=Pklr PE=1 SV=1
RHEA:18157	CHEBI:456216	PKLR	Pyruvate kinase PKLR OS=Mus musculus OX=10090 GN=Pklr PE=1 SV=1
RHEA:16437	CHEBI:57925	GSTT1	Glutathione S-transferase theta-1 OS=Mus musculus OX=10090 GN=Gstt1 PE=1 SV=4
RHEA:16185	CHEBI:17478	ALDH1B1	Aldehyde dehydrogenase X, mitochondrial OS=Mus musculus OX=10090 GN=Aldh1b1 PE=1 SV=1
RHEA:16185	CHEBI:17478	ALDH3A1	Aldehyde dehydrogenase, dimeric NADP-preferring OS=Mus musculus OX=10090 GN=Aldh3a1 PE=1 SV=2
RHEA:16185	CHEBI:57540	ALDH3A1	Aldehyde dehydrogenase, dimeric NADP-preferring OS=Mus musculus OX=10090 GN=Aldh3a1 PE=1 SV=2
RHEA:16185	CHEBI:29067	ALDH3A1	Aldehyde dehydrogenase, dimeric NADP-preferring OS=Mus musculus OX=10090 GN=Aldh3a1 PE=1 SV=2
RHEA:44100	CHEBI:57540	ALDH3A1	Aldehyde dehydrogenase, dimeric NADP-preferring OS=Mus musculus OX=10090 GN=Aldh3a1 PE=1 SV=2
RHEA:40523	CHEBI:24646	SDHA	Succinate dehydrogenase [ubiquinone] flavoprotein subunit, mitochondrial OS=Mus musculus OX=10090 GN=Sdha PE=1 SV=1
RHEA:18029	CHEBI:456216	CPS1	Carbamoyl-phosphate synthase [ammonia], mitochondrial OS=Mus musculus OX=10090 GN=Cps1 PE=1 SV=2
RHEA:70687	CHEBI:59888	SLC6A6	Sodium- and chloride-dependent taurine transporter OS=Mus musculus OX=10090 GN=Slc6a6 PE=1 SV=2
RHEA:71223	CHEBI:507393	SLC6A6	Sodium- and chloride-dependent taurine transporter OS=Mus musculus OX=10090 GN=Slc6a6 PE=1 SV=2
RHEA:71243	CHEBI:57853	SLC6A6	Sodium- and chloride-dependent taurine transporter OS=Mus musculus OX=10090 GN=Slc6a6 PE=1 SV=2
RHEA:17989	CHEBI:456216	AKT2	RAC-beta serine/threonine-protein kinase OS=Mus musculus OX=10090 GN=Akt2 PE=1 SV=1
RHEA:46608	CHEBI:456216	AKT2	RAC-beta serine/threonine-protein kinase OS=Mus musculus OX=10090 GN=Akt2 PE=1 SV=1
RHEA:18445	CHEBI:58053	ATIC	Bifunctional purine biosynthesis protein ATIC OS=Mus musculus OX=10090 GN=Atic PE=1 SV=2
RHEA:21644	CHEBI:456216	GK	Isoform 1 of Glycerol kinase OS=Mus musculus OX=10090 GN=Gk
RHEA:21644	CHEBI:57597	GK	Isoform 1 of Glycerol kinase OS=Mus musculus OX=10090 GN=Gk
RHEA:16069	CHEBI:16704	CDA	Cytidine deaminase OS=Mus musculus OX=10090 GN=Cda PE=1 SV=2
RHEA:13433	CHEBI:15698	CDA	Cytidine deaminase OS=Mus musculus OX=10090 GN=Cda PE=1 SV=2
RHEA:13433	CHEBI:16450	CDA	Cytidine deaminase OS=Mus musculus OX=10090 GN=Cda PE=1 SV=2
RHEA:14109	CHEBI:60039	PYCR1	Pyrroline-5-carboxylate reductase 1, mitochondrial OS=Mus musculus OX=10090 GN=Pycr1 PE=1 SV=1
RHEA:14105	CHEBI:60039	PYCR1	Pyrroline-5-carboxylate reductase 1, mitochondrial OS=Mus musculus OX=10090 GN=Pycr1 PE=1 SV=1
RHEA:16189	CHEBI:16169	HPD	4-hydroxyphenylpyruvate dioxygenase OS=Mus musculus OX=10090 GN=Hpd PE=1 SV=3
RHEA:14005	CHEBI:16763	CTH	Cystathionine gamma-lyase OS=Mus musculus OX=10090 GN=Cth PE=1 SV=1
RHEA:24931	CHEBI:15361	CTH	Cystathionine gamma-lyase OS=Mus musculus OX=10090 GN=Cth PE=1 SV=1
RHEA:14501	CHEBI:16763	CTH	Cystathionine gamma-lyase OS=Mus musculus OX=10090 GN=Cth PE=1 SV=1
RHEA:24923	CHEBI:16763	CTH	Cystathionine gamma-lyase OS=Mus musculus OX=10090 GN=Cth PE=1 SV=1
RHEA:31151	CHEBI:16763	CTH	Cystathionine gamma-lyase OS=Mus musculus OX=10090 GN=Cth PE=1 SV=1
RHEA:30751	CHEBI:7896	ACSL1	Long-chain-fatty-acid--CoA ligase 1 OS=Mus musculus OX=10090 GN=Acsl1 PE=1 SV=2
RHEA:33607	CHEBI:30823	ACSL1	Long-chain-fatty-acid--CoA ligase 1 OS=Mus musculus OX=10090 GN=Acsl1 PE=1 SV=2
RHEA:19121	CHEBI:456216	ABCC1	Multidrug resistance-associated protein 1 OS=Mus musculus OX=10090 GN=Abcc1 PE=1 SV=1
RHEA:38951	CHEBI:456216	ABCC1	Multidrug resistance-associated protein 1 OS=Mus musculus OX=10090 GN=Abcc1 PE=1 SV=1
RHEA:38963	CHEBI:456216	ABCC1	Multidrug resistance-associated protein 1 OS=Mus musculus OX=10090 GN=Abcc1 PE=1 SV=1
[truncated: 3,103 more rows]

## Sheet: Reactome
Table S3b. MPCA recapitulation of Reactome edges
Pathway identifier	ChEBI Identifier	Gene symbol	Description	Metabolite BAT	Cor BAT	ChEBI ID BAT	ChEBI ID mapped BAT	Confidence BAT	Metabolite liver	Cor liver	ChEBI ID liver	ChEBI ID mapped liver	Confidence liver
R-HSA-1059683	CHEBI:456216	JAK2	Tyrosine-protein kinase JAK2 OS=Mus musculus OX=10090 GN=Jak2 PE=1 SV=2	Adenosine 5'-diphosphate sodium salt	-0.282282	CHEBI:456216	CHEBI:456216	high
R-HSA-1059683	CHEBI:456216	CBL	E3 ubiquitin-protein ligase CBL OS=Mus musculus OX=10090 GN=Cbl PE=1 SV=3	Adenosine 5'-diphosphate sodium salt	-0.364471	CHEBI:456216	CHEBI:456216	high
R-HSA-1059683	CHEBI:456216	JAK1	Tyrosine-protein kinase OS=Mus musculus OX=10090 GN=Jak1 PE=1 SV=1	Adenosine 5'-diphosphate sodium salt	-0.349977	CHEBI:456216	CHEBI:456216	high
R-HSA-1059683	CHEBI:456216	TYK2	Non-receptor tyrosine-protein kinase TYK2 OS=Mus musculus OX=10090 GN=Tyk2 PE=1 SV=3	Adenosine 5'-diphosphate sodium salt	-0.362271	CHEBI:456216	CHEBI:456216	high
R-HSA-1059683	CHEBI:456216	IL6ST	Interleukin-6 receptor subunit beta OS=Mus musculus OX=10090 GN=Il6st PE=1 SV=2	Adenosine 5'-diphosphate sodium salt	-0.215087	CHEBI:456216	CHEBI:456216	high
R-HSA-1059683	CHEBI:456216	PTPN11	Isoform 2 of Tyrosine-protein phosphatase non-receptor type 11 OS=Mus musculus OX=10090 GN=Ptpn11	Adenosine 5'-diphosphate sodium salt	-0.282924	CHEBI:456216	CHEBI:456216	high
R-HSA-109704	CHEBI:456216	FGF1	Fibroblast growth factor 1 OS=Mus musculus OX=10090 GN=Fgf1 PE=1 SV=1	Adenosine 5'-diphosphate sodium salt	-0.233128	CHEBI:456216	CHEBI:456216	high
R-HSA-109704	CHEBI:456216	PTPN11	Isoform 2 of Tyrosine-protein phosphatase non-receptor type 11 OS=Mus musculus OX=10090 GN=Ptpn11	Adenosine 5'-diphosphate sodium salt	-0.282924	CHEBI:456216	CHEBI:456216	high
R-HSA-109704	CHEBI:456216	PIK3C3	Phosphatidylinositol 3-kinase catalytic subunit type 3 OS=Mus musculus OX=10090 GN=Pik3c3 PE=1 SV=1	Adenosine 5'-diphosphate sodium salt	-0.285626	CHEBI:456216	CHEBI:456216	high
R-HSA-109704	CHEBI:456216	PIK3R4	Phosphoinositide 3-kinase regulatory subunit 4 OS=Mus musculus OX=10090 GN=Pik3r4 PE=1 SV=3	Adenosine 5'-diphosphate sodium salt	-0.293882	CHEBI:456216	CHEBI:456216	high
R-HSA-109704	CHEBI:456216	GAB2	GRB2-associated-binding protein 2 OS=Mus musculus OX=10090 GN=Gab2 PE=1 SV=2	Adenosine 5'-diphosphate sodium salt	-0.319036	CHEBI:456216	CHEBI:456216	high
R-HSA-110056	CHEBI:456216	JAK2	Tyrosine-protein kinase JAK2 OS=Mus musculus OX=10090 GN=Jak2 PE=1 SV=2	Adenosine 5'-diphosphate sodium salt	-0.282282	CHEBI:456216	CHEBI:456216	high
R-HSA-110056	CHEBI:456216	JAK1	Tyrosine-protein kinase OS=Mus musculus OX=10090 GN=Jak1 PE=1 SV=1	Adenosine 5'-diphosphate sodium salt	-0.349977	CHEBI:456216	CHEBI:456216	high
R-HSA-110056	CHEBI:456216	MAPK3	Mitogen-activated protein kinase 3 OS=Mus musculus OX=10090 GN=Mapk3 PE=1 SV=5	Adenosine 5'-diphosphate sodium salt	-0.251532	CHEBI:456216	CHEBI:456216	high
R-HSA-110056	CHEBI:456216	TYK2	Non-receptor tyrosine-protein kinase TYK2 OS=Mus musculus OX=10090 GN=Tyk2 PE=1 SV=3	Adenosine 5'-diphosphate sodium salt	-0.362271	CHEBI:456216	CHEBI:456216	high
R-HSA-110056	CHEBI:456216	IL6ST	Interleukin-6 receptor subunit beta OS=Mus musculus OX=10090 GN=Il6st PE=1 SV=2	Adenosine 5'-diphosphate sodium salt	-0.215087	CHEBI:456216	CHEBI:456216	high
R-HSA-110056	CHEBI:456216	MAP2K1	Dual specificity mitogen-activated protein kinase kinase 1 OS=Mus musculus OX=10090 GN=Map2k1 PE=1 SV=2	Adenosine 5'-diphosphate sodium salt	-0.292536	CHEBI:456216	CHEBI:456216	high
R-HSA-110056	CHEBI:456216	PTPN11	Isoform 2 of Tyrosine-protein phosphatase non-receptor type 11 OS=Mus musculus OX=10090 GN=Ptpn11	Adenosine 5'-diphosphate sodium salt	-0.282924	CHEBI:456216	CHEBI:456216	high
R-HSA-110320	CHEBI:456216	VCP	Transitional endoplasmic reticulum ATPase OS=Mus musculus OX=10090 GN=Vcp PE=1 SV=4	Adenosine 5'-diphosphate sodium salt	-0.407922	CHEBI:456216	CHEBI:456216	high
R-HSA-110320	CHEBI:456216	NPLOC4	Nuclear protein localization protein 4 homolog OS=Mus musculus OX=10090 GN=Nploc4 PE=1 SV=3	Adenosine 5'-diphosphate sodium salt	-0.289304	CHEBI:456216	CHEBI:456216	high
R-HSA-110320	CHEBI:456216	UFD1	Ubiquitin recognition factor in ER-associated degradation protein 1 OS=Mus musculus OX=10090 GN=Ufd1 PE=1 SV=2	Adenosine 5'-diphosphate sodium salt	-0.2553	CHEBI:456216	CHEBI:456216	high
R-HSA-110329	CHEBI:17568	H2AX	Histone H2AX OS=Mus musculus OX=10090 GN=H2ax PE=1 SV=2	Uracil	0.373244	CHEBI:17568	CHEBI:17568	high	Uracil	0.264728	CHEBI:17568	CHEBI:17568	high
R-HSA-110329	CHEBI:15901	NTHL1	Endonuclease III-like protein 1 OS=Mus musculus OX=10090 GN=Nthl1 PE=2 SV=2	Dihydrouracil	-0.219586	CHEBI:15901	CHEBI:15901	high
R-HSA-110329	CHEBI:17568	TERF2	Telomeric repeat-binding factor 2 OS=Mus musculus OX=10090 GN=Terf2 PE=1 SV=3	Uracil	0.246204	CHEBI:17568	CHEBI:17568	high
R-HSA-110329	CHEBI:17568	H2BC21	Histone H2B type 2-E OS=Mus musculus OX=10090 GN=H2bc21 PE=1 SV=3	Uracil	0.225084	CHEBI:17568	CHEBI:17568	high
R-HSA-110329	CHEBI:17568	H2AZ2	Histone H2A.V OS=Mus musculus OX=10090 GN=H2az2 PE=1 SV=3	Uracil	0.353987	CHEBI:17568	CHEBI:17568	high
R-HSA-110329	CHEBI:17568	NEIL2	Endonuclease 8-like 2 OS=Mus musculus OX=10090 GN=Neil2 PE=2 SV=4	Uracil	0.244332	CHEBI:17568	CHEBI:17568	high
R-HSA-110329	CHEBI:17821	SMUG1	Single-strand selective monofunctional uracil DNA glycosylase OS=Mus musculus OX=10090 GN=Smug1 PE=1 SV=1	Thymine	-0.263466	CHEBI:17821	CHEBI:17821	high
R-HSA-110331	CHEBI:16708	H2BC21	Histone H2B type 2-E OS=Mus musculus OX=10090 GN=H2bc21 PE=1 SV=3	Adenine	0.278817	CHEBI:16708	CHEBI:16708	high
R-HSA-110331	CHEBI:17368	H2AX	Histone H2AX OS=Mus musculus OX=10090 GN=H2ax PE=1 SV=2	Hypoxanthine	0.252217	CHEBI:17368	CHEBI:17368	high
R-HSA-110331	CHEBI:17368	H2AZ2	Histone H2A.V OS=Mus musculus OX=10090 GN=H2az2 PE=1 SV=3	Hypoxanthine	0.235572	CHEBI:17368	CHEBI:17368	high
R-HSA-110362	CHEBI:57540	FEN1	Flap endonuclease 1 OS=Mus musculus OX=10090 GN=Fen1 PE=1 SV=1	NAD	-0.442301	CHEBI:57540	CHEBI:57540	high	NAD	-0.377608	CHEBI:57540	CHEBI:57540	high
R-HSA-110362	CHEBI:17154	LIG1	DNA ligase 1 OS=Mus musculus OX=10090 GN=Lig1 PE=1 SV=2	Nicotinamide	-0.211974	CHEBI:17154	CHEBI:17154	high
R-HSA-110362	CHEBI:17154	FEN1	Flap endonuclease 1 OS=Mus musculus OX=10090 GN=Fen1 PE=1 SV=1	Nicotinamide	-0.204158	CHEBI:17154	CHEBI:17154	high
R-HSA-110362	CHEBI:57540	PARP1	Poly [ADP-ribose] polymerase OS=Mus musculus OX=10090 GN=Parp1 PE=1 SV=1	NAD	0.216374	CHEBI:57540	CHEBI:57540	high
R-HSA-110362	CHEBI:57540	LIG1	DNA ligase 1 OS=Mus musculus OX=10090 GN=Lig1 PE=1 SV=2	NAD	-0.421718	CHEBI:57540	CHEBI:57540	high
R-HSA-110362	CHEBI:57540	PARG	Poly(ADP-ribose) glycohydrolase OS=Mus musculus OX=10090 GN=Parg PE=1 SV=2	NAD	-0.207091	CHEBI:57540	CHEBI:57540	high
R-HSA-110362	CHEBI:57540	ADPRS	ADP-ribose glycohydrolase ARH3 OS=Mus musculus OX=10090 GN=Adprs PE=1 SV=1	NAD	0.361819	CHEBI:57540	CHEBI:57540	high
R-HSA-111447	CHEBI:456216	BID	BH3-interacting domain death agonist OS=Mus musculus OX=10090 GN=Bid PE=1 SV=2	Adenosine 5'-diphosphate sodium salt	-0.307566	CHEBI:456216	CHEBI:456216	high
R-HSA-111447	CHEBI:456216	YWHAE	14-3-3 protein epsilon OS=Mus musculus OX=10090 GN=Ywhae PE=1 SV=1	Adenosine 5'-diphosphate sodium salt	-0.202986	CHEBI:456216	CHEBI:456216	high
R-HSA-111447	CHEBI:456216	YWHAZ	14-3-3 protein zeta/delta OS=Mus musculus OX=10090 GN=Ywhaz PE=1 SV=1	Adenosine 5'-diphosphate sodium salt	-0.318163	CHEBI:456216	CHEBI:456216	high
R-HSA-111447	CHEBI:456216	BAD	Bcl2-associated agonist of cell death OS=Mus musculus OX=10090 GN=Bad PE=1 SV=1	Adenosine 5'-diphosphate sodium salt	-0.216757	CHEBI:456216	CHEBI:456216	high
R-HSA-111459	CHEBI:456216	CASP3	Caspase-3 OS=Mus musculus OX=10090 GN=Casp3 PE=1 SV=1	Adenosine 5'-diphosphate sodium salt	-0.274718	CHEBI:456216	CHEBI:456216	high
R-HSA-111459	CHEBI:456216	CASP7	Caspase-7 OS=Mus musculus OX=10090 GN=Casp7 PE=1 SV=2	Adenosine 5'-diphosphate sodium salt	-0.296761	CHEBI:456216	CHEBI:456216	high
R-HSA-111459	CHEBI:456216	XIAP	E3 ubiquitin-protein ligase XIAP OS=Mus musculus OX=10090 GN=Xiap PE=1 SV=2	Adenosine 5'-diphosphate sodium salt	-0.245926	CHEBI:456216	CHEBI:456216	high
R-HSA-111931	CHEBI:456216	CREB1	Cyclic AMP-responsive element-binding protein 1 OS=Mus musculus OX=10090 GN=Creb1 PE=1 SV=1	Adenosine 5'-diphosphate sodium salt	-0.203603	CHEBI:456216	CHEBI:456216	high
R-HSA-111932	CHEBI:456216	CREB1	Cyclic AMP-responsive element-binding protein 1 OS=Mus musculus OX=10090 GN=Creb1 PE=1 SV=1	Adenosine 5'-diphosphate sodium salt	-0.203603	CHEBI:456216	CHEBI:456216	high
R-HSA-111932	CHEBI:456216	CAMK2D	Isoform 4 of Calcium/calmodulin-dependent protein kinase type II subunit delta OS=Mus musculus OX=10090 GN=Camk2d	Adenosine 5'-diphosphate sodium salt	-0.267691	CHEBI:456216	CHEBI:456216	high
R-HSA-111933	CHEBI:456216	PRKCD	Protein kinase C delta type OS=Mus musculus OX=10090 GN=Prkcd PE=1 SV=3	Adenosine 5'-diphosphate sodium salt	-0.234197	CHEBI:456216	CHEBI:456216	high
R-HSA-111957	CHEBI:456215	PDE1B	Calcium/calmodulin-dependent 3',5'-cyclic nucleotide phosphodiesterase 1B OS=Mus musculus OX=10090 GN=Pde1b PE=1 SV=2	Adenosine 5'-monophosphate	0.346885	CHEBI:456215	CHEBI:456215	high
R-HSA-111995	CHEBI:456216	MAPK1	Mitogen-activated protein kinase 1 OS=Mus musculus OX=10090 GN=Mapk1 PE=1 SV=3	Adenosine 5'-diphosphate sodium salt	-0.283542	CHEBI:456216	CHEBI:456216	high
R-HSA-112043	CHEBI:57540	AHCYL1	S-adenosylhomocysteine hydrolase-like protein 1 OS=Mus musculus OX=10090 GN=Ahcyl1 PE=1 SV=1	NAD	0.434661	CHEBI:57540	CHEBI:57540	high
R-HSA-112043	CHEBI:57540	GNAQ	Guanine nucleotide-binding protein G(q) subunit alpha OS=Mus musculus OX=10090 GN=Gnaq PE=1 SV=4	NAD	-0.273441	CHEBI:57540	CHEBI:57540	high
R-HSA-112043	CHEBI:57540	PLCB3	1-phosphatidylinositol 4,5-bisphosphate phosphodiesterase beta-3 OS=Mus musculus OX=10090 GN=Plcb3 PE=1 SV=2	NAD	0.320251	CHEBI:57540	CHEBI:57540	high
R-HSA-112043	CHEBI:57540	ITPR1	Inositol 1,4,5-trisphosphate receptor type 1 OS=Mus musculus OX=10090 GN=Itpr1 PE=1 SV=2	NAD	0.391626	CHEBI:57540	CHEBI:57540	high
R-HSA-112126	CHEBI:30031	ASCC3	Activating signal cointegrator 1 complex subunit 3 OS=Mus musculus OX=10090 GN=Ascc3 PE=1 SV=1	Succinate	-0.273036	CHEBI:30031	CHEBI:30031	high
R-HSA-112126	CHEBI:30031	ASCC2	Isoform 3 of Activating signal cointegrator 1 complex subunit 2 OS=Mus musculus OX=10090 GN=Ascc2	Succinate	-0.228063	CHEBI:30031	CHEBI:30031	high
R-HSA-112311	CHEBI:72587	ACHE	Acetylcholinesterase OS=Mus musculus OX=10090 GN=Ache PE=1 SV=1	Norepinephrine	0.243601	CHEBI:72587	CHEBI:72587	high
R-HSA-112411	CHEBI:456216	JAK2	Tyrosine-protein kinase JAK2 OS=Mus musculus OX=10090 GN=Jak2 PE=1 SV=2	Adenosine 5'-diphosphate sodium salt	-0.282282	CHEBI:456216	CHEBI:456216	high
R-HSA-112411	CHEBI:456216	JAK1	Tyrosine-protein kinase OS=Mus musculus OX=10090 GN=Jak1 PE=1 SV=1	Adenosine 5'-diphosphate sodium salt	-0.349977	CHEBI:456216	CHEBI:456216	high
R-HSA-112411	CHEBI:456216	MAPK1	Mitogen-activated protein kinase 1 OS=Mus musculus OX=10090 GN=Mapk1 PE=1 SV=3	Adenosine 5'-diphosphate sodium salt	-0.283542	CHEBI:456216	CHEBI:456216	high
R-HSA-112411	CHEBI:456216	TYK2	Non-receptor tyrosine-protein kinase TYK2 OS=Mus musculus OX=10090 GN=Tyk2 PE=1 SV=3	Adenosine 5'-diphosphate sodium salt	-0.362271	CHEBI:456216	CHEBI:456216	high
R-HSA-112411	CHEBI:456216	IL6ST	Interleukin-6 receptor subunit beta OS=Mus musculus OX=10090 GN=Il6st PE=1 SV=2	Adenosine 5'-diphosphate sodium salt	-0.215087	CHEBI:456216	CHEBI:456216	high
R-HSA-112411	CHEBI:456216	PTPN11	Isoform 2 of Tyrosine-protein phosphatase non-receptor type 11 OS=Mus musculus OX=10090 GN=Ptpn11	Adenosine 5'-diphosphate sodium salt	-0.282924	CHEBI:456216	CHEBI:456216	high
R-HSA-114508	CHEBI:456216	PRKCH	Protein kinase C eta type OS=Mus musculus OX=10090 GN=Prkch PE=1 SV=2	Adenosine 5'-diphosphate sodium salt	-0.227026	CHEBI:456216	CHEBI:456216	high
R-HSA-114508	CHEBI:456216	PRKCD	Protein kinase C delta type OS=Mus musculus OX=10090 GN=Prkcd PE=1 SV=3	Adenosine 5'-diphosphate sodium salt	-0.234197	CHEBI:456216	CHEBI:456216	high
R-HSA-114508	CHEBI:456216	RASGRP2	RAS guanyl-releasing protein 2 OS=Mus musculus OX=10090 GN=Rasgrp2 PE=1 SV=2	Adenosine 5'-diphosphate sodium salt	-0.304659	CHEBI:456216	CHEBI:456216	high
R-HSA-114516	CHEBI:456216	STXBP3	Syntaxin-binding protein 3 OS=Mus musculus OX=10090 GN=Stxbp3 PE=1 SV=1	Adenosine 5'-diphosphate sodium salt	-0.240981	CHEBI:456216	CHEBI:456216	high
R-HSA-114516	CHEBI:456216	STX4	Syntaxin-4 OS=Mus musculus OX=10090 GN=Stx4 PE=1 SV=1	Adenosine 5'-diphosphate sodium salt	-0.225651	CHEBI:456216	CHEBI:456216	high
R-HSA-114604	CHEBI:456216	MPIG6B	Megakaryocyte and platelet inhibitory receptor G6b OS=Mus musculus OX=10090 GN=Mpig6b PE=1 SV=1	Adenosine 5'-diphosphate sodium salt	-0.32739	CHEBI:456216	CHEBI:456216	high
R-HSA-114604	CHEBI:456216	LYN	Tyrosine-protein kinase Lyn OS=Mus musculus OX=10090 GN=Lyn PE=1 SV=4	Adenosine 5'-diphosphate sodium salt	-0.278978	CHEBI:456216	CHEBI:456216	high
R-HSA-114604	CHEBI:456216	RAC2	Ras-related C3 botulinum toxin substrate 2 OS=Mus musculus OX=10090 GN=Rac2 PE=1 SV=1	Adenosine 5'-diphosphate sodium salt	-0.2304	CHEBI:456216	CHEBI:456216	high
R-HSA-114604	CHEBI:456216	PLCG2	1-phosphatidylinositol 4,5-bisphosphate phosphodiesterase gamma-2 OS=Mus musculus OX=10090 GN=Plcg2 PE=1 SV=1	Adenosine 5'-diphosphate sodium salt	-0.263734	CHEBI:456216	CHEBI:456216	high
R-HSA-114604	CHEBI:456216	PTPN6	Isoform 2 of Tyrosine-protein phosphatase non-receptor type 6 OS=Mus musculus OX=10090 GN=Ptpn6	Adenosine 5'-diphosphate sodium salt	-0.243113	CHEBI:456216	CHEBI:456216	high
R-HSA-114604	CHEBI:456216	FCER1G	High affinity immunoglobulin epsilon receptor subunit gamma OS=Mus musculus OX=10090 GN=Fcer1g PE=1 SV=1	Adenosine 5'-diphosphate sodium salt	-0.331082	CHEBI:456216	CHEBI:456216	high
R-HSA-114604	CHEBI:456216	SYK	Tyrosine-protein kinase SYK OS=Mus musculus OX=10090 GN=Syk PE=1 SV=2	Adenosine 5'-diphosphate sodium salt	-0.255873	CHEBI:456216	CHEBI:456216	high
R-HSA-114604	CHEBI:456216	RHOB	Rho-related GTP-binding protein RhoB OS=Mus musculus OX=10090 GN=Rhob PE=1 SV=1	Adenosine 5'-diphosphate sodium salt	-0.22398	CHEBI:456216	CHEBI:456216	high
R-HSA-114604	CHEBI:456216	RHOG	Rho-related GTP-binding protein RhoG OS=Mus musculus OX=10090 GN=Rhog PE=1 SV=1	Adenosine 5'-diphosphate sodium salt	-0.352247	CHEBI:456216	CHEBI:456216	high
R-HSA-114604	CHEBI:456216	PTPN11	Isoform 2 of Tyrosine-protein phosphatase non-receptor type 11 OS=Mus musculus OX=10090 GN=Ptpn11	Adenosine 5'-diphosphate sodium salt	-0.282924	CHEBI:456216	CHEBI:456216	high
R-HSA-114604	CHEBI:456216	LCP2	Lymphocyte cytosolic protein 2 OS=Mus musculus OX=10090 GN=Lcp2 PE=1 SV=2	Adenosine 5'-diphosphate sodium salt	-0.218091	CHEBI:456216	CHEBI:456216	high
R-HSA-114604	CHEBI:456216	VAV3	Guanine nucleotide exchange factor VAV3 OS=Mus musculus OX=10090 GN=Vav3 PE=1 SV=2	Adenosine 5'-diphosphate sodium salt	-0.270376	CHEBI:456216	CHEBI:456216	high
R-HSA-1169092	CHEBI:456216	NRAS	GTPase NRas OS=Mus musculus OX=10090 GN=Nras PE=1 SV=1	Adenosine 5'-diphosphate sodium salt	-0.388715	CHEBI:456216	CHEBI:456216	high
R-HSA-1169092	CHEBI:456216	HRAS	GTPase HRas OS=Mus musculus OX=10090 GN=Hras PE=1 SV=2	Adenosine 5'-diphosphate sodium salt	-0.274826	CHEBI:456216	CHEBI:456216	high
R-HSA-1169092	CHEBI:456216	KRAS	Isoform 2B of GTPase KRas OS=Mus musculus OX=10090 GN=Kras	Adenosine 5'-diphosphate sodium salt	-0.217046	CHEBI:456216	CHEBI:456216	high
R-HSA-1170546	CHEBI:456216	JAK2	Tyrosine-protein kinase JAK2 OS=Mus musculus OX=10090 GN=Jak2 PE=1 SV=2	Adenosine 5'-diphosphate sodium salt	-0.282282	CHEBI:456216	CHEBI:456216	high
R-HSA-1170546	CHEBI:456216	GHR	Growth hormone receptor OS=Mus musculus OX=10090 GN=Ghr PE=1 SV=1	Adenosine 5'-diphosphate sodium salt	-0.19967	CHEBI:456216	CHEBI:456216	high
R-HSA-1170546	CHEBI:456216	STAT5B	Signal transducer and activator of transcription 5B OS=Mus musculus OX=10090 GN=Stat5b PE=1 SV=1	Adenosine 5'-diphosphate sodium salt	0.242277	CHEBI:456216	CHEBI:456216	high
R-HSA-1170546	CHEBI:456216	PTPN11	Isoform 2 of Tyrosine-protein phosphatase non-receptor type 11 OS=Mus musculus OX=10090 GN=Ptpn11	Adenosine 5'-diphosphate sodium salt	-0.282924	CHEBI:456216	CHEBI:456216	high
R-HSA-1181150	CHEBI:456216	MAPK3	Mitogen-activated protein kinase 3 OS=Mus musculus OX=10090 GN=Mapk3 PE=1 SV=5	Adenosine 5'-diphosphate sodium salt	-0.251532	CHEBI:456216	CHEBI:456216	high
R-HSA-1181150	CHEBI:456216	MAPK1	Mitogen-activated protein kinase 1 OS=Mus musculus OX=10090 GN=Mapk1 PE=1 SV=3	Adenosine 5'-diphosphate sodium salt	-0.283542	CHEBI:456216	CHEBI:456216	high
R-HSA-1181150	CHEBI:456216	SMAD3	Mothers against decapentaplegic homolog 3 OS=Mus musculus OX=10090 GN=Smad3 PE=1 SV=2	Adenosine 5'-diphosphate sodium salt	-0.340624	CHEBI:456216	CHEBI:456216	high
R-HSA-1181150	CHEBI:456216	SMAD2	Mothers against decapentaplegic homolog 2 OS=Mus musculus OX=10090 GN=Smad2 PE=1 SV=2	Adenosine 5'-diphosphate sodium salt	-0.277374	CHEBI:456216	CHEBI:456216	high
R-HSA-1227986	CHEBI:456216	YES1	Tyrosine-protein kinase Yes OS=Mus musculus OX=10090 GN=Yes1 PE=1 SV=3	Adenosine 5'-diphosphate sodium salt	-0.235899	CHEBI:456216	CHEBI:456216	high
R-HSA-1227986	CHEBI:456216	SRC	Neuronal proto-oncogene tyrosine-protein kinase Src OS=Mus musculus OX=10090 GN=Src PE=1 SV=4	Adenosine 5'-diphosphate sodium salt	-0.314602	CHEBI:456216	CHEBI:456216	high
R-HSA-1227986	CHEBI:456216	ERBIN	Isoform 2 of Erbin OS=Mus musculus OX=10090 GN=Erbin	Adenosine 5'-diphosphate sodium salt	-0.318091	CHEBI:456216	CHEBI:456216	high
R-HSA-1234174	CHEBI:16810	HIF1AN	Hypoxia-inducible factor 1-alpha inhibitor OS=Mus musculus OX=10090 GN=Hif1an PE=1 SV=2	alpha-Ketoglutarate	0.256693	CHEBI:16810	CHEBI:16810	high
R-HSA-1236382	CHEBI:456216	NRAS	GTPase NRas OS=Mus musculus OX=10090 GN=Nras PE=1 SV=1	Adenosine 5'-diphosphate sodium salt	-0.388715	CHEBI:456216	CHEBI:456216	high
R-HSA-1236382	CHEBI:456216	HRAS	GTPase HRas OS=Mus musculus OX=10090 GN=Hras PE=1 SV=2	Adenosine 5'-diphosphate sodium salt	-0.274826	CHEBI:456216	CHEBI:456216	high
R-HSA-1236382	CHEBI:456216	KRAS	Isoform 2B of GTPase KRas OS=Mus musculus OX=10090 GN=Kras	Adenosine 5'-diphosphate sodium salt	-0.217046	CHEBI:456216	CHEBI:456216	high
R-HSA-1236382	CHEBI:456216	CBL	E3 ubiquitin-protein ligase CBL OS=Mus musculus OX=10090 GN=Cbl PE=1 SV=3	Adenosine 5'-diphosphate sodium salt	-0.364471	CHEBI:456216	CHEBI:456216	high
R-HSA-1236382	CHEBI:456216	SOS1	Son of sevenless homolog 1 OS=Mus musculus OX=10090 GN=Sos1 PE=1 SV=2	Adenosine 5'-diphosphate sodium salt	-0.239285	CHEBI:456216	CHEBI:456216	high
R-HSA-1236394	CHEBI:59888	DLG4	Isoform 2 of Disks large homolog 4 OS=Mus musculus OX=10090 GN=Dlg4	GABA	0.247106	CHEBI:59888	CHEBI:59888	high
R-HSA-1237044	CHEBI:57540	CA4	Carbonic anhydrase 4 OS=Mus musculus OX=10090 GN=Ca4 PE=1 SV=1	NAD	0.331195	CHEBI:57540	CHEBI:57540	high
R-HSA-1237044	CHEBI:57540	AQP1	Aquaporin-1 OS=Mus musculus OX=10090 GN=Aqp1 PE=1 SV=3	NAD	0.217021	CHEBI:57540	CHEBI:57540	high
R-HSA-1237112	CHEBI:16708	APIP	Methylthioribulose-1-phosphate dehydratase OS=Mus musculus OX=10090 GN=Apip PE=1 SV=1	Adenine	0.358309	CHEBI:16708	CHEBI:16708	high
R-HSA-1237112	CHEBI:16708	MRI1	Methylthioribose-1-phosphate isomerase OS=Mus musculus OX=10090 GN=Mri1 PE=1 SV=1	Adenine	-0.295011	CHEBI:16708	CHEBI:16708	high
R-HSA-1237112	CHEBI:17509	APIP	Methylthioribulose-1-phosphate dehydratase OS=Mus musculus OX=10090 GN=Apip PE=1 SV=1	MTA	0.259121	CHEBI:17509	CHEBI:17509	high
R-HSA-1237112	CHEBI:57844	APIP	Methylthioribulose-1-phosphate dehydratase OS=Mus musculus OX=10090 GN=Apip PE=1 SV=1	L-Methionine	0.205004	CHEBI:57844	CHEBI:57844	high
R-HSA-1250196	CHEBI:456216	NRAS	GTPase NRas OS=Mus musculus OX=10090 GN=Nras PE=1 SV=1	Adenosine 5'-diphosphate sodium salt	-0.388715	CHEBI:456216	CHEBI:456216	high
R-HSA-1250196	CHEBI:456216	HRAS	GTPase HRas OS=Mus musculus OX=10090 GN=Hras PE=1 SV=2	Adenosine 5'-diphosphate sodium salt	-0.274826	CHEBI:456216	CHEBI:456216	high
R-HSA-1250196	CHEBI:456216	KRAS	Isoform 2B of GTPase KRas OS=Mus musculus OX=10090 GN=Kras	Adenosine 5'-diphosphate sodium salt	-0.217046	CHEBI:456216	CHEBI:456216	high
R-HSA-1250196	CHEBI:456216	PTPN12	Tyrosine-protein phosphatase non-receptor type 12 OS=Mus musculus OX=10090 GN=Ptpn12 PE=1 SV=3	Adenosine 5'-diphosphate sodium salt	-0.365116	CHEBI:456216	CHEBI:456216	high
R-HSA-1250196	CHEBI:456216	PRKCD	Protein kinase C delta type OS=Mus musculus OX=10090 GN=Prkcd PE=1 SV=3	Adenosine 5'-diphosphate sodium salt	-0.234197	CHEBI:456216	CHEBI:456216	high
R-HSA-1250196	CHEBI:456216	SOS1	Son of sevenless homolog 1 OS=Mus musculus OX=10090 GN=Sos1 PE=1 SV=2	Adenosine 5'-diphosphate sodium salt	-0.239285	CHEBI:456216	CHEBI:456216	high
R-HSA-1250347	CHEBI:456216	NRAS	GTPase NRas OS=Mus musculus OX=10090 GN=Nras PE=1 SV=1	Adenosine 5'-diphosphate sodium salt	-0.388715	CHEBI:456216	CHEBI:456216	high
R-HSA-1250347	CHEBI:456216	HRAS	GTPase HRas OS=Mus musculus OX=10090 GN=Hras PE=1 SV=2	Adenosine 5'-diphosphate sodium salt	-0.274826	CHEBI:456216	CHEBI:456216	high
R-HSA-1250347	CHEBI:456216	KRAS	Isoform 2B of GTPase KRas OS=Mus musculus OX=10090 GN=Kras	Adenosine 5'-diphosphate sodium salt	-0.217046	CHEBI:456216	CHEBI:456216	high
R-HSA-1250347	CHEBI:456216	SOS1	Son of sevenless homolog 1 OS=Mus musculus OX=10090 GN=Sos1 PE=1 SV=2	Adenosine 5'-diphosphate sodium salt	-0.239285	CHEBI:456216	CHEBI:456216	high
R-HSA-1266695	CHEBI:456216	JAK1	Tyrosine-protein kinase OS=Mus musculus OX=10090 GN=Jak1 PE=1 SV=1	Adenosine 5'-diphosphate sodium salt	-0.349977	CHEBI:456216	CHEBI:456216	high
R-HSA-1266695	CHEBI:456216	STAT5B	Signal transducer and activator of transcription 5B OS=Mus musculus OX=10090 GN=Stat5b PE=1 SV=1	Adenosine 5'-diphosphate sodium salt	0.242277	CHEBI:456216	CHEBI:456216	high
R-HSA-1295596	CHEBI:456216	SRC	Neuronal proto-oncogene tyrosine-protein kinase Src OS=Mus musculus OX=10090 GN=Src PE=1 SV=4	Adenosine 5'-diphosphate sodium salt	-0.314602	CHEBI:456216	CHEBI:456216	high
R-HSA-1295596	CHEBI:456216	CBL	E3 ubiquitin-protein ligase CBL OS=Mus musculus OX=10090 GN=Cbl PE=1 SV=3	Adenosine 5'-diphosphate sodium salt	-0.364471	CHEBI:456216	CHEBI:456216	high
R-HSA-1295596	CHEBI:456216	MAPK3	Mitogen-activated protein kinase 3 OS=Mus musculus OX=10090 GN=Mapk3 PE=1 SV=5	Adenosine 5'-diphosphate sodium salt	-0.251532	CHEBI:456216	CHEBI:456216	high
R-HSA-1295596	CHEBI:456216	MAPK1	Mitogen-activated protein kinase 1 OS=Mus musculus OX=10090 GN=Mapk1 PE=1 SV=3	Adenosine 5'-diphosphate sodium salt	-0.283542	CHEBI:456216	CHEBI:456216	high
R-HSA-1295596	CHEBI:456216	PPP2R1A	Serine/threonine-protein phosphatase 2A 65 kDa regulatory subunit A alpha isoform OS=Mus musculus OX=10090 GN=Ppp2r1a PE=1 SV=3	Adenosine 5'-diphosphate sodium salt	-0.200949	CHEBI:456216	CHEBI:456216	high
R-HSA-1295596	CHEBI:456216	PTPN11	Isoform 2 of Tyrosine-protein phosphatase non-receptor type 11 OS=Mus musculus OX=10090 GN=Ptpn11	Adenosine 5'-diphosphate sodium salt	-0.282924	CHEBI:456216	CHEBI:456216	high
R-HSA-1296041	CHEBI:59888	GNG10	Guanine nucleotide-binding protein G(I)/G(S)/G(O) subunit gamma-10 OS=Mus musculus OX=10090 GN=Gng10 PE=3 SV=1	GABA	0.366174	CHEBI:59888	CHEBI:59888	high
R-HSA-1296041	CHEBI:59888	GNB1	Guanine nucleotide-binding protein G(I)/G(S)/G(T) subunit beta-1 OS=Mus musculus OX=10090 GN=Gnb1 PE=1 SV=3	GABA	-0.278966	CHEBI:59888	CHEBI:59888	high
R-HSA-1296041	CHEBI:59888	GNG12	Guanine nucleotide-binding protein G(I)/G(S)/G(O) subunit gamma-12 OS=Mus musculus OX=10090 GN=Gng12 PE=1 SV=3	GABA	-0.258946	CHEBI:59888	CHEBI:59888	high
R-HSA-1358803	CHEBI:456216	USP8	Ubiquitin carboxyl-terminal hydrolase 8 OS=Mus musculus OX=10090 GN=Usp8 PE=1 SV=2	Adenosine 5'-diphosphate sodium salt	-0.224947	CHEBI:456216	CHEBI:456216	high
R-HSA-1362409	CHEBI:57972	FXN	Frataxin, mitochondrial OS=Mus musculus OX=10090 GN=Fxn PE=1 SV=1	L-Alanine	0.276675	CHEBI:57972	CHEBI:57972	high
R-HSA-1362409	CHEBI:57972	ISCA2	Iron-sulfur cluster assembly 2 homolog, mitochondrial OS=Mus musculus OX=10090 GN=Isca2 PE=1 SV=2	L-Alanine	0.264354	CHEBI:57972	CHEBI:57972	high
R-HSA-1362409	CHEBI:57972	LYRM4	LYR motif-containing protein 4 OS=Mus musculus OX=10090 GN=Lyrm4 PE=1 SV=1	L-Alanine	0.276689	CHEBI:57972	CHEBI:57972	high
R-HSA-1362409	CHEBI:57972	NFS1	Cysteine desulfurase, mitochondrial OS=Mus musculus OX=10090 GN=Nfs1 PE=1 SV=3	L-Alanine	0.251612	CHEBI:57972	CHEBI:57972	high
R-HSA-1369007	CHEBI:456216	ABCB7	ATP-binding cassette sub-family B member 7, mitochondrial OS=Mus musculus OX=10090 GN=Abcb7 PE=1 SV=3	Adenosine 5'-diphosphate sodium salt	0.234278	CHEBI:456216	CHEBI:456216	high
R-HSA-1369062	CHEBI:456216	APOA1	Apolipoprotein A-I OS=Mus musculus OX=10090 GN=Apoa1 PE=1 SV=2	Adenosine 5'-diphosphate sodium salt	-0.213322	CHEBI:456216	CHEBI:456216	high
R-HSA-1433557	CHEBI:456216	JAK2	Tyrosine-protein kinase JAK2 OS=Mus musculus OX=10090 GN=Jak2 PE=1 SV=2	Adenosine 5'-diphosphate sodium salt	-0.282282	CHEBI:456216	CHEBI:456216	high
R-HSA-1433557	CHEBI:456216	NRAS	GTPase NRas OS=Mus musculus OX=10090 GN=Nras PE=1 SV=1	Adenosine 5'-diphosphate sodium salt	-0.388715	CHEBI:456216	CHEBI:456216	high
R-HSA-1433557	CHEBI:456216	HRAS	GTPase HRas OS=Mus musculus OX=10090 GN=Hras PE=1 SV=2	Adenosine 5'-diphosphate sodium salt	-0.274826	CHEBI:456216	CHEBI:456216	high
R-HSA-1433557	CHEBI:456216	KRAS	Isoform 2B of GTPase KRas OS=Mus musculus OX=10090 GN=Kras	Adenosine 5'-diphosphate sodium salt	-0.217046	CHEBI:456216	CHEBI:456216	high
R-HSA-1433557	CHEBI:456216	YES1	Tyrosine-protein kinase Yes OS=Mus musculus OX=10090 GN=Yes1 PE=1 SV=3	Adenosine 5'-diphosphate sodium salt	-0.235899	CHEBI:456216	CHEBI:456216	high
R-HSA-1433557	CHEBI:456216	LYN	Tyrosine-protein kinase Lyn OS=Mus musculus OX=10090 GN=Lyn PE=1 SV=4	Adenosine 5'-diphosphate sodium salt	-0.278978	CHEBI:456216	CHEBI:456216	high
R-HSA-1433557	CHEBI:456216	SRC	Neuronal proto-oncogene tyrosine-protein kinase Src OS=Mus musculus OX=10090 GN=Src PE=1 SV=4	Adenosine 5'-diphosphate sodium salt	-0.314602	CHEBI:456216	CHEBI:456216	high
R-HSA-1433557	CHEBI:456216	FER	Tyrosine-protein kinase Fer OS=Mus musculus OX=10090 GN=Fer PE=1 SV=2	Adenosine 5'-diphosphate sodium salt	-0.255896	CHEBI:456216	CHEBI:456216	high
R-HSA-1433557	CHEBI:456216	STAT5B	Signal transducer and activator of transcription 5B OS=Mus musculus OX=10090 GN=Stat5b PE=1 SV=1	Adenosine 5'-diphosphate sodium salt	0.242277	CHEBI:456216	CHEBI:456216	high
R-HSA-1433557	CHEBI:456216	PTPN11	Isoform 2 of Tyrosine-protein phosphatase non-receptor type 11 OS=Mus musculus OX=10090 GN=Ptpn11	Adenosine 5'-diphosphate sodium salt	-0.282924	CHEBI:456216	CHEBI:456216	high
R-HSA-1433557	CHEBI:456216	SOS1	Son of sevenless homolog 1 OS=Mus musculus OX=10090 GN=Sos1 PE=1 SV=2	Adenosine 5'-diphosphate sodium salt	-0.239285	CHEBI:456216	CHEBI:456216	high
R-HSA-1433557	CHEBI:456216	GRAP	GRB2-related adapter protein OS=Mus musculus OX=10090 GN=Grap PE=1 SV=1	Adenosine 5'-diphosphate sodium salt	-0.322302	CHEBI:456216	CHEBI:456216	high
R-HSA-1433557	CHEBI:456216	GAB2	GRB2-associated-binding protein 2 OS=Mus musculus OX=10090 GN=Gab2 PE=1 SV=2	Adenosine 5'-diphosphate sodium salt	-0.319036	CHEBI:456216	CHEBI:456216	high
R-HSA-1433559	CHEBI:456216	YES1	Tyrosine-protein kinase Yes OS=Mus musculus OX=10090 GN=Yes1 PE=1 SV=3	Adenosine 5'-diphosphate sodium salt	-0.235899	CHEBI:456216	CHEBI:456216	high
R-HSA-1433559	CHEBI:456216	LYN	Tyrosine-protein kinase Lyn OS=Mus musculus OX=10090 GN=Lyn PE=1 SV=4	Adenosine 5'-diphosphate sodium salt	-0.278978	CHEBI:456216	CHEBI:456216	high
R-HSA-1433559	CHEBI:456216	SRC	Neuronal proto-oncogene tyrosine-protein kinase Src OS=Mus musculus OX=10090 GN=Src PE=1 SV=4	Adenosine 5'-diphosphate sodium salt	-0.314602	CHEBI:456216	CHEBI:456216	high
R-HSA-1433559	CHEBI:456216	CBL	E3 ubiquitin-protein ligase CBL OS=Mus musculus OX=10090 GN=Cbl PE=1 SV=3	Adenosine 5'-diphosphate sodium salt	-0.364471	CHEBI:456216	CHEBI:456216	high
R-HSA-1433559	CHEBI:456216	PTPN6	Isoform 2 of Tyrosine-protein phosphatase non-receptor type 6 OS=Mus musculus OX=10090 GN=Ptpn6	Adenosine 5'-diphosphate sodium salt	-0.243113	CHEBI:456216	CHEBI:456216	high
R-HSA-1433559	CHEBI:456216	SOS1	Son of sevenless homolog 1 OS=Mus musculus OX=10090 GN=Sos1 PE=1 SV=2	Adenosine 5'-diphosphate sodium salt	-0.239285	CHEBI:456216	CHEBI:456216	high
R-HSA-1474151	CHEBI:456216	DHFR	Dihydrofolate reductase OS=Mus musculus OX=10090 GN=Dhfr PE=1 SV=3	Adenosine 5'-diphosphate sodium salt	-0.352268	CHEBI:456216	CHEBI:456216	high
R-HSA-1474151	CHEBI:58095	DHFR	Dihydrofolate reductase OS=Mus musculus OX=10090 GN=Dhfr PE=1 SV=3	L-Phenylalanine	-0.405063	CHEBI:58095	CHEBI:58095	high
R-HSA-1474151	CHEBI:58095	GCHFR	GTP cyclohydrolase 1 feedback regulatory protein OS=Mus musculus OX=10090 GN=Gchfr PE=1 SV=3	L-Phenylalanine	0.278194	CHEBI:58095	CHEBI:58095	high
R-HSA-1474151	CHEBI:58095	GCH1	GTP cyclohydrolase 1 OS=Mus musculus OX=10090 GN=Gch1 PE=1 SV=1	L-Phenylalanine	0.230923	CHEBI:58095	CHEBI:58095	high
R-HSA-1474151	CHEBI:58095	AKT1	RAC-alpha serine/threonine-protein kinase OS=Mus musculus OX=10090 GN=Akt1 PE=1 SV=2	L-Phenylalanine	-0.279036	CHEBI:58095	CHEBI:58095	high
R-HSA-1483076	CHEBI:60377	CRLS1	Cardiolipin synthase (CMP-forming) OS=Mus musculus OX=10090 GN=Crls1 PE=1 SV=1	Cytidine 5'-monophosphate	0.434832	CHEBI:60377	CHEBI:60377	high
R-HSA-1483101	CHEBI:33384	PTDSS1	Phosphatidylserine synthase 1 OS=Mus musculus OX=10090 GN=Ptdss1 PE=1 SV=1	L-Serine	-0.2059	CHEBI:33384	CHEBI:33384	high
R-HSA-1483115	CHEBI:15354	PLA2G15	Phospholipase A2 group XV OS=Mus musculus OX=10090 GN=Pla2g15 PE=1 SV=1	Choline hydroxide solution	0.356443	CHEBI:15354	CHEBI:15354	high
R-HSA-1483115	CHEBI:57597	PLA2G15	Phospholipase A2 group XV OS=Mus musculus OX=10090 GN=Pla2g15 PE=1 SV=1	glycerol-3-phosphate	-0.229005	CHEBI:57597	CHEBI:57597	high
R-HSA-1483115	CHEBI:57597	GPCPD1	Glycerophosphocholine phosphodiesterase GPCPD1 OS=Mus musculus OX=10090 GN=Gpcpd1 PE=1 SV=1	glycerol-3-phosphate	0.411484	CHEBI:57597	CHEBI:57597	high
R-HSA-1483148	CHEBI:60377	PLD3	5'-3' exonuclease PLD3 OS=Mus musculus OX=10090 GN=Pld3 PE=1 SV=1	Cytidine 5'-monophosphate	-0.233083	CHEBI:60377	CHEBI:60377	high	Cytidine 5'-monophosphate	0.262842	CHEBI:60377	CHEBI:60377	high
R-HSA-1483148	CHEBI:15354	PGS1	CDP-diacylglycerol--glycerol-3-phosphate 3-phosphatidyltransferase, mitochondrial OS=Mus musculus OX=10090 GN=Pgs1 PE=1 SV=1	Choline hydroxide solution	0.207698	CHEBI:15354	CHEBI:15354	high
R-HSA-1483148	CHEBI:15354	PLD6	Mitochondrial cardiolipin hydrolase OS=Mus musculus OX=10090 GN=Pld6 PE=1 SV=1	Choline hydroxide solution	0.24236	CHEBI:15354	CHEBI:15354	high
R-HSA-1483148	CHEBI:15354	PTPMT1	Phosphatidylglycerophosphatase and protein-tyrosine phosphatase 1 OS=Mus musculus OX=10090 GN=Ptpmt1 PE=1 SV=1	Choline hydroxide solution	0.236286	CHEBI:15354	CHEBI:15354	high
R-HSA-1483148	CHEBI:57597	PLD2	Phospholipase D2 OS=Mus musculus OX=10090 GN=Pld2 PE=1 SV=2	glycerol-3-phosphate	-0.356231	CHEBI:57597	CHEBI:57597	high
R-HSA-1483148	CHEBI:57597	CDS2	Phosphatidate cytidylyltransferase 2 OS=Mus musculus OX=10090 GN=Cds2 PE=1 SV=1	glycerol-3-phosphate	-0.524722	CHEBI:57597	CHEBI:57597	high
R-HSA-1483148	CHEBI:57597	PGS1	CDP-diacylglycerol--glycerol-3-phosphate 3-phosphatidyltransferase, mitochondrial OS=Mus musculus OX=10090 GN=Pgs1 PE=1 SV=1	glycerol-3-phosphate	-0.253315	CHEBI:57597	CHEBI:57597	high
R-HSA-1483148	CHEBI:57597	PTPMT1	Phosphatidylglycerophosphatase and protein-tyrosine phosphatase 1 OS=Mus musculus OX=10090 GN=Ptpmt1 PE=1 SV=1	glycerol-3-phosphate	-0.247823	CHEBI:57597	CHEBI:57597	high
R-HSA-1483148	CHEBI:60377	PTPMT1	Phosphatidylglycerophosphatase and protein-tyrosine phosphatase 1 OS=Mus musculus OX=10090 GN=Ptpmt1 PE=1 SV=1	Cytidine 5'-monophosphate	0.270265	CHEBI:60377	CHEBI:60377	high
R-HSA-1483148	CHEBI:60377	PLD4	5'-3' exonuclease PLD4 OS=Mus musculus OX=10090 GN=Pld4 PE=1 SV=1	Cytidine 5'-monophosphate	-0.365702	CHEBI:60377	CHEBI:60377	high
R-HSA-1483152	CHEBI:57597	GPCPD1	Glycerophosphocholine phosphodiesterase GPCPD1 OS=Mus musculus OX=10090 GN=Gpcpd1 PE=1 SV=1	glycerol-3-phosphate	0.411484	CHEBI:57597	CHEBI:57597	high
R-HSA-1483166	CHEBI:57540	PLA2G4A	Cytosolic phospholipase A2 OS=Mus musculus OX=10090 GN=Pla2g4a PE=1 SV=1	NAD	-0.364846	CHEBI:57540	CHEBI:57540	high	NAD	-0.250679	CHEBI:57540	CHEBI:57540	high
R-HSA-1483166	CHEBI:15354	MIGA2	Mitoguardin 2 OS=Mus musculus OX=10090 GN=Miga2 PE=1 SV=1	Choline hydroxide solution	0.28531	CHEBI:15354	CHEBI:15354	high
R-HSA-1483166	CHEBI:15354	GPAT4	Glycerol-3-phosphate acyltransferase 4 OS=Mus musculus OX=10090 GN=Gpat4 PE=1 SV=1	Choline hydroxide solution	0.342131	CHEBI:15354	CHEBI:15354	high
R-HSA-1483166	CHEBI:15354	PLD6	Mitochondrial cardiolipin hydrolase OS=Mus musculus OX=10090 GN=Pld6 PE=1 SV=1	Choline hydroxide solution	0.24236	CHEBI:15354	CHEBI:15354	high
R-HSA-1483166	CHEBI:15354	DDHD1	Phospholipase DDHD1 OS=Mus musculus OX=10090 GN=Ddhd1 PE=1 SV=1	Choline hydroxide solution	0.304636	CHEBI:15354	CHEBI:15354	high
R-HSA-1483166	CHEBI:15354	AGPAT1	1-acyl-sn-glycerol-3-phosphate acyltransferase alpha OS=Mus musculus OX=10090 GN=Agpat1 PE=1 SV=1	Choline hydroxide solution	0.312395	CHEBI:15354	CHEBI:15354	high
R-HSA-1483166	CHEBI:15354	ACP6	Lysophosphatidic acid phosphatase type 6 OS=Mus musculus OX=10090 GN=Acp6 PE=1 SV=1	Choline hydroxide solution	0.380371	CHEBI:15354	CHEBI:15354	high
R-HSA-1483166	CHEBI:57540	AGPAT2	1-acyl-sn-glycerol-3-phosphate acyltransferase beta OS=Mus musculus OX=10090 GN=Agpat2 PE=1 SV=1	NAD	0.201972	CHEBI:57540	CHEBI:57540	high
R-HSA-1483166	CHEBI:57540	DDHD2	Isoform 2 of Phospholipase DDHD2 OS=Mus musculus OX=10090 GN=Ddhd2	NAD	0.349571	CHEBI:57540	CHEBI:57540	high
R-HSA-1483166	CHEBI:57540	GPD1	Glycerol-3-phosphate dehydrogenase [NAD(+)], cytoplasmic OS=Mus musculus OX=10090 GN=Gpd1 PE=1 SV=3	NAD	0.292908	CHEBI:57540	CHEBI:57540	high
R-HSA-1483166	CHEBI:57540	GPD2	Glycerol-3-phosphate dehydrogenase, mitochondrial OS=Mus musculus OX=10090 GN=Gpd2 PE=1 SV=2	NAD	0.39649	CHEBI:57540	CHEBI:57540	high
R-HSA-1483166	CHEBI:57540	PLA2R1	Secretory phospholipase A2 receptor OS=Mus musculus OX=10090 GN=Pla2r1 PE=1 SV=1	NAD	-0.33128	CHEBI:57540	CHEBI:57540	high
R-HSA-1483166	CHEBI:57540	PLD1	Phospholipase D1 OS=Mus musculus OX=10090 GN=Pld1 PE=1 SV=1	NAD	-0.384474	CHEBI:57540	CHEBI:57540	high
R-HSA-1483166	CHEBI:57540	MIGA2	Mitoguardin 2 OS=Mus musculus OX=10090 GN=Miga2 PE=1 SV=1	NAD	0.341586	CHEBI:57540	CHEBI:57540	high
R-HSA-1483166	CHEBI:57540	GPAT4	Glycerol-3-phosphate acyltransferase 4 OS=Mus musculus OX=10090 GN=Gpat4 PE=1 SV=1	NAD	0.492688	CHEBI:57540	CHEBI:57540	high
R-HSA-1483166	CHEBI:57540	PLD6	Mitochondrial cardiolipin hydrolase OS=Mus musculus OX=10090 GN=Pld6 PE=1 SV=1	NAD	0.377082	CHEBI:57540	CHEBI:57540	high
R-HSA-1483166	CHEBI:57540	GPD1L	Glycerol-3-phosphate dehydrogenase 1-like protein OS=Mus musculus OX=10090 GN=Gpd1l PE=1 SV=2	NAD	0.288514	CHEBI:57540	CHEBI:57540	high
R-HSA-1483166	CHEBI:57540	DDHD1	Phospholipase DDHD1 OS=Mus musculus OX=10090 GN=Ddhd1 PE=1 SV=1	NAD	0.241772	CHEBI:57540	CHEBI:57540	high
R-HSA-1483166	CHEBI:57540	AGPAT1	1-acyl-sn-glycerol-3-phosphate acyltransferase alpha OS=Mus musculus OX=10090 GN=Agpat1 PE=1 SV=1	NAD	0.494153	CHEBI:57540	CHEBI:57540	high
R-HSA-1483166	CHEBI:57540	GPAM	Glycerol-3-phosphate acyltransferase 1, mitochondrial OS=Mus musculus OX=10090 GN=Gpam PE=1 SV=2	NAD	0.455854	CHEBI:57540	CHEBI:57540	high
R-HSA-1483166	CHEBI:57540	ACP6	Lysophosphatidic acid phosphatase type 6 OS=Mus musculus OX=10090 GN=Acp6 PE=1 SV=1	NAD	0.463522	CHEBI:57540	CHEBI:57540	high
R-HSA-1483166	CHEBI:57540	AGPAT4	1-acyl-sn-glycerol-3-phosphate acyltransferase delta OS=Mus musculus OX=10090 GN=Agpat4 PE=1 SV=1	NAD	-0.349574	CHEBI:57540	CHEBI:57540	high
R-HSA-1483166	CHEBI:57540	AGPAT3	1-acyl-sn-glycerol-3-phosphate acyltransferase gamma OS=Mus musculus OX=10090 GN=Agpat3 PE=1 SV=2	NAD	0.333669	CHEBI:57540	CHEBI:57540	high
R-HSA-1483166	CHEBI:57540	AGPAT5	1-acyl-sn-glycerol-3-phosphate acyltransferase epsilon OS=Mus musculus OX=10090 GN=Agpat5 PE=1 SV=2	NAD	0.327893	CHEBI:57540	CHEBI:57540	high
R-HSA-1483166	CHEBI:57597	PLD2	Phospholipase D2 OS=Mus musculus OX=10090 GN=Pld2 PE=1 SV=2	glycerol-3-phosphate	-0.356231	CHEBI:57597	CHEBI:57597	high
R-HSA-1483166	CHEBI:57597	GNPAT	Dihydroxyacetone phosphate acyltransferase OS=Mus musculus OX=10090 GN=Gnpat PE=1 SV=1	glycerol-3-phosphate	-0.358444	CHEBI:57597	CHEBI:57597	high
R-HSA-1483166	CHEBI:57597	GPD1L	Glycerol-3-phosphate dehydrogenase 1-like protein OS=Mus musculus OX=10090 GN=Gpd1l PE=1 SV=2	glycerol-3-phosphate	-0.258422	CHEBI:57597	CHEBI:57597	high
R-HSA-1483166	CHEBI:57597	DDHD1	Phospholipase DDHD1 OS=Mus musculus OX=10090 GN=Ddhd1 PE=1 SV=1	glycerol-3-phosphate	-0.246023	CHEBI:57597	CHEBI:57597	high
R-HSA-1483191	CHEBI:15354	PCYT1A	Choline-phosphate cytidylyltransferase A OS=Mus musculus OX=10090 GN=Pcyt1a PE=1 SV=1	Choline hydroxide solution	0.259755	CHEBI:15354	CHEBI:15354	high
R-HSA-1483191	CHEBI:15354	CSNK2B	Casein kinase II subunit beta OS=Mus musculus OX=10090 GN=Csnk2b PE=1 SV=1	Choline hydroxide solution	0.251008	CHEBI:15354	CHEBI:15354	high
R-HSA-1483191	CHEBI:15354	STARD7	StAR-related lipid transfer protein 7, mitochondrial OS=Mus musculus OX=10090 GN=Stard7 PE=1 SV=2	Choline hydroxide solution	0.314502	CHEBI:15354	CHEBI:15354	high
R-HSA-1483191	CHEBI:15354	CHKB	Choline/ethanolamine kinase OS=Mus musculus OX=10090 GN=Chkb PE=1 SV=3	Choline hydroxide solution	0.315892	CHEBI:15354	CHEBI:15354	high
R-HSA-1483191	CHEBI:16436	PCYT1A	Choline-phosphate cytidylyltransferase A OS=Mus musculus OX=10090 GN=Pcyt1a PE=1 SV=1	Cytidine 5'-diphosphocholine	0.341306	CHEBI:16436	CHEBI:16436	high
R-HSA-1483191	CHEBI:16436	CSNK2B	Casein kinase II subunit beta OS=Mus musculus OX=10090 GN=Csnk2b PE=1 SV=1	Cytidine 5'-diphosphocholine	0.381688	CHEBI:16436	CHEBI:16436	high
R-HSA-1483191	CHEBI:16436	CSNK2A1	Casein kinase II subunit alpha OS=Mus musculus OX=10090 GN=Csnk2a1 PE=1 SV=2	Cytidine 5'-diphosphocholine	0.352683	CHEBI:16436	CHEBI:16436	high
R-HSA-1483191	CHEBI:16436	LPIN1	Phosphatidate phosphatase LPIN1 OS=Mus musculus OX=10090 GN=Lpin1 PE=1 SV=1	Cytidine 5'-diphosphocholine	0.298887	CHEBI:16436	CHEBI:16436	high
R-HSA-1483191	CHEBI:16436	STARD7	StAR-related lipid transfer protein 7, mitochondrial OS=Mus musculus OX=10090 GN=Stard7 PE=1 SV=2	Cytidine 5'-diphosphocholine	0.512458	CHEBI:16436	CHEBI:16436	high
R-HSA-1483191	CHEBI:16436	PCTP	Phosphatidylcholine transfer protein OS=Mus musculus OX=10090 GN=Pctp PE=1 SV=2	Cytidine 5'-diphosphocholine	0.32331	CHEBI:16436	CHEBI:16436	high
R-HSA-1483191	CHEBI:16436	CHKB	Choline/ethanolamine kinase OS=Mus musculus OX=10090 GN=Chkb PE=1 SV=3	Cytidine 5'-diphosphocholine	0.474817	CHEBI:16436	CHEBI:16436	high
R-HSA-1483191	CHEBI:456216	CSNK2A2	Casein kinase II subunit alpha' OS=Mus musculus OX=10090 GN=Csnk2a2 PE=1 SV=1	Adenosine 5'-diphosphate sodium salt	-0.266355	CHEBI:456216	CHEBI:456216	high
R-HSA-1483191	CHEBI:456216	SLC44A3	Choline transporter-like protein 3 OS=Mus musculus OX=10090 GN=Slc44a3 PE=2 SV=3	Adenosine 5'-diphosphate sodium salt	-0.211526	CHEBI:456216	CHEBI:456216	high
R-HSA-1483191	CHEBI:456216	PCTP	Phosphatidylcholine transfer protein OS=Mus musculus OX=10090 GN=Pctp PE=1 SV=2	Adenosine 5'-diphosphate sodium salt	0.201384	CHEBI:456216	CHEBI:456216	high
R-HSA-1483191	CHEBI:60377	LPIN1	Phosphatidate phosphatase LPIN1 OS=Mus musculus OX=10090 GN=Lpin1 PE=1 SV=1	Cytidine 5'-monophosphate	0.244017	CHEBI:60377	CHEBI:60377	high
R-HSA-1483191	CHEBI:60377	SLC44A3	Choline transporter-like protein 3 OS=Mus musculus OX=10090 GN=Slc44a3 PE=2 SV=3	Cytidine 5'-monophosphate	-0.258192	CHEBI:60377	CHEBI:60377	high
R-HSA-1483191	CHEBI:60377	STARD7	StAR-related lipid transfer protein 7, mitochondrial OS=Mus musculus OX=10090 GN=Stard7 PE=1 SV=2	Cytidine 5'-monophosphate	0.408748	CHEBI:60377	CHEBI:60377	high
R-HSA-1483191	CHEBI:60377	PCTP	Phosphatidylcholine transfer protein OS=Mus musculus OX=10090 GN=Pctp PE=1 SV=2	Cytidine 5'-monophosphate	0.34275	CHEBI:60377	CHEBI:60377	high
R-HSA-1483191	CHEBI:60377	CHKB	Choline/ethanolamine kinase OS=Mus musculus OX=10090 GN=Chkb PE=1 SV=3	Cytidine 5'-monophosphate	0.248099	CHEBI:60377	CHEBI:60377	high
R-HSA-1483191	CHEBI:60377	STARD10	START domain-containing protein 10 OS=Mus musculus OX=10090 GN=Stard10 PE=1 SV=1	Cytidine 5'-monophosphate	-0.203774	CHEBI:60377	CHEBI:60377	high
R-HSA-1483213	CHEBI:17553	PHOSPHO1	Phosphoethanolamine/phosphocholine phosphatase OS=Mus musculus OX=10090 GN=Phospho1 PE=1 SV=1	O-Phosphorylethanolamine	-0.322008	CHEBI:17553	CHEBI:17553	high	O-Phosphorylethanolamine	-0.324803	CHEBI:17553	CHEBI:17553	high
R-HSA-1483213	CHEBI:57876	PCYT2	Ethanolamine-phosphate cytidylyltransferase OS=Mus musculus OX=10090 GN=Pcyt2 PE=1 SV=1	CDP-ethanolamine	0.547959	CHEBI:57876	CHEBI:57876	high	CDP-ethanolamine	-0.544211	CHEBI:57876	CHEBI:57876	high
R-HSA-1483213	CHEBI:17553	CEPT1	Choline/ethanolaminephosphotransferase 1 OS=Mus musculus OX=10090 GN=Cept1 PE=1 SV=1	O-Phosphorylethanolamine	0.222493	CHEBI:17553	CHEBI:17553	high
R-HSA-1483213	CHEBI:57876	LPIN1	Phosphatidate phosphatase LPIN1 OS=Mus musculus OX=10090 GN=Lpin1 PE=1 SV=1	CDP-ethanolamine	0.317417	CHEBI:57876	CHEBI:57876	high
R-HSA-1483213	CHEBI:57876	PISD	Phosphatidylserine decarboxylase proenzyme, mitochondrial OS=Mus musculus OX=10090 GN=Pisd PE=2 SV=1	CDP-ethanolamine	0.241782	CHEBI:57876	CHEBI:57876	high
R-HSA-1483213	CHEBI:57876	CHKB	Choline/ethanolamine kinase OS=Mus musculus OX=10090 GN=Chkb PE=1 SV=3	CDP-ethanolamine	0.335531	CHEBI:57876	CHEBI:57876	high
R-HSA-1483213	CHEBI:60377	LPIN1	Phosphatidate phosphatase LPIN1 OS=Mus musculus OX=10090 GN=Lpin1 PE=1 SV=1	Cytidine 5'-monophosphate	0.244017	CHEBI:60377	CHEBI:60377	high
R-HSA-1483213	CHEBI:60377	PCYT2	Ethanolamine-phosphate cytidylyltransferase OS=Mus musculus OX=10090 GN=Pcyt2 PE=1 SV=1	Cytidine 5'-monophosphate	0.432384	CHEBI:60377	CHEBI:60377	high
R-HSA-1483213	CHEBI:60377	PISD	Phosphatidylserine decarboxylase proenzyme, mitochondrial OS=Mus musculus OX=10090 GN=Pisd PE=2 SV=1	Cytidine 5'-monophosphate	0.34297	CHEBI:60377	CHEBI:60377	high
R-HSA-1483213	CHEBI:60377	CHKB	Choline/ethanolamine kinase OS=Mus musculus OX=10090 GN=Chkb PE=1 SV=3	Cytidine 5'-monophosphate	0.248099	CHEBI:60377	CHEBI:60377	high
R-HSA-1483226	CHEBI:60377	PITPNM1	Membrane-associated phosphatidylinositol transfer protein 1 OS=Mus musculus OX=10090 GN=Pitpnm1 PE=1 SV=1	Cytidine 5'-monophosphate	-0.229376	CHEBI:60377	CHEBI:60377	high
R-HSA-1483248	CHEBI:456216	MTMR2	Myotubularin-related protein 2 OS=Mus musculus OX=10090 GN=Mtmr2 PE=1 SV=3	Adenosine 5'-diphosphate sodium salt	-0.262591	CHEBI:456216	CHEBI:456216	high
R-HSA-1489509	CHEBI:57540	PRKCD	Protein kinase C delta type OS=Mus musculus OX=10090 GN=Prkcd PE=1 SV=3	NAD	-0.529001	CHEBI:57540	CHEBI:57540	high	NAD	-0.27672	CHEBI:57540	CHEBI:57540	high
R-HSA-1489509	CHEBI:456216	PRKCD	Protein kinase C delta type OS=Mus musculus OX=10090 GN=Prkcd PE=1 SV=3	Adenosine 5'-diphosphate sodium salt	-0.234197	CHEBI:456216	CHEBI:456216	high
R-HSA-1489509	CHEBI:57540	AHCYL1	S-adenosylhomocysteine hydrolase-like protein 1 OS=Mus musculus OX=10090 GN=Ahcyl1 PE=1 SV=1	NAD	0.434661	CHEBI:57540	CHEBI:57540	high
R-HSA-1489509	CHEBI:57540	ITPR1	Inositol 1,4,5-trisphosphate receptor type 1 OS=Mus musculus OX=10090 GN=Itpr1 PE=1 SV=2	NAD	0.391626	CHEBI:57540	CHEBI:57540	high
R-HSA-1502540	CHEBI:456216	MAPK3	Mitogen-activated protein kinase 3 OS=Mus musculus OX=10090 GN=Mapk3 PE=1 SV=5	Adenosine 5'-diphosphate sodium salt	-0.251532	CHEBI:456216	CHEBI:456216	high
R-HSA-1502540	CHEBI:456216	MAPK1	Mitogen-activated protein kinase 1 OS=Mus musculus OX=10090 GN=Mapk1 PE=1 SV=3	Adenosine 5'-diphosphate sodium salt	-0.283542	CHEBI:456216	CHEBI:456216	high
R-HSA-1502540	CHEBI:456216	SMAD3	Mothers against decapentaplegic homolog 3 OS=Mus musculus OX=10090 GN=Smad3 PE=1 SV=2	Adenosine 5'-diphosphate sodium salt	-0.340624	CHEBI:456216	CHEBI:456216	high
R-HSA-1502540	CHEBI:456216	SMAD2	Mothers against decapentaplegic homolog 2 OS=Mus musculus OX=10090 GN=Smad2 PE=1 SV=2	Adenosine 5'-diphosphate sodium salt	-0.277374	CHEBI:456216	CHEBI:456216	high
R-HSA-1538133	CHEBI:456216	CDK2	Cyclin-dependent kinase 2 OS=Mus musculus OX=10090 GN=Cdk2 PE=1 SV=2	Adenosine 5'-diphosphate sodium salt	-0.223449	CHEBI:456216	CHEBI:456216	high
R-HSA-156581	CHEBI:57844	MAT1A	S-adenosylmethionine synthase isoform type-1 OS=Mus musculus OX=10090 GN=Mat1a PE=1 SV=1	L-Methionine	-0.331022	CHEBI:57844	CHEBI:57844	high	L-Methionine	-0.307583	CHEBI:57844	CHEBI:57844	high
R-HSA-156581	CHEBI:57925	AS3MT	Arsenite methyltransferase OS=Mus musculus OX=10090 GN=As3mt PE=1 SV=2	L-Glutathione reduced	-0.240899	CHEBI:57925	CHEBI:57925	high	L-Glutathione reduced	-0.262671	CHEBI:57925	CHEBI:57925	high
R-HSA-156581	CHEBI:16335	NNMT	Nicotinamide N-methyltransferase OS=Mus musculus OX=10090 GN=Nnmt PE=1 SV=1	Adenosine	-0.302783	CHEBI:16335	CHEBI:16335	high
R-HSA-156581	CHEBI:16335	TRMT112	Multifunctional methyltransferase subunit TRM112-like protein OS=Mus musculus OX=10090 GN=Trmt112 PE=1 SV=1	Adenosine	-0.211546	CHEBI:16335	CHEBI:16335	high
R-HSA-156581	CHEBI:57540	MAT2A	S-adenosylmethionine synthase isoform type-2 OS=Mus musculus OX=10090 GN=Mat2a PE=1 SV=2	NAD	-0.286361	CHEBI:57540	CHEBI:57540	high
R-HSA-156581	CHEBI:57540	NNMT	Nicotinamide N-methyltransferase OS=Mus musculus OX=10090 GN=Nnmt PE=1 SV=1	NAD	-0.465096	CHEBI:57540	CHEBI:57540	high
R-HSA-156581	CHEBI:57540	MAT1A	S-adenosylmethionine synthase isoform type-1 OS=Mus musculus OX=10090 GN=Mat1a PE=1 SV=1	NAD	-0.244187	CHEBI:57540	CHEBI:57540	high
R-HSA-156581	CHEBI:57540	TRMT112	Multifunctional methyltransferase subunit TRM112-like protein OS=Mus musculus OX=10090 GN=Trmt112 PE=1 SV=1	NAD	-0.293091	CHEBI:57540	CHEBI:57540	high
R-HSA-156581	CHEBI:57844	COMT	Catechol O-methyltransferase OS=Mus musculus OX=10090 GN=Comt PE=1 SV=2	L-Methionine	-0.292575	CHEBI:57844	CHEBI:57844	high
R-HSA-156581	CHEBI:57844	MAT2A	S-adenosylmethionine synthase isoform type-2 OS=Mus musculus OX=10090 GN=Mat2a PE=1 SV=2	L-Methionine	-0.283538	CHEBI:57844	CHEBI:57844	high
R-HSA-156581	CHEBI:57844	NNMT	Nicotinamide N-methyltransferase OS=Mus musculus OX=10090 GN=Nnmt PE=1 SV=1	L-Methionine	-0.231233	CHEBI:57844	CHEBI:57844	high
R-HSA-156581	CHEBI:57844	TRMT112	Multifunctional methyltransferase subunit TRM112-like protein OS=Mus musculus OX=10090 GN=Trmt112 PE=1 SV=1	L-Methionine	-0.214815	CHEBI:57844	CHEBI:57844	high
R-HSA-156581	CHEBI:57925	NNMT	Nicotinamide N-methyltransferase OS=Mus musculus OX=10090 GN=Nnmt PE=1 SV=1	L-Glutathione reduced	-0.337222	CHEBI:57925	CHEBI:57925	high
R-HSA-156581	CHEBI:57925	MAT1A	S-adenosylmethionine synthase isoform type-1 OS=Mus musculus OX=10090 GN=Mat1a PE=1 SV=1	L-Glutathione reduced	-0.219507	CHEBI:57925	CHEBI:57925	high
R-HSA-156581	CHEBI:58297	MAT2A	S-adenosylmethionine synthase isoform type-2 OS=Mus musculus OX=10090 GN=Mat2a PE=1 SV=2	Oxidised glutathione	-0.271228	CHEBI:58297	CHEBI:58297	high
R-HSA-156581	CHEBI:58297	NNMT	Nicotinamide N-methyltransferase OS=Mus musculus OX=10090 GN=Nnmt PE=1 SV=1	Oxidised glutathione	-0.370914	CHEBI:58297	CHEBI:58297	high
R-HSA-156581	CHEBI:58297	TRMT112	Multifunctional methyltransferase subunit TRM112-like protein OS=Mus musculus OX=10090 GN=Trmt112 PE=1 SV=1	Oxidised glutathione	-0.214176	CHEBI:58297	CHEBI:58297	high
R-HSA-156584	CHEBI:456215	BPNT1	3'(2'),5'-bisphosphate nucleotidase 1 OS=Mus musculus OX=10090 GN=Bpnt1 PE=1 SV=2	Adenosine 5'-monophosphate	0.444843	CHEBI:456215	CHEBI:456215	high	Adenosine 5'-monophosphate	-0.274881	CHEBI:456215	CHEBI:456215	high
R-HSA-156584	CHEBI:456215	SULT1A1	Sulfotransferase OS=Mus musculus OX=10090 GN=Sult1a1 PE=1 SV=2	Adenosine 5'-monophosphate	-0.395201	CHEBI:456215	CHEBI:456215	high
R-HSA-156584	CHEBI:59905	BPNT1	3'(2'),5'-bisphosphate nucleotidase 1 OS=Mus musculus OX=10090 GN=Bpnt1 PE=1 SV=2	Dopamine	0.225886	CHEBI:59905	CHEBI:59905	high
R-HSA-156584	CHEBI:59905	SULT1A1	Sulfotransferase OS=Mus musculus OX=10090 GN=Sult1a1 PE=1 SV=2	Dopamine	-0.224055	CHEBI:59905	CHEBI:59905	high
R-HSA-156590	CHEBI:16856	MGST3	Microsomal glutathione S-transferase 3 OS=Mus musculus OX=10090 GN=Mgst3 PE=1 SV=1	L-Glutathione reduced	-0.314561	CHEBI:16856	CHEBI:16856	high
R-HSA-156590	CHEBI:16856	GSTA4	Glutathione S-transferase A4 OS=Mus musculus OX=10090 GN=Gsta4 PE=1 SV=3	L-Glutathione reduced	0.254883	CHEBI:16856	CHEBI:16856	high
R-HSA-156590	CHEBI:16856	GSTZ1	Maleylacetoacetate isomerase OS=Mus musculus OX=10090 GN=Gstz1 PE=1 SV=1	L-Glutathione reduced	0.358082	CHEBI:16856	CHEBI:16856	high
R-HSA-156590	CHEBI:16856	GSTA3	Glutathione S-transferase A3 OS=Mus musculus OX=10090 GN=Gsta3 PE=1 SV=2	L-Glutathione reduced	-0.343995	CHEBI:16856	CHEBI:16856	high
R-HSA-156590	CHEBI:16856	MGST2	Microsomal glutathione S-transferase 2 OS=Mus musculus OX=10090 GN=Mgst2 PE=2 SV=1	L-Glutathione reduced	-0.271622	CHEBI:16856	CHEBI:16856	high
R-HSA-156590	CHEBI:16856	GSTK1	Glutathione S-transferase kappa 1 OS=Mus musculus OX=10090 GN=Gstk1 PE=1 SV=3	L-Glutathione reduced	0.339008	CHEBI:16856	CHEBI:16856	high
R-HSA-156590	CHEBI:57925	MGST3	Microsomal glutathione S-transferase 3 OS=Mus musculus OX=10090 GN=Mgst3 PE=1 SV=1	L-Glutathione reduced	-0.314561	CHEBI:57925	CHEBI:57925	high
R-HSA-156590	CHEBI:57925	GSTA4	Glutathione S-transferase A4 OS=Mus musculus OX=10090 GN=Gsta4 PE=1 SV=3	L-Glutathione reduced	0.254883	CHEBI:57925	CHEBI:57925	high
R-HSA-156590	CHEBI:57925	GSTZ1	Maleylacetoacetate isomerase OS=Mus musculus OX=10090 GN=Gstz1 PE=1 SV=1	L-Glutathione reduced	0.358082	CHEBI:57925	CHEBI:57925	high
R-HSA-156590	CHEBI:57925	GSTA3	Glutathione S-transferase A3 OS=Mus musculus OX=10090 GN=Gsta3 PE=1 SV=2	L-Glutathione reduced	-0.343995	CHEBI:57925	CHEBI:57925	high
R-HSA-156590	CHEBI:57925	MGST2	Microsomal glutathione S-transferase 2 OS=Mus musculus OX=10090 GN=Mgst2 PE=2 SV=1	L-Glutathione reduced	-0.271622	CHEBI:57925	CHEBI:57925	high
R-HSA-156590	CHEBI:57925	GSTK1	Glutathione S-transferase kappa 1 OS=Mus musculus OX=10090 GN=Gstk1 PE=1 SV=3	L-Glutathione reduced	0.339008	CHEBI:57925	CHEBI:57925	high
R-HSA-156711	CHEBI:456216	EP300	Histone acetyltransferase p300 OS=Mus musculus OX=10090 GN=Ep300 PE=1 SV=2	Adenosine 5'-diphosphate sodium salt	-0.206594	CHEBI:456216	CHEBI:456216	high
R-HSA-159418	CHEBI:456215	ABCC3	Canalicular multispecific organic anion transporter 2 OS=Mus musculus OX=10090 GN=Abcc3 PE=1 SV=1	Adenosine 5'-monophosphate	-0.330728	CHEBI:456215	CHEBI:456215	high
R-HSA-159418	CHEBI:456215	ALB	Albumin OS=Mus musculus OX=10090 GN=Alb PE=1 SV=3	Adenosine 5'-monophosphate	-0.445387	CHEBI:456215	CHEBI:456215	high
R-HSA-159418	CHEBI:456215	NCOA1	Isoform 2 of Nuclear receptor coactivator 1 OS=Mus musculus OX=10090 GN=Ncoa1	Adenosine 5'-monophosphate	0.278299	CHEBI:456215	CHEBI:456215	high
R-HSA-159418	CHEBI:456215	STARD5	StAR-related lipid transfer protein 5 OS=Mus musculus OX=10090 GN=Stard5 PE=1 SV=2	Adenosine 5'-monophosphate	0.306336	CHEBI:456215	CHEBI:456215	high
R-HSA-159418	CHEBI:456215	SLC27A5	Bile acyl-CoA synthetase OS=Mus musculus OX=10090 GN=Slc27a5 PE=1 SV=2	Adenosine 5'-monophosphate	-0.440183	CHEBI:456215	CHEBI:456215	high
R-HSA-159418	CHEBI:456216	ALB	Albumin OS=Mus musculus OX=10090 GN=Alb PE=1 SV=3	Adenosine 5'-diphosphate sodium salt	-0.35498	CHEBI:456216	CHEBI:456216	high
R-HSA-159418	CHEBI:507393	ABCC3	Canalicular multispecific organic anion transporter 2 OS=Mus musculus OX=10090 GN=Abcc3 PE=1 SV=1	Taurine	-0.309455	CHEBI:507393	CHEBI:507393	high
R-HSA-159418	CHEBI:507393	ALB	Albumin OS=Mus musculus OX=10090 GN=Alb PE=1 SV=3	Taurine	-0.478339	CHEBI:507393	CHEBI:507393	high
R-HSA-159418	CHEBI:507393	RXRA	Retinoic acid receptor RXR-alpha OS=Mus musculus OX=10090 GN=Rxra PE=1 SV=1	Taurine	-0.203966	CHEBI:507393	CHEBI:507393	high
R-HSA-159418	CHEBI:507393	NCOA2	Nuclear receptor coactivator 2 OS=Mus musculus OX=10090 GN=Ncoa2 PE=1 SV=3	Taurine	-0.242537	CHEBI:507393	CHEBI:507393	high
R-HSA-1606341	CHEBI:456216	TBK1	Serine/threonine-protein kinase TBK1 OS=Mus musculus OX=10090 GN=Tbk1 PE=1 SV=1	Adenosine 5'-diphosphate sodium salt	-0.262052	CHEBI:456216	CHEBI:456216	high
R-HSA-1614517	CHEBI:15589	ETHE1	Persulfide dioxygenase ETHE1, mitochondrial OS=Mus musculus OX=10090 GN=Ethe1 PE=1 SV=2	malate	0.204824	CHEBI:15589	CHEBI:15589	high
R-HSA-1614517	CHEBI:15589	SUOX	Sulfite oxidase, mitochondrial OS=Mus musculus OX=10090 GN=Suox PE=1 SV=2	malate	0.233811	CHEBI:15589	CHEBI:15589	high
R-HSA-1614517	CHEBI:15589	TST	Thiosulfate sulfurtransferase OS=Mus musculus OX=10090 GN=Tst PE=1 SV=3	malate	0.288558	CHEBI:15589	CHEBI:15589	high
R-HSA-1614517	CHEBI:15589	SLC25A10	Mitochondrial dicarboxylate carrier OS=Mus musculus OX=10090 GN=Slc25a10 PE=1 SV=2	malate	-0.361747	CHEBI:15589	CHEBI:15589	high
R-HSA-1614517	CHEBI:16856	SUOX	Sulfite oxidase, mitochondrial OS=Mus musculus OX=10090 GN=Suox PE=1 SV=2	L-Glutathione reduced	0.333695	CHEBI:16856	CHEBI:16856	high
R-HSA-1614517	CHEBI:16856	TST	Thiosulfate sulfurtransferase OS=Mus musculus OX=10090 GN=Tst PE=1 SV=3	L-Glutathione reduced	0.386269	CHEBI:16856	CHEBI:16856	high
R-HSA-1614517	CHEBI:16856	SLC25A10	Mitochondrial dicarboxylate carrier OS=Mus musculus OX=10090 GN=Slc25a10 PE=1 SV=2	L-Glutathione reduced	-0.241856	CHEBI:16856	CHEBI:16856	high
R-HSA-1614517	CHEBI:58297	SUOX	Sulfite oxidase, mitochondrial OS=Mus musculus OX=10090 GN=Suox PE=1 SV=2	Oxidised glutathione	0.32603	CHEBI:58297	CHEBI:58297	high
R-HSA-1614517	CHEBI:58297	TST	Thiosulfate sulfurtransferase OS=Mus musculus OX=10090 GN=Tst PE=1 SV=3	Oxidised glutathione	0.372946	CHEBI:58297	CHEBI:58297	high
R-HSA-1614517	CHEBI:58297	SLC25A10	Mitochondrial dicarboxylate carrier OS=Mus musculus OX=10090 GN=Slc25a10 PE=1 SV=2	Oxidised glutathione	-0.2774	CHEBI:58297	CHEBI:58297	high
R-HSA-1614558	CHEBI:33384	TST	Thiosulfate sulfurtransferase OS=Mus musculus OX=10090 GN=Tst PE=1 SV=3	L-Serine	0.293042	CHEBI:33384	CHEBI:33384	high	L-Serine	0.272168	CHEBI:33384	CHEBI:33384	high
R-HSA-1614558	CHEBI:57853	CDO1	Cysteine dioxygenase type 1 OS=Mus musculus OX=10090 GN=Cdo1 PE=1 SV=1	Hypotaurine	0.785569	CHEBI:57853	CHEBI:57853	high	Hypotaurine	0.528889	CHEBI:57853	CHEBI:57853	high
R-HSA-1614558	CHEBI:15361	MPST	3-mercaptopyruvate sulfurtransferase OS=Mus musculus OX=10090 GN=Mpst PE=1 SV=4	Pyruvate	-0.260688	CHEBI:15361	CHEBI:15361	high
R-HSA-1614558	CHEBI:15361	CDO1	Cysteine dioxygenase type 1 OS=Mus musculus OX=10090 GN=Cdo1 PE=1 SV=1	Pyruvate	-0.207586	CHEBI:15361	CHEBI:15361	high
R-HSA-1614558	CHEBI:15361	ADO	2-aminoethanethiol dioxygenase OS=Mus musculus OX=10090 GN=Ado PE=1 SV=2	Pyruvate	-0.281983	CHEBI:15361	CHEBI:15361	high
R-HSA-1614558	CHEBI:15361	TXN2	Thioredoxin, mitochondrial OS=Mus musculus OX=10090 GN=Txn2 PE=1 SV=1	Pyruvate	-0.279193	CHEBI:15361	CHEBI:15361	high
R-HSA-1614558	CHEBI:16208	GOT2	Aspartate aminotransferase, mitochondrial OS=Mus musculus OX=10090 GN=Got2 PE=1 SV=1	3-Mercaptopyruvate	0.207739	CHEBI:16208	CHEBI:16208	high
R-HSA-1614558	CHEBI:16208	CDO1	Cysteine dioxygenase type 1 OS=Mus musculus OX=10090 GN=Cdo1 PE=1 SV=1	3-Mercaptopyruvate	0.333241	CHEBI:16208	CHEBI:16208	high
R-HSA-1614558	CHEBI:16810	MPST	3-mercaptopyruvate sulfurtransferase OS=Mus musculus OX=10090 GN=Mpst PE=1 SV=4	alpha-Ketoglutarate	-0.272465	CHEBI:16810	CHEBI:16810	high
R-HSA-1614558	CHEBI:16810	FMO1	Dimethylaniline monooxygenase [N-oxide-forming] 1 OS=Mus musculus OX=10090 GN=Fmo1 PE=1 SV=1	alpha-Ketoglutarate	-0.204326	CHEBI:16810	CHEBI:16810	high
R-HSA-1614558	CHEBI:16810	ADO	2-aminoethanethiol dioxygenase OS=Mus musculus OX=10090 GN=Ado PE=1 SV=2	alpha-Ketoglutarate	-0.234614	CHEBI:16810	CHEBI:16810	high
R-HSA-1614558	CHEBI:16810	TXN2	Thioredoxin, mitochondrial OS=Mus musculus OX=10090 GN=Txn2 PE=1 SV=1	alpha-Ketoglutarate	-0.214996	CHEBI:16810	CHEBI:16810	high
R-HSA-1614558	CHEBI:29985	TST	Thiosulfate sulfurtransferase OS=Mus musculus OX=10090 GN=Tst PE=1 SV=3	L-Glutamic acid	0.255844	CHEBI:29985	CHEBI:29985	high
R-HSA-1614558	CHEBI:29985	CDO1	Cysteine dioxygenase type 1 OS=Mus musculus OX=10090 GN=Cdo1 PE=1 SV=1	L-Glutamic acid	0.426918	CHEBI:29985	CHEBI:29985	high
R-HSA-1614558	CHEBI:29985	GADL1	Acidic amino acid decarboxylase GADL1 OS=Mus musculus OX=10090 GN=Gadl1 PE=1 SV=3	L-Glutamic acid	0.222385	CHEBI:29985	CHEBI:29985	high
R-HSA-1614558	CHEBI:29985	TXN2	Thioredoxin, mitochondrial OS=Mus musculus OX=10090 GN=Txn2 PE=1 SV=1	L-Glutamic acid	0.326233	CHEBI:29985	CHEBI:29985	high
R-HSA-1614558	CHEBI:30831	MPST	3-mercaptopyruvate sulfurtransferase OS=Mus musculus OX=10090 GN=Mpst PE=1 SV=4	2-Ketobutyric acid	-0.244885	CHEBI:30831	CHEBI:30831	high
R-HSA-1614558	CHEBI:30831	ADO	2-aminoethanethiol dioxygenase OS=Mus musculus OX=10090 GN=Ado PE=1 SV=2	2-Ketobutyric acid	-0.229653	CHEBI:30831	CHEBI:30831	high
R-HSA-1614558	CHEBI:33384	CDO1	Cysteine dioxygenase type 1 OS=Mus musculus OX=10090 GN=Cdo1 PE=1 SV=1	L-Serine	0.313839	CHEBI:33384	CHEBI:33384	high
R-HSA-1614558	CHEBI:33384	TXN2	Thioredoxin, mitochondrial OS=Mus musculus OX=10090 GN=Txn2 PE=1 SV=1	L-Serine	0.202039	CHEBI:33384	CHEBI:33384	high
R-HSA-1614558	CHEBI:507393	GOT2	Aspartate aminotransferase, mitochondrial OS=Mus musculus OX=10090 GN=Got2 PE=1 SV=1	Taurine	0.235018	CHEBI:507393	CHEBI:507393	high
R-HSA-1614558	CHEBI:507393	TST	Thiosulfate sulfurtransferase OS=Mus musculus OX=10090 GN=Tst PE=1 SV=3	Taurine	0.235261	CHEBI:507393	CHEBI:507393	high
R-HSA-1614558	CHEBI:57853	TST	Thiosulfate sulfurtransferase OS=Mus musculus OX=10090 GN=Tst PE=1 SV=3	Hypotaurine	0.268549	CHEBI:57853	CHEBI:57853	high
R-HSA-1614558	CHEBI:57853	ADO	2-aminoethanethiol dioxygenase OS=Mus musculus OX=10090 GN=Ado PE=1 SV=2	Hypotaurine	0.227205	CHEBI:57853	CHEBI:57853	high
R-HSA-1614558	CHEBI:57853	TXN2	Thioredoxin, mitochondrial OS=Mus musculus OX=10090 GN=Txn2 PE=1 SV=1	Hypotaurine	0.266396	CHEBI:57853	CHEBI:57853	high
R-HSA-1614635	CHEBI:57844	MAT1A	S-adenosylmethionine synthase isoform type-1 OS=Mus musculus OX=10090 GN=Mat1a PE=1 SV=1	L-Methionine	-0.331022	CHEBI:57844	CHEBI:57844	high	L-Methionine	-0.307583	CHEBI:57844	CHEBI:57844	high
R-HSA-1614635	CHEBI:57540	MAT1A	S-adenosylmethionine synthase isoform type-1 OS=Mus musculus OX=10090 GN=Mat1a PE=1 SV=1	NAD	-0.244187	CHEBI:57540	CHEBI:57540	high
R-HSA-1614635	CHEBI:57540	BHMT	Betaine--homocysteine S-methyltransferase 1 OS=Mus musculus OX=10090 GN=Bhmt PE=1 SV=1	NAD	-0.257307	CHEBI:57540	CHEBI:57540	high
R-HSA-1614635	CHEBI:57844	BHMT	Betaine--homocysteine S-methyltransferase 1 OS=Mus musculus OX=10090 GN=Bhmt PE=1 SV=1	L-Methionine	-0.289226	CHEBI:57844	CHEBI:57844	high
R-HSA-162658	CHEBI:456216	MAPK3	Mitogen-activated protein kinase 3 OS=Mus musculus OX=10090 GN=Mapk3 PE=1 SV=5	Adenosine 5'-diphosphate sodium salt	-0.251532	CHEBI:456216	CHEBI:456216	high
R-HSA-162658	CHEBI:456216	MAPK1	Mitogen-activated protein kinase 1 OS=Mus musculus OX=10090 GN=Mapk1 PE=1 SV=3	Adenosine 5'-diphosphate sodium salt	-0.283542	CHEBI:456216	CHEBI:456216	high
R-HSA-162658	CHEBI:456216	GORASP2	Golgi reassembly-stacking protein 2 OS=Mus musculus OX=10090 GN=Gorasp2 PE=1 SV=3	Adenosine 5'-diphosphate sodium salt	-0.300304	CHEBI:456216	CHEBI:456216	high
R-HSA-163210	CHEBI:456216	ATP5MG	ATP synthase subunit g, mitochondrial OS=Mus musculus OX=10090 GN=Atp5mg PE=1 SV=1	Adenosine 5'-diphosphate sodium salt	0.28115	CHEBI:456216	CHEBI:456216	high
R-HSA-163210	CHEBI:456216	ATP5F1B	ATP synthase subunit beta, mitochondrial OS=Mus musculus OX=10090 GN=Atp5f1b PE=1 SV=2	Adenosine 5'-diphosphate sodium salt	0.220419	CHEBI:456216	CHEBI:456216	high
R-HSA-163210	CHEBI:456216	ATP5F1A	ATP synthase subunit alpha, mitochondrial OS=Mus musculus OX=10090 GN=Atp5f1a PE=1 SV=1	Adenosine 5'-diphosphate sodium salt	0.230657	CHEBI:456216	CHEBI:456216	high
R-HSA-163210	CHEBI:456216	ATP5F1D	ATP synthase subunit delta, mitochondrial OS=Mus musculus OX=10090 GN=Atp5f1d PE=1 SV=1	Adenosine 5'-diphosphate sodium salt	0.219758	CHEBI:456216	CHEBI:456216	high
R-HSA-163210	CHEBI:456216	ATP5F1C	ATP synthase subunit gamma, mitochondrial OS=Mus musculus OX=10090 GN=Atp5f1c PE=1 SV=1	Adenosine 5'-diphosphate sodium salt	0.268455	CHEBI:456216	CHEBI:456216	high
R-HSA-163210	CHEBI:456216	ATP5PO	ATP synthase subunit O, mitochondrial OS=Mus musculus OX=10090 GN=Atp5po PE=1 SV=1	Adenosine 5'-diphosphate sodium salt	0.201729	CHEBI:456216	CHEBI:456216	high
R-HSA-163210	CHEBI:456216	ATP5F1E	ATP synthase subunit epsilon, mitochondrial OS=Mus musculus OX=10090 GN=Atp5f1e PE=1 SV=2	Adenosine 5'-diphosphate sodium salt	0.333923	CHEBI:456216	CHEBI:456216	high
R-HSA-163210	CHEBI:456216	ATP5ME	ATP synthase subunit e, mitochondrial OS=Mus musculus OX=10090 GN=Atp5me PE=1 SV=2	Adenosine 5'-diphosphate sodium salt	0.252232	CHEBI:456216	CHEBI:456216	high
R-HSA-163358	CHEBI:456216	PFKFB1	6-phosphofructo-2-kinase/fructose-2,6-bisphosphatase 1 OS=Mus musculus OX=10090 GN=Pfkfb1 PE=1 SV=2	Adenosine 5'-diphosphate sodium salt	0.210593	CHEBI:456216	CHEBI:456216	high
R-HSA-163560	CHEBI:57597	ABHD5	1-acylglycerol-3-phosphate O-acyltransferase ABHD5 OS=Mus musculus OX=10090 GN=Abhd5 PE=1 SV=1	glycerol-3-phosphate	-0.323325	CHEBI:57597	CHEBI:57597	high	glycerol-3-phosphate	-0.295424	CHEBI:57597	CHEBI:57597	high
R-HSA-163560	CHEBI:57597	MGLL	Monoglyceride lipase OS=Mus musculus OX=10090 GN=Mgll PE=1 SV=1	glycerol-3-phosphate	-0.26097	CHEBI:57597	CHEBI:57597	high	glycerol-3-phosphate	-0.278861	CHEBI:57597	CHEBI:57597	high
R-HSA-163560	CHEBI:456216	PLIN3	Perilipin-3 OS=Mus musculus OX=10090 GN=Plin3 PE=1 SV=1	Adenosine 5'-diphosphate sodium salt	-0.301429	CHEBI:456216	CHEBI:456216	high
R-HSA-163560	CHEBI:456216	CAV1	Caveolin-1 OS=Mus musculus OX=10090 GN=Cav1 PE=1 SV=1	Adenosine 5'-diphosphate sodium salt	-0.343087	CHEBI:456216	CHEBI:456216	high
R-HSA-163560	CHEBI:57597	PLIN1	Perilipin-1 OS=Mus musculus OX=10090 GN=Plin1 PE=1 SV=2	glycerol-3-phosphate	-0.301516	CHEBI:57597	CHEBI:57597	high
R-HSA-163560	CHEBI:57597	FABP4	Fatty acid-binding protein, adipocyte OS=Mus musculus OX=10090 GN=Fabp4 PE=1 SV=3	glycerol-3-phosphate	-0.395245	CHEBI:57597	CHEBI:57597	high
R-HSA-163560	CHEBI:57597	PRKACA	cAMP-dependent protein kinase catalytic subunit alpha OS=Mus musculus OX=10090 GN=Prkaca PE=1 SV=3	glycerol-3-phosphate	-0.342862	CHEBI:57597	CHEBI:57597	high
R-HSA-163560	CHEBI:57597	PRKACB	Isoform 4 of cAMP-dependent protein kinase catalytic subunit beta OS=Mus musculus OX=10090 GN=Prkacb	glycerol-3-phosphate	-0.363927	CHEBI:57597	CHEBI:57597	high
R-HSA-163560	CHEBI:57597	PPP1CA	Serine/threonine-protein phosphatase PP1-alpha catalytic subunit OS=Mus musculus OX=10090 GN=Ppp1ca PE=1 SV=1	glycerol-3-phosphate	-0.271418	CHEBI:57597	CHEBI:57597	high
R-HSA-163560	CHEBI:57597	FABP5	Fatty acid-binding protein 5 OS=Mus musculus OX=10090 GN=Fabp5 PE=1 SV=3	glycerol-3-phosphate	-0.205565	CHEBI:57597	CHEBI:57597	high
R-HSA-163560	CHEBI:57597	CAV1	Caveolin-1 OS=Mus musculus OX=10090 GN=Cav1 PE=1 SV=1	glycerol-3-phosphate	-0.467348	CHEBI:57597	CHEBI:57597	high
R-HSA-163560	CHEBI:57597	LIPE	Isoform 2 of Hormone-sensitive lipase OS=Mus musculus OX=10090 GN=Lipe	glycerol-3-phosphate	-0.345936	CHEBI:57597	CHEBI:57597	high
R-HSA-163680	CHEBI:456215	PRKAB2	5'-AMP-activated protein kinase subunit beta-2 OS=Mus musculus OX=10090 GN=Prkab2 PE=1 SV=1	Adenosine 5'-monophosphate	-0.411067	CHEBI:456215	CHEBI:456215	high
R-HSA-163680	CHEBI:456215	STK11	Serine/threonine-protein kinase STK11 OS=Mus musculus OX=10090 GN=Stk11 PE=1 SV=1	Adenosine 5'-monophosphate	0.261827	CHEBI:456215	CHEBI:456215	high
R-HSA-163680	CHEBI:456215	ADIPOQ	Adiponectin OS=Mus musculus OX=10090 GN=Adipoq PE=1 SV=2	Adenosine 5'-monophosphate	-0.325193	CHEBI:456215	CHEBI:456215	high
R-HSA-163680	CHEBI:456215	MLXIPL	Carbohydrate-responsive element-binding protein OS=Mus musculus OX=10090 GN=Mlxipl PE=1 SV=1	Adenosine 5'-monophosphate	0.589365	CHEBI:456215	CHEBI:456215	high
R-HSA-163680	CHEBI:456215	PRKAG2	5'-AMP-activated protein kinase subunit gamma-2 OS=Mus musculus OX=10090 GN=Prkag2 PE=1 SV=2	Adenosine 5'-monophosphate	0.526688	CHEBI:456215	CHEBI:456215	high
R-HSA-163680	CHEBI:456216	PRKAA2	5'-AMP-activated protein kinase catalytic subunit alpha-2 OS=Mus musculus OX=10090 GN=Prkaa2 PE=1 SV=3	Adenosine 5'-diphosphate sodium salt	0.237746	CHEBI:456216	CHEBI:456216	high
R-HSA-163680	CHEBI:456216	ADIPOQ	Adiponectin OS=Mus musculus OX=10090 GN=Adipoq PE=1 SV=2	Adenosine 5'-diphosphate sodium salt	-0.267842	CHEBI:456216	CHEBI:456216	high
R-HSA-163754	CHEBI:57634	TKT	Transketolase OS=Mus musculus OX=10090 GN=Tkt PE=1 SV=1	D-Glucose/Frucotose 6-phosphate	-0.231614	CHEBI:57634	CHEBI:57634	high
R-HSA-163754	CHEBI:57634	TALDO1	Transaldolase OS=Mus musculus OX=10090 GN=Taldo1 PE=1 SV=2	D-Glucose/Frucotose 6-phosphate	-0.532846	CHEBI:57634	CHEBI:57634	high
R-HSA-165159	CHEBI:32682	RHEB	GTP-binding protein Rheb OS=Mus musculus OX=10090 GN=Rheb PE=1 SV=1	L-Arginine	-0.4053	CHEBI:32682	CHEBI:32682	high	L-Arginine	0.26073	CHEBI:32682	CHEBI:32682	high
R-HSA-165159	CHEBI:32682	AKT1	RAC-alpha serine/threonine-protein kinase OS=Mus musculus OX=10090 GN=Akt1 PE=1 SV=2	L-Arginine	-0.370142	CHEBI:32682	CHEBI:32682	high
R-HSA-165159	CHEBI:32682	YWHAB	14-3-3 protein beta/alpha OS=Mus musculus OX=10090 GN=Ywhab PE=1 SV=3	L-Arginine	-0.320816	CHEBI:32682	CHEBI:32682	high
R-HSA-165159	CHEBI:32682	MTOR	Serine/threonine-protein kinase mTOR OS=Mus musculus OX=10090 GN=Mtor PE=1 SV=2	L-Arginine	-0.320071	CHEBI:32682	CHEBI:32682	high
R-HSA-165159	CHEBI:32682	LAMTOR4	Ragulator complex protein LAMTOR4 OS=Mus musculus OX=10090 GN=Lamtor4 PE=1 SV=2	L-Arginine	-0.40462	CHEBI:32682	CHEBI:32682	high
R-HSA-165159	CHEBI:32682	LAMTOR1	Ragulator complex protein LAMTOR1 OS=Mus musculus OX=10090 GN=Lamtor1 PE=1 SV=1	L-Arginine	-0.275969	CHEBI:32682	CHEBI:32682	high
R-HSA-165159	CHEBI:32682	RPTOR	Regulatory-associated protein of mTOR OS=Mus musculus OX=10090 GN=Rptor PE=1 SV=1	L-Arginine	-0.361509	CHEBI:32682	CHEBI:32682	high
R-HSA-165159	CHEBI:32682	AKT1S1	Proline-rich AKT1 substrate 1 OS=Mus musculus OX=10090 GN=Akt1s1 PE=1 SV=1	L-Arginine	-0.231019	CHEBI:32682	CHEBI:32682	high
R-HSA-165159	CHEBI:32682	MLST8	Target of rapamycin complex subunit LST8 OS=Mus musculus OX=10090 GN=Mlst8 PE=1 SV=1	L-Arginine	-0.259824	CHEBI:32682	CHEBI:32682	high
R-HSA-165159	CHEBI:32682	RRAGC	Ras-related GTP-binding protein C OS=Mus musculus OX=10090 GN=Rragc PE=1 SV=1	L-Arginine	-0.315573	CHEBI:32682	CHEBI:32682	high
R-HSA-165159	CHEBI:32682	LAMTOR3	Ragulator complex protein LAMTOR3 OS=Mus musculus OX=10090 GN=Lamtor3 PE=1 SV=1	L-Arginine	-0.213853	CHEBI:32682	CHEBI:32682	high
R-HSA-165160	CHEBI:456215	AKT2	RAC-beta serine/threonine-protein kinase OS=Mus musculus OX=10090 GN=Akt2 PE=1 SV=1	Adenosine 5'-monophosphate	0.375359	CHEBI:456215	CHEBI:456215	high
R-HSA-165160	CHEBI:456215	PDE3B	cGMP-inhibited 3',5'-cyclic phosphodiesterase B OS=Mus musculus OX=10090 GN=Pde3b PE=1 SV=2	Adenosine 5'-monophosphate	0.385767	CHEBI:456215	CHEBI:456215	high
R-HSA-165181	CHEBI:456216	TSC2	Isoform E of Tuberin OS=Mus musculus OX=10090 GN=Tsc2	Adenosine 5'-diphosphate sodium salt	-0.216209	CHEBI:456216	CHEBI:456216	high
R-HSA-1660514	CHEBI:456216	PIK3C2A	Phosphatidylinositol 4-phosphate 3-kinase C2 domain-containing subunit alpha OS=Mus musculus OX=10090 GN=Pik3c2a PE=1 SV=2	Adenosine 5'-diphosphate sodium salt	-0.202701	CHEBI:456216	CHEBI:456216	high
R-HSA-1660514	CHEBI:456216	PIK3C3	Phosphatidylinositol 3-kinase catalytic subunit type 3 OS=Mus musculus OX=10090 GN=Pik3c3 PE=1 SV=1	Adenosine 5'-diphosphate sodium salt	-0.285626	CHEBI:456216	CHEBI:456216	high
R-HSA-1660514	CHEBI:456216	PIK3R4	Phosphoinositide 3-kinase regulatory subunit 4 OS=Mus musculus OX=10090 GN=Pik3r4 PE=1 SV=3	Adenosine 5'-diphosphate sodium salt	-0.293882	CHEBI:456216	CHEBI:456216	high
R-HSA-1660514	CHEBI:456216	PIKFYVE	1-phosphatidylinositol 3-phosphate 5-kinase OS=Mus musculus OX=10090 GN=Pikfyve PE=1 SV=3	Adenosine 5'-diphosphate sodium salt	-0.291336	CHEBI:456216	CHEBI:456216	high
R-HSA-1660516	CHEBI:456216	PIK3C2A	Phosphatidylinositol 4-phosphate 3-kinase C2 domain-containing subunit alpha OS=Mus musculus OX=10090 GN=Pik3c2a PE=1 SV=2	Adenosine 5'-diphosphate sodium salt	-0.202701	CHEBI:456216	CHEBI:456216	high
R-HSA-1660516	CHEBI:456216	MTMR2	Myotubularin-related protein 2 OS=Mus musculus OX=10090 GN=Mtmr2 PE=1 SV=3	Adenosine 5'-diphosphate sodium salt	-0.262591	CHEBI:456216	CHEBI:456216	high
R-HSA-1660516	CHEBI:456216	PIK3C3	Phosphatidylinositol 3-kinase catalytic subunit type 3 OS=Mus musculus OX=10090 GN=Pik3c3 PE=1 SV=1	Adenosine 5'-diphosphate sodium salt	-0.285626	CHEBI:456216	CHEBI:456216	high
R-HSA-1660516	CHEBI:456216	PIK3R4	Phosphoinositide 3-kinase regulatory subunit 4 OS=Mus musculus OX=10090 GN=Pik3r4 PE=1 SV=3	Adenosine 5'-diphosphate sodium salt	-0.293882	CHEBI:456216	CHEBI:456216	high
R-HSA-1660516	CHEBI:456216	MTMR12	Myotubularin-related protein 12 OS=Mus musculus OX=10090 GN=Mtmr12 PE=1 SV=2	Adenosine 5'-diphosphate sodium salt	-0.323567	CHEBI:456216	CHEBI:456216	high
R-HSA-1660516	CHEBI:456216	PIKFYVE	1-phosphatidylinositol 3-phosphate 5-kinase OS=Mus musculus OX=10090 GN=Pikfyve PE=1 SV=3	Adenosine 5'-diphosphate sodium salt	-0.291336	CHEBI:456216	CHEBI:456216	high
R-HSA-1660517	CHEBI:456216	PIK3C2A	Phosphatidylinositol 4-phosphate 3-kinase C2 domain-containing subunit alpha OS=Mus musculus OX=10090 GN=Pik3c2a PE=1 SV=2	Adenosine 5'-diphosphate sodium salt	-0.202701	CHEBI:456216	CHEBI:456216	high
R-HSA-1660517	CHEBI:456216	MTMR2	Myotubularin-related protein 2 OS=Mus musculus OX=10090 GN=Mtmr2 PE=1 SV=3	Adenosine 5'-diphosphate sodium salt	-0.262591	CHEBI:456216	CHEBI:456216	high
R-HSA-1660517	CHEBI:456216	PIK3C3	Phosphatidylinositol 3-kinase catalytic subunit type 3 OS=Mus musculus OX=10090 GN=Pik3c3 PE=1 SV=1	Adenosine 5'-diphosphate sodium salt	-0.285626	CHEBI:456216	CHEBI:456216	high
R-HSA-1660517	CHEBI:456216	PIK3R4	Phosphoinositide 3-kinase regulatory subunit 4 OS=Mus musculus OX=10090 GN=Pik3r4 PE=1 SV=3	Adenosine 5'-diphosphate sodium salt	-0.293882	CHEBI:456216	CHEBI:456216	high
R-HSA-1660517	CHEBI:456216	PIKFYVE	1-phosphatidylinositol 3-phosphate 5-kinase OS=Mus musculus OX=10090 GN=Pikfyve PE=1 SV=3	Adenosine 5'-diphosphate sodium salt	-0.291336	CHEBI:456216	CHEBI:456216	high
R-HSA-166058	CHEBI:456216	TLR2	Toll-like receptor 2 OS=Mus musculus OX=10090 GN=Tlr2 PE=1 SV=1	Adenosine 5'-diphosphate sodium salt	-0.459852	CHEBI:456216	CHEBI:456216	high
R-HSA-166058	CHEBI:456216	CD36	Platelet glycoprotein 4 OS=Mus musculus OX=10090 GN=Cd36 PE=1 SV=2	Adenosine 5'-diphosphate sodium salt	-0.289033	CHEBI:456216	CHEBI:456216	high
R-HSA-166058	CHEBI:456216	IRAK1	Isoform 2 of Interleukin-1 receptor-associated kinase 1 OS=Mus musculus OX=10090 GN=Irak1	Adenosine 5'-diphosphate sodium salt	-0.312641	CHEBI:456216	CHEBI:456216	high
R-HSA-166058	CHEBI:456216	BTK	Tyrosine-protein kinase BTK OS=Mus musculus OX=10090 GN=Btk PE=1 SV=4	Adenosine 5'-diphosphate sodium salt	-0.343874	CHEBI:456216	CHEBI:456216	high
R-HSA-166058	CHEBI:456216	SIGIRR	Single Ig IL-1-related receptor OS=Mus musculus OX=10090 GN=Sigirr PE=1 SV=2	Adenosine 5'-diphosphate sodium salt	-0.200582	CHEBI:456216	CHEBI:456216	high
R-HSA-166058	CHEBI:456216	IRAK4	Interleukin-1 receptor-associated kinase 4 OS=Mus musculus OX=10090 GN=Irak4 PE=1 SV=1	Adenosine 5'-diphosphate sodium salt	-0.222409	CHEBI:456216	CHEBI:456216	high
R-HSA-1660661	CHEBI:57540	SPTLC1	Serine palmitoyltransferase 1 OS=Mus musculus OX=10090 GN=Sptlc1 PE=1 SV=2	NAD	-0.330164	CHEBI:57540	CHEBI:57540	high	NAD	-0.333183	CHEBI:57540	CHEBI:57540	high
R-HSA-1660661	CHEBI:57540	SPTLC2	Serine palmitoyltransferase 2 OS=Mus musculus OX=10090 GN=Sptlc2 PE=1 SV=2	NAD	-0.282591	CHEBI:57540	CHEBI:57540	high	NAD	-0.260142	CHEBI:57540	CHEBI:57540	high
R-HSA-1660661	CHEBI:33384	DEGS1	Sphingolipid delta(4)-desaturase DES1 OS=Mus musculus OX=10090 GN=Degs1 PE=1 SV=1	L-Serine	-0.402394	CHEBI:33384	CHEBI:33384	high
R-HSA-1660661	CHEBI:33384	SPTLC1	Serine palmitoyltransferase 1 OS=Mus musculus OX=10090 GN=Sptlc1 PE=1 SV=2	L-Serine	-0.343044	CHEBI:33384	CHEBI:33384	high
R-HSA-1660661	CHEBI:33384	SPTLC2	Serine palmitoyltransferase 2 OS=Mus musculus OX=10090 GN=Sptlc2 PE=1 SV=2	L-Serine	-0.225861	CHEBI:33384	CHEBI:33384	high
R-HSA-1660661	CHEBI:33384	OSBP	Oxysterol-binding protein 1 OS=Mus musculus OX=10090 GN=Osbp PE=1 SV=3	L-Serine	-0.392546	CHEBI:33384	CHEBI:33384	high
R-HSA-1660661	CHEBI:33384	CSNK1G2	Casein kinase I isoform gamma-2 OS=Mus musculus OX=10090 GN=Csnk1g2 PE=1 SV=1	L-Serine	-0.368737	CHEBI:33384	CHEBI:33384	high
R-HSA-1660661	CHEBI:33384	KDSR	3-ketodihydrosphingosine reductase OS=Mus musculus OX=10090 GN=Kdsr PE=1 SV=1	L-Serine	-0.291019	CHEBI:33384	CHEBI:33384	high
R-HSA-1660661	CHEBI:33384	PRKD1	Serine/threonine-protein kinase D1 OS=Mus musculus OX=10090 GN=Prkd1 PE=1 SV=2	L-Serine	-0.273569	CHEBI:33384	CHEBI:33384	high
R-HSA-1660661	CHEBI:33384	CERS5	Ceramide synthase 5 OS=Mus musculus OX=10090 GN=Cers5 PE=1 SV=1	L-Serine	-0.270567	CHEBI:33384	CHEBI:33384	high
R-HSA-1660661	CHEBI:33384	PRKD2	Serine/threonine-protein kinase D2 OS=Mus musculus OX=10090 GN=Prkd2 PE=1 SV=1	L-Serine	-0.256503	CHEBI:33384	CHEBI:33384	high
R-HSA-1660661	CHEBI:33384	SPHK1	Isoform 2 of Sphingosine kinase 1 OS=Mus musculus OX=10090 GN=Sphk1	L-Serine	-0.316835	CHEBI:33384	CHEBI:33384	high
R-HSA-1660661	CHEBI:33384	CERT1	Ceramide transfer protein OS=Mus musculus OX=10090 GN=Cert1 PE=1 SV=1	L-Serine	-0.583544	CHEBI:33384	CHEBI:33384	high
R-HSA-1660661	CHEBI:456216	DEGS1	Sphingolipid delta(4)-desaturase DES1 OS=Mus musculus OX=10090 GN=Degs1 PE=1 SV=1	Adenosine 5'-diphosphate sodium salt	-0.379648	CHEBI:456216	CHEBI:456216	high
R-HSA-1660661	CHEBI:456216	SPTLC1	Serine palmitoyltransferase 1 OS=Mus musculus OX=10090 GN=Sptlc1 PE=1 SV=2	Adenosine 5'-diphosphate sodium salt	-0.310645	CHEBI:456216	CHEBI:456216	high
R-HSA-1660661	CHEBI:456216	SPTLC2	Serine palmitoyltransferase 2 OS=Mus musculus OX=10090 GN=Sptlc2 PE=1 SV=2	Adenosine 5'-diphosphate sodium salt	-0.218611	CHEBI:456216	CHEBI:456216	high
R-HSA-1660661	CHEBI:456216	OSBP	Oxysterol-binding protein 1 OS=Mus musculus OX=10090 GN=Osbp PE=1 SV=3	Adenosine 5'-diphosphate sodium salt	-0.292381	CHEBI:456216	CHEBI:456216	high
R-HSA-1660661	CHEBI:456216	CERS5	Ceramide synthase 5 OS=Mus musculus OX=10090 GN=Cers5 PE=1 SV=1	Adenosine 5'-diphosphate sodium salt	-0.206452	CHEBI:456216	CHEBI:456216	high
R-HSA-1660661	CHEBI:456216	PRKD2	Serine/threonine-protein kinase D2 OS=Mus musculus OX=10090 GN=Prkd2 PE=1 SV=1	Adenosine 5'-diphosphate sodium salt	-0.233087	CHEBI:456216	CHEBI:456216	high
R-HSA-1660661	CHEBI:456216	SPHK1	Isoform 2 of Sphingosine kinase 1 OS=Mus musculus OX=10090 GN=Sphk1	Adenosine 5'-diphosphate sodium salt	-0.256824	CHEBI:456216	CHEBI:456216	high
R-HSA-1660661	CHEBI:456216	CERT1	Ceramide transfer protein OS=Mus musculus OX=10090 GN=Cert1 PE=1 SV=1	Adenosine 5'-diphosphate sodium salt	-0.307966	CHEBI:456216	CHEBI:456216	high
R-HSA-1660661	CHEBI:57540	DEGS1	Sphingolipid delta(4)-desaturase DES1 OS=Mus musculus OX=10090 GN=Degs1 PE=1 SV=1	NAD	-0.326581	CHEBI:57540	CHEBI:57540	high
R-HSA-1660661	CHEBI:57540	OSBP	Oxysterol-binding protein 1 OS=Mus musculus OX=10090 GN=Osbp PE=1 SV=3	NAD	-0.314022	CHEBI:57540	CHEBI:57540	high
R-HSA-1660661	CHEBI:57540	CSNK1G2	Casein kinase I isoform gamma-2 OS=Mus musculus OX=10090 GN=Csnk1g2 PE=1 SV=1	NAD	-0.308851	CHEBI:57540	CHEBI:57540	high
R-HSA-1660661	CHEBI:57540	KDSR	3-ketodihydrosphingosine reductase OS=Mus musculus OX=10090 GN=Kdsr PE=1 SV=1	NAD	-0.380319	CHEBI:57540	CHEBI:57540	high
R-HSA-1660661	CHEBI:57540	CERS5	Ceramide synthase 5 OS=Mus musculus OX=10090 GN=Cers5 PE=1 SV=1	NAD	-0.281191	CHEBI:57540	CHEBI:57540	high
R-HSA-1660661	CHEBI:57540	CERS2	Ceramide synthase 2 OS=Mus musculus OX=10090 GN=Cers2 PE=1 SV=1	NAD	0.219767	CHEBI:57540	CHEBI:57540	high
R-HSA-1660661	CHEBI:57540	SPHK1	Isoform 2 of Sphingosine kinase 1 OS=Mus musculus OX=10090 GN=Sphk1	NAD	-0.243768	CHEBI:57540	CHEBI:57540	high
R-HSA-1660661	CHEBI:57540	CERT1	Ceramide transfer protein OS=Mus musculus OX=10090 GN=Cert1 PE=1 SV=1	NAD	-0.55531	CHEBI:57540	CHEBI:57540	high
R-HSA-166208	CHEBI:456216	RPS6KB1	Ribosomal protein S6 kinase beta-1 OS=Mus musculus OX=10090 GN=Rps6kb1 PE=1 SV=2	Adenosine 5'-diphosphate sodium salt	-0.225215	CHEBI:456216	CHEBI:456216	high
R-HSA-166208	CHEBI:456216	EIF4B	Eukaryotic translation initiation factor 4B OS=Mus musculus OX=10090 GN=Eif4b PE=1 SV=1	Adenosine 5'-diphosphate sodium salt	-0.320929	CHEBI:456216	CHEBI:456216	high
R-HSA-166208	CHEBI:456216	FKBP1A	Peptidyl-prolyl cis-trans isomerase FKBP1A OS=Mus musculus OX=10090 GN=Fkbp1a PE=1 SV=2	Adenosine 5'-diphosphate sodium salt	-0.41481	CHEBI:456216	CHEBI:456216	high
R-HSA-1663150	CHEBI:57540	ARSA	Arylsulfatase A OS=Mus musculus OX=10090 GN=Arsa PE=1 SV=2	NAD	0.255254	CHEBI:57540	CHEBI:57540	high	NAD	-0.337397	CHEBI:57540	CHEBI:57540	high
R-HSA-1663150	CHEBI:57540	STS	Steryl-sulfatase OS=Mus musculus OX=10090 GN=Sts PE=1 SV=1	NAD	-0.352915	CHEBI:57540	CHEBI:57540	high
R-HSA-1663150	CHEBI:57540	SUMF2	Inactive C-alpha-formylglycine-generating enzyme 2 OS=Mus musculus OX=10090 GN=Sumf2 PE=1 SV=2	NAD	-0.351092	CHEBI:57540	CHEBI:57540	high
R-HSA-1663150	CHEBI:57540	SUMF1	Formylglycine-generating enzyme OS=Mus musculus OX=10090 GN=Sumf1 PE=1 SV=2	NAD	-0.437856	CHEBI:57540	CHEBI:57540	high
R-HSA-1663150	CHEBI:57540	ARSG	Arylsulfatase G OS=Mus musculus OX=10090 GN=Arsg PE=2 SV=1	NAD	-0.279549	CHEBI:57540	CHEBI:57540	high
R-HSA-166662	CHEBI:28009	MASP2	Mannan-binding lectin serine protease 2 OS=Mus musculus OX=10090 GN=Masp2 PE=1 SV=1	N-Acetyl-D-glucosamine/galactosamine	-0.441599	CHEBI:28009	CHEBI:28009	high
R-HSA-166662	CHEBI:28847	MASP2	Mannan-binding lectin serine protease 2 OS=Mus musculus OX=10090 GN=Masp2 PE=1 SV=1	Rhamnose/Fucose/2-deoxy-D-glucose	-0.45133	CHEBI:28847	CHEBI:28847	high
R-HSA-166662	CHEBI:28847	MBL2	Mannose-binding protein C OS=Mus musculus OX=10090 GN=Mbl2 PE=1 SV=2	Rhamnose/Fucose/2-deoxy-D-glucose	-0.226965	CHEBI:28847	CHEBI:28847	high
R-HSA-166662	CHEBI:28847	MASP1	Isoform 2 of Mannan-binding lectin serine protease 1 OS=Mus musculus OX=10090 GN=Masp1	Rhamnose/Fucose/2-deoxy-D-glucose	-0.331824	CHEBI:28847	CHEBI:28847	high
R-HSA-166662	CHEBI:28847	COLEC11	Isoform 2 of Collectin-11 OS=Mus musculus OX=10090 GN=Colec11	Rhamnose/Fucose/2-deoxy-D-glucose	-0.222355	CHEBI:28847	CHEBI:28847	high
R-HSA-166662	CHEBI:40356	MASP2	Mannan-binding lectin serine protease 2 OS=Mus musculus OX=10090 GN=Masp2 PE=1 SV=1	N-Acetyl-D-glucosamine/galactosamine	-0.441599	CHEBI:40356	CHEBI:40356	high
R-HSA-167044	CHEBI:456216	NRAS	GTPase NRas OS=Mus musculus OX=10090 GN=Nras PE=1 SV=1	Adenosine 5'-diphosphate sodium salt	-0.388715	CHEBI:456216	CHEBI:456216	high
R-HSA-167044	CHEBI:456216	HRAS	GTPase HRas OS=Mus musculus OX=10090 GN=Hras PE=1 SV=2	Adenosine 5'-diphosphate sodium salt	-0.274826	CHEBI:456216	CHEBI:456216	high
R-HSA-167044	CHEBI:456216	KRAS	Isoform 2B of GTPase KRas OS=Mus musculus OX=10090 GN=Kras	Adenosine 5'-diphosphate sodium salt	-0.217046	CHEBI:456216	CHEBI:456216	high
R-HSA-167044	CHEBI:456216	SOS1	Son of sevenless homolog 1 OS=Mus musculus OX=10090 GN=Sos1 PE=1 SV=2	Adenosine 5'-diphosphate sodium salt	-0.239285	CHEBI:456216	CHEBI:456216	high
R-HSA-167152	CHEBI:456216	ELOA	Elongin-A OS=Mus musculus OX=10090 GN=Eloa PE=1 SV=3	Adenosine 5'-diphosphate sodium salt	-0.215621	CHEBI:456216	CHEBI:456216	high
R-HSA-167152	CHEBI:456216	ELOB	Elongin-B OS=Mus musculus OX=10090 GN=Elob PE=1 SV=1	Adenosine 5'-diphosphate sodium salt	-0.21772	CHEBI:456216	CHEBI:456216	high
R-HSA-167172	CHEBI:456216	GTF2E1	General transcription factor IIE subunit 1 OS=Mus musculus OX=10090 GN=Gtf2e1 PE=1 SV=1	Adenosine 5'-diphosphate sodium salt	-0.218643	CHEBI:456216	CHEBI:456216	high
R-HSA-167172	CHEBI:456216	GTF2E2	General transcription factor IIE subunit 2 OS=Mus musculus OX=10090 GN=Gtf2e2 PE=1 SV=2	Adenosine 5'-diphosphate sodium salt	-0.254415	CHEBI:456216	CHEBI:456216	high
R-HSA-167200	CHEBI:456216	ELOA	Elongin-A OS=Mus musculus OX=10090 GN=Eloa PE=1 SV=3	Adenosine 5'-diphosphate sodium salt	-0.215621	CHEBI:456216	CHEBI:456216	high
R-HSA-167200	CHEBI:456216	ELOB	Elongin-B OS=Mus musculus OX=10090 GN=Elob PE=1 SV=1	Adenosine 5'-diphosphate sodium salt	-0.21772	CHEBI:456216	CHEBI:456216	high
R-HSA-1679131	CHEBI:456216	TLR3	Toll-like receptor 3 OS=Mus musculus OX=10090 GN=Tlr3 PE=1 SV=2	Adenosine 5'-diphosphate sodium salt	-0.219972	CHEBI:456216	CHEBI:456216	high
R-HSA-1679131	CHEBI:456216	HSP90B1	Endoplasmin OS=Mus musculus OX=10090 GN=Hsp90b1 PE=1 SV=2	Adenosine 5'-diphosphate sodium salt	-0.296007	CHEBI:456216	CHEBI:456216	high
R-HSA-1679131	CHEBI:456216	CTSS	Cathepsin S OS=Mus musculus OX=10090 GN=Ctss PE=1 SV=2	Adenosine 5'-diphosphate sodium salt	-0.235631	CHEBI:456216	CHEBI:456216	high
R-HSA-1679131	CHEBI:456216	LGMN	Legumain OS=Mus musculus OX=10090 GN=Lgmn PE=1 SV=1	Adenosine 5'-diphosphate sodium salt	-0.218807	CHEBI:456216	CHEBI:456216	high
R-HSA-1679131	CHEBI:456216	UNC93B1	Protein unc-93 homolog B1 OS=Mus musculus OX=10090 GN=Unc93b1 PE=1 SV=2	Adenosine 5'-diphosphate sodium salt	-0.248459	CHEBI:456216	CHEBI:456216	high
R-HSA-168638	CHEBI:456216	IKBKB	Ikbkb protein OS=Mus musculus OX=10090 GN=Ikbkb PE=1 SV=1	Adenosine 5'-diphosphate sodium salt	-0.303117	CHEBI:456216	CHEBI:456216	high
R-HSA-168638	CHEBI:456216	RIPK2	Receptor-interacting serine/threonine-protein kinase 2 OS=Mus musculus OX=10090 GN=Ripk2 PE=1 SV=1	Adenosine 5'-diphosphate sodium salt	-0.211831	CHEBI:456216	CHEBI:456216	high
R-HSA-168638	CHEBI:456216	TNFAIP3	Tumor necrosis factor alpha-induced protein 3 OS=Mus musculus OX=10090 GN=Tnfaip3 PE=1 SV=2	Adenosine 5'-diphosphate sodium salt	-0.234853	CHEBI:456216	CHEBI:456216	high
R-HSA-168638	CHEBI:456216	IRAK1	Isoform 2 of Interleukin-1 receptor-associated kinase 1 OS=Mus musculus OX=10090 GN=Irak1	Adenosine 5'-diphosphate sodium salt	-0.312641	CHEBI:456216	CHEBI:456216	high
R-HSA-168638	CHEBI:456216	TAB1	TGF-beta-activated kinase 1 and MAP3K7-binding protein 1 OS=Mus musculus OX=10090 GN=Tab1 PE=1 SV=2	Adenosine 5'-diphosphate sodium salt	-0.211767	CHEBI:456216	CHEBI:456216	high
R-HSA-168638	CHEBI:456216	ITCH	E3 ubiquitin-protein ligase Itchy OS=Mus musculus OX=10090 GN=Itch PE=1 SV=2	Adenosine 5'-diphosphate sodium salt	-0.323297	CHEBI:456216	CHEBI:456216	high
R-HSA-168638	CHEBI:456216	CYLD	Isoform 1 of Ubiquitin carboxyl-terminal hydrolase CYLD OS=Mus musculus OX=10090 GN=Cyld	Adenosine 5'-diphosphate sodium salt	-0.276577	CHEBI:456216	CHEBI:456216	high
R-HSA-168638	CHEBI:456216	NOD1	Nucleotide-binding oligomerization domain-containing protein 1 OS=Mus musculus OX=10090 GN=Nod1 PE=1 SV=1	Adenosine 5'-diphosphate sodium salt	-0.242919	CHEBI:456216	CHEBI:456216	high
R-HSA-170822	CHEBI:17925	NUP210	Nuclear pore membrane glycoprotein 210 OS=Mus musculus OX=10090 GN=Nup210 PE=1 SV=2	D-Glucose	-0.32016	CHEBI:17925	CHEBI:17925	high
R-HSA-170822	CHEBI:57634	NUP42	Nucleoporin NUP42 OS=Mus musculus OX=10090 GN=Nup42 PE=2 SV=1	D-Glucose/Frucotose 6-phosphate	-0.607338	CHEBI:57634	CHEBI:57634	high
R-HSA-170822	CHEBI:57634	NUP155	Nuclear pore complex protein Nup155 OS=Mus musculus OX=10090 GN=Nup155 PE=1 SV=1	D-Glucose/Frucotose 6-phosphate	-0.595369	CHEBI:57634	CHEBI:57634	high
R-HSA-170822	CHEBI:57634	TPR	Nucleoprotein TPR OS=Mus musculus OX=10090 GN=Tpr PE=1 SV=1	D-Glucose/Frucotose 6-phosphate	-0.644157	CHEBI:57634	CHEBI:57634	high
R-HSA-170822	CHEBI:57634	NUP214	Nuclear pore complex protein Nup214 OS=Mus musculus OX=10090 GN=Nup214 PE=1 SV=2	D-Glucose/Frucotose 6-phosphate	-0.667852	CHEBI:57634	CHEBI:57634	high
R-HSA-170822	CHEBI:57634	NUP62	Nuclear pore glycoprotein p62 OS=Mus musculus OX=10090 GN=Nup62 PE=1 SV=2	D-Glucose/Frucotose 6-phosphate	-0.658826	CHEBI:57634	CHEBI:57634	high
R-HSA-170822	CHEBI:57634	NUP153	Nucleoporin 153 OS=Mus musculus OX=10090 GN=Nup153 PE=1 SV=1	D-Glucose/Frucotose 6-phosphate	-0.617916	CHEBI:57634	CHEBI:57634	high
R-HSA-170822	CHEBI:57634	RANBP2	E3 SUMO-protein ligase RanBP2 OS=Mus musculus OX=10090 GN=Ranbp2 PE=1 SV=2	D-Glucose/Frucotose 6-phosphate	-0.704808	CHEBI:57634	CHEBI:57634	high
R-HSA-170822	CHEBI:57634	NUP98	Nuclear pore complex protein Nup98-Nup96 OS=Mus musculus OX=10090 GN=Nup98 PE=1 SV=1	D-Glucose/Frucotose 6-phosphate	-0.680188	CHEBI:57634	CHEBI:57634	high
R-HSA-170822	CHEBI:57634	SEC13	Protein SEC13 homolog OS=Mus musculus OX=10090 GN=Sec13 PE=1 SV=3	D-Glucose/Frucotose 6-phosphate	-0.484923	CHEBI:57634	CHEBI:57634	high
R-HSA-170822	CHEBI:57634	NUP107	Nuclear pore complex protein Nup107 OS=Mus musculus OX=10090 GN=Nup107 PE=1 SV=1	D-Glucose/Frucotose 6-phosphate	-0.672108	CHEBI:57634	CHEBI:57634	high
R-HSA-170822	CHEBI:57634	RAE1	mRNA export factor OS=Mus musculus OX=10090 GN=Rae1 PE=1 SV=1	D-Glucose/Frucotose 6-phosphate	-0.603779	CHEBI:57634	CHEBI:57634	high
R-HSA-170822	CHEBI:57634	NUP160	Nuclear pore complex protein Nup160 OS=Mus musculus OX=10090 GN=Nup160 PE=1 SV=2	D-Glucose/Frucotose 6-phosphate	-0.554834	CHEBI:57634	CHEBI:57634	high
R-HSA-170822	CHEBI:57634	NUP54	Nuclear pore complex protein Nup54 OS=Mus musculus OX=10090 GN=Nup54 PE=1 SV=1	D-Glucose/Frucotose 6-phosphate	-0.698955	CHEBI:57634	CHEBI:57634	high
R-HSA-170822	CHEBI:57634	NUP93	Nuclear pore complex protein Nup93 OS=Mus musculus OX=10090 GN=Nup93 PE=1 SV=1	D-Glucose/Frucotose 6-phosphate	-0.698333	CHEBI:57634	CHEBI:57634	high
R-HSA-170822	CHEBI:57634	NUP43	Nucleoporin Nup43 OS=Mus musculus OX=10090 GN=Nup43 PE=1 SV=2	D-Glucose/Frucotose 6-phosphate	-0.686749	CHEBI:57634	CHEBI:57634	high
R-HSA-170822	CHEBI:57634	NUP37	Nucleoporin Nup37 OS=Mus musculus OX=10090 GN=Nup37 PE=1 SV=2	D-Glucose/Frucotose 6-phosphate	-0.547551	CHEBI:57634	CHEBI:57634	high
R-HSA-170822	CHEBI:57634	NUP35	Nucleoporin NUP35 OS=Mus musculus OX=10090 GN=Nup35 PE=1 SV=2	D-Glucose/Frucotose 6-phosphate	-0.523442	CHEBI:57634	CHEBI:57634	high
R-HSA-170822	CHEBI:57634	NUP133	Nuclear pore complex protein Nup133 OS=Mus musculus OX=10090 GN=Nup133 PE=1 SV=2	D-Glucose/Frucotose 6-phosphate	-0.593425	CHEBI:57634	CHEBI:57634	high
R-HSA-170822	CHEBI:57634	NUP205	Nucleoporin 205 OS=Mus musculus OX=10090 GN=Nup205 PE=1 SV=1	D-Glucose/Frucotose 6-phosphate	-0.500683	CHEBI:57634	CHEBI:57634	high
R-HSA-170822	CHEBI:57634	SEH1L	Nucleoporin SEH1 OS=Mus musculus OX=10090 GN=Seh1l PE=2 SV=1	D-Glucose/Frucotose 6-phosphate	-0.629975	CHEBI:57634	CHEBI:57634	high
R-HSA-170822	CHEBI:57634	POM121	Nuclear envelope pore membrane protein POM 121 OS=Mus musculus OX=10090 GN=Pom121 PE=1 SV=2	D-Glucose/Frucotose 6-phosphate	-0.59801	CHEBI:57634	CHEBI:57634	high
R-HSA-170822	CHEBI:57634	NUP88	Nuclear pore complex protein Nup88 OS=Mus musculus OX=10090 GN=Nup88 PE=1 SV=1	D-Glucose/Frucotose 6-phosphate	-0.662657	CHEBI:57634	CHEBI:57634	high
R-HSA-170822	CHEBI:57634	NUP58	Nucleoporin p58/p45 OS=Mus musculus OX=10090 GN=Nup58 PE=1 SV=1	D-Glucose/Frucotose 6-phosphate	-0.689725	CHEBI:57634	CHEBI:57634	high
R-HSA-170822	CHEBI:57634	NUP85	Nuclear pore complex protein Nup85 OS=Mus musculus OX=10090 GN=Nup85 PE=1 SV=1	D-Glucose/Frucotose 6-phosphate	-0.474586	CHEBI:57634	CHEBI:57634	high
R-HSA-170822	CHEBI:57634	AAAS	Aladin OS=Mus musculus OX=10090 GN=Aaas PE=1 SV=1	D-Glucose/Frucotose 6-phosphate	-0.360847	CHEBI:57634	CHEBI:57634	high
R-HSA-170822	CHEBI:57634	NUP50	Nuclear pore complex protein Nup50 OS=Mus musculus OX=10090 GN=Nup50 PE=1 SV=3	D-Glucose/Frucotose 6-phosphate	-0.683889	CHEBI:57634	CHEBI:57634	high
R-HSA-170968	CHEBI:456216	MAPK3	Mitogen-activated protein kinase 3 OS=Mus musculus OX=10090 GN=Mapk3 PE=1 SV=5	Adenosine 5'-diphosphate sodium salt	-0.251532	CHEBI:456216	CHEBI:456216	high
R-HSA-170968	CHEBI:456216	MAPK1	Mitogen-activated protein kinase 1 OS=Mus musculus OX=10090 GN=Mapk1 PE=1 SV=3	Adenosine 5'-diphosphate sodium salt	-0.283542	CHEBI:456216	CHEBI:456216	high
R-HSA-170968	CHEBI:456216	CRKL	Crk-like protein OS=Mus musculus OX=10090 GN=Crkl PE=1 SV=2	Adenosine 5'-diphosphate sodium salt	-0.363387	CHEBI:456216	CHEBI:456216	high
R-HSA-170968	CHEBI:456216	MAP2K1	Dual specificity mitogen-activated protein kinase kinase 1 OS=Mus musculus OX=10090 GN=Map2k1 PE=1 SV=2	Adenosine 5'-diphosphate sodium salt	-0.292536	CHEBI:456216	CHEBI:456216	high
R-HSA-170984	CHEBI:456216	CRK	Adapter molecule crk OS=Mus musculus OX=10090 GN=Crk PE=1 SV=1	Adenosine 5'-diphosphate sodium salt	-0.362779	CHEBI:456216	CHEBI:456216	high
R-HSA-170984	CHEBI:456216	KIDINS220	Kinase D-interacting substrate 220 OS=Mus musculus OX=10090 GN=Kidins220 PE=1 SV=1	Adenosine 5'-diphosphate sodium salt	-0.223011	CHEBI:456216	CHEBI:456216	high
R-HSA-171007	CHEBI:456216	NRAS	GTPase NRas OS=Mus musculus OX=10090 GN=Nras PE=1 SV=1	Adenosine 5'-diphosphate sodium salt	-0.388715	CHEBI:456216	CHEBI:456216	high
R-HSA-171007	CHEBI:456216	HRAS	GTPase HRas OS=Mus musculus OX=10090 GN=Hras PE=1 SV=2	Adenosine 5'-diphosphate sodium salt	-0.274826	CHEBI:456216	CHEBI:456216	high
R-HSA-171007	CHEBI:456216	KRAS	Isoform 2B of GTPase KRas OS=Mus musculus OX=10090 GN=Kras	Adenosine 5'-diphosphate sodium salt	-0.217046	CHEBI:456216	CHEBI:456216	high
R-HSA-171007	CHEBI:456216	RALA	Ras-related protein Ral-A OS=Mus musculus OX=10090 GN=Rala PE=1 SV=1	Adenosine 5'-diphosphate sodium salt	-0.228216	CHEBI:456216	CHEBI:456216	high
R-HSA-171007	CHEBI:456216	RALB	Ras-related protein Ral-B OS=Mus musculus OX=10090 GN=Ralb PE=1 SV=1	Adenosine 5'-diphosphate sodium salt	-0.290554	CHEBI:456216	CHEBI:456216	high
R-HSA-171007	CHEBI:456216	SRC	Neuronal proto-oncogene tyrosine-protein kinase Src OS=Mus musculus OX=10090 GN=Src PE=1 SV=4	Adenosine 5'-diphosphate sodium salt	-0.314602	CHEBI:456216	CHEBI:456216	high
R-HSA-171319	CHEBI:456216	CDK2	Cyclin-dependent kinase 2 OS=Mus musculus OX=10090 GN=Cdk2 PE=1 SV=2	Adenosine 5'-diphosphate sodium salt	-0.223449	CHEBI:456216	CHEBI:456216	high
R-HSA-171319	CHEBI:456216	RUVBL2	RuvB-like 2 OS=Mus musculus OX=10090 GN=Ruvbl2 PE=1 SV=3	Adenosine 5'-diphosphate sodium salt	-0.205676	CHEBI:456216	CHEBI:456216	high
R-HSA-171319	CHEBI:456216	RUVBL1	RuvB-like 1 OS=Mus musculus OX=10090 GN=Ruvbl1 PE=1 SV=1	Adenosine 5'-diphosphate sodium salt	-0.234408	CHEBI:456216	CHEBI:456216	high
R-HSA-173599	CHEBI:57540	UGDH	UDP-glucose 6-dehydrogenase OS=Mus musculus OX=10090 GN=Ugdh PE=1 SV=1	NAD	-0.285545	CHEBI:57540	CHEBI:57540	high
R-HSA-174362	CHEBI:456216	PAPSS1	Bifunctional 3'-phosphoadenosine 5'-phosphosulfate synthase 1 OS=Mus musculus OX=10090 GN=Papss1 PE=1 SV=1	Adenosine 5'-diphosphate sodium salt	-0.23292	CHEBI:456216	CHEBI:456216	high
R-HSA-174362	CHEBI:456216	PAPSS2	Bifunctional 3'-phosphoadenosine 5'-phosphosulfate synthase 2 OS=Mus musculus OX=10090 GN=Papss2 PE=1 SV=2	Adenosine 5'-diphosphate sodium salt	-0.234643	CHEBI:456216	CHEBI:456216	high
R-HSA-174403	CHEBI:16856	OPLAH	5-oxoprolinase OS=Mus musculus OX=10090 GN=Oplah PE=1 SV=1	L-Glutathione reduced	0.247203	CHEBI:16856	CHEBI:16856	high
R-HSA-174403	CHEBI:16856	GCLC	Glutamate--cysteine ligase catalytic subunit OS=Mus musculus OX=10090 GN=Gclc PE=1 SV=4	L-Glutathione reduced	-0.206424	CHEBI:16856	CHEBI:16856	high
R-HSA-174403	CHEBI:16856	GCLM	Glutamate--cysteine ligase regulatory subunit OS=Mus musculus OX=10090 GN=Gclm PE=1 SV=1	L-Glutathione reduced	-0.3421	CHEBI:16856	CHEBI:16856	high
R-HSA-174403	CHEBI:16856	CHAC2	Putative glutathione-specific gamma-glutamylcyclotransferase 2 OS=Mus musculus OX=10090 GN=Chac2 PE=1 SV=1	L-Glutathione reduced	-0.228001	CHEBI:16856	CHEBI:16856	high
R-HSA-174403	CHEBI:16856	CNDP2	Cytosolic non-specific dipeptidase OS=Mus musculus OX=10090 GN=Cndp2 PE=1 SV=1	L-Glutathione reduced	-0.451845	CHEBI:16856	CHEBI:16856	high
R-HSA-174403	CHEBI:29985	GCLC	Glutamate--cysteine ligase catalytic subunit OS=Mus musculus OX=10090 GN=Gclc PE=1 SV=4	L-Glutamic acid	-0.241483	CHEBI:29985	CHEBI:29985	high
R-HSA-174403	CHEBI:29985	GCLM	Glutamate--cysteine ligase regulatory subunit OS=Mus musculus OX=10090 GN=Gclm PE=1 SV=1	L-Glutamic acid	-0.383434	CHEBI:29985	CHEBI:29985	high
R-HSA-174403	CHEBI:29985	CNDP2	Cytosolic non-specific dipeptidase OS=Mus musculus OX=10090 GN=Cndp2 PE=1 SV=1	L-Glutamic acid	-0.539109	CHEBI:29985	CHEBI:29985	high
R-HSA-174403	CHEBI:456216	GCLC	Glutamate--cysteine ligase catalytic subunit OS=Mus musculus OX=10090 GN=Gclc PE=1 SV=4	Adenosine 5'-diphosphate sodium salt	-0.276247	CHEBI:456216	CHEBI:456216	high
R-HSA-174403	CHEBI:456216	GCLM	Glutamate--cysteine ligase regulatory subunit OS=Mus musculus OX=10090 GN=Gclm PE=1 SV=1	Adenosine 5'-diphosphate sodium salt	-0.358796	CHEBI:456216	CHEBI:456216	high
R-HSA-174403	CHEBI:456216	CNDP2	Cytosolic non-specific dipeptidase OS=Mus musculus OX=10090 GN=Cndp2 PE=1 SV=1	Adenosine 5'-diphosphate sodium salt	-0.353395	CHEBI:456216	CHEBI:456216	high
R-HSA-174403	CHEBI:57925	OPLAH	5-oxoprolinase OS=Mus musculus OX=10090 GN=Oplah PE=1 SV=1	L-Glutathione reduced	0.247203	CHEBI:57925	CHEBI:57925	high
R-HSA-174403	CHEBI:57925	GCLC	Glutamate--cysteine ligase catalytic subunit OS=Mus musculus OX=10090 GN=Gclc PE=1 SV=4	L-Glutathione reduced	-0.206424	CHEBI:57925	CHEBI:57925	high
R-HSA-174403	CHEBI:57925	GCLM	Glutamate--cysteine ligase regulatory subunit OS=Mus musculus OX=10090 GN=Gclm PE=1 SV=1	L-Glutathione reduced	-0.3421	CHEBI:57925	CHEBI:57925	high
R-HSA-174403	CHEBI:57925	CHAC2	Putative glutathione-specific gamma-glutamylcyclotransferase 2 OS=Mus musculus OX=10090 GN=Chac2 PE=1 SV=1	L-Glutathione reduced	-0.228001	CHEBI:57925	CHEBI:57925	high
R-HSA-174403	CHEBI:57925	CNDP2	Cytosolic non-specific dipeptidase OS=Mus musculus OX=10090 GN=Cndp2 PE=1 SV=1	L-Glutathione reduced	-0.451845	CHEBI:57925	CHEBI:57925	high
R-HSA-174403	CHEBI:58402	GCLC	Glutamate--cysteine ligase catalytic subunit OS=Mus musculus OX=10090 GN=Gclc PE=1 SV=4	L-Pyroglutamate/2-Pyrrolidone-5-carboxylic acid	-0.302133	CHEBI:58402	CHEBI:58402	high
R-HSA-174403	CHEBI:58402	GCLM	Glutamate--cysteine ligase regulatory subunit OS=Mus musculus OX=10090 GN=Gclm PE=1 SV=1	L-Pyroglutamate/2-Pyrrolidone-5-carboxylic acid	-0.276872	CHEBI:58402	CHEBI:58402	high
R-HSA-174403	CHEBI:58402	GSS	Glutathione synthetase OS=Mus musculus OX=10090 GN=Gss PE=1 SV=1	L-Pyroglutamate/2-Pyrrolidone-5-carboxylic acid	-0.339671	CHEBI:58402	CHEBI:58402	high
R-HSA-174411	CHEBI:456216	POLD1	DNA polymerase delta catalytic subunit OS=Mus musculus OX=10090 GN=Pold1 PE=1 SV=2	Adenosine 5'-diphosphate sodium salt	-0.231659	CHEBI:456216	CHEBI:456216	high
R-HSA-174411	CHEBI:456216	POLD3	DNA polymerase delta subunit 3 OS=Mus musculus OX=10090 GN=Pold3 PE=1 SV=2	Adenosine 5'-diphosphate sodium salt	-0.252846	CHEBI:456216	CHEBI:456216	high
R-HSA-174411	CHEBI:456216	POLD4	DNA polymerase delta subunit 4 OS=Mus musculus OX=10090 GN=Pold4 PE=1 SV=1	Adenosine 5'-diphosphate sodium salt	-0.254036	CHEBI:456216	CHEBI:456216	high
R-HSA-174414	CHEBI:456216	POLD1	DNA polymerase delta catalytic subunit OS=Mus musculus OX=10090 GN=Pold1 PE=1 SV=2	Adenosine 5'-diphosphate sodium salt	-0.231659	CHEBI:456216	CHEBI:456216	high
R-HSA-174414	CHEBI:456216	POLD3	DNA polymerase delta subunit 3 OS=Mus musculus OX=10090 GN=Pold3 PE=1 SV=2	Adenosine 5'-diphosphate sodium salt	-0.252846	CHEBI:456216	CHEBI:456216	high
[truncated: 32,205 more rows]

## Sheet: TCDB
Table S3c. MPCA recapitulation of TCDB edges
[truncated: 175 more rows]
