# Supplementary material for: Covariation MS uncovers a protein that controls cysteine catabolism
Source: Nature. 2025 Sep 17;647(8088):268–76. doi: 10.1038/s41586-025-09535-5 (PMC12589099; doi:10.1038/s41586-025-09535-5)
Supplement: Supplementary file 5 — Supplementary Tables 1–10. [file 41586_2025_9535_MOESM5_ESM.zip › 2024-04-07889D-s5/Table_S4.xlsx]

## Sheet: tab and column descriptions
Table S4. MPCA annotating accessory members of metabolic pathways
Overview	This spreadsheet summarizes new accessory proteins and metabolites of Reactome pathways identified in MPCA
Tab Name	Description
BAT	Accessory proteins and metabolites of Reactome pathways identified in BAT
	Accessory proteins and metabolites of Reactome pathways identified in liver
Column Name	Description
Reactome ID	ID of the Reactome pathways with accessory members
Description	Description of the Reactome pathways with accessory members
Network members	Known proteins and metabolites participating in the pathway
Accessory members	Newly identified proteins and metabolites accessory to the pathway
Individual p value	P value of each accessory member's association with the pathway

## Sheet: BAT
Table S4a. Accessory proteins and metabolites of Reactome pathways identified in BAT
Reactome ID	Description	Network members	Accessory members	Individual p value
R-MMU-114608	Platelet degranulation	PCDH7;ITIH4;PHACTR2;BRPF3;MMRN1;LY6G6F;FGA;TEX264;ABCC4;ITGB3;WDR1;VTI1B;F5;EGF;CFD;TGFB1;IGF1;ALDOA;SPARC;ORM2;ALB;SOD1;IGF2;CALM1;FN1;APP;TIMP1;SRGN;LAMP2;TGFB3;PDGFA;TMSB4X;PLG;SERPINA1B;SERPINE1;TLN1;TGFB2;AHSG;PDGFB;THBS1;TIMP3;CD9;CD63;CLEC3B;SCG3;ANXA5;VEGFB;CTSW;ACTN4;LEFTY2;ACTG1;TUBA4A;SELENOP;SERPING1;VEGFD;VEGFC;APOA1;VEGFA;SERPINA1C;SELP;APOH;F8;APLP2;CLU;LGALS3BP;HGF;PECAM1;PROS1;CD…	P01647;APOD;TRAF3;P06336;CEP95;ZC3H6;P01728;EPM2AIP1;F11;P01878;SERPINA1E;CES1B;SPTA1;SLC14A1;IGFBP1;FCN1;PRG4;MMP3;PRSS2;APOA2;GYPA;BTNL10;C5;P01823;EPB42;CPOX;HEBP2;IGKV6-23;RFESD;C8B;CMAH;IGH-3;SERPINB2;SLC43A1;CA2;SERPINA6;SERPINA3G;AFP;SLC23A2;IGKC;MZT1;MUG1;FMOD;YOD1;APOC2;SERPINA3B;C8G;SERPINA7;APOF;AFMID;FETUB;CA1;GP9;SLFN14	0.0002417236268288;3.284788724424149e-08;6.5514581649e-05;3.98886340655e-05;1.1804941317276887e-06;1.11723034025e-05;1.892624594737197e-09;0.0002625081420646;3.758902736054114e-07;7.54423745077e-05;2.420094503394945e-06;1.65884273621e-05;5.01635629662e-05;2.63580945777e-05;3.22276723022642e-11;2.6544181481e-05;0.0002132883838606;1.44316805439e-05;1.5539139832483128e-10;3.4854575070675784e-06;1.14…
R-MMU-1169091	Activation of NF-kappaB in B cells	POTEFAM3D;POTEFAM3C;PSMB1;PSMD14;PSMB5;PSMA3;IKBKB;IKBKG;PSMC3;UBB;UBC;PSMD3;REL;NFKB1;PSMD7;PSMC2;PSMA2;PSMC4;PSMC1;PSMC5;PSMC6;RPS27A;UBA52;PRKCB;PSMB7;PSMB4;RELA;MALT1;PSMD1;FBXW11;CHUK;PSMB6;NFKBIB;PSMD11;CARD11;PSMD2;PSMD6;PSMD8;PSMD12;ADRM1;PSMA6;PSMA4;PSMB3;PSMB2;PSMA1;SKP1;CUL1;PSMD13;BCL10;NFKBIA;PSMA7;PSMA5;3-sn-phosphatidyl-L-serine;1,2-diacyl-sn-glycerol;calcium(2+);ATP(4-);ADP(3-)	DPH2;KRTAP7-1;3.CARBOXYPROPYL.TRIMETHYLAMMONIUM.CHLORIDE;GNG10;SVS2;TKFC;TARBP1;ING4;3-(2-HYDROXYPHENYL)PROPIONIC ACID	9.734417720464674e-06;3.746071731113041e-07;1.00986513129e-05;1.634355882437498e-07;2.2450804755998363e-08;1.07431333904e-05;4.287669126247455e-06;7.421664119336534e-06;2.04640616992938e-07
R-MMU-1234176	Oxygen-dependent proline hydroxylation of Hypoxia-inducible Factor Alpha	PSMB1;PSMD14;PSMB5;PSMA3;PSMC3;UBB;UBC;PSMD3;PSMD7;VHL;PSMC2;PSMA2;PSMC4;UBE2D3;UBE2D1;PSMC1;PSMC5;PSMC6;UBE2D2;ELOB;RBX1;RPS27A;UBA52;PSMB7;ELOC;EPAS1;PSMB4;HIF3A;PSMD1;PSMB6;HIF1A;WTIP;PSMD11;PSMD2;EGLN3;AJUBA;EGLN2;EGLN1;PSMD6;PSMD8;CUL2;PSMD12;ADRM1;PSMA6;LIMD1;PSMA4;PSMB3;PSMB2;PSMA1;PSMD13;PSMA7;PSMA5;dioxygen;carbon dioxide;2-oxoglutarate(2-);iron(2+);succinate(2-);L-ascorbate	3.CARBOXYPROPYL.TRIMETHYLAMMONIUM.CHLORIDE;TKFC;TMEM45B;ASH1L;SORL1;3-(2-HYDROXYPHENYL)PROPIONIC ACID;ING4;KRTAP7-1;GNG10;DULCITOL.MANNITOL.SORBITOL;DPH2;TECPR2;APOC2;APOC3;SVS2;TARBP1	2.5486470091358205e-07;6.0799313175121305e-06;6.55739803219e-05;2.70339744023e-05;7.44150088915e-05;4.988976061057406e-09;2.7007882521794005e-06;5.90556786895654e-08;1.6539217340233175e-10;6.57223585403e-05;3.43834735173e-05;4.0710885862e-05;3.44216452157e-05;6.29355249597e-05;7.221680909707006e-11;9.871384770647256e-06
R-MMU-1236977	Endosomal/Vacuolar pathway	H2-M5;H2-M11;H2-M1;H2-Q1;H2-M9;H2-M10.1;B2M;H2-Q10;H2-K1;H2-T23;H2-D1;H2-Q7;H2-T3;H2-Q6;H2-M3;H2-T22;H2-Q2;H2-M2;H2-M10.6;H2-M10.3;H2-M10.5;H2-M10.4;H2-M10.2;LNPEP;H2-Q4;oligopeptide;protein;L-alpha-amino acid zwitterion	H2-EA	1.16076e-06
R-MMU-1236978	Cross-presentation of soluble exogenous antigens (endosomes)	PSMB1;PSMD14;PSMB5;PSMA3;PSMC3;PSMD3;FCGR1;PSMD7;PSMC2;PSMA2;PSMC4;PSMC1;PSMC5;PSMC6;PSMB7;PSMB4;PSMD1;PSMB6;MRC1;MRC2;PSMD11;CD207;PSMD2;PSMD6;PSMD8;PSMD12;ADRM1;PSMA6;PSMA4;PSMB3;PSMB2;PSMA1;PSMD13;PSMA7;PSMA5;peptide;oligopeptide;L-alpha-amino acid zwitterion	TKFC;DEF8;CENPF;DPH2;TMUB2;GNG10;SERPINA6;SORL1;TECPR2;ADI1;AKR1E2;TARBP1;GLYCERATE;SVS2;ING4;TNFAIP1;3-(2-HYDROXYPHENYL)PROPIONIC ACID;KRTAP7-1;FDFT1;ASH1L;CEP68;3.CARBOXYPROPYL.TRIMETHYLAMMONIUM.CHLORIDE;SBK1	2.235216450232788e-08;8.57378960638e-05;0.0001113613049303;3.310715746701485e-07;0.0001149953971194;1.807922057012449e-11;6.449130348073563e-06;5.2350630028454815e-06;5.89373594379e-05;0.000127417250484;0.000127841069846;2.034623259889125e-07;8.78296516665e-05;2.8588743107268707e-11;2.509017619078584e-07;3.67143656207e-05;3.0129852613314526e-08;1.6262804711454705e-08;3.98405450133e-05;2.011320789…
R-MMU-140837	Intrinsic Pathway of Fibrin Clot Formation	GP5;C1QBP;GP1BA;GP9;F10;F9;F2;KLKB1;SERPINC1;PROC;SERPIND1;GP1BB;SERPINA5;SERPING1;F8;SERPINE2;PROS1;A2M;KNG2;PRCP;F12;VWF;F11;desirudin;DuP-714;lepirudin;glycosaminoglycan;zinc(2+);calcium(2+);melagatran;bivalirudin;dabigatran;(2R,4R)-1-[(2S)-5-(diaminomethylideneamino)-2-[(3-methyl-1,2,3,4-tetrahydroquinolin-8-yl)sulfonylamino]-1-oxopentyl]-4-methyl-2-piperidinecarboxylic acid	C8A;LIPC;LIFR;SLFN14;C8G;CBS;APOA2;FGG;IGHM;RFESD;IGKC;MUG1;PRG4;EPB42;C8B;SLC23A2;STAU2;CEP95;SLC4A1;MMRN1;C5;EPM2AIP1;SERPINA1E;AFP;APOC2;TMEM38B;JCHAIN;CRP;KEL;APOC4;APOD;BPGM;FCN1;YOD1;PROZ;TRAF3;ERMAP;MZT1;SPHK1;CES1B;IGFBP1;C3;FGL1;CES2E;SLAMF1;PPP1R1A;PRSS2;CASS4;CA1;FETUB;AIMP2;CMAH;P01728;CA2;AFMID;SERPINA6;RHAG;P01878;CYTH1;ITGA2B;APOF;P06336;SNCA;APOA1;SLC43A1;APOC1;SEC14L2;SERPINB2;MP…	0.0002833019240561;1.72405237022e-05;3.105356064377221e-07;2.7357149056174387e-11;1.53686587317e-05;0.0003182655813671;1.338249171848024e-06;0.0002469558929858;0.0001256708000851;1.963819908309188e-06;0.0001987588175748;2.85263338436e-05;1.10950130152e-05;4.807734638741678e-06;2.47761816664e-05;1.5969151278269191e-06;5.7886338731e-05;0.0003575032998394;8.393719712567045e-06;0.0002716083463924;3.8…
R-MMU-140875	Common Pathway of Fibrin Clot Formation	FGA;F5;F10;THBD;F2;F2R;SERPINC1;PROC;SERPIND1;SERPINA5;F8;SERPINE2;F13B;PROS1;PRTN3;PROCR;F13A1;FGB;CD177;FGG;PF4;eribaxaban;betrixaban;desirudin;DuP-714;lepirudin;glycosaminoglycan;ammonium;calcium(2+);protein;melagatran;bivalirudin;rivaroxaban;dabigatran;apixaban;edoxaban;(2R,4R)-1-[(2S)-5-(diaminomethylideneamino)-2-[(3-methyl-1,2,3,4-tetrahydroquinolin-8-yl)sulfonylamino]-1-oxopentyl]-4-methy…	CES1B;P01728;P01647;SERPINA3B;ALBFM1;EPB42;P01741;SLC4A1;SERPINA1E;SPTA1;PRG4;HEBP2;CMAH;AIMP2;GP9;CPOX;F11;P06336;INA;PPP1R1A;IGKV8-30;SLAMF1;STAU2;CA1;AFMID;CFHR1;P18528;PRSS2;CEP95;SLC14A1;IGFBP1;CDKN1A;BTNL10;BPGM;IGKV6-23;SPHK1;APOF;ALDH3A1;CBS;RASSF3;MZT1;GYPA;APOC2;CA2;TMEM38B;MAPKAPK3;AFP;MUG1;C8G;SERPINB2;CCL9;APOA2;SERPINA6;HGD;CASS4;RHAG;IGH-3;C5;IGKC;TRAF3;APOD;FMOD;FCN1;SLFN14;RFESD;…	2.496443703973662e-09;5.412039790515308e-06;0.0002235409303962;7.71872246026e-05;0.0005151890261217;0.0001033568685812;5.35242206022e-05;0.0001574231701957;2.59981242998e-05;0.0004276607674732;0.0001943234827294;4.18713136385e-05;6.72164786465e-05;0.0001495047743023;3.90812299545e-05;3.44748371623e-05;5.30524011731e-05;0.0003451993024253;2.11219904749e-05;0.0002636851440954;9.70704444056751e-06;0…
R-MMU-1442490	Collagen degradation	COL6A5;COL4A6;COL6A3;BC051665;COL15A1;MMP15;MMP10;MMP8;COL5A1;COL4A1;COL3A1;COL4A2;CTSB;COL1A1;CTSD;FURIN;COL8A2;COL2A1;MMP3;MMP2;MMP13;MMP12;COL18A1;MMP9;MMP14;CTSK;MMP20;COL8A1;COL1A2;COL6A2;MMP11;COL6A1;COL10A1;COL19A1;MMP7;COL5A2;COL12A1;COL11A1;COL7A1;COL4A5;COL11A2;COL6A6;PHYKPL;COL26A1;COL25A1;TMPRSS6;MMP1A;COL5A3;COL4A4;COL4A3;TRY4;COL13A1;water;ammonia;erythro-5-phosphonooxy-L-lysine;hyd…	KRT86;FRK;PER3;KRT36;KRT84;SCGB1A1;MNS1;KRTAP4-9;KRT81;KRT75;PHF24;KRT31;KRT33A;KRTAP3-2;KRT85;MFAP5;KRTAP19-3	4.55971853034e-05;5.88002403308e-05;4.117261130275538e-07;1.2741851370883644e-07;2.513021503722184e-11;2.2793223601907367e-06;2.476272133890601e-06;8.091056781710428e-06;4.92555636189e-05;1.2842347924991285e-06;6.622250099542435e-06;6.89175716045215e-06;1.275349601e-05;6.903313519927867e-07;6.96511891839e-05;3.94294541911e-05;2.15962300821e-05
R-MMU-1474244	Extracellular matrix organization	COL4A6;COL5A1;COL4A1;COL3A1;COL4A2;COL1A1;FN1;COL2A1;COL1A2;COL5A2;COL7A1;COL4A5;COL5A3;COL4A4;COL4A3	MNS1;KRT75;KRT36;PHF24;KRT2;KRT87;KRT86;KRTAP7-1;KRTAP4-9;KRT31;CYP2J9;KRT81;N-FORMYLGLYCINE;SLCO2A1;KRT84;CMA1;KRT33A;COL28A1;PER3;KRT85;CPA3;PURG;EMILIN2;KRTAP19-3;SCGB1A1;KRT1;KRTAP3-2	1.3741454464310752e-07;4.4065840130052115e-09;3.5997501956671793e-09;4.92749727257e-05;0.0001841551482264;3.702675895047776e-06;1.034757793960204e-07;1.52517152891e-05;8.47447643881036e-08;1.3832794776708938e-08;0.0002188117143584;1.1244207422632117e-07;1.34239495066e-05;3.69995453407e-05;5.417977982976269e-13;0.0002053734288591;2.6528834440815784e-08;3.60990329380075e-06;1.7065255042691257e-07;1…
R-MMU-156827	L13a-mediated translational silencing of Ceruloplasmin expression	GM6525;RPL36A-PS1;RPL3L;RPL21;RPL35A;EIF3D;EIF4A2;RPL7A;RPL27A;RPS16;RPL7;RPSA;RPLP0;RPL13A;EIF3A;RPS2;RPL3;PABPC1;RPL12;RPL18;RPL28;RPL6;RPL29;RPLP1;RPL5;RPL13;RPL36;RPL9;RPL10A;EIF3E;EIF4A1;RPS20;RPL26;RPL27;RPL37A;RPS7;RPS8;RPS15A;RPS14;RPS23;RPS18;RPS29;RPS11;RPS13;RPS4X;RPL18A;RPL23A;RPS6;RPL23;RPS15;RPS24;RPS25;RPS26;RPS28;RPL30;RPL39;RPL31;RPS3;RPL32;RPL8;RPS27A;UBA52;EIF4E;RPS17;RPS12;RPS…	ASB3;KRT87;PMVK;ZNF428;KCNA6;RACK1;DGAT2;SENP2;TMUB2;PLP1;SLC47A1;KCNB2;GSK3B;AIMP1;LONRF1;AIMP2;PTPRU;PCDH9;DHX34;CADM4;SLC1A1;CYP4F37;IDI1;TMEM41B;QUINIC.ACID;KRTAP4-1;SREBF1;TECPR2;DARS1;METAP1;AACS	3.07845710051e-05;2.095813342014301e-07;1.22990018345e-05;1.4890167087671114e-07;6.475296017029853e-07;8.48999214067e-05;0.0001054837038178;4.7059461501678586e-07;4.850534544694716e-14;0.0001757104675835;1.93759163681e-05;1.0099599031688274e-06;1.1856567170755824e-06;7.308915878640012e-06;2.7940044615339215e-12;6.92429981551e-05;9.4593245839e-05;3.39412564902e-05;1.64584062428e-05;3.14142922023e-…
R-MMU-159740	Gamma-carboxylation of protein precursors	F10;F9;F2;PROC;F7;BGLAP2;PROS1;PROZ;GGCX;water;dioxygen;carbon dioxide;menaquinone-4;2,3-epoxymenatetrenone	PRSS2;CES1B;HEBP2;C5;P01728;AFP;IGFBP1;SLFN14;P18528;SERPINA6	3.6850018684822784e-06;6.193333603136803e-08;3.58139109728e-05;1.9597772396061533e-06;1.00342497056e-05;9.521513910491255e-06;5.975706323253277e-07;1.77068464635e-05;7.16741152323e-05;3.01248786899e-05
R-MMU-159763	Transport of gamma-carboxylated protein precursors from the endoplasmic reticulum to the Golgi apparatus	F10;F9;F2;PROC;F7;BGLAP2;PROS1;GAS6;PROZ	SLFN14;P06336;HEBP2;AFP;IGFBP1;P18528;P01728;PRSS2;C5;CES1B	1.11226701425e-05;8.28816357287e-05;2.53554518037e-05;4.9927086349e-05;4.486862288071453e-06;4.55562139629e-05;6.27771374317328e-06;1.5970298639157074e-07;1.2142847920379363e-06;4.038017009349457e-08
R-MMU-159782	Removal of aminoterminal propeptides from gamma-carboxylated proteins	F10;F9;F2;FURIN;PROC;F7;BGLAP2;PROS1;GAS6;PROZ	PRSS2;HEBP2;C5;IGFBP1;SLFN14;P01728;CES1B	3.6715011210737306e-07;4.28547616339e-05;2.512942810143866e-06;9.178378382939525e-06;2.25340223241e-05;1.27981296935e-05;7.738289768689595e-08
R-MMU-1650814	Collagen biosynthesis and modifying enzymes	COL9A3;COL6A5;COL4A6;COL6A3;ADAMTS14;ADAMTS3;COL22A1;COL15A1;COL5A1;COL4A1;COL3A1;COL4A2;P4HB;COL1A1;SERPINH1;COL8A2;COL2A1;COL18A1;BMP1;COL8A1;COL1A2;COL6A2;COL6A1;COL10A1;COL9A1;COL17A1;COL9A2;COL19A1;COL28A1;COL5A2;P4HA1;P4HA2;COL12A1;COL11A1;PCOLCE;TLL1;COL7A1;COL4A5;COL11A2;COLGALT2;P4HA3;COL14A1;COL16A1;COL6A6;ADAMTS2;P3H3;P3H2;COLGALT1;COL23A1;PCOLCE2;COL26A1;COL20A1;COL25A1;COL5A3;COL4A4;…	EMILIN2;KRT84;KRTAP3-2	6.523436311629335e-06;2.2536068419523483e-08;1.10537186666e-05
R-MMU-166663	Initial triggering of complement	GM20730;IGKV17-121;IGKV2-109;IGKV1-99;IGKV18-36;IGKV1-35;IGHV5-2;IGHV5-4;IGHV5-6;IGHV5-9;IGHV5-12;IGHV5-9-1;IGHV5-15;IGHV5-16;IGHV5-17;IGHV7-3;IGHV7-2;IGHV16-1;IGHV3-3;IGHV7-4;IGHV3-1;IGHV3-8;IGHV12-3;IGHV6-3;IGHV6-6;IGHV8-6;IGHV8-9;IGHV8-11;IGHV8-12;IGHV8-13;IGHV8-4;IGHV13-2;IGHV8-2;IGHV5-12-4;IGHV6-7;IGHV3-4;IGHV8-8;IGHV8-5;IGKV2-137;IGKV1-135;IGKV1-133;IGKV1-132;IGKV1-110;IGKV16-104;IGKV20-101…	P01631;P01647;P01636;IGKC;P01741;YOD1;F11;TMEM38B;P06336;APOF;IGH-3;IGH-1A;PRSS2;C8B	7.64496395406e-05;1.80592334586e-05;5.099636800520774e-08;4.05505991195e-05;4.624792680121928e-06;1.88348276045e-05;4.581642812497724e-06;0.0001087956966035;8.363897492514994e-07;3.7655508187e-05;1.7837553135306483e-08;3.5575060571927835e-06;2.0087532412e-05;4.04510274674e-05
R-MMU-166665	Terminal pathway of complement	C7;C6;C9;C5;CLU;C8B;C8A;C8G	F11;P06336	2.517956157578399e-06;5.594846426859781e-06
R-MMU-173623	Classical antibody-mediated complement activation	GM20730;IGKV17-121;IGKV2-109;IGKV1-99;IGKV18-36;IGKV1-35;IGHV5-2;IGHV5-4;IGHV5-6;IGHV5-9;IGHV5-12;IGHV5-9-1;IGHV5-15;IGHV5-16;IGHV5-17;IGHV7-3;IGHV7-2;IGHV16-1;IGHV3-3;IGHV7-4;IGHV3-1;IGHV3-8;IGHV12-3;IGHV6-3;IGHV6-6;IGHV8-6;IGHV8-9;IGHV8-11;IGHV8-12;IGHV8-13;IGHV8-4;IGHV13-2;IGHV8-2;IGHV5-12-4;IGHV6-7;IGHV3-4;IGHV8-8;IGHV8-5;IGKV2-137;IGKV1-135;IGKV1-133;IGKV1-132;IGKV1-110;IGKV16-104;IGKV20-101…	IGHV1-18;P18528;P01823;P01647;IGHV2-5;P06336;P01631;P06330;IGKC;P01636;P04224;P01741;PRSS2;IGH-3;IGH-1A;IGKV5-45;F11;SERPINA3G;IGKV6-20	0.0001003652882311;3.525894492217332e-06;0.0001033720734918;6.215227390422672e-06;0.000224901772163;8.979751932424532e-06;2.38873089795e-05;0.0001428205042073;2.54593536802e-05;1.5457239729317643e-08;3.8427176692e-05;4.665420589855382e-06;4.83160494048e-05;9.50226630917672e-10;4.7917677702160055e-06;1.295605063186838e-06;4.20927083629e-05;1.70134140285e-05;0.0001492991290168
R-MMU-174084	Autodegradation of Cdh1 by Cdh1:APC/C	CDC27;PSMB1;PSMD14;PSMB5;PSMA3;PSMC3;UBB;UBC;PSMD3;PSMD7;PSMC2;PSMA2;UBE2E1;ANAPC1;PSMC4;ANAPC15;UBE2D1;PSMC1;PSMC5;PSMC6;RPS27A;UBA52;PSMB7;PSMB4;PSMD1;PSMB6;PSMD11;CDC23;ANAPC5;ANAPC2;ANAPC10;CDC16;PSMD2;ANAPC4;UBE2S;PSMD6;CDC26;ANAPC16;ANAPC11;PSMD8;UBE2C;PSMD12;ADRM1;PSMA6;FZR1;PSMA4;PSMB3;PSMB2;PSMA1;PSMD13;ANAPC7;PSMA7;PSMA5	TARBP1;ASH1L;TKFC;FDFT1;3-(2-HYDROXYPHENYL)PROPIONIC ACID;KRTAP7-1;ING4;GNG10;CEP68;DPH2;TECPR2;3.CARBOXYPROPYL.TRIMETHYLAMMONIUM.CHLORIDE;SORL1;SVS2	2.0699443636057555e-08;1.72660660033e-05;3.23617952037e-05;3.11989836561e-05;5.184928229096244e-07;4.0843786851988616e-08;1.17959701263e-05;7.286010883436525e-08;8.14452618487e-05;5.045396605419112e-06;7.66981392686e-05;1.7172941364952563e-06;6.60799971622e-05;1.0846702886564796e-08
R-MMU-174154	APC/C:Cdc20 mediated degradation of Securin	CDC27;PSMB1;PSMD14;PSMB5;PSMA3;PSMC3;UBB;UBC;PSMD3;PSMD7;PSMC2;PSMA2;UBE2E1;ANAPC1;PSMC4;ANAPC15;UBE2D1;PSMC1;PSMC5;PSMC6;RPS27A;UBA52;PSMB7;PSMB4;PSMD1;PSMB6;PSMD11;CDC23;ANAPC5;ANAPC2;ANAPC10;CDC16;PSMD2;ANAPC4;UBE2S;PSMD6;CDC26;ANAPC16;ANAPC11;PTTG1;PSMD8;UBE2C;PSMD12;CDC20;ADRM1;PSMA6;PSMA4;PSMB3;PSMB2;PSMA1;PSMD13;ANAPC7;PSMA7;PSMA5	SORL1;ING4;3.CARBOXYPROPYL.TRIMETHYLAMMONIUM.CHLORIDE;3-(2-HYDROXYPHENYL)PROPIONIC ACID;KRTAP7-1;TKFC;CEP68;ASH1L;SVS2;GNG10;FDFT1;TARBP1;DPH2	5.23627732189e-05;8.716979865013768e-06;1.1620661882681524e-06;3.939730526654189e-07;3.066035910486906e-08;2.30102924756e-05;5.6595534168e-05;1.2379883817e-05;7.633716878632044e-09;4.92564148764058e-08;4.82674220611e-05;1.3332222806808297e-08;3.666851499211567e-06
R-MMU-174178	APC/C:Cdh1 mediated degradation of Cdc20 and other APC/C:Cdh1 targeted proteins in late mitosis/early G1	CDC27;PSMB1;PSMD14;PSMB5;AURKB;PSMA3;PSMC3;UBB;UBC;RB1;PSMD3;PSMD7;PSMC2;PSMA2;UBE2E1;ANAPC1;PSMC4;ANAPC15;UBE2D1;PSMC1;PSMC5;PSMC6;RPS27A;UBA52;PSMB7;AURKA;PSMB4;PLK1;PSMD1;PSMB6;PSMD11;CDC23;ANAPC5;ANAPC2;ANAPC10;CDC16;PSMD2;ANAPC4;UBE2S;PSMD6;CDC26;ANAPC16;ANAPC11;PTTG1;PSMD8;UBE2C;PSMD12;CDC20;ADRM1;PSMA6;FZR1;PSMA4;PSMB3;PSMB2;PSMA1;PSMD13;ANAPC7;SKP2;PSMA7;PSMA5	SVS2;FDFT1;ING4;3-(2-HYDROXYPHENYL)PROPIONIC ACID;KRTAP7-1;ASH1L;TKFC;DPH2;GNG10;3.CARBOXYPROPYL.TRIMETHYLAMMONIUM.CHLORIDE;TARBP1	1.88984708678758e-08;5.69395695516e-05;1.89806402449e-05;8.003154360785648e-07;6.43047744725392e-08;2.90952263003e-05;5.51987804581e-05;8.335526804394831e-06;1.3502958624602137e-07;3.1704270269459746e-06;1.252010334774734e-08
R-MMU-174184	Cdc20:Phospho-APC/C mediated degradation of Cyclin A	CDC27;PSMB1;PSMD14;PSMB5;PSMA3;PSMC3;UBB;UBC;CDK1;PSMD3;PSMD7;PSMC2;PSMA2;CCNA2;UBE2E1;ANAPC1;PSMC4;ANAPC15;UBE2D1;PSMC1;PSMC5;PSMC6;RPS27A;UBA52;PSMB7;PSMB4;PSMD1;PSMB6;CCNA1;PSMD11;CDC23;ANAPC5;ANAPC2;ANAPC10;CDC16;PSMD2;ANAPC4;UBE2S;PSMD6;CDC26;ANAPC16;ANAPC11;PSMD8;UBE2C;PSMD12;CDC20;ADRM1;PSMA6;PSMA4;PSMB3;PSMB2;PSMA1;BUB3;PSMD13;ANAPC7;MAD2L1;BUB1B;PSMA7;PSMA5	ASH1L;TKFC;ING4;3.CARBOXYPROPYL.TRIMETHYLAMMONIUM.CHLORIDE;KRTAP7-1;TARBP1;SVS2;DPH2;3-(2-HYDROXYPHENYL)PROPIONIC ACID;GNG10	8.933073528228071e-06;4.50410864021e-05;1.58306986048e-05;2.509568171142585e-06;5.405723376371491e-08;3.1768118407794955e-08;1.5284537277480766e-08;2.2216239295459664e-06;6.779505655746069e-07;1.0668996114409513e-07
R-MMU-1799339	SRP-dependent cotranslational protein targeting to membrane	GM6525;RPL36A-PS1;RPL3L;SRP72;RPL21;RPL35A;RPL7A;RPL27A;RPS16;RPL7;RPSA;SRP54;RPLP0;SRP14;RPL13A;RPS2;RPL3;RPL12;RPL18;RPL28;RPL6;RPL29;RPLP1;RPL5;RPL13;RPL36;SRP9;RPL9;RPL10A;RPS20;RPL26;RPL27;RPL37A;RPS7;RPS8;RPS15A;RPS14;RPS23;RPS18;RPS29;RPS11;RPS13;RPS4X;RPL18A;RPL23A;RPS6;RPL23;RPS15;RPS24;RPS25;RPS26;RPS28;RPL30;RPL39;RPL31;RPS3;RPL32;RPL8;RPS27A;UBA52;RPS17;RPS12;RPS10;RPL22;RPL36A;RPL19;…	AIMP1;GSK3B;AACS;STX1A;RACK1;SREBF1;HAPLN1;TMEM41B;SENP2;KCNA6;BLZF1;DGAT2;PMVK;SPRYD4;CADM4;PLP1;METAP1;RTCA;TMUB2;DARS1;INA;SLC47A1;G6PC3;KRT87;KRTAP4-1;EEF1AKMT1;LONRF1;AIMP2;CFAP251;PTP4A2;IDI1;FCF1;SLC1A1;RASSF3;ZNF428;CYP4F37;TECPR2	6.919490374469404e-07;8.835341509337224e-07;0.0001472037528437;8.342677007525927e-07;9.95428197975834e-06;2.809478922074864e-06;0.0001078263221357;2.7646872375715656e-10;1.5161131281791996e-07;5.3101425110361776e-06;5.9230017239386255e-06;7.635347537481384e-06;7.711564196536634e-06;5.52508167078e-05;7.56644151058e-05;4.555449283123228e-06;7.11927653774e-05;5.06381387639e-05;2.3529661733504804e-15…
R-MMU-186797	Signaling by PDGF	COL9A3;COL6A5;COL6A3;COL5A1;COL4A1;PDGFRB;COL3A1;COL4A2;SPP1;PLAT;PDGFA;PLG;FURIN;PDGFRA;COL2A1;PDGFB;THBS1;PTPN12;COL6A2;THBS2;COL6A1;COL9A1;THBS3;COL9A2;COL5A2;COL4A5;COL6A6;PDGFC;PDGFD;COL5A3;COL4A4;COL4A3;THBS4;water;ATP(4-);hydrogenphosphate;ADP(3-);sorafenib;heparan sulfate alpha-D-glucosaminide polyanion;masitinib;regorafenib;heparan sulfate N-acetyl-alpha-D-glucosaminide polyanion;pazopan…	KRT84	1.03844e-06
R-MMU-187577	SCF(Skp2)-mediated degradation of p27/p21	PSMB1;PSMD14;PSMB5;PSMA3;PSMC3;UBB;UBC;PSMD3;CCND1;PSMD7;CDK4;CDKN1A;CDKN1B;PSMC2;PSMA2;CCNA2;PSMC4;CKS1B;PSMC1;PSMC5;PSMC6;RPS27A;UBA52;PSMB7;CDK2;PSMB4;PSMD1;PSMB6;CCNA1;CCNE1;PTK6;PSMD11;PSMD2;PSMD6;PSMD8;PSMD12;ADRM1;PSMA6;PSMA4;PSMB3;PSMB2;PSMA1;SKP1;CUL1;PSMD13;SKP2;CCNE2;PSMA7;PSMA5;ATP(4-);ADP(3-)	CEP68;KRTAP7-1;DPH2;TECPR2;3.CARBOXYPROPYL.TRIMETHYLAMMONIUM.CHLORIDE;ING4;SBK1;GNG10;SVS2;TKFC;3-(2-HYDROXYPHENYL)PROPIONIC ACID;TARBP1;SORL1	4.82393522576e-05;2.2143242551808232e-08;3.900876301040131e-06;1.26239736231e-05;5.827859217650107e-07;8.657372087646666e-07;2.49752492055e-05;6.043640238912691e-10;9.888970126952288e-11;1.6475834666268523e-06;9.120336952661013e-09;8.790276110663104e-08;3.33798235327e-05
R-MMU-191273	Cholesterol biosynthesis	HSD17B7;SQLE;FDFT1;IDI1;HMGCR;SREBF2;LBR;TM7SF2;IDI2;LSS;ACAT2;HMGCS1;CYP51A1;DHCR24;FDPS;MVD;MSMO1;ARV1;PMVK;PLPP6;MVK;NSDHL;GGPS1;SREBF1;isopentenyl diphosphate(3-);presqualene monophosphate;water;hydron;dioxygen;squalene;(S)-2,3-epoxysqualene;presqualene diphosphate;formate;(R)-5-diphosphomevalonic acid;prenyl diphosphate;cholesterol;NADPH;lanosterol;carbon dioxide;geranyl diphosphate;2-trans,…	ADI1	2.36995e-06
R-MMU-195253	Degradation of beta-catenin by the destruction complex	PSMB1;PSMD14;AXIN1;PSMB5;PSMA3;PSMC3;UBB;UBC;PSMD3;PSMD7;PSMC2;PSMA2;PSMC4;PSMC1;PSMC5;PSMC6;PPP2CB;RBX1;RPS27A;UBA52;PPP2CA;PSMB7;PSMB4;CTNNB1;PSMD1;PSMB6;PPP2R5C;PPP2R5E;APC;PPP2R5A;PPP2R5B;PPP2R1A;ZRANB1;PPP2R5D;PPP2R1B;AMER1;PSMD11;CSNK1A1;PSMD2;PSMD6;PSMD8;PSMD12;ADRM1;PSMA6;PSMA4;PSMB3;PSMB2;PSMA1;SKP1;CUL1;GSK3B;PSMD13;PSMA7;PSMA5;ATP(4-);ADP(3-)	DPH2;3.CARBOXYPROPYL.TRIMETHYLAMMONIUM.CHLORIDE;FDFT1;SVS2;GNG10;TARBP1;DULCITOL.MANNITOL.SORBITOL;ASH1L;TECPR2;ING4;SORL1;TKFC;SLC39A13;KCNB2;KRTAP7-1;3-(2-HYDROXYPHENYL)PROPIONIC ACID	3.78368898231e-05;7.580038729386371e-07;2.04980813619e-05;3.160578366458428e-08;7.118011120426723e-08;7.36813016518945e-07;8.838137064445603e-06;4.696363067e-05;1.0610848186999345e-07;3.34238566271036e-06;4.2015263836e-05;3.142937125067495e-07;3.19890663577e-05;2.98703713012e-05;5.793224762748163e-10;1.2113512596043604e-08
R-MMU-196299	Beta-catenin phosphorylation cascade	AXIN1;PPP2CB;PPP2CA;FRAT1;CTNNB1;PPP2R5C;PPP2R5E;APC;PPP2R5A;PPP2R5B;PPP2R1A;PPP2R5D;PPP2R1B;AMER1;CSNK1A1;FRAT2;GSK3B;ATP(4-);ADP(3-)	SERPINA1E	3.44425e-06
R-MMU-198933	Immunoregulatory interactions between a Lymphoid and a non-Lymphoid cell	GM20730;IGKV17-121;IGKV2-109;IGKV1-99;IGKV18-36;IGKV1-35;IGHV5-2;IGHV5-4;IGHV5-6;IGHV5-9;IGHV5-12;IGHV5-9-1;IGHV5-15;IGHV5-16;IGHV5-17;IGHV7-3;IGHV7-2;IGHV16-1;IGHV3-3;IGHV7-4;IGHV3-1;IGHV3-8;IGHV12-3;IGHV6-3;IGHV6-6;IGHV8-6;IGHV8-9;IGHV8-11;IGHV8-12;IGHV8-13;TRAV16;IGHV8-4;IGHV13-2;IGHV8-2;IGHV5-12-4;IGHV6-7;IGHV3-4;IGHV8-8;IGHV8-5;TRBV15;FCGR4;TRBV16;IGKV2-137;IGKV1-135;IGKV1-133;IGKV1-132;IGKV…	H2-EA	5.96673e-07
R-MMU-2022090	Assembly of collagen fibrils and other multimeric structures	COL9A3;COL6A5;COL4A6;COL6A3;BC051665;COL15A1;CTSS;COL5A1;COL4A1;CTSL;COL3A1;COL4A2;CTSB;COL1A1;COL8A2;COL2A1;MMP3;MMP13;COL18A1;MMP9;MMP20;COL8A1;COL1A2;COL6A2;COL6A1;COL10A1;COL9A1;COL9A2;MMP7;COL5A2;COL12A1;COL11A1;COL4A5;COL11A2;COL14A1;COL6A6;COL5A3;COL4A4;COL4A3	KRTAP4-9;KRT31;MFAP5;MNS1;KRT75;KRT81;KRTAP3-2;PHF24;KRT85;KRT84;PER3;SCGB1A1;KRT33A;KRT86;KRT36;KRTAP19-3	6.66262456676924e-06;5.309704768919438e-06;8.25746032673e-05;1.736113416819259e-06;5.32538567377e-05;3.82665823408e-05;5.282283455730701e-07;1.97618817481e-05;5.42087695215e-05;1.7620787601560847e-11;1.63824516809e-05;1.7497504067668245e-06;9.848637843815474e-06;3.54108060946e-05;9.390207558473136e-08;1.67137307325e-05
R-MMU-202424	Downstream TCR signaling	TRAV16;TRBV15;TRBV16;TRAV19;PTEN;PIK3R2;PSMB1;PSMD14;PSMB5;PSMA3;IKBKB;IKBKG;PSMC3;H2-EA;H2-AA;H2-AB1;H2-EB1;CD3D;LCK;CD4;UBB;UBC;CD3G;PSMD3;CD3E;CD247;NFKB1;PIK3R1;PSMD7;PIK3CA;PSMC2;PSMA2;PSMC4;RIPK2;UBE2D1;UBE2N;PSMC1;PSMC5;PSMC6;UBE2D2;RPS27A;UBA52;PSMB7;TRAF6;PSMB4;PRKCQ;RELA;MALT1;PSMD1;TRAT1;H2-EB2;FBXW11;CHUK;PSMB6;MAP3K7;PSMD11;PIK3CB;CDC34;CARD11;PSMD2;PSMD6;TAB2;PSMD8;UBE2V1;PSMD12;INP…	GNG10;TARBP1;3.CARBOXYPROPYL.TRIMETHYLAMMONIUM.CHLORIDE;3-(2-HYDROXYPHENYL)PROPIONIC ACID;KRTAP7-1;SVS2	7.822277476501759e-06;3.887654881255453e-06;3.21757924772e-05;3.995749872272464e-06;1.3697845233608907e-06;7.752421799886891e-07
R-MMU-202733	Cell surface interactions at the vascular wall	GM20730;IGKV17-121;IGKV2-109;IGKV1-99;IGKV18-36;IGKV1-35;IGHV5-2;IGHV5-4;IGHV5-6;IGHV5-9;IGHV5-12;IGHV5-9-1;IGHV5-15;IGHV5-16;IGHV5-17;IGHV7-3;IGHV7-2;IGHV16-1;IGHV3-3;IGHV7-4;IGHV3-1;IGHV3-8;IGHV12-3;IGHV6-3;IGHV6-6;IGHV8-6;IGHV8-9;IGHV8-11;IGHV8-12;IGHV8-13;IGHV8-4;IGHV13-2;IGHV8-2;IGHV5-12-4;IGHV6-7;IGHV3-4;SIRPB1B;IGHV8-8;IGHA;IGHV8-5;SIRPB1A;IGKV2-137;IGKV1-135;IGKV1-133;IGKV1-132;IGKV1-110;…	P01631;P01647;IGKC;IGKV14-126;IGKV6-23;IGHV9-4;IGH-1A;P01636;P18528;IGKV5-45;IGH-3;IGKV5-39	1.69237564001e-05;4.24219790548e-05;9.311457841699714e-06;2.55117103121e-05;2.95691545737e-05;2.76870466971e-05;7.175843251051815e-06;6.387175402011661e-07;1.7579272384310636e-06;4.0333723028e-05;4.427918305282842e-07;1.13189792751e-05
R-MMU-2129379	Molecules associated with elastic fibres	ITGA8;LTBP2;ITGB3;ITGB5;TGFB1;ITGB1;FN1;TGFB3;BMP2;BMP4;BMP7;TGFB2;VTN;FBLN2;GDF5;ITGAV;ELN;MFAP2;EMILIN3;ITGB8;FBN1;FBN2;LTBP3;LTBP1;EMILIN2;LTBP4;EMILIN1;MFAP4;MFAP5;BMP10;FBLN5;EFEMP2;ITGB6	KRT86;SCGB1A1;COL4A3;TUBB4A;KRT75;BICC1;KRT33A;KRT81;SLCO2A1;VWA1	2.48791051754e-05;1.69411639882e-05;9.261027068493796e-07;5.99038152804e-05;5.435964456419936e-07;8.120403689553247e-06;5.607957075415862e-07;2.727152068361704e-06;5.24043446537e-05;6.000076518679932e-06
R-MMU-216083	Integrin cell surface interactions	COL9A3;ITGA8;COL6A5;COL4A6;ITGA9;FGA;COL6A3;ITGA10;ITGB3;ITGB5;COL5A1;F11R;COL4A1;ITGAM;COL3A1;COL4A2;ITGB1;CDH1;SPP1;COL1A1;FN1;ITGA5;ITGB2;ICAM1;CD44;BSG;ITGAL;COL8A2;ITGB7;COL2A1;VCAM1;VTN;ICAM2;THBS1;COL18A1;ITGAV;LUM;ITGA11;ITGA4;COL8A1;COL1A2;COL6A2;COL6A1;COL9A1;COL9A2;PECAM1;ITGB8;COL5A2;ITGAD;ITGA1;ICAM5;ITGAE;FBN1;IBSP;CD47;ITGA6;MADCAM1;ITGA2;ITGA3;COL7A1;COL4A5;TNC;COL16A1;COL6A6;VWF;…	KRT84;MNS1;KRT36	1.967328988596049e-06;1.58970502324e-05;4.67111610993237e-06
R-MMU-2168880	Scavenging of heme from plasma	GM20730;IGKV17-121;IGKV2-109;IGKV1-99;IGKV18-36;IGKV1-35;IGHV5-2;IGHV5-4;IGHV5-6;IGHV5-9;IGHV5-12;IGHV5-9-1;IGHV5-15;IGHV5-16;IGHV5-17;IGHV7-3;IGHV7-2;IGHV16-1;IGHV3-3;IGHV7-4;IGHV3-1;IGHV3-8;IGHV12-3;IGHV6-3;IGHV6-6;IGHV8-6;IGHV8-9;IGHV8-11;IGHV8-12;IGHV8-13;IGHV8-4;IGHV13-2;IGHV8-2;IGHV5-12-4;IGHV6-7;IGHV3-4;IGHV8-8;IGHA;IGHV8-5;IGKV2-137;IGKV1-135;IGKV1-133;IGKV1-132;IGKV1-110;IGKV16-104;IGKV2…	IGKV6-23;P01823;P01728;P01727;P06336;IGHV1-18;IGKV19-93;P01636;PRSS2;IGFBP1;IGHV2-5;F11;IGH-3	4.319718654506679e-06;3.12310853986e-05;5.9883971624228005e-06;4.97701241046e-05;7.96495198982e-05;3.01101910823e-05;1.00611327941e-05;1.5555320927984476e-07;2.76173232616e-05;4.88019932644e-05;8.1646963695e-05;7.48343151256e-05;6.200171626341345e-06
R-MMU-2172127	DAP12 interactions	SIGLEC15;H2-M5;H2-M11;H2-M1;H2-Q1;H2-M9;H2-M10.1;KLRD1;TYROBP;B2M;H2-Q10;H2-K1;H2-T23;H2-D1;H2-Q7;H2-T3;H2-Q6;KIR3DL1;GM5150;H2-M3;H2-T22;CD300LB;H2-Q2;KIR3DL2;H2-M2;SIGLEC10;H2-M10.6;H2-M10.3;H2-M10.5;H2-M10.4;H2-M10.2;H2-Q4;CD300E;TREM2;TREM1;KLRC3;CLEC5A;KLRC2;KLRC1	H2-EA	2.82126e-07
R-MMU-2243919	Crosslinking of collagen fibrils	COL4A6;COL4A1;COL4A2;COL1A1;LOX;LOXL2;LOXL1;BMP1;COL1A2;PXDN;PCOLCE;TLL1;COL4A5;LOXL4;COL4A4;COL4A3;TLL2;LOXL3;water;dioxygen;bromide;ammonia;hydrogen peroxide;copper(2+)	KRT84;KRT31;KRTAP3-2;KRTAP4-9	1.28806413219e-05;1.98138641014e-05;3.698202450578685e-06;8.423476682299135e-06
R-MMU-2453902	The canonical retinoid cycle in rods (twilight vision)	ABCA4;RDH5;STRA6;TTR;RHO;RBP3;MYO7A;RBP4;RBP1;DHRS9;RDH12;RDH1;SDR9C7;RDH10;RPE65;CYP4V2;LRAT;RDH11;HSD17B6;RLBP1;water;hydron;dioxygen;11-cis-retinal;oleic acid;11-cis-retinol;all-trans-retinol;linoleic acid;all-trans-retinyl palmitate;all-trans-retinal;oleoyl group;stearoyl group;photon;ATP(4-);linoleoyl group;hydrogenphosphate;palmitoyl group;ADP(3-);NAD(1-);NADPH(4-);NADH(2-);NADP(3-);all-tra…	LINOLENIC ACID;STEARIC ACID;HEPTADECANOIC ACID;APOA2	1.946222528194604e-09;4.838578812300963e-06;5.04085914154129e-07;2.42615452938e-05
R-MMU-2871837	FCERI mediated NF-kB activation	GM20730;IGKV17-121;IGKV2-109;IGKV1-99;IGKV18-36;IGKV1-35;IGHV5-2;IGHV5-4;IGHV5-6;IGHV5-9;IGHV5-12;IGHV5-9-1;IGHV5-15;IGHV5-16;IGHV5-17;IGHV7-3;IGHV7-2;IGHV16-1;IGHV3-3;IGHV7-4;IGHV3-1;IGHV3-8;IGHV12-3;IGHV6-3;IGHV6-6;IGHV8-6;IGHV8-9;IGHV8-11;IGHV8-12;IGHV8-13;IGHV8-4;IGHV13-2;IGHV8-2;IGHV5-12-4;IGHV6-7;IGHV3-4;IGHV8-8;IGHV8-5;IGKV2-137;IGKV1-135;IGKV1-133;IGKV1-132;IGKV1-110;IGKV16-104;IGKV20-101…	TARBP1;KRTAP7-1;SVS2;3-(2-HYDROXYPHENYL)PROPIONIC ACID;3.CARBOXYPROPYL.TRIMETHYLAMMONIUM.CHLORIDE;TKFC;ING4;GNG10	1.73963101423e-05;2.2045490924939253e-06;5.7830306165804443e-08;1.4271275538839544e-06;1.93190401895e-05;9.320227605273608e-06;7.744193646847387e-06;6.939188026051797e-07
R-MMU-3000171	Non-integrin membrane-ECM interactions	COL4A6;COL5A1;COL4A1;COL3A1;COL4A2;COL1A1;COL2A1;COL1A2;DDR1;COL10A1;COL5A2;COL11A1;DDR2;COL4A5;COL11A2;COL5A3;COL4A4;COL4A3	PER3;KRT1;KRTAP19-3;MNS1;KRT33A;CPA3;KRTAP4-9;KRT81;KRT75;COL28A1;KRT36;STX1A;KRT84;SCGB1A1;KRT85;BICC1;N-FORMYLGLYCINE;KRT87;SLCO2A1;KRT31;KRT86;KRTAP3-2	2.9352403268255105e-06;2.04471161757e-05;5.652863208483771e-08;1.7104229074058062e-07;3.229790652988992e-08;4.85872130037e-05;9.780935781684364e-08;1.3665017133289412e-07;9.763557559892413e-08;4.154368593563392e-06;4.390911641378001e-09;0.0001848637778386;6.82245952781615e-13;9.83034003353e-05;1.985413019442932e-07;5.63518012538e-05;1.542247972e-05;4.471038135200357e-06;4.43773634431e-05;1.685246…
R-MMU-3000178	ECM proteoglycans	TNXB;COL9A3;ITGA8;AGRN;COL6A5;ITGA9;COL6A3;MATN3;ITGB3;DMP1;ITGB5;COL5A1;MATN4;SPARC;COL3A1;ITGB1;COL1A1;FN1;APP;SERPINE1;COL2A1;BGN;DCN;VTN;ITGAV;MATN1;NCAN;DSPP;COL1A2;COL6A2;COL6A1;COL9A1;COL9A2;COL5A2;ACAN;BCAN;ITGA7;VCAN;ITGA2;TNC;TNN;TNR;COL6A6;COL5A3;ITGA2B;HAPLN1;ITGAX;COMP;ITGB6;hyaluronic acid;calcium(2+);hydroxylapatite;beta-D-GlcpA-(1->3)-D-GlcpNAc	KRT84;MAP6;DPYSL5;SCGB1A1;FMOD;TUBB4A;PHF24;VWA1;KRT36;COL4A3;KRTAP19-3	7.095491770537768e-06;2.52838164474e-05;4.01504899018e-05;3.43023601567e-05;1.67917909718e-05;3.32096148345e-05;1.39405521574e-05;4.21840016307e-05;2.6425141252820174e-07;2.3560961600396426e-07;4.3356174872e-05
R-MMU-349425	Autodegradation of the E3 ubiquitin ligase COP1	PSMB1;PSMD14;PSMB5;PSMA3;PSMC3;TP53;UBB;UBC;PSMD3;PSMD7;PSMC2;PSMA2;PSMC4;PSMC1;PSMC5;PSMC6;RPS27A;UBA52;PSMB7;PSMB4;PSMD1;PSMB6;ATM;PSMD11;PSMD2;PSMD6;PSMD8;PSMD12;ADRM1;PSMA6;COP1;PSMA4;PSMB3;PSMB2;PSMA1;PSMD13;PSMA7;PSMA5;ATP(4-);ADP(3-)	TMEM45B;3-(2-HYDROXYPHENYL)PROPIONIC ACID;TNFAIP1;3.CARBOXYPROPYL.TRIMETHYLAMMONIUM.CHLORIDE;SERPINA6;GLYCERATE;GNG10;DPH2;CEP68;ASH1L;KCNB2;SORL1;SBK1;TKFC;ING4;SVS2;CENPF;KRTAP7-1;FDFT1;APOC2;TARBP1;TECPR2	0.0001257001994278;9.574581933706153e-09;6.56167599244e-05;2.08762957503321e-07;3.85259556153e-05;7.60537535906e-05;2.285861712788933e-10;2.436844247293797e-06;3.89959522228e-05;1.28971827667e-05;9.53987560839e-05;8.872440742187327e-06;1.78645545238e-05;1.851719255205615e-07;5.093973712350316e-07;6.576861429027662e-11;6.31455250096e-05;4.482260258799452e-09;8.18451166812e-05;0.0001110805983696;4.…
R-MMU-350562	Regulation of ornithine decarboxylase (ODC)	OAZ2;PSMB1;AZIN1;PSMD14;PSMB5;PSMA3;PSMC3;ODC1;PSMD3;PSMD7;PSMC2;PSMA2;OAZ1;PSMC4;PSMC1;PSMC5;PSMC6;PSMB7;PSMB4;PSMD1;PSMB6;NQO1;PSMD11;PSMD2;PSMD6;PSMD8;PSMD12;ADRM1;PSMA6;OAZ3;PSMA4;PSMB3;PSMB2;PSMA1;PSMD13;PSMA7;PSMA5	ADI1;DEF8;TARBP1;ASH1L;GNG10;SORL1;AKR1E2;TNFAIP1;SBK1;FDFT1;TECPR2;TKFC;KRTAP7-1;CEP68;3-(2-HYDROXYPHENYL)PROPIONIC ACID;SVS2;CENPF;ING4;3.CARBOXYPROPYL.TRIMETHYLAMMONIUM.CHLORIDE;TMUB2;DPH2;SERPINA6;KCNB2;GLYCERATE	9.5273755084e-05;0.000107328723239;1.0499266590001565e-07;1.17267849859e-05;3.927956897456116e-11;3.346378746346732e-06;8.66202821762e-05;6.91606380707e-05;2.1308579731e-05;2.14524154644e-05;3.44883580826e-05;1.254351083456444e-07;9.917435170479777e-09;9.530096772589593e-06;1.8016697376667943e-08;1.4145736529466494e-11;2.2309927571e-05;5.504290330557249e-07;4.284105079658309e-08;7.03369715828e-05…
R-MMU-352230	Amino acid transport across the plasma membrane	SLC6A6;SLC1A4;SLC6A18;SLC3A2;SLC6A12;SLC1A5;SLC7A10;SLC7A3;SLC7A1;SLC38A5;SLC16A10;SLC6A15;SLC7A6;SLC36A2;SLC25A29;SLC43A1;SLC38A2;SLC43A2;SLC36A4;SLC38A1;SLC36A1;SLC38A4;SLC6A20A;SLC3A1;SLC6A19;SLC38A3;SLC6A14;SLC7A9;SLC7A8;SLC7A11;SLC7A5;SLC7A7;hydron;D-alanine;L-cystine;D-serine;beta-alanine;glycine betaine;chloride;L-homoarginine;N(omega)-methyl-L-arginine;sodium(1+);L-glutamate(1-);L-histidi…	SVS2;YOD1;CD99;CENPF;PAH;CDC42EP5;8-HYDROXY-2'-DEOXYGUANOSINE;INOSINE;D-GLUCOSAMINE 6-PHOSPHATE;AMER1;N-METHYL-L-GLUTAMIC ACID;EPB42;MAT1A;URIDINE 5'-DIPHOSPHO-N-ACETYLGALACTOSAMINE;TNFAIP1;RIBOSE-5-PHOSPHATE;URIDINE 5'-DIPHOSPHATE;RETN;N-ACETYL-L-PHENYLALANINE;HAO2;SPHK1;AKR1E2;D-TREHALOSE.DIHYDRATE	6.373284318515057e-06;9.41045814356e-05;1.23378609976e-05;4.874790096528431e-06;1.22591983559e-05;5.825527635837641e-06;2.14533781815e-05;9.51510780469e-05;5.747798273611838e-06;5.5470282242424245e-06;3.2195932443424314e-10;7.0819574978e-05;1.20103952502e-05;1.1373877389323638e-06;5.22146282246e-05;1.2326497157727946e-11;7.33944393738e-05;3.271996425898139e-06;6.95797316407e-05;7.521446619340512e…
R-MMU-381426	Regulation of Insulin-like Growth Factor (IGF) transport and uptake by Insulin-like Growth Factor Binding Proteins (IGFBPs)	APOL8;APOL7B;APOL7A;APOL11B;FGA;PAPPA2;APOL11A;APOB;APOL10B;HRC;PRKCSH;ADAM10;MATN3;CALU;DMP1;AMBN;ENAM;STC2;MEN1;F5;C3;C4B;AFP;IGF1;CSF1;ALB;HSP90B1;APOE;IL6;P4HB;IGF2;APOA2;SPP1;FN1;APP;TIMP1;CDH2;CHGB;LGALS1;CCN1;BMP4;CST3;MFGE8;PENK;SERPINA1B;AHSG;SERPINC1;PROC;SDC2;SCG3;IGFBP1;IGFBP2;IGFBP3;IGFBP4;IGFBP6;SERPIND1;WFS1;AMELX;SPARCL1;APOA1;SERPINA1C;NUCB1;SCG2;RCN1;APLP2;IGFBP5;VGF;APOL7E;FAM2…	PRSS2;HEBP2;LIFR;P06336;SERPINA6;P01647;HEPTADECANOIC ACID;CEP95;C5;SERPINA3G;CMAH;APOC2;SERPINB2;SERPINA1E;CES1B;IGKV4-70;APOD;SLFN14;P01728;CFHR1;GYPA	1.1174819690779883e-09;1.0616424594279956e-07;3.0476879018e-05;8.667122485444373e-06;3.43205151918e-05;6.77793947864e-05;6.510194024001514e-06;1.5824127202042189e-06;1.0483335593623065e-07;4.31135436592e-05;2.93565084212e-05;1.11203355079e-05;1.31722960103e-05;4.94155074479784e-07;1.4286251879630877e-07;2.44193626033e-05;6.455683687575955e-06;1.1393418463964104e-07;5.007480810795918e-06;1.5871428…
R-MMU-381753	Olfactory Signaling Pathway	OR4F17-PS1;OR4F4-PS1;OR4F4B;OR10H1B;OR10H1;OR9G20;OR7D9;OR8B3B;OR11H4B;OR4L1;OR2T1;OR1E1C;OR2AT4;OR51D1;OR6P1;OR5K1B;OR10G7;OR5K1;OR10X1;OR10H5;OR2T43;OR2T29;OR2C1;GNB1;OR14J1;OR2T49;OR2W3;OR2T46;OR2T47;OR4D2B;OR8B3;OR10J5;OR2W1;OR5D14;OR5AL1;OR8B56;OR7G27;OR11H6;OR4Q3;OR56A4;OR10A49;OR2F1;OR1D2;OR1A1B;OR1E1;OR2B11;GNAL;OR51E2;OR4C12;OR2A20;OR2A57;OR10G3;OR2J3;OR11A4;OR14A260;OR6F1;OR2A51;OR5P80;…	2.3.BUTANEDIONE	4.05668e-06
R-MMU-381771	Synthesis, secretion, and inactivation of Glucagon-like Peptide-1 (GLP-1)	DPP4;LEP;GCG;GNB1;GNAT3;GNB3;FFAR1;FFAR4;GPR119;GRP;GNG13;acetylcholine;oleic acid;1-O-acyl-sn-glycero-3-phosphocholine(1+);alpha-D-glucose;alpha-linolenic acid;elaidic acid;gamma-linolenic acid;palmitoleic acid;tetradecanoic acid;dodecanoic acid;pentadecanoic acid;rosiglitazone;all-cis-icosa-11,14,17-trienoic acid;all-cis-icosa-8,11,14-trienoic acid;all-cis-docosa-7,10,13,16-tetraenoic acid;all-…	LINOLEIC ACID;STEARIC ACID	5.689046447073427e-09;1.4981651147455385e-06
R-MMU-382556	ABC-family proteins mediated transport	ABCC3;ABCB5;ABCC4;PSMB1;ABCC1;RNF5;PSMD14;ABCA4;PSMB5;PSMA3;PSMC3;UBB;UBC;PSMD3;ABCB4;ABCB1A;CFTR;PSMD7;PSMC2;PSMA2;PSMC4;PSMC1;PSMC5;PSMC6;RPS27A;UBA52;ABCC9;PSMB7;PSMB4;VCP;PSMD1;PSMB6;KCNJ11;ABCF1;EIF2S1;ERLIN2;PSMD11;DERL2;OS9;ABCA8B;ABCC10;PSMD2;ERLEC1;ABCC2;ERLIN1;RNF185;DERL1;PSMD6;EIF2S2;PSMD8;DERL3;PSMD12;ABCB9;ADRM1;PSMA6;PSMA4;PSMB3;PSMB2;PSMA1;ABCC6;ABCC5;PSMD13;EIF2S3X;SEL1L;PSMA7;PS…	3-(2-HYDROXYPHENYL)PROPIONIC ACID;SVS2;GNG10;KRTAP7-1;TKFC	4.418793709052334e-06;6.335274281902404e-08;3.78209299149866e-07;1.591302744713827e-08;1.383043947294124e-06
R-MMU-400511	Synthesis, secretion, and inactivation of Glucose-dependent Insulinotropic Polypeptide (GIP)	DPP4;GIP;FFAR1;GPR119;oleic acid;1-O-acyl-sn-glycero-3-phosphocholine(1+);dodecanoic acid;pentadecanoic acid;rosiglitazone;oleoyl ethanolamide;hexadecanoate	LINOLENIC ACID;EICOSANOIC ACID;LINOLEIC ACID;PIMELIC.ACID;SUBERIC ACID;STEARIC ACID	4.65013682854029e-06;0.0001149130466679;1.34943241525e-05;3.49905094889e-05;9.987731336995393e-06;4.01918082156e-05
R-MMU-416476	G alpha (q) signalling events	RGSL1;KALRN;PLCB2;NPFFR1;QRFPRL;F2RL2;CCKAR;RGS2;RGS5;RGS4;PIK3R2;BRS3;NMBR;NMUR1;HCRT;NTSR1;FPR2;F2RL3;LTB4R;CCK;NPS;ANXA1;AGT;APP;CHRM1;GNRH1;F2;GNA11;GNAQ;GRPR;TRHR;EDN1;EDN2;PIK3R1;CCL6;GNB4;AGTR1A;TACR1;TACR2;F2R;GNA14;GNA15;TBXA2R;BDKRB2;HTR2C;HTR2A;PTGER1;P2RY2;OXT;AVP;BTK;TAC1;PIK3CA;PTGFR;TACR3;XCL1;EDN3;EDNRB;GAST;P2RY1;GNG4;PLCB3;CCL9;F2RL1;GCG;TAC3;CCKBR;PMCH;HCRTR1;HCRTR2;LPAR1;GNG11…	RIBOSE-5-PHOSPHATE	2.26671e-08
R-MMU-418594	G alpha (i) signalling events	FPR-RS4;GNAI1;NPW;GPR31;FPR-S1;RGS5;SSTR5;RGS4;C3AR1;CX3CL1;RRH;PDYN;OPN1MW;CCL25;CCR6;RGS9;RGS7;CXCL13;NMUR1;NPY5R;CCL19;CXCR3;FPR2;FPR-RS3;GALR3;GALR2;CCL20;C3;POMC;SRC;C5;GNAI2;ANXA1;CCL1;PPY;CXCL2;AGT;APP;PCP2;CXCL1;CCL4;RHO;CXCL10;CXCL9;GNAT1;PENK;CCL6;HTR1B;GNB4;ADRA2B;PTGER3;DRD3;SSTR1;SSTR2;CCL5;SSTR3;HTR5A;C5AR1;CHRM4;BDKRB2;OPRD1;OPRK1;FPR1;CXCR2;AGTR2;OPRL1;CXCL12;OPRM1;GAL;GRM8;CNR1;C…	RIBOSE-5-PHOSPHATE	1.59854e-06
R-MMU-419037	NCAM1 interactions	COL9A3;COL6A5;COL6A3;ST8SIA2;COL5A1;COL4A1;COL3A1;COL4A2;NCAM1;COL2A1;COL6A2;COL6A1;COL9A1;COL9A2;COL5A2;COL4A5;ST8SIA4;COL6A6;COL5A3;COL4A4;COL4A3;9-O-acetylneuraminic acid;ATP(4-)	KRT84;ATP1A3;KRT31;BICC1;KRTAP3-2;KRT36;PHF24;KRT33A;MNS1;PER3	1.7930662777664643e-08;4.34053059637e-05;4.06918785149e-05;2.07526436775e-05;7.691404217381758e-06;1.60442146468e-05;1.38417250197e-05;6.37340750131e-05;1.535183315845989e-06;1.95525479345e-05
R-MMU-420499	Class C/3 (Metabotropic glutamate/pheromone receptors)	GRM8;TAS2R16;TAS2R7;TAS2R41;GRM1;GRM2;GRM5;GRM6;GRM7;GRM4;TAS2R131;TAS2R13;TAS2R120;TAS2R106;TAS2R140;TAS2R39;TAS2R38;TAS2R3;TAS2R136;TAS2R135;TAS2R40;GABBR2;GPRC6A;TAS1R3;TAS1R2;TAS1R1;TAS2R119;TAS2R4;CASR;GRM3;GABBR1;yohimbine;D-fructose;quinine;limonin;D-tryptophan;maltose;chloramphenicol;salicin;alpha-D-glucose;sucrose;hydroquinone O-beta-D-glucopyranoside;colchicine;absinthin;amarogentin;vit…	RIBOSE-5-PHOSPHATE	2.6946e-07
R-MMU-442660	Na+/Cl- dependent neurotransmitter transporters	SLC22A1;SLC6A6;SLC6A2;SLC22A2;SLC6A18;SLC6A9;SLC6A1;SLC6A13;SLC6A11;SLC6A12;SLC6A3;SLC6A7;SLC6A5;SLC6A15;SLC18A2;SLC18A1;SLC6A20A;SLC6A19;SLC6A14;beta-alanine;glycine betaine;chloride;sodium(1+);L-histidinium(1+);L-lysinium(1+);L-argininium(1+);L-serine zwitterion;serotonin(1+);L-cysteine zwitterion;L-2,4-diaminobutyric acid;taurine zwitterion;glycine zwitterion;L-leucine zwitterion;L-valine zwit…	URIDINE 5'-DIPHOSPHATE;CA2;TRIM9;RETN;D-TREHALOSE.DIHYDRATE;N-METHYL-L-GLUTAMIC ACID;THYMINE;URIDINE 5'-DIPHOSPHO-N-ACETYLGALACTOSAMINE;SETD6;N-ACETYL-D-GLUCOSAMINE/GALACTOSAMINE;UROC1;SPTA1;MSTN;BENZOIC ACID;CDC42EP5;UBAC1;PHOSPHOCHOLINE;SALICYLAMIDE;IGHV1-53;MREG;TRAF3;CENPF;RIBOSE-5-PHOSPHATE;PAH;HAO2;CD99;ALDH1A7;GUANINE;GLYCERATE;AMER1;INOSINE;AFMID;APOL6;AKR1E2;8-HYDROXY-2'-DEOXYGUANOSINE;S…	1.2324600996436047e-06;8.67256768627e-05;1.49344869209e-05;7.810053590110268e-07;1.7653362606242007e-06;2.823266933761212e-12;0.0002857343552211;1.27612006616e-05;0.000119970131484;7.86593883451e-05;2.3768212688446e-06;0.0002069738034265;0.0001259653006526;0.0002256665284704;9.87518670726e-05;0.0001734285964319;4.56021524601e-05;7.046044353541717e-07;0.000245724503986;1.99197804282e-05;0.00026474…
R-MMU-444209	Free fatty acid receptors	GPR31;FFAR3;FFAR1;FFAR2;acetic acid;formate;oleic acid;hexanoate;butyrate;propionic acid;dodecanoic acid;valerate;pentadecanoic acid;rosiglitazone;hexadecanoate;12(S)-HETE(1-)	SUBERIC ACID;ITACONATE/CITRACONATE;2/3-METHYLGLUTARIC ACID;PIMELIC.ACID;LINOLEIC ACID;STEARIC ACID;LINOLENIC ACID;BETA-HYDROXYPYRUVIC ACID/MALONIC ACID;8-HYDROXY-2'-DEOXYGUANOSINE;2.3.BUTANEDIONE	6.862642790690082e-09;4.04710222865e-05;4.29441147812e-05;5.60467230872132e-08;8.492179774612042e-07;3.635142712323411e-06;2.047608274213728e-07;9.09002192871e-05;0.0001883040593804;1.718201678045325e-07
R-MMU-450408	AUF1 (hnRNP D0) binds and destabilizes mRNA	PSMB1;PSMD14;PSMB5;PSMA3;PSMC3;UBB;UBC;HSPB1;PSMD3;HSPA1B;PSMD7;PABPC1;PSMC2;PSMA2;PSMC4;PSMC1;PSMC5;PSMC6;RPS27A;UBA52;HSPA8;PSMB7;PSMB4;PSMD1;HNRNPD;PSMB6;HSPA1A;EIF4G1;PSMD11;PSMD2;PSMD6;PSMD8;PSMD12;ADRM1;PSMA6;PSMA4;PSMB3;PSMB2;PSMA1;PSMD13;PSMA7;PSMA5;ribonucleic acid	SBK1;GNG10;ING4;DPH2;TKFC;TARBP1;KRTAP7-1;3-(2-HYDROXYPHENYL)PROPIONIC ACID;3.CARBOXYPROPYL.TRIMETHYLAMMONIUM.CHLORIDE;SVS2;SORL1	2.9506046563e-05;7.91431298746425e-10;1.18934032706e-05;4.707368536819605e-06;7.114209615523197e-07;3.788821071745417e-06;2.6312547039466504e-08;5.964686968991636e-08;2.2017341658997165e-06;1.2568464729786712e-10;2.663644856735114e-06
R-MMU-4608870	Asymmetric localization of PCP proteins	SMURF2;PSMB1;PSMD14;PSMB5;FZD1;PSMA3;PSMC3;UBB;UBC;PSMD3;WNT5A;PSMD7;PSMC2;PSMA2;PSMC4;PSMC1;PSMC5;PSMC6;RPS27A;UBA52;PSMB7;PSMB4;PSMD1;PRICKLE1;PSMB6;DVL2;FZD3;FZD4;FZD7;FZD8;PSMD11;PSMD2;PSMD6;SMURF1;PSMD8;PSMD12;FZD5;FZD2;ADRM1;PSMA6;PSMA4;PSMB3;PSMB2;PSMA1;PSMD13;PARD6A;PSMA7;PSMA5	APOC2;FDFT1;TARBP1;3-(2-HYDROXYPHENYL)PROPIONIC ACID;DEF8;CEP68;TKFC;3.CARBOXYPROPYL.TRIMETHYLAMMONIUM.CHLORIDE;SERPINA6;GNG10;KRTAP7-1;ING4;DPH2;SORL1;ASH1L;SVS2;TECPR2	3.26779323739e-05;8.27385205656e-05;9.657125643675017e-08;2.0982710961079363e-08;8.89495311361e-05;4.02728458905e-05;1.5960986539602786e-06;1.8115708094545562e-07;7.60190843306e-05;7.177521121717113e-10;5.9204271041942096e-08;4.175903835281941e-06;5.368996605772015e-06;1.66898887396e-05;9.88846377716847e-06;1.7938996759175506e-10;1.28005334759e-05
R-MMU-4641257	Degradation of AXIN	SMURF2;PSMB1;PSMD14;AXIN1;PSMB5;PSMA3;AXIN2;PSMC3;UBB;UBC;PSMD3;PSMD7;PSMC2;PSMA2;PSMC4;PSMC1;PSMC5;PSMC6;RPS27A;UBA52;PSMB7;PSMB4;PSMD1;TNKS2;PSMB6;TNKS;PSMD11;PSMD2;PSMD6;PSMD8;RNF146;PSMD12;ADRM1;PSMA6;PSMA4;PSMB3;PSMB2;PSMA1;PSMD13;PSMA7;PSMA5;nicotinamide;NAD(1-)	SORL1;TARBP1;DPH2;ING4;TECPR2;SVS2;3-(2-HYDROXYPHENYL)PROPIONIC ACID;FDFT1;SERPINA6;KRTAP7-1;CEP68;ASH1L;TNFAIP1;SBK1;GNG10;3.CARBOXYPROPYL.TRIMETHYLAMMONIUM.CHLORIDE;AKR1E2;GLYCERATE;TKFC	1.38281548007e-05;8.498679171088902e-07;4.245116317796919e-06;9.234285106795304e-07;2.7178264312e-05;2.246623538732576e-11;1.6603484931656368e-08;6.34414182701e-05;1.99046383086e-05;4.795412043779879e-08;3.0459454562e-05;2.26447842187e-05;0.000106571092836;9.16553131039e-05;1.1343063348977055e-10;3.928884166916649e-08;9.17711300817e-05;6.06778945543e-05;3.863849734233421e-07
R-MMU-4641258	Degradation of DVL	PSMB1;PSMD14;PSMB5;PSMA3;PSMC3;UBB;UBC;PSMD3;PSMD7;PSMC2;PSMA2;DVL1;PSMC4;PSMC1;PSMC5;PSMC6;RBX1;RPS27A;UBA52;PSMB7;PSMB4;PSMD1;PSMB6;DVL2;DVL3;PSMD11;KLHL12;HECW1;DACT1;PSMD2;PSMD6;PSMD8;PSMD12;ADRM1;CUL3;PSMA6;PSMA4;PSMB3;PSMB2;PSMA1;PSMD13;PSMA7;PSMA5	TARBP1;ASH1L;ING4;SERPINA6;SVS2;KRTAP7-1;TECPR2;TKFC;DPH2;GNG10;3.CARBOXYPROPYL.TRIMETHYLAMMONIUM.CHLORIDE;FDFT1;SORL1;3-(2-HYDROXYPHENYL)PROPIONIC ACID;ADI1	4.3245796884336414e-08;4.862788718140434e-06;5.9241978786979646e-06;3.4091392591e-05;2.7977319897711315e-10;8.095829324132509e-08;1.89134719523e-05;8.342827028498152e-07;7.5986770987985246e-06;2.748383126535773e-10;2.8995633843209897e-07;5.24583457742e-05;1.3912631262586269e-06;2.9701196887749413e-08;7.27135351706e-05
R-MMU-5358346	Hedgehog ligand biogenesis	PSMB1;PSMD14;PSMB5;PSMA3;PSMC3;P4HB;UBB;UBC;PSMD3;PSMD7;PSMC2;PSMA2;PSMC4;PSMC1;PSMC5;PSMC6;RPS27A;UBA52;PSMB7;IHH;PSMB4;VCP;PSMD1;PSMB6;DHH;SHH;PSMD11;HHAT;DERL2;OS9;PSMD2;ERLEC1;PSMD6;PSMD8;PSMD12;SYVN1;ADRM1;PSMA6;PSMA4;PSMB3;PSMB2;PSMA1;PSMD13;SEL1L;PSMA7;PSMA5;water;cholesterol;phosphate(3-);ATP(4-);ADP(3-);coenzyme A(4-);palmitoyl-CoA(4-)	3-(2-HYDROXYPHENYL)PROPIONIC ACID;TKFC;ING4;SVS2;FDFT1;KRTAP7-1;DPH2;TARBP1;3.CARBOXYPROPYL.TRIMETHYLAMMONIUM.CHLORIDE;GNG10	2.3464808383754888e-08;7.11515291445928e-08;2.343986913964308e-06;3.257075585203666e-10;2.30021910941e-05;8.960256400277112e-09;9.883216383622526e-06;2.8747585489927298e-06;6.431077316600928e-07;2.30266873013277e-09
R-MMU-5389840	Mitochondrial translation elongation	MRPS12;MRPL23;MRPS21;MRPS6;PTCD3;MRPL10;MRPS31;MRPS7;MRPS10;MRPS26;OXA1L;MRPS35;MRPS27;MRPL22;MRPL48;GFM1;MRPL38;MRPL47;MRPL58;MRPS18C;MRPL50;MRPS23;MRPL37;MRPS2;MRPS18B;MRPS18A;MRPS5;MRPL43;MRPL36;MRPL34;MRPL27;MRPL16;MRPL9;MRPL3;MRPL1;MRPL15;MRPL42;MRPL54;MRPS16;MRPL51;MRPL24;MRPL49;CHCHD1;MRPS17;MRPL11;MRPL57;MRPL20;MRPL18;MRPL35;MRPL41;MRPL33;MRPS24;MRPS36;GADD45GIP1;MRPS14;MRPS22;MRPS28;MRPL…	ABHD1;HPN;RNF123;DDR1;URIDINE 5'-DIPHOSPHATE;SIRT5;FREM2;HINT3;ANXA8;TOB1;CTNNAL1;ZCCHC17;NUDT6;CYP2D10;ZIM1;LTF;MUP2;CAMSAP1;P2RY2;CMBL;IGFBP6;MTFR1;CMA1;NHSL1;LRRC8B;TNIK;MFGE8;BOLA2;SLC2A4;STXBP4;SLC25A31;FOLR2;GNGT2;SLC47A1;KLHL26;VEZT;SLC27A5;DODECANOIC ACID;OSBP2;LGALS7;VIT;IBTK;SOCS7;LYRM7;SALICYLIC.ACID;UGT1A1;GUANOSINE 5'-MONOPHOSPHATE DISODIUM;FCGBP;ST3GAL5;OLFML1;KCNA6;ALDH1A7;PTP4A3;E…	3.406427914071663e-09;2.851390384271212e-15;0.0001744272297736;6.9498916863624e-06;0.0006868414184142;1.3256178462405992e-07;6.01468619995e-05;1.2805808511492618e-18;1.67264461035e-05;0.0001034506927604;2.0315004762834492e-08;0.0004105053017879;2.571710924099732e-12;2.185019252683556e-06;0.0002684754516834;2.09822754178e-05;2.939273765202057e-12;3.6749158411e-05;9.401344899359318e-25;1.9337400930…
R-MMU-5419276	Mitochondrial translation termination	MRPS12;MRPL23;MRPS21;MRPS6;PTCD3;MRPL10;MRPS31;MRPS7;MRPS10;MRPS26;OXA1L;MTRF1L;MRPS35;MRPS27;MRPL22;MRPL48;MRPL38;MRPL47;MRPL58;MRPS18C;GFM2;MRPL50;MRPS23;MRPL37;MRPS2;MRPS18B;MRPS18A;MRPS5;MRPL43;MRPL36;MRPL34;MRPL27;MRPL16;MRPL9;MRPL3;MRPL1;MRPL15;MRPL42;MRPL54;MRPS16;MRPL51;MRPL24;MRPL49;CHCHD1;MRPS17;MRPL11;MRPL57;MRPL20;MRPL18;MRPL35;MRPL41;MRPL33;MRPS24;MRPS36;GADD45GIP1;MRPS14;MRPS22;MRPS…	ECHDC2;FFAR4;SMTN;MPZL3;VIT;RILPL1;SEMA3B;VEZT;MPST;PPP4R2;GULO;MUP2;DIHYDROXYFUMARIC ACID;NAXD;AKAP5;RBKS;GUANOSINE 5'-MONOPHOSPHATE DISODIUM;MT2;P3H3;OLFML1;D-TARTARIC.ACID;NHSL1;FCHSD1;TRPM2;KCNA6;ZNF276;SLC25A31;ACBD6;LHFPL2;PER1;ABCG4;SERPINB5;OPHTHALMATE;BDH2;KCNAB1;USP43;ANXA11;PTGES;MTFR1;HLCS;CLIC6;N-ACETYL-DL-METHIONINE;KIF26A;CMA1;SIRT5;ATPSCKMT;PYCR1;RNLS;DHX40;NAV2;ALDH1A3;PLOD2;LGAL…	2.7068826914144152e-08;6.065428980415875e-06;1.4717149548623823e-09;9.525817257926764e-07;3.4246882690408645e-11;4.325180545859868e-07;3.999157766255717e-08;0.0003342570203063;0.0001640640331881;1.2243294679694353e-07;2.3953023302496484e-07;1.0745108457301728e-12;2.174296092807568e-22;2.737635412388653e-09;0.0001304940626469;2.5964125628039945e-15;7.941560309753236e-06;3.733060057457312e-11;0.000…
R-MMU-5607761	Dectin-1 mediated noncanonical NF-kB signaling	PSMB1;PSMD14;PSMB5;PSMA3;PSMC3;UBB;UBC;PSMD3;PSMD7;PSMC2;PSMA2;PSMC4;UBE2M;PSMC1;PSMC5;PSMC6;RPS27A;UBA52;PSMB7;PSMB4;RELB;PSMD1;FBXW11;CHUK;PSMB6;PSMD11;UBA3;PSMD2;PSMD6;PSMD8;PSMD12;ADRM1;PSMA6;PSMA4;PSMB3;PSMB2;PSMA1;NFKB2;SKP1;CUL1;MAP3K14;PSMD13;PSMA7;PSMA5;ATP(4-);ADP(3-)	KRTAP7-1;ING4;SVS2;GLYCERATE;TARBP1;GNG10;3.CARBOXYPROPYL.TRIMETHYLAMMONIUM.CHLORIDE;FDFT1;3-(2-HYDROXYPHENYL)PROPIONIC ACID;TKFC;DPH2;SORL1;DULCITOL.MANNITOL.SORBITOL	3.7917051835944863e-08;4.644874271622422e-07;1.1050484351199772e-09;3.68596320134e-05;6.105159800246268e-07;1.3993454003874532e-09;3.543652487763803e-06;1.48204546689e-05;8.694056790571257e-08;3.3836206438937105e-06;2.129925538612912e-06;1.44033765e-05;3.97428677757e-05
R-MMU-5607764	CLEC7A (Dectin-1) signaling	CARD9;PSMB1;PSMD14;PSMB5;PSMA3;IKBKB;IKBKG;PSMC3;SRC;UBB;UBC;PSMD3;NFKB1;PSMD7;PRKCD;PSMC2;PSMA2;PSMC4;UBE2D1;UBE2N;PSMC1;PSMC5;PSMC6;UBE2D2;RPS27A;UBA52;PSMB7;TRAF6;PSMB4;RELA;MALT1;PSMD1;TAB3;FBXW11;CHUK;PSMB6;MAP3K7;CLEC7A;PSMD11;TAB1;CDC34;PLCG2;CARD11;PSMD2;PSMD6;TAB2;PSMD8;UBE2V1;PSMD12;ADRM1;PSMA6;PSMA4;PSMB3;PSMB2;PSMA1;SKP1;CUL1;PSMD13;BCL10;NFKBIA;PDPK1;PSMA7;PSMA5;water;1-phosphatidyl-…	3-(2-HYDROXYPHENYL)PROPIONIC ACID;KRTAP7-1;3.CARBOXYPROPYL.TRIMETHYLAMMONIUM.CHLORIDE;ING4;DPH2;GNG10;TARBP1;SVS2	1.9708961670697653e-06;2.9616094444562968e-06;2.95254419892e-05;1.13519925611e-05;4.07830623561e-05;1.0769680384017864e-06;2.59481199426e-05;3.343757021795477e-07
R-MMU-5610780	Degradation of GLI1 by the proteasome	PSMB1;PSMD14;PSMB5;PSMA3;PSMC3;UBB;UBC;PSMD3;PSMD7;PSMC2;GLI1;PSMA2;PSMC4;PSMC1;PSMC5;PSMC6;RBX1;RPS27A;UBA52;PSMB7;PSMB4;PSMD1;PSMB6;PSMD11;ITCH;PSMD2;PSMD6;PSMD8;PSMD12;ADRM1;PSMA6;NUMB;PSMA4;PSMB3;PSMB2;PSMA1;SKP1;CUL1;PSMD13;SUFU;PSMA7;PSMA5	TECPR2;SORL1;SVS2;ING4;3.CARBOXYPROPYL.TRIMETHYLAMMONIUM.CHLORIDE;3-(2-HYDROXYPHENYL)PROPIONIC ACID;TKFC;DPH2;GNG10;KRTAP7-1;TARBP1	2.5374633499223043e-06;2.29033774704e-05;2.9726735520244584e-10;6.213055050905178e-06;9.61429788636703e-07;3.11436737102659e-08;8.880194678972976e-07;7.966550316953011e-06;2.9537291579124457e-10;8.449158276274846e-08;5.465485944925726e-07
R-MMU-5610785	GLI3 is processed to GLI3R by the proteasome	PSMB1;PSMD14;PSMB5;PSMA3;PSMC3;PRKACA;UBB;UBC;PSMD3;PSMD7;PSMC2;PSMA2;PSMC4;PSMC1;PSMC5;PSMC6;RBX1;RPS27A;UBA52;PRKACB;PSMB7;PSMB4;PSMD1;PSMB6;GLI3;PSMD11;CSNK1A1;PSMD2;PSMD6;PSMD8;PSMD12;ADRM1;PSMA6;PSMA4;PSMB3;PSMB2;PSMA1;SKP1;CUL1;GSK3B;PSMD13;SUFU;PSMA7;PSMA5;ATP(4-);ADP(3-)	TKFC;SORL1;GNG10;KRTAP7-1;3.CARBOXYPROPYL.TRIMETHYLAMMONIUM.CHLORIDE;3-(2-HYDROXYPHENYL)PROPIONIC ACID;DPH2;TARBP1;SVS2;TECPR2;ING4	2.355575454062626e-06;1.13191144723e-05;9.163465144717031e-10;2.890155040362857e-08;8.412653184027223e-07;1.2230959257883372e-08;1.6700947724e-05;4.257301390052829e-07;7.724494062778833e-10;6.408805915379955e-06;1.180895270456244e-06
R-MMU-5632684	Hedgehog 'on' state	SMURF2;GPR161;KIF7;PSMB1;PSMD14;PSMB5;PSMA3;PSMC3;UBB;UBC;PSMD3;PSMD7;PSMC2;GLI1;PSMA2;PSMC4;SMO;EVC;PSMC1;PSMC5;PSMC6;RBX1;RPS27A;UBA52;PSMB7;PSMB4;GLI2;SPOPL;PSMD1;ULK3;PSMB6;PTCH1;GLI3;SPOP;PSMD11;DZIP1;ITCH;CDC73;EVC2;PSMD2;PSMD6;SMURF1;PSMD8;PSMD12;ADRM1;CUL3;PSMA6;NUMB;PSMA4;PSMB3;PSMB2;PSMA1;PSMD13;SUFU;PSMA7;PSMA5;ATP(4-);ADP(3-)	ING4;ASH1L;DPH2;TECPR2;3-(2-HYDROXYPHENYL)PROPIONIC ACID;TARBP1;SVS2;GNG10;3.CARBOXYPROPYL.TRIMETHYLAMMONIUM.CHLORIDE;KRTAP7-1;TKFC;SORL1	8.095567768190962e-06;6.67907474811e-05;3.20015432153e-05;1.44094114922e-05;1.275025910244077e-07;3.0651911090703107e-06;3.4981604233653834e-10;2.494177254893446e-09;6.920891845489146e-07;9.467593982377793e-09;6.962854721918846e-07;2.00083940438e-05
R-MMU-5658442	Regulation of RAS by GAPs	RASAL2;RASA1;SYNGAP1;KBTBD7;PSMB1;PSMD14;PSMB5;PSMA3;PSMC3;NRAS;UBB;UBC;PSMD3;PSMD7;KRAS;PSMC2;PSMA2;PSMC4;RASA2;PSMC1;PSMC5;PSMC6;RBX1;RPS27A;UBA52;PSMB7;PSMB4;NF1;PSMD1;DAB2IP;PSMB6;RASA3;HRAS;SPRED3;RASA4;PSMD11;RASAL3;PSMD2;SPRED2;SPRED1;PSMD6;PSMD8;PSMD12;ADRM1;CUL3;PSMA6;PSMA4;PSMB3;PSMB2;PSMA1;PSMD13;RASAL1;PSMA7;PSMA5;GTP(4-);GDP(3-)	3.CARBOXYPROPYL.TRIMETHYLAMMONIUM.CHLORIDE;ING4;GNG10;SVS2;ASH1L;KRTAP7-1;3-(2-HYDROXYPHENYL)PROPIONIC ACID;TKFC;TARBP1	2.204776185215987e-07;3.62554799738e-05;5.906087428218212e-09;9.919217682250919e-11;4.73171477669e-05;1.1060465605484106e-06;1.1592116907639697e-07;1.34962116838e-05;2.1356859570105874e-06
R-MMU-5668541	TNFR2 non-canonical NF-kB pathway	BIRC3;PSMB1;TNFSF11;TNFRSF11A;PSMD14;TNFSF12;PSMB5;PSMA3;PSMC3;TNF;LTA;UBB;UBC;PSMD3;TNFRSF1B;PSMD7;CD40;CD40LG;TRAF2;LTB;PSMC2;PSMA2;LTBR;PSMC4;PSMC1;PSMC5;PSMC6;RPS27A;UBA52;PSMB7;PSMB4;PSMD1;PSMB6;TRAF3;BIRC2;PSMD11;PSMD2;PSMD6;TNFRSF12A;PSMD8;TNFRSF13C;PSMD12;ADRM1;PSMA6;TNFSF14;PSMA4;PSMB3;PSMB2;PSMA1;TNFSF13B;MAP3K14;PSMD13;PSMA7;PSMA5	FDFT1;GLYCERATE;DPH2;DEF8;SVS2;3-(2-HYDROXYPHENYL)PROPIONIC ACID;CENPF;TKFC;APOC2;SBK1;ASH1L;3.CARBOXYPROPYL.TRIMETHYLAMMONIUM.CHLORIDE;KRTAP7-1;SERPINA6;ING4;TMEM45B;ADI1;SORL1;CEP68;TECPR2;GNG10;TARBP1	1.66515625462e-05;9.25953944398e-05;2.910985206816766e-06;9.72025183911e-05;8.236252949725387e-11;1.141621675937298e-08;7.34038199322e-05;7.387223302851513e-07;0.0001306490893472;6.73217283582e-05;4.47875112586e-05;2.626395819602712e-07;3.4230392087869764e-08;4.49030808021e-05;2.2550263123426644e-06;8.793988721224487e-06;4.13335954953e-05;1.02263901722e-05;4.77320399604e-05;4.96244679548e-05;2.95…
R-MMU-5676590	NIK-->noncanonical NF-kB signaling	PSMB1;PSMD14;PSMB5;PSMA3;PSMC3;UBB;UBC;PSMD3;PSMD7;PSMC2;PSMA2;PSMC4;UBE2M;PSMC1;PSMC5;PSMC6;RPS27A;UBA52;PSMB7;PSMB4;RELB;PSMD1;FBXW11;CHUK;PSMB6;PSMD11;UBA3;PSMD2;PSMD6;PSMD8;PSMD12;ADRM1;PSMA6;PSMA4;PSMB3;PSMB2;PSMA1;NFKB2;SKP1;CUL1;MAP3K14;PSMD13;PSMA7;PSMA5;ATP(4-);ADP(3-)	KRTAP7-1;DULCITOL.MANNITOL.SORBITOL;DPH2;FDFT1;GNG10;ING4;3-(2-HYDROXYPHENYL)PROPIONIC ACID;SVS2;TARBP1;TKFC;SORL1;3.CARBOXYPROPYL.TRIMETHYLAMMONIUM.CHLORIDE;GLYCERATE	3.7917051835944863e-08;3.97428677757e-05;2.129925538612912e-06;1.48204546689e-05;1.3993454003874532e-09;4.644874271622422e-07;8.694056790571257e-08;1.1050484351199772e-09;6.105159800246268e-07;3.3836206438937105e-06;1.44033765e-05;3.543652487763803e-06;3.68596320134e-05
R-MMU-5682910	LGI-ADAM interactions	STX1A;CACNG2;STX1B;DLG4;LGI4;LGI3;LGI2;CACNG8;LGI1;CACNG4;CACNG3;ADAM11;ADAM22;ADAM23	CKMT1;CNTN1;EPB41L3;FXYD7;SH3GL2;XPNPEP2;LRRN4;DPYSL5;CNP;FXYD6;CADM4;MAP6;CADM3;NTM;FMOD;SLC2A1;FBLN1;SUSD2;ITGB4;MRGPRF;VAMP1;LUM;GPM6A;CMTM5;SRGAP3;CST6;PLEKHA4;VSNL1;CYP2E1;HAPLN1;MFAP2;CRMP1;RETN;ENTPD3;ACSBG1;NFASC;CADM2;DNAJC6;PURG;GNG3;SPON1;SMYD3;EMP2;CNN1;SBSPON;CDH19;CPE;PHF24;PACSIN1;CALB1;RASSF8;UCHL1;VWA1;KIF21A;KIF5C;AVIL;OGN;TAGLN;INA;ATP1A3;RECQL;CADPS;CD9;PLP1;TMOD2;NEFH;SULT4A1…	0.0010133884980415;1.8684308108e-05;2.2904951097e-05;0.0004724754203488;0.0002011513843588;0.0006686077887033;0.0008839196869258;1.4807055980728197e-06;5.00326225371e-05;0.0011190416797269;1.67529892759e-05;6.35335435178792e-06;0.000207045726371;0.0002505434996828;0.0003075603739054;2.99872270375e-05;0.0007059223830406;0.0005560080712641;0.0002249989741297;0.0012135581771118;4.54845650137e-05;0.0…
R-MMU-5686938	Regulation of TLR by endogenous ligand	FGA;APOB;CD14;S100A8;S100A9;SFTPA1;SFTPD;S100A1;TLR7;HMGB1;CD36;LBP;FGB;FGG;GSDMD;TLR1;TLR6;LY96;TLR4;TLR2;GSDME;cholesterol;phospholipid;lipopolysaccharide;guanosine;cholesteryl ester;2'-deoxyguanosine;1-phosphatidyl-1D-myo-inositol 4-phosphate;triglyceride;hydroxy fatty acid;2',3'-cyclic GMP;lipoteichoic acid;calcium(2+);8-hydroxy-2'-deoxyguanosine;1-phosphatidyl-1D-myo-inositol 3,4,5-trisphosp…	IGKV5-45;HEPTADECANOIC ACID;P01823	1.40993115925e-05;1.4190111535558986e-06;1.5598769265602096e-06
R-MMU-5687128	MAPK6/MAPK4 signaling	KALRN;NCOA3;PSMB1;PSMD14;MAPKAPK5;SEPTIN7;PSMB5;PSMA3;PAK1;PSMC3;PRKACA;UBB;UBC;CDK1;HSPB1;PSMD3;PSMD7;ETV4;CCND3;PSMC2;PSMA2;PSMC4;CDC42;PSMC1;PSMC5;PSMC6;RPS27A;UBA52;RAC1;PRKACB;PSMB7;PSMB4;PSMD1;PSMB6;PAK3;MAPK6;CDC14A;XPO1;MAPK4;CDC14B;PSMD11;PAK2;CDC42EP2;PSMD2;PSMD6;CDC42EP3;PSMD8;PSMD12;ADRM1;PSMA6;DNAJB1;FOXO1;PSMA4;PSMB3;PSMB2;PSMA1;FOXO3;PSMD13;CDC42EP5;PSMA7;PSMA5;water;ATP(4-);GTP(4-…	KRTAP7-1;SVS2;GNG10;3-(2-HYDROXYPHENYL)PROPIONIC ACID;TARBP1	9.85354113546381e-07;1.9036934987851115e-08;6.296741647797243e-08;2.463200817446052e-06;5.761620200074388e-06
R-MMU-5689603	UCH proteinases	MBD5;H2AC4;H2AC6;H2AC8;H2AC11;H2AC13;HIST1H2AN;HIST1H2AO;HIST1H2AP;INO80E;PSMB1;PSMD14;PSMB5;PSMA3;BARD1;PSMC3;UBB;UBC;PSMD3;PSMD7;NEDD8;FOXK1;PSMC2;PSMA2;PSMC4;ASXL1;RUVBL1;ACTB;PSMC1;PSMC5;PSMC6;RPS27A;UBA52;PSMB7;PSMB4;YY1;PSMD1;MBD6;TFPT;FOXK2;PSMB6;HCFC1;H2AC21;H2AC20;INO80D;HIST2H2AA1; HIST2H2AA2;NFRKB;INO80;ACTR5;H2AC25;PSMD11;INO80C;ASXL2;H2AC1;HIST1H2AF;H2AC12;H2AC15;OGT;KDM1B;H2AJ;ACTR8…	3-(2-HYDROXYPHENYL)PROPIONIC ACID;GNG10;SVS2;KRTAP7-1	3.4802441102602008e-06;7.983086696635055e-07;1.778159482995196e-07;4.983735072163704e-06
R-MMU-611105	Respiratory electron transport	COX8C;COQ10A;NDUFB11;NDUFA1;MT-CYB;MTCO1;MTCO2;MT-CO3;MTND1;MT-ND2;MT-ND3;MTND4;MTND5;MTND6;NDUFB1;COX5A;COX7C;COX5B;COX4I1;COX6A2;COX6A1;COX7A2;NDUFS6;HCCS;COX6B1;COX7A1;COX7B;CYCS;UQCRH;COQ10B;NDUFB6;COX7A2L;NDUFA4;COX8A;HIGD1C;NDUFA12;COX6B2;NDUFV3;NDUFS8;UQCR10;NDUFS1;COX4I2;NDUFS2;NDUFV1;ETFDH;NDUFA10;ETFA;NDUFS5;NDUFA5;COX6C;NDUFB2;NDUFC2;UQCRQ;NDUFA2;NDUFA3;NDUFB4;NDUFB5;NDUFB9;NDUFC1;NDUF…	ST3GAL2;PRKCG;LHFPL2;PRXL2B;DNAJB12;DIHYDROXYFUMARIC ACID;ANXA8;ECHDC2;YRDC;ETHYLMALONIC ACID/GLUTARIC ACID;SLC38A2;KSR2;MICU2;MTHFSD;ING4;BUTYRIC ACID;SIRT5;P01656;ENPP1;SNUPN;RDH16;HPN;NAV2;CAMSAP1;FABP1;PTPRCAP;CPLX1;SERPINE1;MFGE8;PLOD2;CLEC11A;SFXN4;OLFML3;SEMA3B;TWF2;RNLS;ZCCHC17;RILPL1;UOX;PRMT7;HMGCS2;SPIRE1;DUOX2;ARG1;IBTK;LRRC8B;PCOLCE2;DHX40;CMBL;EPHB6;THNSL2;KCNAB1;TMEM67;HYDROXYBUTYR…	5.825397534394338e-09;7.266857292096311e-09;0.0003750214779691;5.3796072773963164e-08;3.66734552603e-05;2.356594005868922e-13;0.0006191961519773;1.663518166480445e-07;1.79990189808e-05;6.919037000161694e-06;8.0311355763e-05;9.4097715824987e-10;0.0001253605756893;3.1266826572e-05;5.895138619577106e-06;7.843000430211205e-11;0.0001245826440332;6.117099873809954e-08;3.346655147473604e-09;0.0006446366…
R-MMU-6791226	Major pathway of rRNA processing in the nucleolus and cytosol	GM6525;RPL36A-PS1;LAS1L;RPL3L;HEATR1;RPL21;EMG1;C1D;BYSL;RPL35A;RPP30;NCL;RPL7A;RPL27A;RPS16;RPL7;RPSA;RPLP0;RPL13A;RPS2;RPL3;FBL;RPL12;RPL18;RPL28;RPL6;RPL29;RPLP1;RPL5;RPL13;RPL36;RPL9;RPL10A;EXOSC10;RPS20;RPL26;RPL27;RPL37A;RPS7;RPS8;RPS15A;RPS14;RPS23;RPS18;RPS29;RPS11;RPS13;RPS4X;RPL18A;RPL23A;RPS6;RPL23;RPS15;RPS24;RPS25;RPS26;RPS28;RPL30;RPL39;RPL31;RPS3;RPL32;RPL8;RPS27A;UBA52;RPS17;RPS12…	LONRF1;BLZF1	2.8492011239109485e-06;5.69891903273116e-08
R-MMU-6799198	Complex I biogenesis	NDUFAF6;NDUFAF8;NDUFAF5;NDUFB11;NDUFA1;MTND1;MT-ND2;MT-ND3;MTND4;MTND5;MTND6;NDUFB1;HSPA9;NDUFS6;NDUFB6;NDUFAF2;NDUFA12;NDUFV3;TIMMDC1;ACAD9;HSCB;NDUFS8;LYRM2;NDUFS1;NDUFS2;NDUFV1;NDUFA10;NDUFS5;NDUFA5;NDUFB2;DMAC1;NDUFC2;NDUFA2;NDUFA3;NDUFB4;NDUFB5;NDUFB9;NDUFC1;NDUFA6;NDUFB3;NDUFAB1;NDUFB7;TMEM186;NUBPL;NDUFAF7;NDUFAF1;NDUFS4;PYURF;NDUFAF4;TMEM126B;NDUFB8;NDUFV2;DMAC2;NDUFA11;NDUFA9;NDUFS7;NDUF…	ACOT1;MVD;GULO;SFXN4;NEK3;SGCG;D-TARTARIC.ACID;SLC27A5;STARD10;ANXA8;CPS1;SOCS7;CMBL;FMN1;DUOX2;CTNNAL1;HSD3B6;PLOD2;BDH2;OLFML3;CDA;IGFBP6;RDH16;EXT1;USP28;BDP1;HSPA1L;AKAP6;RAB11FIP1;MAST2;LYRM7;KRT2;OLFML1;GPC1;OBP1B;TWF2;CES2E;BUTYRIC ACID;FBLN7;TGFB2;SIRT5;ST3GAL2;CNP;SLC20A2;VWA3A;NAXD;ERUCAMIDE;ACSL3;SYNPR;CPLX1;INA;SEMA3B;CSTA;TMEM184B;JUN;LGALS7;NTN1;SHISA6;LYVE1;TRPM2;FFAR4;ITGB4;RNLS;D…	3.624532018912145e-10;3.87543812703e-05;4.182576797323238e-07;3.825610478314236e-12;1.78064072942e-05;1.9239098891459062e-10;1.14306860744e-05;3.9761659435570105e-06;1.7637823555e-05;0.0003102070038862;0.000145380557046;2.08704949704e-05;8.978031686922918e-09;0.0003905429970785;1.948294429455149e-06;3.84796514395e-05;2.229718891232256e-10;0.0007502938542407;3.643443372721145e-08;3.2561561274138e-…
R-MMU-6805567	Keratinization	GM6358;KRTAP6-3;GM10024;GM40460;GM7579;GM10153;GM45337;GM45618;GM4553;GM39115;GM29735;GM10318;GM9639;GM9736;KRTAP10-10;GM3285;GM9508;GM18596;GM5478;GM5965;GM11562;KRT24;GM11564;2300003K06RIK;GM11568;GM11565;KRTAP1-3;KRTAP1-5;KRTAP3-1;KRTAP9-5;KRTAP29-1;KRTAP16-1;GM4559;KRT28;KRT36;KRTAP4-2;GM11555;GM11563;GM11595;KRTAP4-8;KRTAP4-9;GM11596;GM11569;GM11554;GM7735;GM9507;GM10061;KRTAP20-2;KRT78;GM32…	HBB-B2;EMILIN2;CSTA;KRTAP7-1;RESORCINOL.MONOACETATE.2-4-DIHYDROXYACETOPHENONE;2'-DEOXYCYTIDINE;SERPINB2;EPM2AIP1;8-HYDROXY-2'-DEOXYGUANOSINE;PHF24;DUSP19;LY6C1;PGP;ABHD1;MFAP2;CMA1;NAA60;BICC1;GUANINE;TGFBI;CHI3L1;MFAP4;COL4A2;BENZOIC ACID;MESO-ERYTHRITOL;USP36;ADH6B;SALICYLAMIDE;DUSP14;ACP3;THYMINE;COL4A1;COL1A1;SERPINB5;TGM3;CPA3;ABCA8B;COL5A1;CYTIDINE;HFM1;4-IMIDAZOLEACRYLIC ACID;N-ACETYL-D-GL…	9.08793108729e-05;2.1269948807975016e-06;5.565689065960277e-16;4.219774571768344e-22;2.59740535737067e-07;7.190150932591382e-21;5.052531717367277e-08;2.28139053813e-05;2.6662649938443324e-16;9.35556269971e-05;0.0001043658528831;6.785229401999795e-06;0.0002890880524899;6.5279450089e-05;3.43246054143e-05;8.638667040914041e-07;3.43117462678e-05;6.5279450089e-05;4.1388004137122735e-21;6.09265200134e-…
R-MMU-6809371	Formation of the cornified envelope	TCHH;GM36368;GM5478;KRT24;KRT28;KRT36;KLK12;KRT78;KRT83;DSP;SPRR3;DSG3;DSG2;CASP14;KRT10;KRT1;CELA2A;KRT18;KRT4;KRT13;KRT8;KRT19;STFA2;KRT6A;DSC2;DSC1;DSC3;RPTN;PKP1;KRT86;JUP;KRT80;SPINK5;KRT26;KRT2;LIPN;KRT76;KRT35;KRT15;DSG1A;KRT31;KRT14;KRT33B;KLK8;KRT32;KRT12;PKP4;KAZN;KRT40;KRT39;KRT77;GM5414;KRT74;KRT72;KRT87;KRT73;KRT9;DSG4;CDSN;KRT75;LIPK;SPINK6;STFA2L1;KLK14;KLK13;KRT33A;LIPM;KRT25;KRT7…	THYMIDINE;DUSP14;OBP1B;KRTAP4-1;MUP2;KRTAP7-1;USP36;SALICYLAMIDE;CHI3L1;ADH6B;TGM3;COL4A2;MUP18;CPA3;COL1A2;ABCA8A;KRTAP3-2;KRTAP6-5;BENZOIC ACID;EMILIN1;GUANINE;SERPINB5;CSTA;8-HYDROXY-2'-DEOXYGUANOSINE;ACP3;KRTAP4-9;KRTAP19-5;4-IMIDAZOLEACRYLIC ACID;EMILIN2;APBB1;KRTAP19-3;2'-DEOXYCYTIDINE;MFAP4;CMA1;COL1A1;THYMINE;HFM1;COL3A1;SERPINB2	2.176780673483164e-10;2.166945142409213e-08;2.6288041628077184e-10;5.703771274966343e-08;5.44915830793e-05;1.2138126463060127e-11;7.002117824791429e-06;2.505627816925097e-12;2.44153560234e-05;4.271379977407098e-14;8.933092834123155e-16;0.0001511395667185;5.6311844297476586e-08;1.586494205232389e-07;1.930910329353728e-07;2.26645718752e-05;3.407823608803501e-18;8.412248272585339e-11;9.5339694779200…
R-MMU-68689	CDC6 association with the ORC:origin complex	ORC4;CDC6;ORC2;MCM8;ORC3;ORC6;ORC5;ORC1	KRT84	9.40982e-06
R-MMU-68867	Assembly of the pre-replicative complex	CDC27;PSMB1;PSMD14;PSMB5;PSMA3;GMNN;PSMC3;UBB;UBC;PSMD3;MCM3;PSMD7;PSMC2;MCM4;MCM5;PSMA2;UBE2E1;ANAPC1;PSMC4;ANAPC15;UBE2D1;PSMC1;PSMC5;PSMC6;RPS27A;UBA52;PSMB7;MCM2;MCM6;PSMB4;PSMD1;PSMB6;MCM7;PSMD11;CDC23;ANAPC5;ANAPC2;ANAPC10;CDC16;CDT1;PSMD2;ANAPC4;UBE2S;PSMD6;CDC26;ANAPC16;ANAPC11;PSMD8;UBE2C;PSMD12;ADRM1;PSMA6;FZR1;PSMA4;PSMB3;PSMB2;PSMA1;PSMD13;ANAPC7;PSMA7;PSMA5	3-(2-HYDROXYPHENYL)PROPIONIC ACID;ING4;TARBP1;DPH2;SVS2;KRTAP7-1;GNG10;3.CARBOXYPROPYL.TRIMETHYLAMMONIUM.CHLORIDE;CEP68	2.6107822222499604e-06;2.48097322389e-05;2.686671727020555e-07;3.22069340519e-05;4.7438445576038125e-09;2.2231228498999237e-07;5.8090936997840324e-09;1.63784953782e-05;1.62757430106e-05
R-MMU-68949	Orc1 removal from chromatin	PSMB1;PSMD14;PSMB5;PSMA3;PSMC3;ORC4;CDC6;UBB;UBC;PSMD3;MCM3;PSMD7;PSMC2;MCM4;MCM5;PSMA2;CCNA2;PSMC4;PSMC1;PSMC5;PSMC6;RBX1;RPS27A;UBA52;PSMB7;MCM2;MCM6;CDK2;PSMB4;PSMD1;PSMB6;ORC2;CCNA1;MCM7;PSMD11;CDT1;PSMD2;PSMD6;MCM8;PSMD8;PSMD12;ORC3;ADRM1;PSMA6;PSMA4;PSMB3;PSMB2;PSMA1;SKP1;CUL1;ORC6;ORC5;PSMD13;SKP2;ORC1;PSMA7;PSMA5;ATP(4-);ADP(3-);nucleobase-containing molecular entity	TARBP1;3.CARBOXYPROPYL.TRIMETHYLAMMONIUM.CHLORIDE;SVS2;D-GLUCOSAMINE 6-PHOSPHATE;ING4;TKFC;CEP68;3-(2-HYDROXYPHENYL)PROPIONIC ACID;TNFAIP1;KRTAP7-1;TECPR2;GNG10	3.324948149057422e-06;1.85108211236e-05;2.498278737312237e-10;5.57322412168e-05;2.247806964328192e-06;7.075305088927602e-06;1.95039816577e-05;3.2931446962212456e-07;1.14999145475e-05;1.3828558019068134e-07;4.4951227809e-05;4.0975495279601776e-11
R-MMU-69017	CDK-mediated phosphorylation and removal of Cdc6	CDC27;PSMB1;PSMD14;PSMB5;PSMA3;PSMC3;CDC6;UBB;UBC;PSMD3;PSMD7;PSMC2;PSMA2;CCNA2;UBE2E1;ANAPC1;PSMC4;ANAPC15;UBE2D1;PSMC1;PSMC5;PSMC6;RPS27A;UBA52;PSMB7;CDK2;PSMB4;PSMD1;PSMB6;CCNA1;CCNE1;PSMD11;CDC23;ANAPC5;ANAPC2;ANAPC10;CDC16;PSMD2;ANAPC4;UBE2S;PSMD6;CDC26;ANAPC16;ANAPC11;PSMD8;UBE2C;PSMD12;ADRM1;PSMA6;FZR1;PSMA4;PSMB3;PSMB2;PSMA1;PSMD13;ANAPC7;CCNE2;PSMA7;PSMA5;ATP(4-);ADP(3-)	TARBP1;TECPR2;ASH1L;KRTAP7-1;ING4;TKFC;3.CARBOXYPROPYL.TRIMETHYLAMMONIUM.CHLORIDE;3-(2-HYDROXYPHENYL)PROPIONIC ACID;GNG10;FDFT1;DPH2;SVS2	1.4597272665815222e-08;6.00127374605e-05;3.24893441871e-05;1.3200664325946e-08;2.2840255699452472e-06;2.54369551528e-05;3.609563893770776e-06;8.777196345754387e-07;1.539166336938834e-07;6.46334949782e-05;9.271254411179098e-06;2.1267230582180348e-08
R-MMU-69481	G2/M Checkpoints	PSMB1;PSMD14;PSMB5;PSMA3;PSMC3;TP53;UBB;UBC;PSMD3;PSMD7;PSMC2;PSMA2;PSMC4;PSMC1;PSMC5;PSMC6;RPS27A;UBA52;PSMB7;PSMB4;PSMD1;PSMB6;PSMD11;GTSE1;PSMD2;PSMD6;PSMD8;PSMD12;ADRM1;PSMA6;PSMA4;PSMB3;PSMB2;PSMA1;PSMD13;PSMA7;PSMA5	KCNB2;ASH1L;TMEM45B;FDFT1;GNG10;TNFAIP1;3.CARBOXYPROPYL.TRIMETHYLAMMONIUM.CHLORIDE;KRTAP7-1;TARBP1;DPH2;SORL1;DEF8;TKFC;APOC2;TECPR2;TMUB2;CEP68;AKR1E2;SBK1;GLYCERATE;CENPF;ING4;ADI1;3-(2-HYDROXYPHENYL)PROPIONIC ACID;SERPINA6;SVS2	0.0001030951346397;1.2274304265e-05;0.0001012121468034;2.26086107029e-05;4.204665743359217e-11;7.19082329822e-05;4.5559814092465656e-08;1.0339021067521244e-08;1.1102501396143902e-07;7.514055948302596e-07;3.475090389397922e-06;0.0001128776645592;1.3322431255618578e-07;0.0001056518779341;1.26276147965e-05;7.33265369957e-05;1.00708429717e-05;8.95157662758e-05;2.21573466458e-05;5.07029962924e-05;7.41…
R-MMU-69601	Ubiquitin Mediated Degradation of Phosphorylated Cdc25A	PSMB1;CHEK1;PSMD14;PSMB5;PSMA3;PSMC3;UBB;UBC;PSMD3;PSMD7;PSMC2;CDC25A;PSMA2;PSMC4;PSMC1;PSMC5;PSMC6;RPS27A;UBA52;PSMB7;PSMB4;PSMD1;PSMB6;PSMD11;PSMD2;PSMD6;PSMD8;PSMD12;ADRM1;PSMA6;PSMA4;PSMB3;PSMB2;PSMA1;PSMD13;CHEK2;PSMA7;PSMA5;ATP(4-);ADP(3-)	SERPINA6;SEMA3F;SBK1;GLYCERATE;KRTAP7-1;AKR1E2;ADI1;TNFAIP1;CEP68;GNG10;ASH1L;APOC3;TKFC;SVS2;3.CARBOXYPROPYL.TRIMETHYLAMMONIUM.CHLORIDE;DPH2;3-(2-HYDROXYPHENYL)PROPIONIC ACID;TARBP1;KRTAP6-5;TMUB2;TECPR2;FDFT1;CENPF;ING4;APOC2;SORL1	2.59254474371e-05;0.0001258667202617;3.99457871026e-05;4.55946110285e-05;2.895309142185637e-09;0.0001470437302669;0.0001415089140008;4.38650471082e-05;2.30660890833e-05;1.1788029286737536e-10;2.44087716509e-05;0.0001459764061078;1.0065402698033833e-07;3.6864727058472704e-11;1.1532365222512077e-07;1.53965850264572e-06;6.088864187616819e-09;2.581301080570305e-07;2.72594951562e-05;0.0001371368103813…
R-MMU-70268	Pyruvate metabolism	LDHC;LDHA;ME1;LDHB;PKM;PKLR;PC;VDAC1;ME3;LDHAL6B;GPT;FAHD1;HAGH;ME2;GLO1;pyruvate;water;hydron;(S)-malate(2-);(R)-lactate;oxaloacetate(2-);nitric oxide;carbon dioxide;(S)-lactate;2-oxoglutarate(2-);methylglyoxal;hydrogencarbonate;magnesium(2+);manganese(2+);potassium(1+);zinc(2+);fumarate(2-);L-glutamate(1-);ATP(4-);beta-D-fructofuranose 1,6-bisphosphate(4-);di-mu-sulfido-diiron(1+);(S)-lactic ac…	D-TREHALOSE.DIHYDRATE	5.6573e-06
R-MMU-70635	Urea cycle	ARG2;OTC;ASS1;ARG1;CPS1;NMRAL1;NAGS;ASL;SLC25A2;SLC25A15;water;urea;N-acetyl-L-glutamic acid;hydrogencarbonate;ammonium;manganese(2+);fumarate(2-);L-glutamate(1-);L-aspartate(1-);ATP(4-);L-argininium(1+);diphosphate(3-);hydrogenphosphate;adenosine 5'-monophosphate(2-);ADP(3-);L-ornithinium(1+);coenzyme A(4-);acetyl-CoA(4-);(N(omega)-L-arginino)succinate(1-);L-citrulline zwitterion;NADPH(4-);carba…	UROC1;HAO2;D-TREHALOSE.DIHYDRATE;PBLD2;MAT1A;PAH	1.80148295558e-05;3.4682581364309137e-06;9.767904868131836e-06;1.96859716119e-05;4.69984673383614e-06;3.574011055969311e-07
R-MMU-70895	Branched-chain amino acid catabolism	DLD;HSD17B10;BCAT2;BCKDK;BCAT1;BCKDHA;DBT;MCCC2;BCKDHB;ECHS1;PPM1K;HIBCH;ACAT1;HIBADH;MCCC1;ACAD8;ACADSB;ALDH6A1;IVD;AUH;3-hydroxyisobutyrate;3-methyl-2-oxobutanoate;water;hydron;(R)-2-methylbutanoyl-CoA(4-);carbon dioxide;2-oxoglutarate(2-);hydrogencarbonate;4-methyl-2-oxopentanoate;3-methyl-2-oxovalerate;manganese(2+);potassium(1+);L-glutamate(1-);ATP(4-);(S)-3-methyl-2-oxovalerate;(3S)-3-hydro…	SALICYLIC.ACID;PTP4A3	7.448591442586096e-06;2.0953520864277617e-06
R-MMU-71240	Tryptophan catabolism	SLC3A2;IDO1;TDO2;HAAO;KYAT1;SLC36A4;IDO2;KMO;KYNU;AADAT;SLC7A5;pyruvate;water;hydron;dioxygen;3-hydroxyanthranilic acid;2-oxoglutarate(2-);L-kynurenine;3-hydroxy-L-kynurenine;4-(2-aminophenyl)-2,4-dioxobutanoic acid;N-formylkynurenine;iron(2+);L-glutamate(1-);L-histidinium(1+);3-(1H-indol-3-yl)propanoic acid;(R)-indole-3-lactic acid;L-leucine zwitterion;L-valine zwitterion;NADPH(4-);L-methionine …	RIBOSE-5-PHOSPHATE;N-METHYL-L-GLUTAMIC ACID	2.357420688797475e-06;1.09606365984e-05
R-MMU-71403	Citric acid cycle (TCA cycle)	MDH2;IDH2;IDH3G;FH;NNT;SDHA;IDH3B;ACO2;SDHB;TRAP1;SDHD;SDHC;CS;IDH3A;SUCLG1;SUCLG2;SUCLA2;water;hydron;D-threo-isocitrate(3-);(S)-malate(2-);oxaloacetate(2-);carbon dioxide;4-hydroxybutyrate;2-oxoglutarate(2-);citrate(3-);itaconate(2-);magnesium(2+);heme b;manganese(2+);fumarate(2-);succinate(2-);ATP(4-);tetra-mu3-sulfido-tetrairon(2+);GTP(4-);hydrogenphosphate;ADP(3-);coenzyme Q10;Fe2S2 iron-sul…	DIHYDROXYFUMARIC ACID	2.43951e-06
R-MMU-72163	mRNA Splicing - Major Pathway	DHX8;DHX35;4930595M18RIK;RBM25;MFAP1A;MFAP1B;DDX23;SRSF11;DHX16;ALYREF;POLR2J;EFTUD2;DHX15;SRSF5;PNN;HNRNPH1;LSM2;SAP18;DHX9;HNRNPA2B1;POLR2A;PTBP1;U2AF2;SNRPB;HNRNPA1;FUS;SNRPA1;PCBP1;POLR2I;POLR2F;MAGOH;HNRNPK;SNRPE;SNRPF;SNRPG;LSM3;LSM6;SNRPD1;SNRPD2;SNRPD3;LSM5;POLR2G;POLR2L;YBX1;TRA2B;HSPA8;CRNKL1;SNRPN;HNRNPH2;PHF5A;TXNL4A;SRSF3;POLR2C;GTF2F1;USP39;CWC27;WDR70;PUF60;SF3B2;SMU1;UPF3B;NCBP1;P…	RCAN3;PTN;XANTHINE;RECQL;HYPOXANTHINE;RNF187;RCL1;MPND;GSPT2;TBC1D25;PRICKLE1;CHRAC1;LATS1;FNIP2;PATZ1;HDDC3;RAMAC;ORC5;NOL10	4.93522098711e-05;1.0453255186139017e-12;2.341455578774544e-06;4.158436900898326e-09;2.12582833029e-05;2.92617247542e-05;1.85405503986e-05;4.514673397124454e-08;2.472689220423833e-10;6.05547083367e-05;6.385282444468047e-08;5.24922872456e-05;1.0221035760572729e-07;8.933827199974666e-07;4.0755213883001766e-08;9.429858461671624e-09;3.2178012493691485e-06;8.379509533702366e-09;4.79428449433e-05
R-MMU-72649	Translation initiation complex formation	EIF3D;EIF4A2;RPS16;RPSA;EIF3A;RPS2;PABPC1;EIF3E;EIF4A1;RPS20;RPS7;RPS8;RPS15A;RPS14;RPS23;RPS18;RPS29;RPS11;RPS13;RPS4X;RPS6;RPS15;RPS24;RPS25;RPS26;RPS28;RPS3;RPS27A;EIF4E;RPS17;RPS12;RPS10;RPS3A;RPS5;EIF3J1;EIF3J2;EIF4G1;RPS9;RPS27;EIF2S1;RPS27L;EIF4B;EIF1AX;EIF3B;EIF3L;EIF3C;EIF3H;EIF3M;EIF2S2;RPS21;RPS19;EIF3K;EIF3F;EIF3I;EIF4H;EIF2S3X;EIF3G;alpha-aminoacyl-tRNA;GTP(4-)	DHX34;KRTAP4-1;TMEM41B;SLC1A1;KRT87;TMUB2;LONRF1	5.963869394498868e-06;1.17941373825e-05;9.182002941604096e-07;3.964125229538765e-07;1.16449812372e-05;3.4075757394682106e-06;3.840069661114081e-06
R-MMU-72689	Formation of a pool of free 40S subunits	GM6525;RPL36A-PS1;RPL3L;RPL21;RPL35A;EIF3D;RPL7A;RPL27A;RPS16;RPL7;RPSA;RPLP0;RPL13A;EIF3A;RPS2;RPL3;RPL12;RPL18;RPL28;RPL6;RPL29;RPLP1;RPL5;RPL13;RPL36;RPL9;RPL10A;EIF3E;RPS20;RPL26;RPL27;RPL37A;RPS7;RPS8;RPS15A;RPS14;RPS23;RPS18;RPS29;RPS11;RPS13;RPS4X;RPL18A;RPL23A;RPS6;RPL23;RPS15;RPS24;RPS25;RPS26;RPS28;RPL30;RPL39;RPL31;RPS3;RPL32;RPL8;RPS27A;UBA52;RPS17;RPS12;RPS10;RPL22;RPL36A;RPL19;RPL10…	SREBF1;IDI1;ZNF428;PCDH9;AIMP2;TECPR2;SENP2;TMUB2;AIMP1;CADM4;CYP4F37;RACK1;SLC1A1;DHX34;STX1A;DARS1;PLP1;KRTAP4-1;KCNB2;KRT87;GSK3B;TMEM41B;PTP4A2;METAP1;KCNA6;LONRF1;PMVK;QUINIC.ACID;SLC47A1;BLZF1;DGAT2	1.3248965993623383e-06;2.202902438456789e-07;5.026542680930651e-07;5.93519478437e-05;1.55380742747e-05;1.4833794829409434e-06;2.109681100477842e-07;2.6386571521237502e-14;5.275983661748764e-06;5.31226448289e-05;4.555672138793841e-08;3.5787360774e-05;8.20490583138154e-13;0.000171001420701;3.99941488051e-05;8.210032193774689e-07;5.13793433835e-05;1.2564589514218909e-08;1.01070033205e-05;1.564887478…
R-MMU-72695	Formation of the ternary complex, and subsequently, the 43S complex	EIF3D;RPS16;RPSA;EIF3A;RPS2;EIF3E;RPS20;RPS7;RPS8;RPS15A;RPS14;RPS23;RPS18;RPS29;RPS11;RPS13;RPS4X;RPS6;RPS15;RPS24;RPS25;RPS26;RPS28;RPS3;RPS27A;RPS17;RPS12;RPS10;RPS3A;RPS5;EIF3J1;EIF3J2;RPS9;RPS27;EIF2S1;RPS27L;EIF1AX;EIF3B;EIF3L;EIF3C;EIF3H;EIF3M;EIF2S2;RPS21;RPS19;EIF3K;EIF3F;EIF3I;EIF2S3X;EIF3G;alpha-aminoacyl-tRNA;GTP(4-)	DHX34;SLC1A1;KRTAP4-1;TMEM41B;LONRF1;TMUB2	2.03408044616e-05;3.023462164811561e-07;1.5503733171e-05;3.080829252835779e-06;1.6709840961593507e-06;6.796228181436208e-07
R-MMU-72702	Ribosomal scanning and start codon recognition	EIF3D;EIF4A2;RPS16;RPSA;EIF3A;RPS2;EIF5;EIF3E;EIF4A1;RPS20;RPS7;RPS8;RPS15A;RPS14;RPS23;RPS18;RPS29;RPS11;RPS13;RPS4X;RPS6;RPS15;RPS24;RPS25;RPS26;RPS28;RPS3;RPS27A;EIF4E;RPS17;RPS12;RPS10;RPS3A;RPS5;EIF3J1;EIF3J2;EIF4G1;RPS9;RPS27;EIF2S1;RPS27L;EIF4B;EIF1AX;EIF3B;EIF3L;EIF3C;EIF3H;EIF3M;EIF2S2;RPS21;RPS19;EIF3K;EIF3F;EIF3I;EIF4H;EIF2S3X;EIF3G;alpha-aminoacyl-tRNA;ATP(4-);protein;GTP(4-);hydrogen…	DHX34;KCNB2;KRTAP4-1;TMEM41B;SLC1A1;KRT87;TMUB2;LONRF1	6.678031728608442e-06;2.31764248826e-05;1.2957232462e-05;1.053962820999706e-06;4.458670428797807e-07;9.481955712126263e-07;1.5249954679872944e-06;4.324111510958212e-06
R-MMU-72706	GTP hydrolysis and joining of the 60S ribosomal subunit	GM6525;RPL36A-PS1;RPL3L;RPL21;RPL35A;EIF3D;EIF4A2;RPL7A;RPL27A;RPS16;RPL7;RPSA;RPLP0;RPL13A;EIF3A;RPS2;RPL3;RPL12;RPL18;RPL28;RPL6;RPL29;RPLP1;RPL5;RPL13;RPL36;RPL9;RPL10A;EIF5;EIF3E;EIF4A1;RPS20;RPL26;RPL27;RPL37A;RPS7;RPS8;RPS15A;RPS14;RPS23;RPS18;RPS29;RPS11;RPS13;RPS4X;RPL18A;RPL23A;RPS6;RPL23;RPS15;RPS24;RPS25;RPS26;RPS28;RPL30;RPL39;RPL31;RPS3;RPL32;RPL8;RPS27A;UBA52;EIF4E;RPS17;RPS12;RPS10…	ZNF428;PMVK;RACK1;LONRF1;DGAT2;METAP1;DARS1;IDI1;AIMP2;CYP4F37;TMEM41B;KRT87;QUINIC.ACID;TMUB2;SLC1A1;PTPRU;PCDH9;GSK3B;SREBF1;SENP2;AACS;SLC47A1;ASB3;TECPR2;AIMP1;KCNB2;CADM4;KRTAP4-1;DHX34;KCNA6	1.8504350765892213e-07;9.239626824854789e-06;0.0001035428684157;1.4422624079080245e-12;0.0001313166358503;9.37420371156e-05;9.867177030596872e-07;7.301153602563212e-08;2.43369175722e-05;9.171478338451328e-07;6.881882010459885e-12;2.242623548404423e-08;6.8491577166e-05;7.856315072904583e-15;8.28193268376994e-14;0.0001103407526872;1.78590800889e-05;4.456815062939549e-07;6.495903988405571e-07;1.2477…
R-MMU-73614	Pyrimidine salvage	TK1;DCK;UCK1;UPP1;CDA;UPP2;UCKL1;TYMP;UCK2;PUDP;TK2;water;2'-deoxycytidine;2'-deoxyuridine;uridine;cytidine;uracil;thymidine;pseudouridine;thymine;pseudouridine 5'-phosphate;magnesium(2+);dUMP(2-);ammonium;zinc(2+);ATP(4-);hydrogenphosphate;ADP(3-);2'-deoxycytosine 5'-monophosphate(2-);alpha-D-ribose 1-phosphate(2-);uridine 5'-monophosphate(2-);2-deoxy-D-ribofuranose 1-phosphate(2-);cytidine 5'-m…	PALMITIC ACID;SALICYLIC.ACID;STEARIC ACID;D-TREHALOSE.DIHYDRATE;SALICYLAMIDE;KRT85;TSKU;HEPTADECANOIC ACID	3.58271678139e-05;4.43533853812e-05;1.7474175327212215e-06;3.8719882332950905e-06;4.640967579529034e-06;3.50691305961e-05;1.3198227711325469e-06;4.15549482817e-05
R-MMU-73621	Pyrimidine catabolism	NT5C1A;UPP1;NT5E;UPP2;DPYD;UPB1;NT5M;TYMP;NT5C3A;DPYS;NT5C;N-carbamoyl-beta-alaninate;water;hydron;2'-deoxycytidine;5,6-dihydrouracil;2'-deoxyuridine;carbon dioxide;uridine;cytidine;uracil;2'-deoxyuridine 3'-monophosphate(2-);thymidine;thymine;magnesium(2+);dUMP(2-);5,6-dihydrothymine;ammonium;zinc(2+);iron-sulfur cluster;hydrogenphosphate;ADP(3-);2'-deoxycytosine 5'-monophosphate(2-);FAD(3-);alp…	GUANINE;D-TREHALOSE.DIHYDRATE;KRT33A;SALICYLAMIDE;STEARIC ACID;MALTOSE	1.16797319044e-05;1.2633907128909823e-06;2.35723192195e-05;2.3368087283122228e-08;6.3171052415657866e-06;1.90474142375e-05
R-MMU-74259	Purine catabolism	NT5C1A;PNP;XDH;NT5C2;NT5E;DNPH1;NT5C1B;ITPA;PNP2;NT5C;GDA;water;hydron;dioxygen;guanine;hydrogen peroxide;adenosine;guanosine;2'-deoxyguanosine;2'-deoxyadenosine;hypoxanthine;inosine;9H-xanthine;7,9-dihydro-1H-purine-2,6,8(3H)-trione;magnesium(2+);ammonium;2'-deoxyinosine;zinc(2+);iron-sulfur cluster;diphosphate(3-);hydrogenphosphate;molybdopterin;adenosine 5'-monophosphate(2-);ADP(3-);5'-xanthyl…	RIBOSE-5-PHOSPHATE;LINOLEIC ACID;LINOLENIC ACID	1.21295465607e-05;5.4755715433463634e-08;8.179845289925741e-08
R-MMU-75815	Ubiquitin-dependent degradation of Cyclin D	PSMB1;PSMD14;PSMB5;PSMA3;PSMC3;UBB;UBC;PSMD3;CCND1;PSMD7;CDK4;PSMC2;PSMA2;PSMC4;PSMC1;PSMC5;PSMC6;RPS27A;UBA52;PSMB7;PSMB4;PSMD1;PSMB6;PSMD11;PSMD2;PSMD6;PSMD8;PSMD12;ADRM1;PSMA6;PSMA4;PSMB3;PSMB2;PSMA1;PSMD13;PSMA7;PSMA5	CEP68;FDFT1;TARBP1;SERPINA6;SORL1;ASH1L;ING4;GLYCERATE;DPH2;TKFC;SVS2;GNG10;KRTAP7-1;3-(2-HYDROXYPHENYL)PROPIONIC ACID;3.CARBOXYPROPYL.TRIMETHYLAMMONIUM.CHLORIDE;TECPR2;SBK1	1.12327263232e-05;6.06683507057e-05;8.933949731446833e-08;3.0361822177e-05;7.117521933315434e-06;2.90689489073e-05;1.4281523852342526e-06;5.59405450899e-05;1.8488343341286408e-06;4.165618596457271e-07;7.424196716196874e-12;3.228928356010935e-11;2.2866129491108984e-08;1.1713719269434495e-09;4.2680897281210366e-08;1.11906073854e-05;1.39965911035e-05
R-MMU-76009	Platelet Aggregation (Plug Formation)	GP5;GP1BA;GP9;COL1A1;F2;GP1BB;COL1A2;VWF;calcium(2+)	SLFN14;TCAF2;GYPA	2.42758145691e-05;1.4738680114585907e-06;2.65053825794e-05
R-MMU-804914	Transport of fatty acids	SLC27A6;APOD;SLC27A1;LCN12;SLC27A4;LCN9;oleic acid;linoleic acid;lipid;decanoate;icosanoic acid;tetracosanoic acid;tetradecanoic acid;dodecanoic acid;hexadecanoate;magnesium distearate	STEARIC ACID;PIMELIC.ACID;SUBERIC ACID;LINOLENIC ACID;HEPTADECANOIC ACID	1.6597166666797368e-06;1.3207681805146406e-06;1.657274528214522e-07;4.640048672938467e-08;9.739693070289393e-06
R-MMU-83936	Transport of nucleosides and free purine and pyrimidine bases across the plasma membrane	SLC28A1;SLC28A2;SLC25A4;SLC25A5;SLC29A2;SLC29A4;SLC29A3;ARL2;ARL2BP;SLC28A3;SLC29A1;cytosine;guanine;adenosine;uridine;adenine;guanosine;2'-deoxyadenosine;hypoxanthine;cytidine;uracil;inosine;thymidine;thymine;sodium(1+);ATP(4-);serotonin(1+);GTP(4-);ADP(3-);dopaminium(1+);(R)-adrenaline(1+);(R)-noradrenaline(1+)	RIBOSE-5-PHOSPHATE;SALICYLAMIDE	5.054350587097047e-07;1.4880720047296698e-08
R-MMU-8852276	The role of GTSE1 in G2/M progression after G2 checkpoint	TUBB1;PSMB1;FKBPL;PSMD14;PSMB5;PSMA3;PSMC3;TP53;TUBA1B;TUBA3A; TUBA3B;HSP90AA1;UBB;UBC;CDK1;HSP90AB1;PSMD3;CCNB1;PSMD7;CCNB2;CDKN1A;PSMC2;PSMA2;PSMC4;PSMC1;PSMC5;PSMC6;RPS27A;UBA52;TUBA4A;TUBA1A;TUBB4B;TUBA1C;PSMB7;PSMB4;PLK1;PSMD1;TUBAL3;PSMB6;MAPRE1;TUBB2A;PSMD11;GTSE1;PSMD2;TUBB6;PSMD6;TUBB2B;PSMD8;TUBB4A;PSMD12;TUBB3;TUBA8;ADRM1;PSMA6;PSMA4;PSMB3;PSMB2;PSMA1;PSMD13;PSMA7;PSMA5;ATP(4-);GTP(4-)…	SERPINA6;3-(2-HYDROXYPHENYL)PROPIONIC ACID;KRTAP6-5;SVS2;TNFAIP1;DULCITOL.MANNITOL.SORBITOL;GNG10;TARBP1;KRTAP7-1;GLYCERATE;ING4;TKFC;DPH2;CENPF;SEMA3F;3.CARBOXYPROPYL.TRIMETHYLAMMONIUM.CHLORIDE;CEP68	9.17194409416e-05;1.668045527577121e-07;5.59776912178e-05;3.863725456731191e-09;2.97931990138e-05;3.0930627744e-05;7.08785548752792e-10;3.3394541751471142e-06;6.06302925437945e-08;6.07320776786e-05;1.78494686671e-05;1.4828142213973248e-07;2.30654843701e-05;5.83650746686e-05;4.03152211669e-05;3.73791100392855e-07;2.79507028152e-05
R-MMU-8854050	FBXL7 down-regulates AURKA during mitotic entry and in early mitosis	FBXL18;PSMB1;PSMD14;PSMB5;PSMA3;PSMC3;UBB;UBC;PSMD3;PSMD7;PSMC2;PSMA2;PSMC4;PSMC1;PSMC5;PSMC6;RBX1;RPS27A;UBA52;PSMB7;AURKA;PSMB4;PSMD1;FBXL7;PSMB6;PSMD11;PSMD2;PSMD6;PSMD8;PSMD12;ADRM1;PSMA6;PSMA4;PSMB3;PSMB2;PSMA1;SKP1;CUL1;PSMD13;PSMA7;PSMA5	ASH1L;TECPR2;GLYCERATE;3-(2-HYDROXYPHENYL)PROPIONIC ACID;TARBP1;FDFT1;DULCITOL.MANNITOL.SORBITOL;KRTAP7-1;CEP68;DPH2;SBK1;3.CARBOXYPROPYL.TRIMETHYLAMMONIUM.CHLORIDE;SVS2;ADI1;TKFC;ING4;SERPINA6;SORL1;GNG10	5.31943180165e-05;2.7075209437172097e-06;0.0001130671015161;1.3662811821005189e-08;1.96352222445507e-07;2.07101344197e-05;0.0001040024702866;4.023680032894574e-08;5.86082556012e-05;9.811572289604118e-07;7.80772925605e-05;3.3181863969930453e-07;1.0363522096288312e-10;4.59662198319e-05;9.281329840662474e-07;7.483230561683425e-07;5.2481501533e-05;1.18200044324e-05;8.426907794584767e-11
R-MMU-8874081	MET activates PTK2 signaling	COL5A1;SRC;COL3A1;ITGB1;COL1A1;FN1;MET;COL2A1;PTK2;LAMA4;COL1A2;HGF;COL5A2;COL11A1;ITGA2;ITGA3;COL11A2;MEGF6;COL5A3;ATP(4-);ADP(3-)	COL4A3;KRT84	4.699492391813823e-06;1.218689752249389e-07
R-MMU-8939236	RUNX1 regulates transcription of genes involved in differentiation of HSCs	PSMB1;GATA2;PSMD14;PSMB5;PSMA3;PSMC3;ABL1;UBB;UBC;PSMD3;TCF3;GATA1;TAL1;GATA3;LMO2;PSMD7;PSMC2;YAP1;PSMA2;MNAT1;PSMC4;KMT2A;PSMC1;PSMC5;PSMC6;RPS27A;UBA52;PSMB7;LDB1;PSMB4;CDK7;RUNX1;CBFB;PSMD1;PSMB6;TCF12;CCNH;PSMD11;ITCH;PSMD2;LMO1;PSMD6;PSMD8;PSMD12;TP73;ADRM1;PSMA6;PSMA4;PSMB3;PSMB2;PSMA1;PSMD13;PSMA7;PSMA5;ATP(4-);ADP(3-)	TARBP1;GNG10;KRTAP7-1;ING4;ASH1L;TKFC;3.CARBOXYPROPYL.TRIMETHYLAMMONIUM.CHLORIDE;SVS2;3-(2-HYDROXYPHENYL)PROPIONIC ACID	8.026578130948783e-06;2.166829187365619e-09;2.179263013852921e-08;1.87030665914e-05;2.27292247717e-05;2.144653946620346e-06;5.76454183741856e-06;1.0298821154817382e-09;2.840007949229692e-07
R-MMU-8939902	Regulation of RUNX2 expression and activity	PSMB1;PSMD14;PSMB5;PSMA3;PSMC3;UBB;UBC;PSMD3;PSMD7;PSMC2;PSMA2;PSMC4;PSMC1;PSMC5;PSMC6;RBX1;RPS27A;UBA52;PSMB7;PSMB4;RUNX2;PSMD1;PSMB6;PSMD11;PSMD2;PSMD6;PSMD8;PSMD12;ADRM1;PSMA6;PSMA4;PSMB3;PSMB2;PSMA1;SKP1;CUL1;STUB1;PSMD13;SKP2;PSMA7;PSMA5	SORL1;3-(2-HYDROXYPHENYL)PROPIONIC ACID;DPH2;FDFT1;TKFC;ING4;GNG10;SBK1;TECPR2;KRTAP7-1;3.CARBOXYPROPYL.TRIMETHYLAMMONIUM.CHLORIDE;SERPINA6;TARBP1;SVS2;CEP68;ASH1L	1.30653480942e-05;1.5472811283762008e-08;1.1211903433598054e-06;5.85397683732e-05;1.0866118792810946e-06;3.069520576608381e-06;1.0187050769028519e-10;8.64948815418e-05;3.144403748442234e-06;4.5004282725108286e-08;3.899911491050201e-07;5.84508760084e-05;2.293329417518409e-07;1.2150833585176923e-10;6.75144566161e-05;5.99008686637e-05
R-MMU-8941858	Regulation of RUNX3 expression and activity	SMURF2;EP300;PSMB1;PSMD14;PSMB5;PSMA3;PSMC3;TGFB1;SRC;UBB;UBC;PSMD3;MDM2;PSMD7;PSMC2;PSMA2;PSMC4;PSMC1;PSMC5;PSMC6;RPS27A;UBA52;PSMB7;PSMB4;CBFB;PSMD1;PSMB6;RUNX3;PSMD11;PSMD2;PSMD6;SMURF1;PSMD8;PSMD12;ADRM1;PSMA6;PSMA4;PSMB3;PSMB2;PSMA1;PSMD13;PSMA7;PSMA5;ATP(4-);ADP(3-)	SVS2;ING4;3-(2-HYDROXYPHENYL)PROPIONIC ACID;TARBP1;APOC2;SERPINA6;3.CARBOXYPROPYL.TRIMETHYLAMMONIUM.CHLORIDE;TKFC;SORL1;KRTAP7-1;KRTAP6-5;SEMA3F;TNFAIP1;GNG10;TECPR2;ASH1L;DPH2	4.1677569283557376e-10;2.406259785882226e-06;4.0561667485625984e-08;2.421539548740001e-06;6.43717025073e-05;1.47063958418e-05;1.3959244847531736e-07;1.256111971347619e-06;2.82872921477e-05;1.810928666746725e-08;9.65744287213e-05;9.2609315541e-05;8.47049670245e-05;4.4114332282249503e-10;6.98364768935e-05;5.57004841825e-05;3.1314636683400087e-06
R-MMU-8948216	Collagen chain trimerization	COL9A3;COL6A5;COL4A6;COL6A3;COL22A1;COL15A1;COL5A1;COL4A1;COL3A1;COL4A2;COL1A1;COL8A2;COL2A1;COL18A1;COL8A1;COL1A2;COL6A2;COL6A1;COL10A1;COL9A1;COL17A1;COL9A2;COL19A1;COL28A1;COL5A2;COL12A1;COL11A1;COL7A1;COL4A5;COL11A2;COL14A1;COL16A1;COL6A6;COL23A1;COL26A1;COL20A1;COL25A1;COL5A3;COL4A4;COL4A3;COL13A1	BICC1;TAGLN;CRMP1;KRT81;FRK;KRT75;KRTAP4-9;MNS1;ADAM23;KRT36;PER3;KRT85;KRT31;ATP1A3;DPYSL5;SCGB1A1;VWA1;LAMA3;PHF24;KRT1;EMILIN2;KRT86;KRT33A;MFAP5;KRTAP3-2;KRTAP19-3;KRT84	2.70442299254e-05;0.0001656244246951;0.0001608040299626;9.786299012298251e-06;4.40888233757e-05;1.297682249433699e-06;2.356161198321382e-06;2.540023260845077e-07;0.0001323110185551;3.536495285220985e-07;2.9873098023729308e-06;1.39805880112e-05;1.3056174620360127e-06;4.12906759171e-05;4.65809404128e-05;4.2299881286488003e-07;0.000126572208223;0.000171470312974;3.542240405436766e-07;4.13592341022e-…
R-MMU-8948751	Regulation of PTEN stability and activity	OTUD3;PTEN;PSMB1;PSMD14;CSNK2A2;PSMB5;PSMA3;PSMC3;UBB;UBC;PSMD3;PSMD7;AKT1;PSMC2;NEDD4;PSMA2;PSMC4;PSMC1;PSMC5;PSMC6;RPS27A;UBA52;CSNK2B;PSMB7;PSMB4;PREX2;PSMD1;TNKS2;USP13;PSMB6;CSNK2A1;AKT2;XIAP;TRIM27;TNKS;PSMD11;PSMD2;FRK;PSMD6;PSMD8;RNF146;PSMD12;WWP2;ADRM1;PSMA6;MKRN1;PSMA4;PSMB3;PSMB2;PSMA1;AKT3;STUB1;PSMD13;PSMA7;PSMA5;water;nicotinamide;ATP(4-);ADP(3-);NAD(1-)	TKFC;KRTAP7-1;GNG10;SVS2;3-(2-HYDROXYPHENYL)PROPIONIC ACID;3.CARBOXYPROPYL.TRIMETHYLAMMONIUM.CHLORIDE;TARBP1	6.263314862771518e-06;1.9722026502368465e-07;1.909736574789518e-07;4.033276827586752e-09;2.3297460880271248e-06;2.0975535401250645e-06;1.43863101354e-05
R-MMU-8957275	Post-translational protein phosphorylation	APOL8;APOL7B;APOL7A;APOL11B;FGA;APOL11A;APOB;APOL10B;HRC;PRKCSH;ADAM10;MATN3;CALU;DMP1;AMBN;ENAM;STC2;MEN1;F5;C3;C4B;AFP;CSF1;ALB;HSP90B1;APOE;IL6;P4HB;APOA2;SPP1;FN1;APP;TIMP1;CDH2;CHGB;LGALS1;CCN1;BMP4;CST3;MFGE8;PENK;SERPINA1B;AHSG;SERPINC1;PROC;SDC2;SCG3;IGFBP1;IGFBP3;IGFBP4;SERPIND1;WFS1;AMELX;SPARCL1;APOA1;SERPINA1C;NUCB1;SCG2;RCN1;APLP2;IGFBP5;VGF;APOL7E;FAM20C;CP;MSLN;FBN1;IGFBP7;GAS6;KTN…	APOC2;IGKV4-70;C5;SERPINA6;SERPINB2;CES1B;GYPA;P01647;CEP95;CMAH;HEPTADECANOIC ACID;SLFN14;F11;PRSS2;HGD;P06336;P01728;LIFR;CFHR1;APOD;HEBP2;SERPINA1E;SERPINA3G	1.92769570994e-05;1.69542101194e-05;7.78401236986613e-08;2.54033704498e-05;9.994627575789014e-06;1.1695285404117729e-07;8.05821924287e-05;4.71014277743e-05;1.2056880313803746e-06;2.15216861323e-05;5.461313945054877e-06;8.115985292589764e-08;0.0001175857283365;7.760610866442184e-10;0.0001137277367189;6.615145578092782e-06;3.8065611461281374e-06;5.3174514594e-05;1.18521108616e-05;4.441313168931792e…
R-MMU-8963684	Tyrosine catabolism	HGD;FAH;HPD;TAT;GSTZ1;acetoacetate;water;hydron;dioxygen;homogentisate;carbon dioxide;2-oxoglutarate(2-);4-maleylacetoacetate;4-fumarylacetoacetate(2-);magnesium(2+);iron(2+);calcium(2+);fumarate(2-);L-glutamate(1-);3-(4-hydroxyphenyl)pyruvate;L-ascorbate;glutathionate(1-);L-tyrosine zwitterion	N-ACETYL-L-PHENYLALANINE	3.0703e-06
R-MMU-8963888	Chylomicron assembly	APOB;MTTP;APOA4;APOE;P4HB;APOA2;APOC3;APOA1;APOC2;SAR1B;cholesterol;phospholipid;cholesteryl ester;triglyceride	HGD;GYPA;MZT1;APOD;EPB42;MBL2;GP9;LIPC;SLC4A1;SERPINA6;SLFN14	4.97938183087e-05;4.31341347888e-05;5.72725583547e-05;3.3220283262e-05;4.86074342344e-05;8.67717714596e-05;5.12628541677e-05;4.61413227223e-05;6.75051732689e-05;4.2693129393374853e-07;3.7296873917e-05
R-MMU-8963901	Chylomicron remodeling	APOB;APOA4;APOE;APOA2;LPL;APOC3;APOA1;APOC2;APOA5;GPIHBP1;long-chain fatty acid;cholesterol;phospholipid;cholesteryl ester;triglyceride;diglyceride;heparan sulfate proteoglycan	GYPA	5.37661e-06
R-MMU-9020702	Interleukin-1 signaling	PSMB1;PSMD14;PSMB5;PSMA3;IKBKB;IKBKG;PSMC3;IL1A;UBB;UBC;IL1B;IL1R1;PSMD3;MYD88;IL1RN;NFKB1;PSMD7;IL1R2;PSMC2;PSMA2;PSMC4;UBE2N;PSMC1;PSMC5;PSMC6;RBX1;RPS27A;UBA52;PSMB7;TRAF6;MAP2K6;PSMB4;RELA;PSMD1;TAB3;CHUK;PSMB6;MAP3K3;IL1RAP;MAP3K7;IRAK1;SQSTM1;PSMD11;PELI2;PELI3;PELI1;TAB1;IRAK2;IRAK3;IRAK4;PSMD2;PSMD6;TAB2;PSMD8;UBE2V1;PSMD12;ADRM1;PSMA6;TOLLIP;PSMA4;PSMB3;PSMB2;PSMA1;SKP1;CUL1;PSMD13;NFKBI…	KRTAP7-1;3.CARBOXYPROPYL.TRIMETHYLAMMONIUM.CHLORIDE;SVS2;GNG10;ING4;3-(2-HYDROXYPHENYL)PROPIONIC ACID	7.59159560379569e-06;2.14788651229e-05;3.1714239890325175e-07;1.5302411731000148e-06;1.42461276312e-05;5.509112391222131e-06
R-MMU-9755511	KEAP1-NFE2L2 pathway	PSMB1;PSMD14;PSMB5;PSMA3;PSMC3;UBB;UBC;PSMD3;PSMD7;AKT1;PSMC2;PSMA2;PSMC4;SESN1;SESN2;NPLOC4;PSMC1;PSMC5;PSMC6;RBX1;RPS27A;UBA52;PSMB7;UFD1;PSMB4;VCP;PSMD1;PSMB6;NFE2L2;AKT2;PRKCI;TRIM21;SQSTM1;UBXN7;PSMD11;MUL1;PSMD2;PSMD6;MAP1LC3B;PSMD8;PSMD12;ADRM1;CUL3;PSMA6;PSMA4;PSMB3;PSMB2;PSMA1;AKT3;PSMD13;PSMA7;PSMA5;KEAP1;reactive oxygen species;ATP(4-);ADP(3-);sulforaphane	KRTAP7-1;TKFC;3-(2-HYDROXYPHENYL)PROPIONIC ACID;SVS2;GNG10;SORL1;3.CARBOXYPROPYL.TRIMETHYLAMMONIUM.CHLORIDE;TARBP1	1.6917008078438194e-07;1.951304006515708e-06;4.760572942569074e-07;7.11207775737515e-10;1.0163487073025948e-09;6.123782713667819e-06;1.6801989572030007e-06;1.557044595672749e-06
R-MMU-975956	Nonsense Mediated Decay (NMD) independent of the Exon Junction Complex (EJC)	GM6525;RPL36A-PS1;RPL3L;RPL21;RPL35A;RPL7A;RPL27A;RPS16;RPL7;RPSA;RPLP0;RPL13A;RPS2;RPL3;PABPC1;RPL12;RPL18;RPL28;RPL6;RPL29;RPLP1;RPL5;RPL13;RPL36;RPL9;RPL10A;RPS20;RPL26;RPL27;RPL37A;RPS7;RPS8;RPS15A;RPS14;RPS23;RPS18;RPS29;RPS11;RPS13;RPS4X;RPL18A;RPL23A;RPS6;RPL23;RPS15;RPS24;RPS25;RPS26;RPS28;RPL30;RPL39;RPL31;RPS3;RPL32;RPL8;RPS27A;UBA52;RPS17;RPS12;RPS10;RPL22;RPL36A;RPL19;RPL10L;RPS3A;RPS…	LONRF1;KRTAP4-1;ZNF428;PMVK;RASSF3;SREBF1;KCNA6;GSK3B;DGAT2;SLC1A1;SENP2;IDI1;AIMP1;CYP4F37;BLZF1;DARS1;KRT87;TECPR2;TMEM41B;PLP1;TMUB2;RACK1;STX1A	7.225881148916556e-10;4.4215347615343465e-07;2.151250961464223e-07;5.30136430064e-05;7.21956432392e-05;1.90855125622e-05;7.79221467451814e-06;1.25411594212e-05;3.0751717983e-05;7.525232436941988e-11;1.6497960650379769e-07;1.5605946825039312e-06;5.540878651777112e-06;1.8832588343066282e-08;4.75067380396e-05;5.287357443510933e-06;9.11317234602e-05;5.58483838887226e-06;1.2717822814028164e-09;2.64306…
R-MMU-975957	Nonsense Mediated Decay (NMD) enhanced by the Exon Junction Complex (EJC)	GM6525;RPL36A-PS1;UPF2;RPL3L;RPL21;RPL35A;RPL7A;RPL27A;RPS16;RPL7;RPSA;RPLP0;RPL13A;RPS2;RPL3;PABPC1;RPL12;RPL18;RPL28;RPL6;RPL29;RPLP1;RPL5;RPL13;RPL36;RPL9;RPL10A;RPS20;RPL26;MAGOH;RPL27;SMG6;RPL37A;RPS7;RPS8;RPS15A;RPS14;RPS23;RPS18;RPS29;RPS11;RPS13;RPS4X;RPL18A;RPL23A;RPS6;RPL23;RPS15;RPS24;RPS25;RPS26;RPS28;RPL30;RPL39;RPL31;RPS3;RPL32;RPL8;RPS27A;UBA52;RPS17;RPS12;RPS10;PPP2CA;RPL22;RPL36A…	SENP2;ZNF428;TMUB2;CYP4F37;KRTAP4-1;TMEM41B;LONRF1;SLC1A1	3.862215503204058e-06;2.86477517364e-05;8.483317836900067e-10;2.032988531115501e-06;1.23704883194e-05;3.449235690502512e-07;2.0127630474319036e-08;8.4342228722507e-08
R-MMU-9762114	GSK3B and BTRC:CUL1-mediated-degradation of NFE2L2	PSMB1;PSMD14;PSMB5;PSMA3;PSMC3;UBB;UBC;PSMD3;PSMD7;PSMC2;PSMA2;PSMC4;PSMC1;PSMC5;PSMC6;RBX1;RPS27A;UBA52;PSMB7;PSMB4;PSMD1;PSMB6;NFE2L2;PSMD11;PSMD2;PSMD6;PSMD8;PSMD12;ADRM1;PSMA6;PSMA4;PSMB3;PSMB2;PSMA1;SKP1;CUL1;GSK3B;PSMD13;PSMA7;PSMA5;ATP(4-);ADP(3-)	FBXO6;3-(2-HYDROXYPHENYL)PROPIONIC ACID;GNG10;3.CARBOXYPROPYL.TRIMETHYLAMMONIUM.CHLORIDE;KCNB2;GLYCERATE;SBK1;TNFAIP1;FDFT1;DPH2;TKFC;SEMA3F;SORL1;TECPR2;TMUB2;TARBP1;ASH1L;ING4;ADI1;KRTAP7-1;CEP68;SERPINA6;SVS2;DULCITOL.MANNITOL.SORBITOL	0.0001203887651946;2.3646789887602486e-09;8.831332265852246e-11;3.45339576388269e-07;0.0001334946124098;5.00809786727e-05;2.52063816358e-05;9.22702908474e-05;2.14951980813e-05;3.598811016930368e-06;3.104832826770204e-07;9.48931544292e-05;1.21163011238e-05;2.8095556545440586e-06;0.0001093967010168;2.0403541617279574e-07;5.47796271108e-05;2.050772776567512e-07;4.68091290428e-05;6.510242007799253e-0…
R-MMU-977606	Regulation of Complement cascade	GM20730;IGKV17-121;IGKV2-109;IGKV1-99;IGKV18-36;IGKV1-35;IGHV5-2;IGHV5-4;IGHV5-6;IGHV5-9;IGHV5-12;IGHV5-9-1;IGHV5-15;IGHV5-16;IGHV5-17;IGHV7-3;IGHV7-2;IGHV16-1;IGHV3-3;IGHV7-4;IGHV3-1;IGHV3-8;IGHV12-3;IGHV6-3;IGHV6-6;IGHV8-6;IGHV8-9;IGHV8-11;IGHV8-12;IGHV8-13;IGHV8-4;IGHV13-2;IGHV8-2;IGHV5-12-4;IGHV6-7;IGHV3-4;IGHV8-8;IGHV8-5;IGKV2-137;IGKV1-135;IGKV1-133;IGKV1-132;IGKV1-110;IGKV16-104;IGKV20-101…	TRAF3;IL18BP;SPHK1;SLC4A1;SERPINB2;LCAT;LCN2;LVRN;HGD;CPA3;CMAH;HRG;FGB;CP;PHYHD1;CAMP;NGP;SLFN14;IGHM;FGA;UROC1;PF4;FXYD1;SERPINA10;P01647;P01823;MMP3;BTNL10;P06336;F11;PROZ;AGT;CASS4;AKR1C19;SERPINA3K;GP1BA;RAB27B;SERPINA3N;RP1L1;PRSS2;SLC14A1;C1SA;CA2;MMRN1;CCL9;RAPGEF4;SELP;RGS18;IL2RG;HEPHL1;MPIG6B;CES2E;ALDH3A1;PRG4;DNAL4;SERPINA6;FGL1;NAPSA;P01741;ORM1;IGKV4-70;ITGB3;CCL8;F7;APOB;SERPINA1E…	1.20954922449e-05;2.39281241439e-05;0.0001792186425785;0.0003515607467823;2.371351051591445e-07;1.297287905827122e-06;0.0009757493970211;2.981362149268304e-06;0.000275279411821;0.0007134343057066;2.0719209849700883e-10;0.0008330412225231;2.6361483763819058e-06;0.0001649460204388;0.0012417728854484;9.148292658928864e-06;2.07145572325e-05;2.41442467241e-05;0.0004034613894579;1.2547692491740388e-06;…
R-MMU-983168	Antigen processing: Ubiquitination & Proteasome degradation	SMURF2;CDC27;RNF19B;UBR4;KLHL41;FBXL16;HERC3;LONRF1;LRR1;RNF217;KLHL3;LMO7;FBXL18;HERC1;RNF213;UBE4A;HERC6;FBXW9;TRIP12;KBTBD7;UBE3A;PSMB1;PSMD14;SOCS1;SOCS3;WSB1;PJA1;PSMB5;LNX1;PSMA3;UBR1;PSMC3;SPSB2;UBB;UBC;PSMD3;PSMD7;VHL;PSMC2;NEDD4;PSMA2;RNF19A;CCNF;UBE2E1;UBE2E3;ANAPC1;PSMC4;BTBD1;UBE2G2;UBE2D3;UBE2D1;UBE2M;UBE2K;UBE2N;SIAH1A;PSMC1;PSMC5;UBE2G1;UBE2H;PSMC6;UBE2D2;ELOB;RBX1;FBXO40;RPS27A;UB…	KRTAP7-1	2.08124e-06
R-MMU-9837999	Mitochondrial protein degradation	ARG2;DLD;HSD17B10;ECH1;ACOT1;CLPP;MTCO1;MTATP6;PRKACA;MDH2;APP;COX5A;COX5B;FECH;GLUD1;PDHA1;HSPA9;TFAM;ECI1;ALDH2;STAR;SLC25A5;DBT;IDH2;HMGCS2;ATP5F1B;HSPD1;ATP5PF;FH;ATP5F1A;SPG7;OGDH;HADH;ACOT5;LDHD;BDH1;MRPS10;PDK1;IARS2;NDUFV3;NADK2;LONP1;TWNK;AFG3L2;ACAT1;ALAS1;NDUFS1;ATP5F1C;NDUFV1;MRPS2;ME2;ACO2;PCCB;ATP5MG;UQCRQ;NDUFA2;SSBP1;SHMT2;ALDH1B1;CS;PDHB;OXCT1;OXSM;IDH3A;ACAD8;SMDT1;MRPL12;ATP5PO…	SLC27A5;TMEM184B;NUDT6;HPN;VIT;SALICYLIC.ACID;HINT3;P3H3;GULO;CSTA;LY6C1;CMBL;D2HGDH;SHISA6;SGCG;B4GALNT4;P2RY2;PPP4R2;SLC25A31;PALMITOLEIC ACID;CLIC6;PTP4A3;GTDC1;STXBP4;SFXN4;MPST	5.71071395364e-05;4.14621059787e-05;3.35931905691e-05;1.84646738905e-05;0.0001417149919399;2.6473966923013533e-06;2.495328540342505e-07;2.3522868547794895e-07;0.0001037985282429;5.52551339915e-05;8.40865522589e-05;1.88990804844e-05;3.025849916722627e-07;0.0001365535903472;4.394764565934869e-06;3.57312816107e-05;4.34244805449e-05;5.2112165009443746e-09;2.585352575324555e-07;6.089380428241208e-06;9…
R-MMU-9864848	Complex IV assembly	COX8C;SMIM20;COQ10A;MTCO1;MTCO2;MT-CO3;SURF1;COX5A;COX7C;COX5B;COX4I1;COX6A2;COX6A1;COX7A2;COX6B1;COX7A1;COX7B;COX17;COQ10B;SCO1;COX7A2L;NDUFA4;COX8A;COX11;COX6B2;COX14;COX15;TMEM177;TIMM21;COX19;COX18;SCO2;COX4I2;COA5;COX6C;CMC1;HIGD2A;RAB5IF;COX16;COA3;COX20;HIGD1A;magnesium(2+);copper cation;cardiolipin;copper(2+);zinc(2+);copper(1+);phosphatidylethanolamine zwitterion;ferroheme a(2-);ferrihem…	THNSL2;P3H3;D2HGDH;SFXN4;KRT2;PTP4A3	1.28857766051e-05;6.288760739553724e-06;4.595481835785342e-06;1.78409552077e-05;7.154525122285502e-07;2.79881566331e-05
R-MMU-9907900	Proteasome assembly	PSMB1;PSMD4;PSMD14;PSMB10;PSMB5;PSMA3;PSMC3;PSMG4;PSMD3;PSMD7;PSMB8;PSMB9;PSMC2;PSMA2;PSMC4;PSME3;PSMC1;PSMC5;PSMC6;PSMB7;PSME1;PSME2;PSMB4;PSMD1;PSMB6;PSMD11;PSMB11;PSMD5;PSMD2;PSMD6;POMP;PSMD9;PSMD8;PSMG3;PSMD12;PSMG2;PSMG1;ADRM1;PSMA6;PSMA4;PSMB3;PSMB2;PSMA1;PSMD13;PSMA7;PSMA5;PSMD10	3.CARBOXYPROPYL.TRIMETHYLAMMONIUM.CHLORIDE;KRTAP7-1;TKFC;ING4;3-(2-HYDROXYPHENYL)PROPIONIC ACID;GNG10;DPH2;SVS2;TARBP1	6.900857986149285e-06;1.0066498013637994e-08;1.85869684456e-05;1.6935285886593348e-06;1.5083214429367961e-07;8.67425119486201e-09;7.008328038785146e-06;7.122127409254995e-10;3.310641646869257e-07

## Sheet: Liver
Table S4b. Accessory proteins and metabolites of Reactome pathways identified in Liver
Reactome ID	Description	Network members	Accessory members	Individual p value
R-MMU-112310	Neurotransmitter release cycle	NAAA;water;oleic acid;anandamide;tetradecanoic acid;dodecanoic acid;arachidonate;ethanolaminium(1+);palmitoyl ethanolamide;oleoyl ethanolamide;hexadecanoate;N-(tetradecanoyl)ethanolamine;N-(dodecanoyl)ethanolamine;N-(octadecanoyl)ethanolamine;magnesium distearate	STEARIC ACID;CHOLIC ACID;AZELAIC.ACID;XYLITOL/ARABITOL/ADONITOL;GLUCONOLACTONE;3.HYDROXYBENZOIC.ACID;RHAMNOSE/FUCOSE/2-DEOXY-D-GLUCOSE;MTA;ADENINE;DECANOYL-L-CARNITINE (C10);D-TREHALOSE.DIHYDRATE;SUBERIC ACID;L-HISTIDINE;MALTOSE;LINOLEIC ACID;MYRISTOYL-CARNITINE;PIMELIC.ACID;DIHYDROURACIL;L-CYSTEINE;3.METHYLADENINE;CIS-4-HYDROXY-D-PROLINE/N-ACETYL-L-ALANINE;SEBACIC.ACID;PROPIONATE;SODIUM GLUCONAT…	6.64423179279e-05;5.62136903966e-05;7.69414205280521e-06;0.0001135355930601;0.0002195270383898;0.0016003176669172;0.002310658529551;0.0001337406122063;0.000643870077676;0.001394428666405;0.0021779623481509;5.03778194594e-05;0.0019612166594962;0.0020177188478113;0.0002345289524304;0.0014427952666118;6.9176382516e-05;0.0023238014868908;4.28962642478e-05;5.054061770423189e-07;0.0001491893931991;1.06…
R-MMU-112311	Neurotransmitter clearance	SLC22A1;SLC22A2;(R)-noradrenaline(1+)	L-GLUTAMIC ACID;DIHYDROBIOPTERIN;N-METHYL-D-ASPARTIC ACID;FBP1;MYH11;NMN	0.0009194028876246;0.0042963725334748;0.0009163822854377;0.0078458686954966;0.0018663484502576;9.36953151946e-05
R-MMU-114608	Platelet degranulation	PCDH7;ITIH4;PHACTR2;BRPF3;MMRN1;LY6G6F;FGA;TEX264;ABCC4;ITGB3;WDR1;VTI1B;F5;EGF;CFD;TGFB1;IGF1;ALDOA;SPARC;ORM2;ALB;SOD1;IGF2;CALM1;FN1;APP;TIMP1;SRGN;LAMP2;TGFB3;PDGFA;TMSB4X;PLG;SERPINA1B;SERPINE1;TLN1;TGFB2;AHSG;PDGFB;THBS1;TIMP3;CD9;CD63;CLEC3B;SCG3;ANXA5;VEGFB;CTSW;ACTN4;LEFTY2;ACTG1;TUBA4A;SELENOP;SERPING1;VEGFD;VEGFC;APOA1;VEGFA;SERPINA1C;SELP;APOH;F8;APLP2;CLU;LGALS3BP;HGF;PECAM1;PROS1;CD…	SNCA;PPP1R3G;SPTA1;ANK1;AFM;P01631;APOE;ACETYL-L-CARNITINE;POSTN;BPGM;CA2;SERPINC1;CA1;PNLIPRP1;OXIDISED GLUTATHIONE;ACY3;ADD2	4.29837608604e-05;6.542597289048034e-06;3.6878585249403e-06;4.7011189120390724e-07;1.16166845728e-05;1.0982957034241773e-06;6.58984335971e-05;1.4770506523773974e-06;2.38171405173e-05;1.7267807591808533e-06;9.215960150422017e-08;9.273165958744349e-06;1.29158727022e-05;3.12491601335e-05;5.93135334051e-05;1.92919990252e-05;2.99479545992e-05
R-MMU-1169091	Activation of NF-kappaB in B cells	POTEFAM3D;POTEFAM3C;PSMB1;PSMD14;PSMB5;PSMA3;IKBKB;IKBKG;PSMC3;UBB;UBC;PSMD3;REL;NFKB1;PSMD7;PSMC2;PSMA2;PSMC4;PSMC1;PSMC5;PSMC6;RPS27A;UBA52;PRKCB;PSMB7;PSMB4;RELA;MALT1;PSMD1;FBXW11;CHUK;PSMB6;NFKBIB;PSMD11;CARD11;PSMD2;PSMD6;PSMD8;PSMD12;ADRM1;PSMA6;PSMA4;PSMB3;PSMB2;PSMA1;SKP1;CUL1;PSMD13;BCL10;NFKBIA;PSMA7;PSMA5;3-sn-phosphatidyl-L-serine;1,2-diacyl-sn-glycerol;calcium(2+);ATP(4-);ADP(3-)	CCT7	7.04919e-08
R-MMU-1234176	Oxygen-dependent proline hydroxylation of Hypoxia-inducible Factor Alpha	PSMB1;PSMD14;PSMB5;PSMA3;PSMC3;UBB;UBC;PSMD3;PSMD7;VHL;PSMC2;PSMA2;PSMC4;UBE2D3;UBE2D1;PSMC1;PSMC5;PSMC6;UBE2D2;ELOB;RBX1;RPS27A;UBA52;PSMB7;ELOC;EPAS1;PSMB4;HIF3A;PSMD1;PSMB6;HIF1A;WTIP;PSMD11;PSMD2;EGLN3;AJUBA;EGLN2;EGLN1;PSMD6;PSMD8;CUL2;PSMD12;ADRM1;PSMA6;LIMD1;PSMA4;PSMB3;PSMB2;PSMA1;PSMD13;PSMA7;PSMA5;dioxygen;carbon dioxide;2-oxoglutarate(2-);iron(2+);succinate(2-);L-ascorbate	CSRP3;CCT8;CCT5;PAICS;PRELID2;CCT7;CASP7	7.295942314707429e-06;1.9463837800561305e-06;2.26447357509e-05;6.384126502991883e-07;3.40434202601e-05;1.859104027426335e-10;3.49092930738e-05
R-MMU-1236978	Cross-presentation of soluble exogenous antigens (endosomes)	PSMB1;PSMD14;PSMB5;PSMA3;PSMC3;PSMD3;FCGR1;PSMD7;PSMC2;PSMA2;PSMC4;PSMC1;PSMC5;PSMC6;PSMB7;PSMB4;PSMD1;PSMB6;MRC1;MRC2;PSMD11;CD207;PSMD2;PSMD6;PSMD8;PSMD12;ADRM1;PSMA6;PSMA4;PSMB3;PSMB2;PSMA1;PSMD13;PSMA7;PSMA5;peptide;oligopeptide;L-alpha-amino acid zwitterion	CCT4;CCT5;CCT8;CASP7;MYH11;DPP3;CNN1;SLC22A1;CCT7;PAICS;CNDP2;NAGK;CCT2;LECT2;RDH11;CSRP3;GLUL;GALE;ECPAS;PLCG1;CFHR1;TRIM2;1-METHYL-L-HISTIDINE;FLVCR2;AOC3;PRELID2;PDZK1IP1;RASGEF1B;AOX4	2.74193526127e-05;9.885557246819629e-08;1.4331744980362182e-06;4.92557031557e-05;1.88198412344e-05;8.8597447553e-05;7.808407495330092e-06;2.81165909072e-05;4.2421723594531146e-12;4.221533023852215e-08;0.0001147828675371;2.02245403559e-05;0.0001595675289618;0.0001795224645884;1.60605236637e-05;5.851458761250629e-06;0.0001361168336443;4.08139639969e-05;0.0001043441133142;2.94865564001e-05;4.1275300…
R-MMU-1237112	Methionine salvage pathway	ENOPH1;ADI1;MTAP;MRI1;water;hydron;dioxygen;formate;adenine;4-methylthio-2-oxobutanoate;5'-S-methyl-5'-thioadenosine;magnesium(2+);iron(2+);hydrogenphosphate;S-methyl-5-thio-alpha-D-ribose 1-phosphate(2-);S-methyl-5-thio-D-ribulose 1-phosphate(2-);1-hydroxy-5-(methylthio)-3-oxopent-1-en-2-olate;5-(methylsulfanyl)-2,3-dioxopentyl phosphate(2-)	PIMELIC.ACID;CIS-4-HYDROXY-D-PROLINE/N-ACETYL-L-ALANINE;N-FORMYLGLYCINE;BETA-HYDROXYPYRUVIC ACID/MALONIC ACID	6.90898453302e-05;0.0001490038344472;7.04822840401e-05;0.0001467322221623
R-MMU-1247673	Erythrocytes take up oxygen and release carbon dioxide	HBB-BS;CA2;HBA;SLC4A1;CA1;AQP1;CA4;RHAG;water;hydron;dioxygen;carbon dioxide;hydrogencarbonate;chloride;zinc(2+);ferroheme b(2-)	ADIPOQ;KEL;ANK1;BPGM	0.0001014710771903;5.195465585e-05;0.0001022314591203;3.22007329784e-05
R-MMU-1362409	Mitochondrial iron-sulfur cluster biogenesis	FXN;FDX1;GLRX5;LYRM4;HSCB;FDX2;ISCU;ISCA1;ISCA2;NFS1;iron(2+);di-mu-sulfido-diiron(2+);di-mu-sulfido-diiron(1+);di-mu-sulfido-diiron(0);L-cysteine zwitterion;tetra-mu3-sulfido-tetrairon;L-alanine zwitterion	PPP1R12C	6.22315e-06
R-MMU-140837	Intrinsic Pathway of Fibrin Clot Formation	GP5;C1QBP;GP1BA;GP9;F10;F9;F2;KLKB1;SERPINC1;PROC;SERPIND1;GP1BB;SERPINA5;SERPING1;F8;SERPINE2;PROS1;A2M;KNG2;PRCP;F12;VWF;F11;desirudin;DuP-714;lepirudin;glycosaminoglycan;zinc(2+);calcium(2+);melagatran;bivalirudin;dabigatran;(2R,4R)-1-[(2S)-5-(diaminomethylideneamino)-2-[(3-methyl-1,2,3,4-tetrahydroquinolin-8-yl)sulfonylamino]-1-oxopentyl]-4-methyl-2-piperidinecarboxylic acid	SPTA1;APOA1;SNCA;ADD2;AFM;ANK1;CA2;APOE;OXIDISED GLUTATHIONE;SERPINA1B;DMTN;BPGM	1.10064783268e-05;8.46460085852e-05;1.9142232458e-05;8.27995449778e-05;2.71438879701e-05;1.8424290234514e-06;3.58312160038e-05;4.57270752178e-05;2.2722929978e-05;7.68012244112e-05;4.95426093421e-05;2.16274601611e-05
R-MMU-1442490	Collagen degradation	COL6A5;COL4A6;COL6A3;BC051665;COL15A1;MMP15;MMP10;MMP8;COL5A1;COL4A1;COL3A1;COL4A2;CTSB;COL1A1;CTSD;FURIN;COL8A2;COL2A1;MMP3;MMP2;MMP13;MMP12;COL18A1;MMP9;MMP14;CTSK;MMP20;COL8A1;COL1A2;COL6A2;MMP11;COL6A1;COL10A1;COL19A1;MMP7;COL5A2;COL12A1;COL11A1;COL7A1;COL4A5;COL11A2;COL6A6;PHYKPL;COL26A1;COL25A1;TMPRSS6;MMP1A;COL5A3;COL4A4;COL4A3;TRY4;COL13A1;water;ammonia;erythro-5-phosphonooxy-L-lysine;hyd…	SULT3A1;LAMA5;CAVIN1;DPEP1;DIAPH1;CAVIN3;PDLIM3;PRELP;AOC3;DPT;LUM;FBLN5;FMOD;OGN;DCN	5.19874507591e-05;7.759880979352276e-06;1.00335300032e-05;9.73893464547909e-06;1.01622278522e-05;5.65568814445e-05;0.0001113224301486;1.30373683767e-05;1.15235601703e-05;2.96590581967e-05;1.525952222952253e-06;3.470091039023207e-06;7.599586684251103e-07;3.972870601406373e-07;3.91269214151e-05
R-MMU-1462054	Alpha-defensins	DEFA41;DEFA42;DEFA34;DEFA28;DEFA35;DEFA30;DEFA27;DEFA36;DEFA40;CD4;PRSS2;DEFA29;DEFA2;DEFA3;DEFA5;DEFA31;DEFA26;DEFA20;AY761185;DEFA38;DEFA25;DEFA24;DEFA23;ART1;DEFA17;GM10334;GM5771;PRSS3;TRY10;DEFA22;DEFA21;DEFA39;TRY5;TRY4;PRSS1;anionic phospholipid	GM5629;IGH-3;IGKC;CAVIN3;CAVIN2;IRF3;PRPH;PEX5;IGHV1-20;FCGR2;ASPN;ATG3;CPA1;P01878;YWHAG;LAMA4;FNIP2;PSMC6;ANXA13;SMYD2;P01631;DHX58;ENDOG;AOC3;UCHL1;GYG1;FGD6;P01801;ADI1;WDR73;KYAT1;PLCB4;CNN1;MYH11;AMY1;TSPAN8;MOCS3;KRT19;TAGLN;CTRB1;PGM5	0.0023541547200923;0.0013526358250666;0.0068116754263125;0.0011760462767201;0.0013275706438241;0.0003207159819447;0.0209526446422842;0.0350949723620142;0.0002405342717124;0.0018678585017369;0.0010500576073061;0.0117815214971685;0.0001869565087559;0.0044614126358528;0.0024830264769004;0.0062492938134853;0.0026889977165588;0.0065045681771027;0.0017095091627544;0.0123664149745671;0.0013620935264995;…
R-MMU-1474244	Extracellular matrix organization	COL4A6;COL5A1;COL4A1;COL3A1;COL4A2;COL1A1;FN1;COL2A1;COL1A2;COL5A2;COL7A1;COL4A5;COL5A3;COL4A4;COL4A3	TMLHE;USP34;PROPIONIC ACID;ADENINE;GLYCEROL-3-PHOSPHATE;PRKCA;TSC22D1;DIAPH1;OSBPL5;COL6A2;USP36;L-(+)-LACTATE;FMOD;WIPF3;VNN3;URIC ACID;INF2;COL6A1;FBLN5;COL6A3;PROPIONATE;RIN3;OVCA2;LAMA5;N-ACETYL-L-PROLINE;2.6.DIAMINOPIMELIC.ACID;SULT3A1;URIDINE;MRPL57	2.2412623728e-05;0.0005325509608563;7.515135834305698e-06;2.73922086346e-05;1.81223399551e-05;9.311541620050446e-06;0.0003013546434828;1.5673985106126963e-06;0.000418263628966;1.32039251337e-05;9.37361595651e-05;1.64926932873e-05;2.27978186816e-05;4.283724964143804e-07;3.314784357e-05;3.57938674047e-05;7.11592406637e-05;3.91174644258e-05;0.0003032915800628;2.27882502882e-05;0.0002322017068486;0.0…
R-MMU-156581	Methylation	MTR;GSTO1;TPMT;NNMT;COMT;CYP1A2;AHCY;MAT2A;N6AMT1;MTRR;AS3MT;MAT1A;MAT2B;TRMT112;methylarsonite;water;hydron;dioxygen;N-methylpyridinium;dimethylarsinate;pyridine;adenosine;NADPH;formaldehyde;methylarsonous acid;NADP(+);magnesium(2+);purine-6-thiol;methylcobalamin;6-methylthiopurine;potassium(1+);zinc(2+);arsenite(1-);ATP(4-);diphosphate(3-);methylarsonate(1-);3,4-dihydroxybenzoic acid;hydrogenph…	3-MERCAPTOPYRUVATE;GLYCERATE;AMINOADIPIC ACID;GLYCINE;L-PROLINE;XANTHOSINE;L-SERINE;MEVALONATE;3.METHYLADENINE;STEARIC ACID;SODIUM BENZOATE;PROPIONIC ACID;D-(+)-GALACTOSAMINE/GLUCOSAMINE;PROPIONATE;HEXANOIC ACID;TAURINE;THIAMINE PYROPHOSPHATE;L-GLUTAMINE;2-HYDROXYBUTYRIC ACID;SARCOSINE;RIBOFLAVIN/B12;MTA;3.METHYL.2.OXINDOLE;CYTIDINE 2':3'-CYCLIC MONOPHOSPHATE;HEPTADECANOIC ACID;D-GLUCURONIC ACID;…	6.50101528666e-05;0.0001535897154083;6.967720277e-05;2.5050549552693456e-06;3.2145834382896683e-06;0.0001191594062626;0.0001140720023591;7.1380488256e-05;2.93594434875e-05;5.828370474306388e-06;3.26870950265e-05;9.89112699995e-05;4.02966729466e-05;0.0001862282015169;0.0001206561225079;4.19795212565e-05;0.0001764804452208;9.45317284437e-05;6.4760851386e-05;7.84406127383e-05;2.07575829633e-05;2.235…
R-MMU-156827	L13a-mediated translational silencing of Ceruloplasmin expression	GM6525;RPL36A-PS1;RPL3L;RPL21;RPL35A;EIF3D;EIF4A2;RPL7A;RPL27A;RPS16;RPL7;RPSA;RPLP0;RPL13A;EIF3A;RPS2;RPL3;PABPC1;RPL12;RPL18;RPL28;RPL6;RPL29;RPLP1;RPL5;RPL13;RPL36;RPL9;RPL10A;EIF3E;EIF4A1;RPS20;RPL26;RPL27;RPL37A;RPS7;RPS8;RPS15A;RPS14;RPS23;RPS18;RPS29;RPS11;RPS13;RPS4X;RPL18A;RPL23A;RPS6;RPL23;RPS15;RPS24;RPS25;RPS26;RPS28;RPL30;RPL39;RPL31;RPS3;RPL32;RPL8;RPS27A;UBA52;EIF4E;RPS17;RPS12;RPS…	COPG1;TPPP;PIR;LRRC59;RACK1;SLC25A34;BIOTIN;CACNA1A;LZTR1;MYCT1;ERP44;CSDE1;GSTM3;EML1;ARFGAP2;SLC27A1;TRAM1;SSR4;RETREG3;TBL2;TAMM41;DDX1;QPCTL;UPF1;OCTANOYL-L-CARNITINE (C8);SRP72;LMAN2;LTN1;SERPINA6;SEC24D;HAUS4;GSTP1;P4HB;FAU;CYP1A2;LPIN1;NAA50;VARS1;KANK4;CDK6;SLC3A1;ENY2;DAD1;ABTB2;COBL;CES1;CLTC;GAA;ABTB1;ZCCHC24;PCBP1;B3GALT1;RPN1;INDOXYL SULFATE;SND1;AIMP1;OSTC;GORASP2;CDV3;EEF1B;TXNDC5;…	0.0001314228276731;0.0006235240233178;5.065935370884731e-07;9.538662884213157e-08;1.2190326037344372e-14;7.48539934405e-05;4.1370214061e-05;9.543633209730414e-06;6.244685677089669e-06;2.242219513274322e-06;4.408847306458947e-06;1.4012442368079348e-10;0.0003768446651533;3.83042267293e-05;8.638090437133682e-12;2.498831883512428e-07;1.0727315034289628e-08;1.310336287049826e-06;0.0003459501347192;2.5…
R-MMU-1614558	Degradation of cysteine and homocysteine	FMO1;TST;CDO1;TXN2;ADO;GADL1;CTH;MPST;sulfanegen;pyruvate;water;hydron;dioxygen;ammonia;3-mercaptopyruvic acid;carbon dioxide;hydrogensulfite;sulfite;thiocyanate;hydrogen cyanide;L-lanthionine;iron(2+);hydrosulfide;2-oxobutanoic acid;L-serine zwitterion;trioxidosulfanidosulfate(1-);L-cysteine zwitterion;taurine zwitterion;FAD(3-);NADPH(4-);hypotaurine zwitterion;cysteaminium;L-homocysteine zwitte…	GLYCERATE;N-ACETYLGLYCINE;2-HYDROXYBUTYRIC ACID;PIMELIC.ACID;N-METHYL-L-GLUTAMIC ACID;L-PROLINE;3.METHYL.2.OXINDOLE;N-ACETYL-L-LEUCINE;PALMITIC ACID;L-ALANINE;CIS-4-HYDROXY-D-PROLINE/N-ACETYL-L-ALANINE;HEXANOIC ACID;D-GLUCURONIC ACID;HEPTADECANOIC ACID;MTA;SUBERIC ACID;3.METHYLADENINE;AMINOADIPIC ACID;L-PYROGLUTAMATE/2-PYRROLIDONE-5-CARBOXYLIC ACID;L-THREONINE;BETA-HYDROXYPYRUVIC ACID/MALONIC ACI…	1.449966711682329e-07;0.0003193965455488;0.0001861599230117;2.64352172211e-05;0.0001823479665512;0.0001205732786851;1.09760297811e-05;0.0002068081688467;3.652995091087609e-06;1.36917283578e-05;9.08016830958e-05;0.0003140816047872;2.78902400121e-05;1.8048550967062728e-06;7.62639101344e-05;0.0002701111096911;3.614516349066906e-07;1.65806273171e-05;0.0002004539041776;7.06566948229e-05;8.86042342134e…
R-MMU-1614603	Cysteine formation from homocysteine	CTH;CBS;water;ammonia;L-cystathionine;2-oxobutanoic acid;L-serine zwitterion;L-cysteine zwitterion;L-homocysteine zwitterion;ferroheme b(2-)	L-PHENYLALANINE;L-PROLINE;3.METHYL.2.OXINDOLE;BENZOIC ACID;L-GLUTAMINE;L-TYROSINE;MEVALONATE;N-ACETYL-L-LEUCINE	4.23030859674e-05;0.0002465549828106;8.12724621310656e-06;1.5921062486148034e-06;1.3470131729e-05;8.59420861375e-05;1.10175858518e-05;5.4823961288e-05
R-MMU-1650814	Collagen biosynthesis and modifying enzymes	COL9A3;COL6A5;COL4A6;COL6A3;ADAMTS14;ADAMTS3;COL22A1;COL15A1;COL5A1;COL4A1;COL3A1;COL4A2;P4HB;COL1A1;SERPINH1;COL8A2;COL2A1;COL18A1;BMP1;COL8A1;COL1A2;COL6A2;COL6A1;COL10A1;COL9A1;COL17A1;COL9A2;COL19A1;COL28A1;COL5A2;P4HA1;P4HA2;COL12A1;COL11A1;PCOLCE;TLL1;COL7A1;COL4A5;COL11A2;COLGALT2;P4HA3;COL14A1;COL16A1;COL6A6;ADAMTS2;P3H3;P3H2;COLGALT1;COL23A1;PCOLCE2;COL26A1;COL20A1;COL25A1;COL5A3;COL4A4;…	DPEP1;FBLN5	1.35299376042e-05;8.147629691975276e-06
R-MMU-174084	Autodegradation of Cdh1 by Cdh1:APC/C	CDC27;PSMB1;PSMD14;PSMB5;PSMA3;PSMC3;UBB;UBC;PSMD3;PSMD7;PSMC2;PSMA2;UBE2E1;ANAPC1;PSMC4;ANAPC15;UBE2D1;PSMC1;PSMC5;PSMC6;RPS27A;UBA52;PSMB7;PSMB4;PSMD1;PSMB6;PSMD11;CDC23;ANAPC5;ANAPC2;ANAPC10;CDC16;PSMD2;ANAPC4;UBE2S;PSMD6;CDC26;ANAPC16;ANAPC11;PSMD8;UBE2C;PSMD12;ADRM1;PSMA6;FZR1;PSMA4;PSMB3;PSMB2;PSMA1;PSMD13;ANAPC7;PSMA7;PSMA5	CCT7;PAICS	5.0413450449159985e-09;2.171995869105069e-06
R-MMU-174154	APC/C:Cdc20 mediated degradation of Securin	CDC27;PSMB1;PSMD14;PSMB5;PSMA3;PSMC3;UBB;UBC;PSMD3;PSMD7;PSMC2;PSMA2;UBE2E1;ANAPC1;PSMC4;ANAPC15;UBE2D1;PSMC1;PSMC5;PSMC6;RPS27A;UBA52;PSMB7;PSMB4;PSMD1;PSMB6;PSMD11;CDC23;ANAPC5;ANAPC2;ANAPC10;CDC16;PSMD2;ANAPC4;UBE2S;PSMD6;CDC26;ANAPC16;ANAPC11;PTTG1;PSMD8;UBE2C;PSMD12;CDC20;ADRM1;PSMA6;PSMA4;PSMB3;PSMB2;PSMA1;PSMD13;ANAPC7;PSMA7;PSMA5	PAICS;CCT7	2.171995869105069e-06;5.0413450449159985e-09
R-MMU-174178	APC/C:Cdh1 mediated degradation of Cdc20 and other APC/C:Cdh1 targeted proteins in late mitosis/early G1	CDC27;PSMB1;PSMD14;PSMB5;AURKB;PSMA3;PSMC3;UBB;UBC;RB1;PSMD3;PSMD7;PSMC2;PSMA2;UBE2E1;ANAPC1;PSMC4;ANAPC15;UBE2D1;PSMC1;PSMC5;PSMC6;RPS27A;UBA52;PSMB7;AURKA;PSMB4;PLK1;PSMD1;PSMB6;PSMD11;CDC23;ANAPC5;ANAPC2;ANAPC10;CDC16;PSMD2;ANAPC4;UBE2S;PSMD6;CDC26;ANAPC16;ANAPC11;PTTG1;PSMD8;UBE2C;PSMD12;CDC20;ADRM1;PSMA6;FZR1;PSMA4;PSMB3;PSMB2;PSMA1;PSMD13;ANAPC7;SKP2;PSMA7;PSMA5	PAICS;CCT7	2.555769396229252e-06;6.263436677856869e-09
R-MMU-174184	Cdc20:Phospho-APC/C mediated degradation of Cyclin A	CDC27;PSMB1;PSMD14;PSMB5;PSMA3;PSMC3;UBB;UBC;CDK1;PSMD3;PSMD7;PSMC2;PSMA2;CCNA2;UBE2E1;ANAPC1;PSMC4;ANAPC15;UBE2D1;PSMC1;PSMC5;PSMC6;RPS27A;UBA52;PSMB7;PSMB4;PSMD1;PSMB6;CCNA1;PSMD11;CDC23;ANAPC5;ANAPC2;ANAPC10;CDC16;PSMD2;ANAPC4;UBE2S;PSMD6;CDC26;ANAPC16;ANAPC11;PSMD8;UBE2C;PSMD12;CDC20;ADRM1;PSMA6;PSMA4;PSMB3;PSMB2;PSMA1;BUB3;PSMD13;ANAPC7;MAD2L1;BUB1B;PSMA7;PSMA5	CCT7;PAICS	1.3342968870233976e-08;4.501575690045148e-06
R-MMU-174403	Glutathione synthesis and recycling	GCLM;GSS;GCLC;GGT1;GGT6;OPLAH;CHAC1;GGT7;CHAC2;CNDP2;GGCT;GGT5;water;glutathione;magnesium(2+);manganese(2+);L-glutamate(1-);ATP(4-);L-cysteine zwitterion;hydrogenphosphate;ADP(3-);glycine zwitterion;glutathionate(1-);L-gamma-glutamyl-L-cysteinate(1-);5-oxo-L-prolinate;L-cysteinylglycine zwitterion	ADENOSINE;3.METHYL.2.OXINDOLE;DIHYDROURACIL;MEVALONATE;L-GLUTAMINE;GLUCONOLACTONE;HEXANOIC ACID;CIS-4-HYDROXY-D-PROLINE/N-ACETYL-L-ALANINE;PHENYL.ACETATE;OXIDISED GLUTATHIONE;URIDINE-5'-DIPHOSPHOGLUCOSE;URIDINE 5'-DIPHOSPHOGALACTOSE;PHENYLACETIC ACID;PIMELIC.ACID	3.55183899998e-05;6.54179158128e-05;7.537937312438998e-06;9.41234771145e-05;0.0001195940536202;7.79301456323e-05;0.0001472952439523;1.2877402012224142e-07;3.75239796469e-05;2.32546024803e-05;3.55183899998e-05;3.55183899998e-05;4.59644877707e-05;1.20380349914e-05
R-MMU-1799339	SRP-dependent cotranslational protein targeting to membrane	GM6525;RPL36A-PS1;RPL3L;SRP72;RPL21;RPL35A;RPL7A;RPL27A;RPS16;RPL7;RPSA;SRP54;RPLP0;SRP14;RPL13A;RPS2;RPL3;RPL12;RPL18;RPL28;RPL6;RPL29;RPLP1;RPL5;RPL13;RPL36;SRP9;RPL9;RPL10A;RPS20;RPL26;RPL27;RPL37A;RPS7;RPS8;RPS15A;RPS14;RPS23;RPS18;RPS29;RPS11;RPS13;RPS4X;RPL18A;RPL23A;RPS6;RPL23;RPS15;RPS24;RPS25;RPS26;RPS28;RPL30;RPL39;RPL31;RPS3;RPL32;RPL8;RPS27A;UBA52;RPS17;RPS12;RPS10;RPL22;RPL36A;RPL19;…	GMPPB;CACNA1A;LPIN1;EEF1B;LRRC59;SLC9A3R1;ZCCHC24;HAUS4;SND1;4-GUANIDINOBUTYRIC ACID;ERP44;GSDME;ENTPD5;TBL2;CES1;SH3BP2;CLTC;RAB4A;LMAN2;CACFD1;SEC23A;SEC63;GLTPD2;SLC6A13;GORASP2;EIF4A1;PABPC1;LIPOIC ACID;LZTR1;CTNNB1;SRA1;IARS1;MOGS;GSPT1;EIF3E;ZFP395;TRAM1;EIF4E;ACOX3;SLC27A1;OSTC;ABTB2;TAMM41;CYP1A2;D-FRUCTOSE 1,6-BISPHOSPHATE;TMEM214;VARS1;UAP1;GSTM3;RARRES1;UPF1;TXNDC5;YARS;NARS1;SPP2;LTA4…	0.0001088081168226;1.50076295522e-05;1.8936725557560248e-06;1.16152130132e-05;1.1883112429177197e-07;1.4567564745865634e-06;0.0005679165862046;9.72291899881e-05;1.392341244596047e-07;4.426452797176739e-12;1.10990266296e-05;0.0003851691577055;6.120023026340447e-06;8.634946068771369e-11;5.14496748391e-05;0.0005924702812361;6.76295071905e-05;1.02541739684e-05;0.0002257549322674;0.000253982309337;8.5…
R-MMU-186797	Signaling by PDGF	COL9A3;COL6A5;COL6A3;COL5A1;COL4A1;PDGFRB;COL3A1;COL4A2;SPP1;PLAT;PDGFA;PLG;FURIN;PDGFRA;COL2A1;PDGFB;THBS1;PTPN12;COL6A2;THBS2;COL6A1;COL9A1;THBS3;COL9A2;COL5A2;COL4A5;COL6A6;PDGFC;PDGFD;COL5A3;COL4A4;COL4A3;THBS4;water;ATP(4-);hydrogenphosphate;ADP(3-);sorafenib;heparan sulfate alpha-D-glucosaminide polyanion;masitinib;regorafenib;heparan sulfate N-acetyl-alpha-D-glucosaminide polyanion;pazopan…	LUM;FMOD;DPEP1;COL1A2;COL1A1	2.79199189898e-05;3.23747234692e-05;3.26239851842e-05;3.147544119669055e-07;6.733556634569474e-07
R-MMU-187577	SCF(Skp2)-mediated degradation of p27/p21	PSMB1;PSMD14;PSMB5;PSMA3;PSMC3;UBB;UBC;PSMD3;CCND1;PSMD7;CDK4;CDKN1A;CDKN1B;PSMC2;PSMA2;CCNA2;PSMC4;CKS1B;PSMC1;PSMC5;PSMC6;RPS27A;UBA52;PSMB7;CDK2;PSMB4;PSMD1;PSMB6;CCNA1;CCNE1;PTK6;PSMD11;PSMD2;PSMD6;PSMD8;PSMD12;ADRM1;PSMA6;PSMA4;PSMB3;PSMB2;PSMA1;SKP1;CUL1;PSMD13;SKP2;CCNE2;PSMA7;PSMA5;ATP(4-);ADP(3-)	CASP7;CCT7;RDH11;NAGK;AOX4;FLVCR2;SLC22A1;TRIM2;MYH11;CSRP3;GLUL;CCT4;1-METHYL-L-HISTIDINE;CNN1;CCT8;PAICS;CCT5;CACYBP;GALE;CFHR1;PRELID2	3.92683753643e-05;3.2440316209117075e-10;8.75984463865e-05;6.89853688765e-05;0.0001164562357185;3.05302266375e-05;0.0001164562357185;2.98866764434e-05;0.0001017409186155;3.36676371552e-05;6.16167819708e-05;0.00012118911879;1.33619765874e-05;0.0001275954959332;9.405330287120388e-06;2.755438273317826e-07;1.11371065721e-05;0.0001044253098526;5.39938365706e-05;1.89344673023e-05;3.5413326342818247e-06
R-MMU-189085	Digestion of dietary carbohydrate	MGAM;LCT;SIS;AMY2A5;CHIA;CHIT1;water;D-fructose;chitin;aldehydo-D-galactose;maltose;aldehydo-N-acetyl-D-glucosamine;lactose;alpha-D-glucose;sucrose;alpha-maltotriose;amylopectin;amylose;isomaltose;limit dextrin;2-amino-2-deoxy-D-glucopyranose;chitotriose;N-acetyl-beta-D-glucosaminyl-(1->4)-N-acetyl-beta-D-glucosaminyl group;N-acetyl-beta-D-glucosaminyl-(1->4)-N-acetyl-beta-D-glucosaminyl-(1->4)-N…	SARCOSINE;4-IMIDAZOLEACRYLIC ACID;D-GLUCURONIC ACID;2.6.DIAMINOPIMELIC.ACID;L-(+)-LACTATE;QUINIC.ACID;L-HOMOSERINE;MEVALONATE;L-ASPARAGINE;D-TREHALOSE.DIHYDRATE;L-GLUTAMINE;GLYCINE;4-ACETAMIDOBUTYRIC ACID;URIDINE 5'-DIPHOSPHOGALACTOSE;3.DEHYDROSHIKIMIC.ACID;N-ACETYL-L-PROLINE;3.METHYL.2.OXINDOLE;ADENOSINE;GLYCEROL-3-PHOSPHATE;ELADIC/OLEIC/PETROSELINIC ACID;AMINOADIPIC ACID;L-PHENYLALANINE;ISOVALE…	0.0006375634946127;0.0005742292630325;3.680460828e-05;4.792433985929039e-08;1.34642812001e-05;0.0006068811510816;0.0010753738403842;5.6081233765453256e-06;0.0016968422111374;4.01292176031e-05;6.862501345613008e-06;0.0003758348423055;0.0010601680152297;0.0014918910892536;7.561996783287388e-06;0.0011758352133323;4.131774820129766e-06;8.04893571842e-05;0.0001105194289137;4.78951362393e-05;0.00020363…
R-MMU-191273	Cholesterol biosynthesis	HSD17B7;SQLE;FDFT1;IDI1;HMGCR;SREBF2;LBR;TM7SF2;IDI2;LSS;ACAT2;HMGCS1;CYP51A1;DHCR24;FDPS;MVD;MSMO1;ARV1;PMVK;PLPP6;MVK;NSDHL;GGPS1;SREBF1;isopentenyl diphosphate(3-);presqualene monophosphate;water;hydron;dioxygen;squalene;(S)-2,3-epoxysqualene;presqualene diphosphate;formate;(R)-5-diphosphomevalonic acid;prenyl diphosphate;cholesterol;NADPH;lanosterol;carbon dioxide;geranyl diphosphate;2-trans,…	PCP4L1;DNAJB2;TMEM97;MMAB;CHN2;NRP2;MALEATE;PHOSPHO2;UAP1;MYO1B;PGP;SELENOP;FBXL15;CLDN14;RNF135;FAM20B;EEF1AKMT1;FABP5;EEPD1;NENF;CMSS1;FLVCR2;PANK3;ALDOC;FAM241B;ESYT2;OSBP;SCAP;RHAMNOSE/FUCOSE/2-DEOXY-D-GLUCOSE;EBPL;ROPN1L;HMGB2;TBC1D2;O.SUCCINYL.L.HOMOSERINE;METTL20;GCA;TLR8;NDST1;2.6.DIAMINOPIMELIC.ACID;GOLIM4;IPP;RNF11;CYP2A4;RDH11;PROB1;MBLAC2;FYB2;ITGA5;NICOTINAMIDE;BUTYRYL-CARNITINE;PCSK…	6.69566826103e-05;0.0003539843150149;0.0001337226346944;1.7948009428176882e-12;0.0004884379743333;2.3749763365e-05;3.0028814154186225e-08;0.0001019458885915;6.915644193227364e-06;0.0010089158546626;0.0001521897427256;3.53041988038e-05;0.000628736197506;7.302237877577426e-07;0.0006825029774255;4.67806658342e-05;0.0001258716757561;0.00068345362364;0.0003757053497174;0.0004262521827466;0.00019461819…
R-MMU-192456	Digestion of dietary lipid	PNLIPRP2;PNLIPRP1;CEL;PNLIP;LIPF;CLPS;water;long-chain fatty acid;cholesterol;cholesteryl ester;all-trans-retinol;monoacylglycerol;all-trans-retinyl palmitate;glycerol;triglyceride;diglyceride;glycocholate;cholate;chenodeoxycholate;glycochenodeoxycholate;taurocholate;hexadecanoate;taurochenodeoxycholate	PYCR2;VITAMIN C;L-CYSTEINE;PIMELIC.ACID;ADENINE;PYRUVATE;L-LYSINE;2-FUROIC ACID;N-ACETYL-L-PROLINE;D-(+)-GALACTURONIC ACID;P18528;SODIUM GLUCONATE;PTPRS;L-HOMOSERINE;QUINIC.ACID;SEBACIC.ACID;SUCCINATE;MTA;DEHYDRO-L-(+)-ASCORBIC ACID DIMER;3.METHYLADENINE;L-PHENYLALANINE;L-THREONINE;L-SERINE;PROPIONATE;CAVIN1;3.METHYL.2.OXINDOLE;MALTOSE;5-AMINOLEVULINIC ACID;HOMOVANILLIC ACID/DL-P-HYDROXYPHENYLLAC…	0.0338850605789835;0.0069859825916495;3.5347930121e-05;4.87793382126e-05;0.0002229092262417;0.004517211664138;0.0007335560160192;0.0029204510228083;0.0018432976081898;0.002443487192786;0.0063838780053075;0.0001880080119548;0.0120999975444114;0.0003591263947231;1.18240609425e-05;1.38585125472e-05;0.0003014732337872;7.61954604065e-05;0.0001816323206072;3.04720591966e-05;0.000229956532729;0.00040467…
R-MMU-195253	Degradation of beta-catenin by the destruction complex	PSMB1;PSMD14;AXIN1;PSMB5;PSMA3;PSMC3;UBB;UBC;PSMD3;PSMD7;PSMC2;PSMA2;PSMC4;PSMC1;PSMC5;PSMC6;PPP2CB;RBX1;RPS27A;UBA52;PPP2CA;PSMB7;PSMB4;CTNNB1;PSMD1;PSMB6;PPP2R5C;PPP2R5E;APC;PPP2R5A;PPP2R5B;PPP2R1A;ZRANB1;PPP2R5D;PPP2R1B;AMER1;PSMD11;CSNK1A1;PSMD2;PSMD6;PSMD8;PSMD12;ADRM1;PSMA6;PSMA4;PSMB3;PSMB2;PSMA1;SKP1;CUL1;GSK3B;PSMD13;PSMA7;PSMA5;ATP(4-);ADP(3-)	CCT5;CCT7;PAICS	1.24574848493e-05;1.861534746929727e-08;1.4795031489972445e-06
R-MMU-197264	Nicotinamide salvaging	RNLS;PARP4;PTGIS;NNMT;CYP8B1;PTGS2;PARP14;PARP8;SLC22A13;PARP6;PARP16;SLC5A8;PARP9;NAPRT;PARP10;NAXE;NAMPT;NAXD;NUDT12;hydrogen acceptor;(ADP-D-ribosyl)(n)-acceptor;(ADP-D-ribosyl)(n+1)-acceptor;pyruvate;acetic acid;water;hydron;dioxygen;nicotinic acid D-ribonucleotide;nicotinic acid;hydrogen peroxide;(S)-lactate;1-methylnicotinamide;nicotinamide;hydrogen donor;butyrate;magnesium(2+);heme b;benzq…	RHAMNOSE/FUCOSE/2-DEOXY-D-GLUCOSE;CIS-4-HYDROXY-D-PROLINE/N-ACETYL-L-ALANINE;D-(+)-GALACTOSAMINE/GLUCOSAMINE;2-HYDROXYBUTYRIC ACID;MYRISTIC ACID;GLYCINE;HEPTADECANOIC ACID;4-ACETAMIDOBUTYRIC ACID;GLYCERALDEHYDE;SODIUM BENZOATE;D-GLUCURONIC ACID;RIBOFLAVIN/B12;HOMOVANILLIC ACID/DL-P-HYDROXYPHENYLLACTIC ACID;4.HYDROXYBENZALDEHYDE;2'-DEOXYGUANOSINE 5'-DIPHOSPHATE/ADENOSINE 3',5'-DIPHOSPHATE;DIHYDROU…	8.26741109079e-05;6.95109470631e-05;3.684525736738602e-07;1.0413209776974193e-08;0.000185726263668;0.000527812065086;9.651341034484333e-08;0.0001065213964303;7.030069277398811e-07;6.552720209944898e-07;0.0003839286655646;1.2111702423057789e-06;0.0001784440623586;2.10822485014e-05;9.160706172886894e-06;8.39371352822e-05;1.21935030425e-05;3.09852553855e-05;1.595501918003956e-06;0.0002697657269754;1…
R-MMU-2022090	Assembly of collagen fibrils and other multimeric structures	COL9A3;COL6A5;COL4A6;COL6A3;BC051665;COL15A1;CTSS;COL5A1;COL4A1;CTSL;COL3A1;COL4A2;CTSB;COL1A1;COL8A2;COL2A1;MMP3;MMP13;COL18A1;MMP9;MMP20;COL8A1;COL1A2;COL6A2;COL6A1;COL10A1;COL9A1;COL9A2;MMP7;COL5A2;COL12A1;COL11A1;COL4A5;COL11A2;COL14A1;COL6A6;COL5A3;COL4A4;COL4A3	OGN;SULT3A1;DPT;PRELP;DPEP1;DCN;CAVIN1;LUM;FMOD;LAMA5;FBLN5;DIAPH1	1.6110072551760178e-06;3.6711120603e-05;1.52171888952e-05;6.302645335445908e-06;6.458102106967894e-07;2.0167431366e-05;2.61488776213e-05;5.4556966078042495e-06;4.143357199327789e-07;3.397336469880249e-06;8.661336624302498e-06;5.28207049367e-05
R-MMU-209905	Catecholamine biosynthesis	DDC;TH;PNMT;DBH;5,6,7,8-tetrahydrobiopterin;4a-hydroxytetrahydrobiopterin;water;hydron;dioxygen;carbon dioxide;pyrroloquinoline quinone;copper atom;iron(2+);L-ascorbate;L-dopa zwitterion;S-adenosyl-L-homocysteine zwitterion;L-tyrosine zwitterion;L-dehydroascorbate;S-adenosyl-L-methionine zwitterion;dopaminium(1+);(R)-adrenaline(1+);(R)-noradrenaline(1+)	GABA;2-METHYLALANINE;D-MANNOSAMINE HYDROCHLORIDE;D-GLUCURONIC ACID;L-GLUTAMIC ACID;LUMICHROME;L-ALANINE;CIS-4-HYDROXY-D-PROLINE/N-ACETYL-L-ALANINE;CYS-GLY;DULCITOL.MANNITOL.SORBITOL;PHENYLPYRUVATE;L-HISTIDINE;PALMITIC ACID;1.HYDROXY.2.NAPHTHOIC.ACID;GLYCERALDEHYDE;L-GLUTATHIONE REDUCED;SODIUM GLUCONATE;L-SERINE;L-HOMOSERINE;PROPIONIC ACID;ADENINE;L-LYSINE;SELENO.DL.METHIONINE;L-(+)-LACTATE;3.METH…	0.0002396480282667;0.0001577382116133;0.0018227947919092;0.0016041416088462;0.0005578835238125;0.0005064673024713;5.77004495503e-05;6.9780372381894064e-06;0.0018984440957198;0.0005184492182859;0.0004169554528301;0.0002194818795405;0.0001821010475817;0.0002986125077841;2.72858257607e-05;0.0008031418879513;0.0008133122376191;0.0002396480282667;0.0020591684710381;0.0004772924764007;0.001039918090433…
R-MMU-209968	Thyroxine biosynthesis	DUOX2;DUOX1;CGA;TSHB;TPO;SLC5A5;IYD;water;hydron;dioxygen;hydrogen peroxide;iodide;NADPH;diiodine;NADP(+);L-thyroxine;3-iodo-L-tyrosine;3,3',5'-triiodothyronine;sodium(1+);hydrogen iodide;3,5-diiodo-L-tyrosinate(1-);L-alanine zwitterion;FMN(3-);L-tyrosine zwitterion	GLYCEROL-3-PHOSPHATE;TBC1D23;HEPTADECANOIC ACID;L-SERINE;L-TRYPTOPHAN;N-ACETYL-DL-METHIONINE;L-HISTIDINE;PROPIONATE;L-CYSTATHIONINE;N-METHYL-D-ASPARTIC ACID;L-DOPA;N-ACETYL-L-PROLINE;BETA-HYDROXYBUTYRIC ACID;N-ACETYL-L-PHENYLALANINE;KLF3;N-ACETYL-L-LEUCINE;LAUROYL-L-CARNITINE;L-CITRULLINE;BUTYRIC ACID;OXIDISED GLUTATHIONE;L-PHENYLALANINE;MYRISTOYL-CARNITINE;RIBOSE 5-PHOSPHATE;INF2;TAURINE;COX19;M…	0.0055423660846237;0.0106661683044631;0.0005704261741752;0.0052838047677216;0.0048656189739853;0.0016049488960771;0.0050518232281788;0.0017537085416999;0.0047028351443545;0.0081219817986942;0.0017537085416999;0.0184035043036529;0.0008557766717495;0.0022377044696268;0.0109316196465705;0.0102878837652673;0.0064919899295947;0.0064685792287917;0.0136779988677269;0.0076862715390417;0.0024410593798694;…
R-MMU-210455	Astrocytic Glutamate-Glutamine Uptake And Metabolism	GLUL;SLC1A2;SLC1A3;SLC38A1;ammonium;L-glutamate(1-);ATP(4-);hydrogenphosphate;ADP(3-);L-glutamine zwitterion	SLC22A1;GBA2;SODIUM GLUCONATE;GSTM2;D-GLUCURONIC ACID;ORNITHINE;HINT3;GSTM6;PLXNA2	0.0004175310240105;0.0010828780619296;5.28228920077e-05;0.001645840155233;0.0001064451040338;0.001631626301136;0.0004280595251429;0.0019628799126777;0.0019772696200632
R-MMU-211935	Fatty acids	CYP4A29;CYP4A30B;CYP4A32;CYP4A12B;CYP2A22;CYP2B23;CYP4A31;CYP4F40;CYP4A14;CYP2J6;CYP4A10;CYP2A4;CYP2A5;CYP2F2;CYP2A12;CYP4B1;CYP4F39;CYP4A12A;CYP4F3;CYP4F15;CYP4F14;CYP2D22;5,6-EET(1-);water;hydron;dioxygen;NADPH;NADP(+);12-HETE;dodecanoic acid;arachidonate;12-hydroxylauric acid;18-HETE(1-);11,12-EET(1-);14,15-EET(1-);8,9-EET(1-)	CYP2J5	1.54061e-06
R-MMU-216083	Integrin cell surface interactions	COL9A3;ITGA8;COL6A5;COL4A6;ITGA9;FGA;COL6A3;ITGA10;ITGB3;ITGB5;COL5A1;F11R;COL4A1;ITGAM;COL3A1;COL4A2;ITGB1;CDH1;SPP1;COL1A1;FN1;ITGA5;ITGB2;ICAM1;CD44;BSG;ITGAL;COL8A2;ITGB7;COL2A1;VCAM1;VTN;ICAM2;THBS1;COL18A1;ITGAV;LUM;ITGA11;ITGA4;COL8A1;COL1A2;COL6A2;COL6A1;COL9A1;COL9A2;PECAM1;ITGB8;COL5A2;ITGAD;ITGA1;ICAM5;ITGAE;FBN1;IBSP;CD47;ITGA6;MADCAM1;ITGA2;ITGA3;COL7A1;COL4A5;TNC;COL16A1;COL6A6;VWF;…	P01631	3.03153e-06
R-MMU-2871837	FCERI mediated NF-kB activation	GM20730;IGKV17-121;IGKV2-109;IGKV1-99;IGKV18-36;IGKV1-35;IGHV5-2;IGHV5-4;IGHV5-6;IGHV5-9;IGHV5-12;IGHV5-9-1;IGHV5-15;IGHV5-16;IGHV5-17;IGHV7-3;IGHV7-2;IGHV16-1;IGHV3-3;IGHV7-4;IGHV3-1;IGHV3-8;IGHV12-3;IGHV6-3;IGHV6-6;IGHV8-6;IGHV8-9;IGHV8-11;IGHV8-12;IGHV8-13;IGHV8-4;IGHV13-2;IGHV8-2;IGHV5-12-4;IGHV6-7;IGHV3-4;IGHV8-8;IGHV8-5;IGKV2-137;IGKV1-135;IGKV1-133;IGKV1-132;IGKV1-110;IGKV16-104;IGKV20-101…	CCT7	2.35666e-06
R-MMU-3000171	Non-integrin membrane-ECM interactions	COL4A6;COL5A1;COL4A1;COL3A1;COL4A2;COL1A1;COL2A1;COL1A2;DDR1;COL10A1;COL5A2;COL11A1;DDR2;COL4A5;COL11A2;COL5A3;COL4A4;COL4A3	L-HISTIDINE;USP36;PROPIONIC ACID;URIDINE;ZBTB20;LUM;PNPLA7;RBM12;SUCCINATE;DIHYDROURACIL;INF2;COL6A3;HEPH;DIAPH1;N-ACETYL-L-PROLINE;SULT3A1;FMOD;2.6.DIAMINOPIMELIC.ACID;LAMA5;PROPIONATE;ELADIC/OLEIC/PETROSELINIC ACID;GLYCERALDEHYDE;FTL1;COL6A1;INOSINE 5'-MONOPHOSPHATE;GLYCEROL-3-PHOSPHATE;RIBOSE 5-PHOSPHATE;OVCA2;COL6A2;ADENINE;AEBP1;L-(+)-LACTATE;USP34;GPATCH2L;MXRA7;TSC22D1;FBLN5;PRKCA;OSBPL5;T…	0.0004762705762307;0.0001020820008192;1.3683577809620647e-06;5.92507252991e-05;0.0001173536212031;0.0007668323747725;0.0010786239473062;0.0002596408825167;0.0001945522352496;0.0005958639050821;1.01146932091e-05;2.94966250914e-05;0.0002475846995245;2.04995177528178e-07;8.43861356255e-05;4.998116576965741e-08;4.220162889393168e-06;1.4677011572e-05;0.0001501502650253;6.05034795077e-05;0.000251806458…
R-MMU-3000178	ECM proteoglycans	TNXB;COL9A3;ITGA8;AGRN;COL6A5;ITGA9;COL6A3;MATN3;ITGB3;DMP1;ITGB5;COL5A1;MATN4;SPARC;COL3A1;ITGB1;COL1A1;FN1;APP;SERPINE1;COL2A1;BGN;DCN;VTN;ITGAV;MATN1;NCAN;DSPP;COL1A2;COL6A2;COL6A1;COL9A1;COL9A2;COL5A2;ACAN;BCAN;ITGA7;VCAN;ITGA2;TNC;TNN;TNR;COL6A6;COL5A3;ITGA2B;HAPLN1;ITGAX;COMP;ITGB6;hyaluronic acid;calcium(2+);hydroxylapatite;beta-D-GlcpA-(1->3)-D-GlcpNAc	FMOD;OGN;COL14A1;CRYAB;DPEP1;FBLN5;POSTN;TAGLN;P01631;DPT;AOC3;LUM;TPM2;PRELP;MYH11;CAVIN1	1.8529773248260752e-06;1.6902339582234633e-08;1.40077457095e-05;9.40536891989e-05;5.416636966363314e-10;2.87127887136e-05;2.63316197049e-05;2.331829874441709e-07;4.02524531248e-05;6.870590967983393e-06;8.199986327843719e-06;6.177140528493358e-07;9.54897231798e-05;6.16347904381023e-08;4.74263803809e-05;3.5599206806654266e-06
R-MMU-3296197	Hydroxycarboxylic acid-binding receptors	HCAR1;HCAR2;nicotinic acid;3-hydroxybutyric acid;3-hydroxyoctanoic acid;(S)-lactic acid	URACIL;2-FUROIC ACID;1.7.DIMETHYLXANTHINE;L-TRYPTOPHAN;S-(5'-ADENOSYL)-L-HOMOCYSTEINE;VITAMIN C;1.HYDROXY.2.NAPHTHOIC.ACID;L-THREONINE;D-GLUCOSE;N-ACETYL-L-LEUCINE;ADENOSINE 5'-MONOPHOSPHATE;ALPHA-D-GLUCOSE 1-PHOSPHATE;N-ACETYL-DL-GLUTAMIC ACID;TAURINE;XANTHINE;ETHYLMALONIC ACID;SELENO.DL.METHIONINE;GLUTARIC ACID;L-VALINE;3.DEHYDROSHIKIMIC.ACID;L-HOMOSERINE;L-NORVALINE;SODIUM GLUCONATE;XYLOSE/RIB…	0.004680330316369;0.0017570458049954;0.0047556344889603;0.0002776586400378;0.0010365236876401;0.0042313438726522;5.62640978744e-05;0.0002416391390494;0.0046569125305486;0.0006017069477845;0.0008845407071949;0.0013805697575645;0.0009690090611149;0.0001223102588815;0.0002861326692826;0.0008159922676453;0.0010687838645236;0.0008972924420908;0.0017072434828839;8.01888540947e-05;0.0002143876922118;0.0…
R-MMU-349425	Autodegradation of the E3 ubiquitin ligase COP1	PSMB1;PSMD14;PSMB5;PSMA3;PSMC3;TP53;UBB;UBC;PSMD3;PSMD7;PSMC2;PSMA2;PSMC4;PSMC1;PSMC5;PSMC6;RPS27A;UBA52;PSMB7;PSMB4;PSMD1;PSMB6;ATM;PSMD11;PSMD2;PSMD6;PSMD8;PSMD12;ADRM1;PSMA6;COP1;PSMA4;PSMB3;PSMB2;PSMA1;PSMD13;PSMA7;PSMA5;ATP(4-);ADP(3-)	CCT8;CASP7;RDH11;DPP3;SLC22A1;PAICS;AOC3;GALE;RASGEF1B;ECPAS;CCT4;1-METHYL-L-HISTIDINE;AOX4;CNN1;CSRP3;LECT2;FLVCR2;GLUL;CFHR1;CCT5;PDZK1IP1;TRIM2;MYH11;CCT7;PLCG1;CACYBP;PRELID2;CCT2	1.3589045669180351e-06;4.68664695908e-05;1.53048583099e-05;8.60722548319e-05;2.70096181893e-05;4.0051352255712344e-08;6.62736755651e-05;3.85279193176e-05;8.42893777611e-05;9.98920248152e-05;2.62896624034e-05;5.22568310356e-05;2.70096181893e-05;2.97266496784e-05;5.568417802569293e-06;0.0001725837551401;1.22460552804e-05;0.0001307996575136;4.01663799973e-05;2.164436300240179e-06;8.09773457955e-05;2…
R-MMU-350562	Regulation of ornithine decarboxylase (ODC)	OAZ2;PSMB1;AZIN1;PSMD14;PSMB5;PSMA3;PSMC3;ODC1;PSMD3;PSMD7;PSMC2;PSMA2;OAZ1;PSMC4;PSMC1;PSMC5;PSMC6;PSMB7;PSMB4;PSMD1;PSMB6;NQO1;PSMD11;PSMD2;PSMD6;PSMD8;PSMD12;ADRM1;PSMA6;OAZ3;PSMA4;PSMB3;PSMB2;PSMA1;PSMD13;PSMA7;PSMA5	PAICS;CCT7;PLCG1;PRELID2;TRIM2;CNN1;RDH11;AOX4;MYH11;CFHR1;1-METHYL-L-HISTIDINE;CCT8;AOC3;CSRP3;CCT4;DPP3;PDZK1IP1;CAVIN3;GLUL;USP14;CCT3;RASGEF1B;GALE;FLVCR2;CASP7;LECT2;CCT5;CACYBP;SLC22A1;ECPAS	1.3493181030013716e-08;6.0691034623320165e-12;3.30474886385e-05;2.980889022220608e-06;1.25582227201e-05;1.29421223585e-05;5.612714424691986e-06;1.17327762428e-05;2.31039875324e-05;2.28930124759e-05;1.92106079259e-05;4.5006765482273254e-07;3.32257761726e-05;1.986874962163485e-06;1.09684459409e-05;4.73270420125e-05;5.14628119252e-05;8.91406664898e-05;1.60198675717e-05;0.000186914323443;9.410813652e…
R-MMU-352230	Amino acid transport across the plasma membrane	SLC6A6;SLC1A4;SLC6A18;SLC3A2;SLC6A12;SLC1A5;SLC7A10;SLC7A3;SLC7A1;SLC38A5;SLC16A10;SLC6A15;SLC7A6;SLC36A2;SLC25A29;SLC43A1;SLC38A2;SLC43A2;SLC36A4;SLC38A1;SLC36A1;SLC38A4;SLC6A20A;SLC3A1;SLC6A19;SLC38A3;SLC6A14;SLC7A9;SLC7A8;SLC7A11;SLC7A5;SLC7A7;hydron;D-alanine;L-cystine;D-serine;beta-alanine;glycine betaine;chloride;L-homoarginine;N(omega)-methyl-L-arginine;sodium(1+);L-glutamate(1-);L-histidi…	D-GLUCOSAMINE 6-PHOSPHATE;N-ACETYL-DL-METHIONINE;URIDINE 5'-MONOPHOSPHATE;MALATE;D-GLUCOSE/FRUCOTOSE 6-PHOSPHATE;RIBOSE 5-PHOSPHATE;5-AMINOLEVULINIC ACID;L-CITRULLINE;CITRATE/ISOCITRATE;THYMINE;RIBOFLAVIN/B12;OXALIC.ACID.DIHYDRATE;2-HYDROXYBUTYRIC ACID;GLYCERATE;N-METHYL-L-GLUTAMIC ACID;MTA;PHENYLACETIC ACID;ADENOSINE;SLC27A6;2-METHYLALANINE;XANTHINE;GLYCERALDEHYDE;L-(+)-LACTATE;L-CARNOSINE;CYTID…	3.1855983210345904e-08;5.48564832947836e-17;2.3124762446632328e-10;5.028914053297863e-11;2.704212693143685e-09;2.9054590896867164e-09;2.526232032877045e-07;1.1434274444133454e-12;4.2331727823e-05;4.807698393988605e-06;4.817701162354928e-12;4.6047972154011e-14;3.4331648645777646e-14;1.7390109012211004e-09;3.2151195749716037e-14;2.0279295423654013e-15;0.0006775865857424;6.576439486970845e-14;0.0001…
R-MMU-373076	Class A/1 (Rhodopsin-like receptors)	CNR1;CNR2;CMKLR1;GPR183;GPR55;GPR39;GPR65;MTNR1A;PTAFR;OXGR1;GPBAR1;GPR68;GPR4;MTNR1B;GPR18;SUCNR1;HCAR2;GPR35;GPR132;(18S)-resolvin E1(1-);hydron;nicotinic acid;melatonin;2-oxoglutarate(2-);kynurenic acid;3-hydroxybutyric acid;anandamide;deoxycholic acid;zinc(2+);lithocholate;cholate;succinate(2-);chenodeoxycholate;7alpha,25-dihydroxycholesterol;2-arachidonoylglycerol;2-O-acetyl-1-O-octadecyl-sn…	L-LYSINE;3.METHYLADENINE;AMINOADIPIC ACID;ADENOSINE;D-(+)-GALACTOSAMINE/GLUCOSAMINE;ELADIC/OLEIC/PETROSELINIC ACID;N-METHYL-L-GLUTAMIC ACID;2'-DEOXYGUANOSINE 5'-DIPHOSPHATE/ADENOSINE 3',5'-DIPHOSPHATE;L-HOMOSERINE;NICOTINAMIDE;ADENINE;LINOLENIC ACID;SUCROSE/LACTOSE/PALATINOSE/TREHALOSE;DEHYDRO-L-(+)-ASCORBIC ACID DIMER;L-HISTIDINE;D-GLUCURONIC ACID;MTA;TAURINE;4.HYDROXYBENZALDEHYDE;SODIUM GLUCONA…	0.0002880743877531;0.0018412339101499;0.0002642985454433;0.001921814262297;0.0020968732273201;0.0013104615802013;7.292044080088731e-06;0.0008260889926635;7.29571222646e-05;0.0010538589779068;0.0006972179614783;0.0001382126513636;0.000769242289743;0.0005178021901512;0.0001293683266129;2.0022160905117343e-06;0.0001450271079669;0.0006178264395924;8.60443056511e-05;0.0005444583068922;0.00031859668647…
R-MMU-379397	Enzymatic degradation of dopamine by COMT	TOMT;COMT;MAOA;water;dioxygen;3-methoxytyramine;ammonia;hydrogen peroxide;homovanillic acid;FAD(3-);S-adenosyl-L-homocysteine zwitterion;S-adenosyl-L-methionine zwitterion;dopaminium(1+)	BETA-HYDROXYBUTYRIC ACID	5.23623e-05
R-MMU-379398	Enzymatic degradation of Dopamine by monoamine oxidase	COMT;MAOA;water;dioxygen;ammonia;hydrogen peroxide;(3,4-dihydroxyphenyl)acetate;homovanillic acid;FAD(3-);L-homocysteine zwitterion;S-adenosyl-L-methionine zwitterion;dopaminium(1+)	BETA-HYDROXYBUTYRIC ACID	4.74053e-05
R-MMU-381753	Olfactory Signaling Pathway	OR4F17-PS1;OR4F4-PS1;OR4F4B;OR10H1B;OR10H1;OR9G20;OR7D9;OR8B3B;OR11H4B;OR4L1;OR2T1;OR1E1C;OR2AT4;OR51D1;OR6P1;OR5K1B;OR10G7;OR5K1;OR10X1;OR10H5;OR2T43;OR2T29;OR2C1;GNB1;OR14J1;OR2T49;OR2W3;OR2T46;OR2T47;OR4D2B;OR8B3;OR10J5;OR2W1;OR5D14;OR5AL1;OR8B56;OR7G27;OR11H6;OR4Q3;OR56A4;OR10A49;OR2F1;OR1D2;OR1A1B;OR1E1;OR2B11;GNAL;OR51E2;OR4C12;OR2A20;OR2A57;OR10G3;OR2J3;OR11A4;OR14A260;OR6F1;OR2A51;OR5P80;…	GLUCONOLACTONE;OXIDISED GLUTATHIONE;1.7.DIMETHYLXANTHINE;L-HISTIDINE;LINOLEIC ACID;COL1A1;SEBACIC.ACID;5-AMINOLEVULINIC ACID;SRRM1;LINOLENIC ACID;N-ACETYL-DL-SERINE;L.LEUCINE.ISOLEUCINE;THYMINE;PALMITOLEIC ACID;VITAMIN C;L-GLUTAMINE;2.6.DIAMINOPIMELIC.ACID;D-(+)-GALACTOSAMINE/GLUCOSAMINE;L-TYROSINE;1.HYDROXY.2.NAPHTHOIC.ACID;L-ALANINE;SODIUM BENZOATE;METHYLGLYOXAL;ADENOSINE 5'-MONOPHOSPHATE;TRANS…	7.137456743709682e-06;1.90929769878e-05;0.0044369241906884;6.725232786523349e-06;0.0066880760690711;0.0017757022235749;0.0008687971505603;0.000644936069219;0.008749942722854;0.0044769814960219;0.0007074726604819;3.10899537892e-05;0.0036002172779139;0.0006718162430057;0.0034478120814116;0.0076364147973889;3.992936469879449e-06;1.003938268640715e-08;2.68387667219916e-06;0.0002064367292368;3.5865918…
R-MMU-381771	Synthesis, secretion, and inactivation of Glucagon-like Peptide-1 (GLP-1)	DPP4;LEP;GCG;GNB1;GNAT3;GNB3;FFAR1;FFAR4;GPR119;GRP;GNG13;acetylcholine;oleic acid;1-O-acyl-sn-glycero-3-phosphocholine(1+);alpha-D-glucose;alpha-linolenic acid;elaidic acid;gamma-linolenic acid;palmitoleic acid;tetradecanoic acid;dodecanoic acid;pentadecanoic acid;rosiglitazone;all-cis-icosa-11,14,17-trienoic acid;all-cis-icosa-8,11,14-trienoic acid;all-cis-docosa-7,10,13,16-tetraenoic acid;all-…	MTA;AZELAIC.ACID;PIMELIC.ACID;BETA-HYDROXYBUTYRIC ACID;RHAMNOSE/FUCOSE/2-DEOXY-D-GLUCOSE;LAUROYL-L-CARNITINE;STEARIC ACID;ADENOSINE;XYLITOL/ARABITOL/ADONITOL;PROPIONIC ACID;PHENYLACETIC ACID;3.METHYLADENINE;3-MERCAPTOPYRUVATE;PROPIONATE;GLYCINE;ADENINE;SODIUM GLUCONATE;SUCROSE/LACTOSE/PALATINOSE/TREHALOSE;L-CYSTEINE;6-GAMMA.GAMMA.DIMETHYLALLYLAMINO.PURINE;LINOLEIC ACID;MEVALONATE;TAURINE;GLUCONOL…	1.695136531941195e-07;0.0001073515889885;4.19071692624e-05;0.0001079266155869;4.74941113783e-05;7.04492873338e-05;1.4152827572122585e-06;2.84257946773e-05;8.02420988559e-05;0.0002770701962255;0.0002869433717996;1.1119621559405044e-08;6.76539589605e-05;1.6011179356549517e-06;3.30050259305e-05;5.9317926893e-05;3.96161085579e-05;6.96230384088e-05;0.0005805689371679;0.0002770375243955;1.13621992527e-…
R-MMU-382556	ABC-family proteins mediated transport	ABCC3;ABCB5;ABCC4;PSMB1;ABCC1;RNF5;PSMD14;ABCA4;PSMB5;PSMA3;PSMC3;UBB;UBC;PSMD3;ABCB4;ABCB1A;CFTR;PSMD7;PSMC2;PSMA2;PSMC4;PSMC1;PSMC5;PSMC6;RPS27A;UBA52;ABCC9;PSMB7;PSMB4;VCP;PSMD1;PSMB6;KCNJ11;ABCF1;EIF2S1;ERLIN2;PSMD11;DERL2;OS9;ABCA8B;ABCC10;PSMD2;ERLEC1;ABCC2;ERLIN1;RNF185;DERL1;PSMD6;EIF2S2;PSMD8;DERL3;PSMD12;ABCB9;ADRM1;PSMA6;PSMA4;PSMB3;PSMB2;PSMA1;ABCC6;ABCC5;PSMD13;EIF2S3X;SEL1L;PSMA7;PS…	RDH11;PRELID2;PAICS;DPP3;CCT7;CSRP3;SLC22A1	1.95734918948e-05;1.80393253176357e-06;5.043479631363468e-06;6.750366452789918e-06;4.066907639045585e-07;6.094139368879358e-07;1.32336278977e-05
R-MMU-390471	Association of TriC/CCT with target proteins during biosynthesis	TCP1;CCT8;CCT7;CCT2;CCT4;CCT5;CCT6A;CCT3;CCT6B;SPHK1;ADP(3-)	PSMB4;AMMECR1L;GARS1;PHPT1;BCL2L13;GIMAP6;ELP3;LAMA5;TUBG1;CIAO3;ACOX3;CPB2;CRYAB;MYL3;TLN2;NHSL2;NPHP3;ACY1;PPP1R7;METAP2;ALLANTOIN;TTC6;CAPN7;AMDHD2;SAA3;FMOD;CYP8B1;ADRM1;NUDT19;IGBP1;TXNDC9;MEMO1;CSNK2A1;NIT1;CHN2;PSMA1;TAGLN;ATE1;BAIAP2;VDAC2;MYLPF;MCUR1;INSIG2;PLEC;TRIM2;RHPN2;TBC1D32;GUCD1;ATXN3;PHYKPL;3.CARBOXYPROPYL.TRIMETHYLAMMONIUM.CHLORIDE;NOS3;PCP4L1;LAMB2;GPIHBP1;PSMA7;ACTBL2;PLXNB1…	0.0002864598580313;0.0029368149369229;0.0004023918259849;1.7108799529823603e-06;0.002121361673331;0.0005931479999286;3.4770764637e-05;0.0004085969000308;3.585957486287884e-06;4.90382671165e-05;9.89938687385e-05;0.0004847673717129;0.0001684604144655;0.0008521209412661;0.0003098908536687;0.000200979058642;0.0013707076424833;0.0026868753349536;0.0010744221528303;0.0006795056679301;0.000355325216796;…
R-MMU-390522	Striated Muscle Contraction	MYBPC1;NEB;MYBPC3;TCAP;TNNT1;ACTN3;MYL1;MYL4;MYL3;DMD;TNNI2;MYH3;MYH8;TNNC1;VIM;TNNC2;TPM3;DES;TNNI3;TMOD1;TNNT2;MYL2;TPM1;TPM2;ACTC1;ACTA1;MYH6;MYBPC2;TPM4;TMOD3;ACTN2;TMOD2;TMOD4;TNNT3;TNNI1;calcium(2+);ATP(4-);hydrogenphosphate;ADP(3-)	LDB3;OGN;CKMT1;TAGLN;PVALB;CRYAB;SYNPO2;MYH11;MYLPF;MYH4;THBS4;CKM;FMOD;AOC3;LRRC45;SORCS2;KRT19;GNAO1;NEBL;CNN1;PDLIM3	3.846056171621967e-08;4.520819276099e-08;4.37328463809e-05;3.254599536811309e-06;7.409852604778574e-08;1.21072465222e-05;9.03446452028e-05;8.679597218091113e-06;2.382562694122169e-08;2.37409591887e-05;7.73579768743951e-06;2.187541254157344e-06;3.9077094461958473e-07;1.111200747650114e-06;2.7618711158637083e-08;0.0001133943071947;6.91227228776e-05;1.252203293602238e-06;6.95778971144e-05;7.55903676…
R-MMU-390696	Adrenoceptors	ADRB2;ADRB3;ADRA2B;ADRB1;ADRA1D;ADRA1B;ADRA1A;ADRA2C;ADRA2A;Xamoterol;N-[5-(4,5-dihydro-1H-imidazol-2-yl)-2-hydroxy-5,6,7,8-tetrahydronaphthalen-1-yl]methanesulfonamide;bupranolol;denopamine;cicloprolol;solabegron;abediterol;vibegron;dabuzalgron;garomefrine;acebutolol;practolol;apraclonidine;atenolol;betaxolol;brimonidine;carvedilol;arformoterol;dexmedetomidine;clonidine;dobutamine;doxazosin;esmo…	ITGA8;MIB2;IDO2	0.0070323105104688;0.0082453190863795;0.0407494664349007
R-MMU-400511	Synthesis, secretion, and inactivation of Glucose-dependent Insulinotropic Polypeptide (GIP)	DPP4;GIP;FFAR1;GPR119;oleic acid;1-O-acyl-sn-glycero-3-phosphocholine(1+);dodecanoic acid;pentadecanoic acid;rosiglitazone;oleoyl ethanolamide;hexadecanoate	D-TREHALOSE.DIHYDRATE;XYLITOL/ARABITOL/ADONITOL;3.HYDROXYBENZOIC.ACID;CHOLIC ACID;SUBERIC ACID;D-(+)-GALACTOSAMINE/GLUCOSAMINE;PIMELIC.ACID;L-CYSTEINE;SEBACIC.ACID;2.6.DIAMINOPIMELIC.ACID;MTA;MALTOSE;STEARIC ACID;HEPTADECANOIC ACID;CIS-4-HYDROXY-D-PROLINE/N-ACETYL-L-ALANINE;3.METHYLADENINE;GLUCONOLACTONE;LINOLEIC ACID;AZELAIC.ACID;DIHYDROURACIL	0.0013606458660345;0.0024041610045412;0.000998388432461;0.0015076814962322;0.0014019146679453;2.05990825425e-05;0.0017302831911975;0.0012600773748262;5.198797979739237e-06;0.0027948439246042;0.0026803744935521;0.0012600773748262;3.2728109187e-05;3.83563299928e-05;0.0028821828625143;1.69047847601e-05;0.0037250356448993;0.003892228947573;3.766637974178708e-06;0.0011778819993447
R-MMU-416476	G alpha (q) signalling events	RGSL1;KALRN;PLCB2;NPFFR1;QRFPRL;F2RL2;CCKAR;RGS2;RGS5;RGS4;PIK3R2;BRS3;NMBR;NMUR1;HCRT;NTSR1;FPR2;F2RL3;LTB4R;CCK;NPS;ANXA1;AGT;APP;CHRM1;GNRH1;F2;GNA11;GNAQ;GRPR;TRHR;EDN1;EDN2;PIK3R1;CCL6;GNB4;AGTR1A;TACR1;TACR2;F2R;GNA14;GNA15;TBXA2R;BDKRB2;HTR2C;HTR2A;PTGER1;P2RY2;OXT;AVP;BTK;TAC1;PIK3CA;PTGFR;TACR3;XCL1;EDN3;EDNRB;GAST;P2RY1;GNG4;PLCB3;CCL9;F2RL1;GCG;TAC3;CCKBR;PMCH;HCRTR1;HCRTR2;LPAR1;GNG11…	HEPTADECANOIC ACID;1.HYDROXY.2.NAPHTHOIC.ACID;PIMELIC.ACID;XYLITOL/ARABITOL/ADONITOL;ADENOSINE;D-(+)-GALACTOSAMINE/GLUCOSAMINE;SUBERIC ACID;3.METHYL.2.OXINDOLE;GLUCONOLACTONE;2.6.DIAMINOPIMELIC.ACID;CIS-4-HYDROXY-D-PROLINE/N-ACETYL-L-ALANINE;3.DEHYDROSHIKIMIC.ACID;2-METHYLALANINE;L-TRYPTOPHAN;3.METHYLADENINE;MTA;GLYCERATE;DEHYDRO-L-(+)-ASCORBIC ACID DIMER;N-METHYL-L-GLUTAMIC ACID;2'-DEOXYGUANOSIN…	1.3575861918468914e-06;0.0001036467853765;1.0418176874013569e-07;4.27888293927272e-06;1.65479013932e-05;1.977193913369108e-07;2.66627396273e-05;2.18558867143e-05;3.00044996425e-05;8.43153537824798e-06;1.4013012462484834e-06;7.93498934513e-05;0.0001448219485554;4.779214365371054e-06;9.079030984570006e-09;1.2398458657154648e-07;0.0001270265290045;5.84137982919e-05;3.49708756793e-05;4.89371450474185…
R-MMU-418594	G alpha (i) signalling events	FPR-RS4;GNAI1;NPW;GPR31;FPR-S1;RGS5;SSTR5;RGS4;C3AR1;CX3CL1;RRH;PDYN;OPN1MW;CCL25;CCR6;RGS9;RGS7;CXCL13;NMUR1;NPY5R;CCL19;CXCR3;FPR2;FPR-RS3;GALR3;GALR2;CCL20;C3;POMC;SRC;C5;GNAI2;ANXA1;CCL1;PPY;CXCL2;AGT;APP;PCP2;CXCL1;CCL4;RHO;CXCL10;CXCL9;GNAT1;PENK;CCL6;HTR1B;GNB4;ADRA2B;PTGER3;DRD3;SSTR1;SSTR2;CCL5;SSTR3;HTR5A;C5AR1;CHRM4;BDKRB2;OPRD1;OPRK1;FPR1;CXCR2;AGTR2;OPRL1;CXCL12;OPRM1;GAL;GRM8;CNR1;C…	D-(+)-GALACTOSAMINE/GLUCOSAMINE;CHOLIC ACID;PHENYLPYRUVATE;3.DEHYDROSHIKIMIC.ACID;2-HYDROXYBUTYRIC ACID;N-METHYL-L-GLUTAMIC ACID;3.METHYLADENINE;L-PROLINE;MTA;L-ALANINE;PIMELIC.ACID;2.6.DIAMINOPIMELIC.ACID;L-DOPA;ARGININOSUCCINATE;2'-DEOXYGUANOSINE 5'-DIPHOSPHATE/ADENOSINE 3',5'-DIPHOSPHATE;SARCOSINE	3.2016048214749695e-07;6.34271846728e-05;4.73264971624e-05;7.66282295529e-05;3.73027273904e-05;3.60294631681e-05;1.8191172914733642e-07;1.79360450879e-05;8.230380553648314e-06;2.98930365636e-05;9.84068289227e-05;6.94468822444e-05;4.983254129491806e-06;7.5616105571e-05;2.06402934535e-05;3.51828515937e-05
R-MMU-419037	NCAM1 interactions	COL9A3;COL6A5;COL6A3;ST8SIA2;COL5A1;COL4A1;COL3A1;COL4A2;NCAM1;COL2A1;COL6A2;COL6A1;COL9A1;COL9A2;COL5A2;COL4A5;ST8SIA4;COL6A6;COL5A3;COL4A4;COL4A3;9-O-acetylneuraminic acid;ATP(4-)	PRKCA;MRPL28;P01801;DCN;6-HYDROXYDOPAMINE HYDROCHLORIDE;CAVIN1;PDLIM3;TSC22D1;TNXB;CRYAB;MYL9;FBLN5;DPT;ABI3BP;LAMA4;PCSK5;COL15A1;ARFGAP2;CAV1;USP36;LAMA5;PRELP;COL14A1;NOREPINEPHRINE;TAGLN;LAMB2;URIDINE;CAPRIN1;NSUN4;HSPA12B;SMARCA2;INF2;IGHV6-3;CAVIN3;COL1A1;FMOD;ANXA13;SYNPO2;MFAP4;SULT3A1;OVCA2;LDB3;ASPN;AEBP1;ERG;POSTN;DIAPH1;LUM;LTBP4;IGHV9-4;FAM136A;PROPIONIC ACID;COL1A2;CYP2C68;USP34;LMO…	0.0012159987935212;6.44592248272e-05;0.0001667803050888;3.617198676376786e-06;0.001657269203129;4.358441909054852e-06;2.3795624637788217e-06;0.0006243035641697;0.0001099534847118;0.0011392541385762;3.75420681375e-05;5.215511103894198e-07;2.957669769974825e-06;0.0016897078931054;0.0001680696349583;0.0007674627310899;0.0004600302549945;0.0017836958668869;1.56360939096e-05;1.64939259266e-05;2.645640…
R-MMU-420499	Class C/3 (Metabotropic glutamate/pheromone receptors)	GRM8;TAS2R16;TAS2R7;TAS2R41;GRM1;GRM2;GRM5;GRM6;GRM7;GRM4;TAS2R131;TAS2R13;TAS2R120;TAS2R106;TAS2R140;TAS2R39;TAS2R38;TAS2R3;TAS2R136;TAS2R135;TAS2R40;GABBR2;GPRC6A;TAS1R3;TAS1R2;TAS1R1;TAS2R119;TAS2R4;CASR;GRM3;GABBR1;yohimbine;D-fructose;quinine;limonin;D-tryptophan;maltose;chloramphenicol;salicin;alpha-D-glucose;sucrose;hydroquinone O-beta-D-glucopyranoside;colchicine;absinthin;amarogentin;vit…	D-(+)-GALACTOSAMINE/GLUCOSAMINE;CYTIDINE 2':3'-CYCLIC MONOPHOSPHATE;2-FUROIC ACID;SODIUM GLUCONATE;HEXANOIC ACID;CYS-GLY;L-PHENYLALANINE;FUMARATE;XANTHOSINE;URIDINE 5'-DIPHOSPHO-N-ACETYLGALACTOSAMINE;L-(+)-LACTATE;2.6.DIAMINOPIMELIC.ACID;XANTHINE;N-ACETYL-DL-GLUTAMIC ACID;L-PIPECOLIC ACID;MTA;L-CYSTATHIONINE;NICOTINAMIDE;PYRIDOXINE;GLUCONOLACTONE;2-METHYLALANINE;STACHYOSE.HYDRATE.FROM.STACHYS.TUB…	2.7119488679282873e-09;0.0001574386525607;0.0008867890389398;9.239259743978542e-06;4.523552686193106e-06;1.69161622309e-05;3.043541183170976e-08;3.643609962466453e-06;2.323625818829253e-06;1.3509539298668994e-07;3.595343470343063e-07;3.211054233300645e-08;0.0010206535187048;0.0001822353087458;0.0005130298535157;6.688540897786485e-10;7.39849236018e-05;2.76489010251e-05;4.72522542526e-05;5.88148627…
R-MMU-425393	Transport of inorganic cations/anions and amino acids/oligopeptides	SLC1A6;SLC32A1;SLC1A2;SLC1A1;SLC1A3;CTNS;SLC25A26;SLC1A7;hydron;L-cystine;D-aspartic acid;sodium(1+);potassium(1+);L-glutamate(1-);L-aspartate(1-);glycine zwitterion;S-adenosyl-L-homocysteine zwitterion;S-adenosyl-L-methionine zwitterion;gamma-aminobutyric acid zwitterion	L-CITRULLINE;MALATE;L-PROLINE;OXALIC.ACID.DIHYDRATE;SUCROSE/LACTOSE/PALATINOSE/TREHALOSE;MALEATE;ARGININOSUCCINATE;TAURINE;HEPTADECANOIC ACID;NMN;L-DOPA;L-LYSINE;ACRYLIC.ACID;SARCOSINE;CIS-4-HYDROXY-D-PROLINE/N-ACETYL-L-ALANINE;XYLITOL/ARABITOL/ADONITOL;L-ALANINE;OXIDISED GLUTATHIONE;PROPIONATE;ADENOSINE;SODIUM GLUCONATE;MEVALONATE;N-METHYL-L-GLUTAMIC ACID;PHENYLPYRUVATE;AMINOADIPIC ACID;L-METHIO…	0.0004694117653811;0.0010660753890243;1.18265842454e-05;0.000235861764738;0.0014160327808659;0.001042721210036;5.589108769e-05;5.589108769e-05;0.0001579391451923;0.0002925056339968;3.63392574057e-05;0.0006391834374586;0.0010957808548542;8.21796120393e-05;0.0003015943277038;6.470675710615843e-06;7.66800273709e-05;0.0006557445941727;0.0008283620796665;0.0002544937999321;4.72048454668e-05;0.00049744…
R-MMU-428559	Proton-coupled neutral amino acid transporters	SLC36A2;SLC36A1;hydron;glycine zwitterion;L-alanine zwitterion;L-proline zwitterion	D-ERYTHROSE 4-PHOSPHATE;XYLOSE/RIBOSE/ARABINOSE;HYPOTAURINE;SELENO.DL.METHIONINE;PROPIONATE;ACRYLIC.ACID;RIBOFLAVIN/B12;N-ACETYL-DL-GLUTAMIC ACID;FRUCTOSE/GALACTOSE/GLUCOSE;FUMARATE;MALEATE;L-CITRULLINE;URIDINE 5'-MONOPHOSPHATE;PROPIONIC ACID;L-NORVALINE;3.DEHYDROSHIKIMIC.ACID;CYP7B1;DIHYDROURACIL;ETHYLMALONIC ACID;L.LEUCINE.ISOLEUCINE;SUCROSE/LACTOSE/PALATINOSE/TREHALOSE;TAURINE;N-METHYL-L-GLUTA…	0.0019964386872786;0.005903418112459;0.0005869169686867;0.0013527356299092;0.0001243630197404;0.0007424675238878;0.0002356796499546;0.0012266881848065;0.0059151949854974;0.0007228621490782;0.0007228621490782;0.0004718284871443;0.0013498049214564;9.85123406652e-05;0.0022250489283743;0.0001017869405793;0.0001093485964911;0.0004122918048029;0.0010333055857479;0.0006907546557685;0.0001805642963293;0.…
R-MMU-428643	Organic anion transporters	SLC17A7;SLC17A1;SLC17A8;SLC17A6;SLC17A5;SLC5A8;SLC25A1;SLC5A5;SLC25A11;SLC25A22;SLC25A18;SLC25A10;pyruvate;acetic acid;hydron;(S)-malate(2-);nicotinic acid;sulfate;iodide;(S)-lactate;2-oxoglutarate(2-);citrate(3-);butyrate;organic anion;sodium(1+);L-glutamate(1-);propionic acid;nicotinate;N-acetylneuraminate;(S)-lactic acid;hydrogenphosphate;phosphonatoenolpyruvate	5-AMINOLEVULINIC ACID;OXALIC.ACID.DIHYDRATE;PIMELIC.ACID;L-TYROSINE;L-ALANINE;COL1A1;L-METHIONINE;D-MANNOSAMINE HYDROCHLORIDE;CIS-4-HYDROXY-D-PROLINE/N-ACETYL-L-ALANINE;BETA-HYDROXYPYRUVIC ACID/MALONIC ACID;NMN;L-HOMOSERINE;RIBOFLAVIN/B12;HIPPURIC ACID;RHAMNOSE/FUCOSE/2-DEOXY-D-GLUCOSE;GLYCERALDEHYDE;L-TRYPTOPHAN;ACRYLIC.ACID;TAURINE;GLYCERATE;DEHYDRO-L-(+)-ASCORBIC ACID DIMER;BETA-HYDROXYBUTYRIC…	0.0004222890306337;0.0001300188465837;1.0240092319791576e-07;6.465660143141507e-06;2.0172855091534146e-06;0.0007823123608105;6.578634220791856e-06;0.0004255215621133;5.962741907591755e-07;8.978853983192863e-06;0.0001168235943727;9.196500101981869e-07;4.63291623029e-05;0.0003533192064344;4.950801931549567e-06;6.48365967656e-05;2.654792618444168e-06;5.12229391412e-05;8.763955435680174e-08;1.0813095…
R-MMU-429958	mRNA decay by 3' to 5' exoribonuclease	SKIC3;NT5C3B;HBS1L;SKIC2;EXOSC3;EXOSC6;EXOSC2;EXOSC4;EXOSC5;DIS3;EXOSC7;EXOSC8;EXOSC1;DCPS;SKIC8;EXOSC9;water;7-methylguanosine 5'-phosphate(1+);7-methylguanosine;ribonucleic acid;messenger RNA;hydrogenphosphate;adenosine 5'-monophosphate(2-);uridine 5'-monophosphate(2-);guanosine 5'-monophosphate(2-);cytidine 5'-monophosphate(2-)	SUCCINATE;L-PHENYLALANINE;L-PIPECOLIC ACID;TAURINE;L-LYSINE;RIBOFLAVIN/B12	4.73449581999e-05;2.2417004357187006e-07;9.30774099305906e-06;1.19976424405e-05;3.79435548024e-05;7.247158444754918e-06
R-MMU-442660	Na+/Cl- dependent neurotransmitter transporters	SLC22A1;SLC6A6;SLC6A2;SLC22A2;SLC6A18;SLC6A9;SLC6A1;SLC6A13;SLC6A11;SLC6A12;SLC6A3;SLC6A7;SLC6A5;SLC6A15;SLC18A2;SLC18A1;SLC6A20A;SLC6A19;SLC6A14;beta-alanine;glycine betaine;chloride;sodium(1+);L-histidinium(1+);L-lysinium(1+);L-argininium(1+);L-serine zwitterion;serotonin(1+);L-cysteine zwitterion;L-2,4-diaminobutyric acid;taurine zwitterion;glycine zwitterion;L-leucine zwitterion;L-valine zwit…	PALMITIC ACID;MCPT4;URIDINE-5'-DIPHOSPHOGLUCOSE;N-ACETYLNEURAMINIC ACID;GLYCERATE;2.6.DIAMINOPIMELIC.ACID;D-GLUCURONIC ACID;GLYCERALDEHYDE;COMMD3;EXOSC4;PHENYLPYRUVATE;SLC27A6;1.7.DIMETHYLXANTHINE;CYS-GLY;XANTHINE;HEPTADECANOIC ACID;CYTIDINE 5'-MONOPHOSPHATE;3.METHYLADENINE;XYLOSE/RIBOSE/ARABINOSE;6-GAMMA.GAMMA.DIMETHYLALLYLAMINO.PURINE;4-ACETAMIDOBUTYRIC ACID;BENZOIC ACID;XANTHOSINE;L-(+)-LACTAT…	3.806385965444682e-14;0.0011264036011304;2.153766358631924e-06;0.0001329410153918;3.162690052048351e-11;6.145319407428605e-17;3.3602838120448614e-13;6.9311680440877215e-15;0.0017161152748061;5.18431546381e-05;2.3494161575935654e-17;9.54478790791e-05;8.61363795863943e-07;7.664005261024505e-11;1.4699830429784204e-09;4.118642150231202e-18;2.1994660149266287e-06;1.0372776560220298e-19;7.7999641617059…
R-MMU-444209	Free fatty acid receptors	GPR31;FFAR3;FFAR1;FFAR2;acetic acid;formate;oleic acid;hexanoate;butyrate;propionic acid;dodecanoic acid;valerate;pentadecanoic acid;rosiglitazone;hexadecanoate;12(S)-HETE(1-)	HPSE;N-ACETYL-L-LEUCINE;COL4A1;PTPMT1;D-GLUCURONIC ACID;CIS-4-HYDROXY-D-PROLINE/N-ACETYL-L-ALANINE;ALKBH3;PHENYLPYRUVATE;MRPL40;1.7.DIMETHYLXANTHINE;OXIDISED GLUTATHIONE;URIDINE 5'-DIPHOSPHO-N-ACETYLGALACTOSAMINE;4-ACETAMIDOBUTYRIC ACID;PANTOTHENIC ACID;GLYCERALDEHYDE;SUCCINATE;L-TYROSINE;FRUCTOSE/GALACTOSE/GLUCOSE;TASP1;N-ACETYL-DL-SERINE;GLYCEROL-3-PHOSPHATE;PALMITOYLCARNITINE;STEARIC ACID;LMBR…	0.0033156277314868;0.0006272623389707;0.0142095424070202;0.0285828063336724;4.030172195047047e-08;1.154077456590378e-11;0.0005238667239679;3.917873293548386e-09;0.0063382840158595;0.0001233539850438;3.808782633826722e-07;1.5703703547e-05;3.21693019096124e-06;0.0004292614915885;6.929683574063276e-07;5.826323070916147e-10;5.102068250455815e-08;0.0001195918151256;0.0064058941862626;0.001293103762845…
R-MMU-445355	Smooth Muscle Contraction	CALD1;GUCY1A2;MYH11;GUCY1B1;ITGB5;PAK1;CALM1;TPM3;TLN1;ALDH2;TPM1;TPM2;ACTA2;ACTG2;MYL11;MYL12B;ITGA1;MYL6;MYL10;SORBS1;VCL;TPM4;MYLK;LMOD1;GUCY1B2;PDE5A;MYL6B;PAK2;PXN;MYL9;GUCY1A1;MYL7;SORBS3;lificiguat;praliciguat;vericiguat;cinaciguat;BAY 41-2272;water;hydron;3',5'-cyclic GMP;nitric oxide;magnesium(2+);1,2-dinitroglycerol;nitroglycerin;calcium(2+);ATP(4-);hydrogenphosphate;ADP(3-);riociguat	SMTN;LUM;TAGLN;DPEP1;PRELP;CNN1;CAVIN1;CYP2C68	3.572730877890368e-06;1.93206743316e-05;1.156516640161206e-06;3.6857885859945744e-08;5.069969046228988e-06;1.80652079248e-05;4.051926085e-05;5.11174327809e-05
R-MMU-450408	AUF1 (hnRNP D0) binds and destabilizes mRNA	PSMB1;PSMD14;PSMB5;PSMA3;PSMC3;UBB;UBC;HSPB1;PSMD3;HSPA1B;PSMD7;PABPC1;PSMC2;PSMA2;PSMC4;PSMC1;PSMC5;PSMC6;RPS27A;UBA52;HSPA8;PSMB7;PSMB4;PSMD1;HNRNPD;PSMB6;HSPA1A;EIF4G1;PSMD11;PSMD2;PSMD6;PSMD8;PSMD12;ADRM1;PSMA6;PSMA4;PSMB3;PSMB2;PSMA1;PSMD13;PSMA7;PSMA5;ribonucleic acid	RDH11;FLVCR2;GLUL;GALE;CNN1;CSRP3;PAICS;TRIM2;CCT5;PRELID2;CCT7;CCT8;AOC3	3.41009967661e-05;3.67081003843e-05;2.23943094193e-05;6.62770579619e-05;4.21790231582e-05;3.9572761057e-05;6.852180330243279e-08;8.721653147225346e-06;1.29170615337e-05;2.23269667245e-05;4.09194295705346e-10;1.11941106533e-05;6.38020208035e-05
R-MMU-4608870	Asymmetric localization of PCP proteins	SMURF2;PSMB1;PSMD14;PSMB5;FZD1;PSMA3;PSMC3;UBB;UBC;PSMD3;WNT5A;PSMD7;PSMC2;PSMA2;PSMC4;PSMC1;PSMC5;PSMC6;RPS27A;UBA52;PSMB7;PSMB4;PSMD1;PRICKLE1;PSMB6;DVL2;FZD3;FZD4;FZD7;FZD8;PSMD11;PSMD2;PSMD6;SMURF1;PSMD8;PSMD12;FZD5;FZD2;ADRM1;PSMA6;PSMA4;PSMB3;PSMB2;PSMA1;PSMD13;PARD6A;PSMA7;PSMA5	1-METHYL-L-HISTIDINE;PDZK1IP1;FLVCR2;AOX4;RDH11;TRIM2;PAICS;MYH11;RASGEF1B;CSRP3;SLC22A1;CCT5;GALE;CCT8;DPP3;PRELID2;AOC3;PLCG1;CCT4;CAVIN3;CCT7;CASP7;CFHR1;CNN1	3.0949472652e-05;0.0001044312733935;2.26826394672e-05;4.29052879008e-05;2.6647202914e-05;4.30871390198e-05;7.353185099992685e-08;3.1147765075e-05;0.0001421798924437;2.755872116040123e-06;4.29052879008e-05;3.6309631899341903e-06;7.45964125238e-05;2.508487569856002e-06;0.0001201783706521;8.66858890428682e-06;9.73239479703e-05;4.92991424687e-05;4.26796386247e-05;0.0001033207013629;5.658877027217722e…
R-MMU-4641257	Degradation of AXIN	SMURF2;PSMB1;PSMD14;AXIN1;PSMB5;PSMA3;AXIN2;PSMC3;UBB;UBC;PSMD3;PSMD7;PSMC2;PSMA2;PSMC4;PSMC1;PSMC5;PSMC6;RPS27A;UBA52;PSMB7;PSMB4;PSMD1;TNKS2;PSMB6;TNKS;PSMD11;PSMD2;PSMD6;PSMD8;RNF146;PSMD12;ADRM1;PSMA6;PSMA4;PSMB3;PSMB2;PSMA1;PSMD13;PSMA7;PSMA5;nicotinamide;NAD(1-)	CNN1;PRELID2;TRIM2;AOC3;CCT5;CFHR1;CAVIN3;MYH11;AOX4;1-METHYL-L-HISTIDINE;RDH11;ECPAS;CASP7;SLC22A1;FLVCR2;DPP3;PLCG1;GALE;PAICS;PDZK1IP1;SDSL;CSRP3;CCT7;CCT4;CCT8;RASGEF1B	1.15544701325e-05;8.237700350580853e-06;4.06390111445e-05;2.12384664233e-05;3.38971600516825e-06;5.27641766988e-05;9.68163857077e-05;2.89508021178e-05;4.03485786073e-05;2.86184989131e-05;2.47585341224e-05;5.12539478176e-05;7.69207678856e-05;4.03485786073e-05;2.09045621796e-05;0.0001149601081357;4.57569152235e-05;6.83623370796e-05;6.782299546451041e-08;0.0001009515481629;0.0001584951422723;9.13624…
R-MMU-4641258	Degradation of DVL	PSMB1;PSMD14;PSMB5;PSMA3;PSMC3;UBB;UBC;PSMD3;PSMD7;PSMC2;PSMA2;DVL1;PSMC4;PSMC1;PSMC5;PSMC6;RBX1;RPS27A;UBA52;PSMB7;PSMB4;PSMD1;PSMB6;DVL2;DVL3;PSMD11;KLHL12;HECW1;DACT1;PSMD2;PSMD6;PSMD8;PSMD12;ADRM1;CUL3;PSMA6;PSMA4;PSMB3;PSMB2;PSMA1;PSMD13;PSMA7;PSMA5	1-METHYL-L-HISTIDINE;DPP3;CCT8;CCT5;CACYBP;CCT2;FLVCR2;CCT4;CFHR1;AOC3;PDZK1IP1;PRELID2;RDH11;CCT7;CSRP3;RASGEF1B;PLCG1;GALE;MYH11;TRIM2;CASP7;SLC22A1;PAICS;CNN1;AOX4;ECPAS	0.0001366923218796;0.0001545257361577;3.972706212360464e-06;1.2337977988989925e-06;0.0001238588827556;0.0001201956859559;3.59380733723e-05;6.13720043805e-05;6.9770652348e-05;0.0001299147947209;0.0001265702451833;1.15732629578e-05;4.0349498663e-05;1.0356123340420528e-10;1.198309676532898e-06;7.40333390748e-05;7.50621643024e-05;0.000121836605272;0.0001426274170597;5.99795458064e-05;0.00012697758826…
R-MMU-5358346	Hedgehog ligand biogenesis	PSMB1;PSMD14;PSMB5;PSMA3;PSMC3;P4HB;UBB;UBC;PSMD3;PSMD7;PSMC2;PSMA2;PSMC4;PSMC1;PSMC5;PSMC6;RPS27A;UBA52;PSMB7;IHH;PSMB4;VCP;PSMD1;PSMB6;DHH;SHH;PSMD11;HHAT;DERL2;OS9;PSMD2;ERLEC1;PSMD6;PSMD8;PSMD12;SYVN1;ADRM1;PSMA6;PSMA4;PSMB3;PSMB2;PSMA1;PSMD13;SEL1L;PSMA7;PSMA5;water;cholesterol;phosphate(3-);ATP(4-);ADP(3-);coenzyme A(4-);palmitoyl-CoA(4-)	MYH11;RDH11;HMGCS1;CCT4;CFHR1;GALE;GLUL;PRELID2;PAICS;AOX4;CNN1;SLC22A1;CSRP3;CCT8;TRIM2;CCT5;CCT7;CASP7;NAT2;FLVCR2;PLCG1;ADSS1;CYP2C23;DPP3;LECT2	0.0001192394299692;9.577143924260672e-07;6.89267264249e-05;4.22680296765e-05;0.0001199874992533;1.5016824406558832e-06;7.20150062803e-05;4.016574470445713e-06;6.88064282453578e-08;0.0001332272898774;1.15619843958e-05;0.0001332272898774;7.138227952088503e-08;1.12372414623e-05;3.44041272971e-05;1.29594534952e-05;4.1130080951484757e-10;0.0001275780802582;5.98711893485e-05;0.0001010074183427;6.973478…
R-MMU-5389840	Mitochondrial translation elongation	MRPS12;MRPL23;MRPS21;MRPS6;PTCD3;MRPL10;MRPS31;MRPS7;MRPS10;MRPS26;OXA1L;MRPS35;MRPS27;MRPL22;MRPL48;GFM1;MRPL38;MRPL47;MRPL58;MRPS18C;MRPL50;MRPS23;MRPL37;MRPS2;MRPS18B;MRPS18A;MRPS5;MRPL43;MRPL36;MRPL34;MRPL27;MRPL16;MRPL9;MRPL3;MRPL1;MRPL15;MRPL42;MRPL54;MRPS16;MRPL51;MRPL24;MRPL49;CHCHD1;MRPS17;MRPL11;MRPL57;MRPL20;MRPL18;MRPL35;MRPL41;MRPL33;MRPS24;MRPS36;GADD45GIP1;MRPS14;MRPS22;MRPS28;MRPL…	GLS2;MTERF4;DHRS7;O.SUCCINYL.L.HOMOSERINE;WSCD1;PALLD;OSGEPL1;2-FUROIC ACID;GLDC;GRSF1;TMEM186;PNPT1;SLC25A47;UXT;HSPD1;VDAC2;BAIAP2;PCK1;NDUFC2;UBL7;SLC25A22;PKP3;ADHFE1;IDH3B;BUTYRIC ACID;SPTBN2;NDUFV3;NOA1;PYRUVATE;CLPX;NUDT6;PARS2;SDS;IGKV16-104;MTRF1;SARS2;SULT2A8;PZP;SLCO1A5;AREL1;TARS2;CARS2;TRMU;MOCS2;CPS1;NDUFAF7;ESRRA;REEP5;COA3;PDF;TM2D2;GATB;CPB2;MTPAP;RDH13;IDH3G;PIGW;ACAD8;NAGS;XPNP…	6.770710880703621e-10;0.0008691492593034;2.17495139149e-05;9.380831929242386e-21;1.0112628918710904e-15;1.86480548882e-05;2.4833460506389376e-08;7.899184261544996e-12;1.1454645487743457e-07;2.6846535000692454e-07;0.0013541517491525;4.3301946047458593e-19;9.247102156321292e-13;0.000305631719464;0.0001493498134994;2.8150743269923988e-11;0.0001998360767259;5.108477479526232e-06;3.2868534064117342e-0…
R-MMU-5419276	Mitochondrial translation termination	MRPS12;MRPL23;MRPS21;MRPS6;PTCD3;MRPL10;MRPS31;MRPS7;MRPS10;MRPS26;OXA1L;MTRF1L;MRPS35;MRPS27;MRPL22;MRPL48;MRPL38;MRPL47;MRPL58;MRPS18C;GFM2;MRPL50;MRPS23;MRPL37;MRPS2;MRPS18B;MRPS18A;MRPS5;MRPL43;MRPL36;MRPL34;MRPL27;MRPL16;MRPL9;MRPL3;MRPL1;MRPL15;MRPL42;MRPL54;MRPS16;MRPL51;MRPL24;MRPL49;CHCHD1;MRPS17;MRPL11;MRPL57;MRPL20;MRPL18;MRPL35;MRPL41;MRPL33;MRPS24;MRPS36;GADD45GIP1;MRPS14;MRPS22;MRPS…	NDUFV1;COQ8B;MLXIP;IDH3A;GM20498;SYBU;PLIN3;ESRRA;DPM3;HSPD1;XPNPEP3;CPB2;NTRK2;SERPINC1;COA5;PPP6C;NDUFA8;NFS1;D-RAFFINOSE.PENTAHYDRATE;MTIF3;FPGS;ECSIT;RDH13;ACADSB;SEL1L;TNFAIP8L3;MTG1;TBRG1;ABCG8;SPTBN2;XDH;VDAC2;ELF1;COQ5;GM14295;RNF187;REEP5;MTRF1;NDUFS1;NDUFB1;NDUFS8;MTND3;IDH3B;GTPBP10;GRB14;IRS1;CPS1;NGEF;SLC25A47;NDUFA12;NDUFAF1;MOCS2;DBT;PROZ;MESO-ERYTHRITOL;SERPINA3M;NDUFB10;GRB10;NT5…	2.58366617079e-05;4.5940217612660016e-17;0.0004289987285622;1.5692124175860336e-14;1.22579001855e-05;0.0002914236396869;6.195521603848449e-07;0.0002913680818915;0.001038282557272;0.0001444730053601;0.0006907156156977;7.056125502556585e-07;1.0958630596623485e-19;0.0006609796841066;1.022231584718822e-20;0.0012684289683028;1.6862656860011122e-09;3.00409657157e-05;6.779258712508375e-07;3.004036976461…
R-MMU-5607761	Dectin-1 mediated noncanonical NF-kB signaling	PSMB1;PSMD14;PSMB5;PSMA3;PSMC3;UBB;UBC;PSMD3;PSMD7;PSMC2;PSMA2;PSMC4;UBE2M;PSMC1;PSMC5;PSMC6;RPS27A;UBA52;PSMB7;PSMB4;RELB;PSMD1;FBXW11;CHUK;PSMB6;PSMD11;UBA3;PSMD2;PSMD6;PSMD8;PSMD12;ADRM1;PSMA6;PSMA4;PSMB3;PSMB2;PSMA1;NFKB2;SKP1;CUL1;MAP3K14;PSMD13;PSMA7;PSMA5;ATP(4-);ADP(3-)	PAICS;PRELID2;SLC22A1;CCT7;CSRP3;GALE;FLVCR2;CCT5;CCT8;TRIM2	4.696047614325177e-07;2.80138906936e-05;5.11776855393e-05;1.2102409550618424e-10;5.49786272927e-05;4.18394627262e-05;5.33738171011e-05;1.0611265996474778e-06;1.59562284315e-05;4.54174053094e-05
R-MMU-5607764	CLEC7A (Dectin-1) signaling	CARD9;PSMB1;PSMD14;PSMB5;PSMA3;IKBKB;IKBKG;PSMC3;SRC;UBB;UBC;PSMD3;NFKB1;PSMD7;PRKCD;PSMC2;PSMA2;PSMC4;UBE2D1;UBE2N;PSMC1;PSMC5;PSMC6;UBE2D2;RPS27A;UBA52;PSMB7;TRAF6;PSMB4;RELA;MALT1;PSMD1;TAB3;FBXW11;CHUK;PSMB6;MAP3K7;CLEC7A;PSMD11;TAB1;CDC34;PLCG2;CARD11;PSMD2;PSMD6;TAB2;PSMD8;UBE2V1;PSMD12;ADRM1;PSMA6;PSMA4;PSMB3;PSMB2;PSMA1;SKP1;CUL1;PSMD13;BCL10;NFKBIA;PDPK1;PSMA7;PSMA5;water;1-phosphatidyl-…	CCT7	1.83192e-06
R-MMU-561048	Organic anion transport	SLC22A8;SLC22A12;SLC22A6;SLC22A7;p-aminohippuric acid;(S)-lactate;2-oxoglutarate(2-);estrone 3-sulfate;7,9-dihydro-1H-purine-2,6,8(3H)-trione;acyclovir;cimetidine;(S)-lactic acid;dehydroepiandrosterone sulfate(1-)	DIHYDROURACIL;3-MERCAPTOPYRUVATE;COL4A1;L-LYSINE;TAGLN;NMN;TTC28;HOMOVANILLIC ACID/DL-P-HYDROXYPHENYLLACTIC ACID;L-DIHYDROOROTIC ACID;ALG9;SARCOSINE;L-GLUTATHIONE REDUCED;L-DOPA;FRUCTOSE/GALACTOSE/GLUCOSE;LINOLENIC ACID;LINOLEIC ACID;GLYCERALDEHYDE;GLYCEROL-3-PHOSPHATE;COL3A1;N-ALPHA-ACETYL-L-ASPARAGINE;TPK1;RPAP2;PNLIPRP1;N-ACETYL-DL-GLUTAMIC ACID;XYLOSE/RIBOSE/ARABINOSE;GSTM3;URIDINE 5'-MONOPHO…	0.0055555926056186;0.0024479469570473;0.0121425975616928;0.0074282769123367;0.0133991996137582;0.0008463253678925;0.0108530837815358;0.006752806134904;0.0178501024042848;0.0084177053110487;0.0025968812563906;0.0004603220166986;0.0017165626257579;0.0093622859611974;1.0042106233186965e-07;2.3016823612205934e-07;0.0017165626257579;0.0054268593858095;0.0026271690270753;0.0042932510636908;0.0155556946…
R-MMU-5610780	Degradation of GLI1 by the proteasome	PSMB1;PSMD14;PSMB5;PSMA3;PSMC3;UBB;UBC;PSMD3;PSMD7;PSMC2;GLI1;PSMA2;PSMC4;PSMC1;PSMC5;PSMC6;RBX1;RPS27A;UBA52;PSMB7;PSMB4;PSMD1;PSMB6;PSMD11;ITCH;PSMD2;PSMD6;PSMD8;PSMD12;ADRM1;PSMA6;NUMB;PSMA4;PSMB3;PSMB2;PSMA1;SKP1;CUL1;PSMD13;SUFU;PSMA7;PSMA5	PAICS;CCT7;CNN1;PLCG1;FLVCR2;CFHR1;CSRP3;CASP7;1-METHYL-L-HISTIDINE;CCT5;PRELID2;GLUL;CCT4;SLC22A1;TRIM2;AOX4;CCT8;RDH11;GALE	1.6695069257375197e-07;1.6715605061603322e-10;8.75926097841e-05;0.0001044387912995;1.79711875653e-05;8.42163568051e-05;2.11729912328e-05;6.55615702737e-05;6.80799535518e-05;7.285435442639395e-06;1.45507985019e-05;3.97657448206e-05;2.36420311307e-05;7.98467202223e-05;2.01477155438e-05;7.98467202223e-05;5.708345227836005e-06;5.59263477489e-05;7.4396445386e-05
R-MMU-5610785	GLI3 is processed to GLI3R by the proteasome	PSMB1;PSMD14;PSMB5;PSMA3;PSMC3;PRKACA;UBB;UBC;PSMD3;PSMD7;PSMC2;PSMA2;PSMC4;PSMC1;PSMC5;PSMC6;RBX1;RPS27A;UBA52;PRKACB;PSMB7;PSMB4;PSMD1;PSMB6;GLI3;PSMD11;CSNK1A1;PSMD2;PSMD6;PSMD8;PSMD12;ADRM1;PSMA6;PSMA4;PSMB3;PSMB2;PSMA1;SKP1;CUL1;GSK3B;PSMD13;SUFU;PSMA7;PSMA5;ATP(4-);ADP(3-)	CCT4;AOX4;FLVCR2;CSRP3;CCT5;CCT7;1-METHYL-L-HISTIDINE;TRIM2;PRELID2;PAICS;CFHR1;CCT8	4.431028008873426e-06;4.90003601349e-05;1.80480274213e-05;5.23602167325e-05;4.220468702616703e-06;6.127966617336367e-10;6.34616346014e-05;4.35617624348e-05;2.70839871113e-05;4.45268973223964e-07;2.51377781931e-05;4.533985600581086e-06
R-MMU-5632684	Hedgehog 'on' state	SMURF2;GPR161;KIF7;PSMB1;PSMD14;PSMB5;PSMA3;PSMC3;UBB;UBC;PSMD3;PSMD7;PSMC2;GLI1;PSMA2;PSMC4;SMO;EVC;PSMC1;PSMC5;PSMC6;RBX1;RPS27A;UBA52;PSMB7;PSMB4;GLI2;SPOPL;PSMD1;ULK3;PSMB6;PTCH1;GLI3;SPOP;PSMD11;DZIP1;ITCH;CDC73;EVC2;PSMD2;PSMD6;SMURF1;PSMD8;PSMD12;ADRM1;CUL3;PSMA6;NUMB;PSMA4;PSMB3;PSMB2;PSMA1;PSMD13;SUFU;PSMA7;PSMA5;ATP(4-);ADP(3-)	CCT4;TRIM2;PAICS;CCT8;PRELID2;CCT7;CSRP3;CCT5	3.84739509163e-05;3.15464652475e-05;2.951612062788965e-07;1.00706509888e-05;2.08698671748e-05;3.553404267717216e-10;3.5872944284e-05;1.18043437559e-05
R-MMU-5652227	Fructose biosynthesis	AKR1B1;SORD;hydron;D-glucitol;alpha-D-glucose;zinc(2+);keto-D-fructose;NAD(1-);NADPH(4-);NADH(2-);NADP(3-)	L-PROLINE;4-IMIDAZOLEACRYLIC ACID;SEBACIC.ACID;L-PYROGLUTAMATE/2-PYRROLIDONE-5-CARBOXYLIC ACID;PALMITIC ACID;D-(+)-GALACTOSAMINE/GLUCOSAMINE	9.78020277864e-05;7.93765110867e-05;0.0001090803374966;1.36372093529e-05;5.29136112712e-05;1.45312743006e-05
R-MMU-5653890	Lactose synthesis	B4GALT1;SLC2A1;LALBA;lactose;alpha-D-glucose;manganese(2+);UDP(3-);UDP-alpha-D-galactose(2-)	2.6.DIAMINOPIMELIC.ACID;STACHYOSE.HYDRATE.FROM.STACHYS.TUBERIFERA;MEVALONATE;STEARIC ACID;D-(+)-GALACTOSAMINE/GLUCOSAMINE;SODIUM BENZOATE;PALMITIC ACID;HEXANOIC ACID;MTA;3.METHYLADENINE;L-GLUTAMINE;3.METHYL.2.OXINDOLE;DEHYDRO-L-(+)-ASCORBIC ACID DIMER;TAURINE;L-METHIONINE;3-MERCAPTOPYRUVATE;HEPTADECANOIC ACID;GLYCINE;L-PYROGLUTAMATE/2-PYRROLIDONE-5-CARBOXYLIC ACID;PHENYLACETIC ACID;ARGININOSUCCIN…	5.15968982478e-05;0.0004087381184127;0.0001063931109136;1.88587847507e-05;0.0003247667033234;6.17791382756e-05;3.74243581816e-05;0.0001537045776858;4.74894513252e-05;7.884435349257667e-06;0.0001295079427786;7.89710528203e-05;0.0002524713744333;0.0003179440237184;0.0002296715143094;0.0004134754669013;2.32408351055e-05;0.0002329857588751;9.607200492440471e-06;0.0001635775869644;0.0003179440237184;0…
R-MMU-5658442	Regulation of RAS by GAPs	RASAL2;RASA1;SYNGAP1;KBTBD7;PSMB1;PSMD14;PSMB5;PSMA3;PSMC3;NRAS;UBB;UBC;PSMD3;PSMD7;KRAS;PSMC2;PSMA2;PSMC4;RASA2;PSMC1;PSMC5;PSMC6;RBX1;RPS27A;UBA52;PSMB7;PSMB4;NF1;PSMD1;DAB2IP;PSMB6;RASA3;HRAS;SPRED3;RASA4;PSMD11;RASAL3;PSMD2;SPRED2;SPRED1;PSMD6;PSMD8;PSMD12;ADRM1;CUL3;PSMA6;PSMA4;PSMB3;PSMB2;PSMA1;PSMD13;RASAL1;PSMA7;PSMA5;GTP(4-);GDP(3-)	CCT7;PAICS	1.3375427309506113e-08;4.509760335000922e-06
R-MMU-5662702	Melanin biosynthesis	TYRP1;TYR;DCT;SLC45A2;OCA2;water;hydron;dioxygen;L-dopaquinone;5,6-dihydroxyindole-2-carboxylate;dihydroxyindole;5,6-dihydroxyindole;copper(2+);zinc(2+);hydroxyl;dopachrome;L-dopa zwitterion;L-tyrosine zwitterion;indole-5,6-quinone-2-carboxylic acid	SUCROSE/LACTOSE/PALATINOSE/TREHALOSE;ABI2;N-ACETYL-D-MANNOSAMINE;RIBOSE 5-PHOSPHATE;GLYCEROL-3-PHOSPHATE;JAM3;ABHD5;MALEATE;ADENOSINE 5'-MONOPHOSPHATE;RHAMNOSE/FUCOSE/2-DEOXY-D-GLUCOSE;BETA-HYDROXYBUTYRIC ACID;CLTA;ISOVALERYL-CARNITINE;N-ACETYL-DL-GLUTAMIC ACID;L-DIHYDROOROTIC ACID;N-METHYL-L-GLUTAMIC ACID;ADPRM;SHOC2;1.7.DIMETHYLXANTHINE;KLHDC3;L-ASPARAGINE;HOMOVANILLIC ACID/DL-P-HYDROXYPHENYLLA…	0.0002746634779402;0.0078791750800143;0.0050795316509347;0.0018024679671276;0.0006113203686489;0.007755175334862;0.0098268025143548;0.0010962544821494;0.0016959265104611;0.0006236979189823;9.15990018206e-05;0.0046932840313649;0.0001638552614307;0.0018569042506503;0.0020957696626779;0.0001274152366524;0.0022089002684123;0.0072441716181415;0.0089822078102949;0.0058218517930843;0.0025800237539526;0.…
R-MMU-5668541	TNFR2 non-canonical NF-kB pathway	BIRC3;PSMB1;TNFSF11;TNFRSF11A;PSMD14;TNFSF12;PSMB5;PSMA3;PSMC3;TNF;LTA;UBB;UBC;PSMD3;TNFRSF1B;PSMD7;CD40;CD40LG;TRAF2;LTB;PSMC2;PSMA2;LTBR;PSMC4;PSMC1;PSMC5;PSMC6;RPS27A;UBA52;PSMB7;PSMB4;PSMD1;PSMB6;TRAF3;BIRC2;PSMD11;PSMD2;PSMD6;TNFRSF12A;PSMD8;TNFRSF13C;PSMD12;ADRM1;PSMA6;TNFSF14;PSMA4;PSMB3;PSMB2;PSMA1;TNFSF13B;MAP3K14;PSMD13;PSMA7;PSMA5	CCT7;FLVCR2;CCT4;CCT8;PLCG1;CSRP3;CCT5;PAICS;CNN1;CFHR1;PRELID2;AOX4;TRIM2;SLC22A1;RDH11	1.4242541451047634e-10;4.57269938594e-05;7.42640622061e-05;5.05755516739554e-06;9.35433639706e-05;1.89200642264e-05;6.574338643113489e-06;1.4790974392409648e-07;7.99599869102e-05;7.90796100489e-05;1.34782789721e-05;7.28677992685e-05;7.13691411741e-05;7.28677992685e-05;5.01533439728e-05
R-MMU-5676590	NIK-->noncanonical NF-kB signaling	PSMB1;PSMD14;PSMB5;PSMA3;PSMC3;UBB;UBC;PSMD3;PSMD7;PSMC2;PSMA2;PSMC4;UBE2M;PSMC1;PSMC5;PSMC6;RPS27A;UBA52;PSMB7;PSMB4;RELB;PSMD1;FBXW11;CHUK;PSMB6;PSMD11;UBA3;PSMD2;PSMD6;PSMD8;PSMD12;ADRM1;PSMA6;PSMA4;PSMB3;PSMB2;PSMA1;NFKB2;SKP1;CUL1;MAP3K14;PSMD13;PSMA7;PSMA5;ATP(4-);ADP(3-)	CCT8;SLC22A1;FLVCR2;CCT7;CCT5;PAICS;GALE;TRIM2;PRELID2;CSRP3	1.59562284315e-05;5.11776855393e-05;5.33738171011e-05;1.2102409550618424e-10;1.0611265996474778e-06;4.696047614325177e-07;4.18394627262e-05;4.54174053094e-05;2.80138906936e-05;5.49786272927e-05
R-MMU-5687128	MAPK6/MAPK4 signaling	KALRN;NCOA3;PSMB1;PSMD14;MAPKAPK5;SEPTIN7;PSMB5;PSMA3;PAK1;PSMC3;PRKACA;UBB;UBC;CDK1;HSPB1;PSMD3;PSMD7;ETV4;CCND3;PSMC2;PSMA2;PSMC4;CDC42;PSMC1;PSMC5;PSMC6;RPS27A;UBA52;RAC1;PRKACB;PSMB7;PSMB4;PSMD1;PSMB6;PAK3;MAPK6;CDC14A;XPO1;MAPK4;CDC14B;PSMD11;PAK2;CDC42EP2;PSMD2;PSMD6;CDC42EP3;PSMD8;PSMD12;ADRM1;PSMA6;DNAJB1;FOXO1;PSMA4;PSMB3;PSMB2;PSMA1;FOXO3;PSMD13;CDC42EP5;PSMA7;PSMA5;water;ATP(4-);GTP(4-…	PAICS;CCT7	2.326312295442372e-06;4.105368533262901e-08
R-MMU-5689603	UCH proteinases	MBD5;H2AC4;H2AC6;H2AC8;H2AC11;H2AC13;HIST1H2AN;HIST1H2AO;HIST1H2AP;INO80E;PSMB1;PSMD14;PSMB5;PSMA3;BARD1;PSMC3;UBB;UBC;PSMD3;PSMD7;NEDD8;FOXK1;PSMC2;PSMA2;PSMC4;ASXL1;RUVBL1;ACTB;PSMC1;PSMC5;PSMC6;RPS27A;UBA52;PSMB7;PSMB4;YY1;PSMD1;MBD6;TFPT;FOXK2;PSMB6;HCFC1;H2AC21;H2AC20;INO80D;HIST2H2AA1; HIST2H2AA2;NFRKB;INO80;ACTR5;H2AC25;PSMD11;INO80C;ASXL2;H2AC1;HIST1H2AF;H2AC12;H2AC15;OGT;KDM1B;H2AJ;ACTR8…	CCT7	5.6737e-07
R-MMU-611105	Respiratory electron transport	COX8C;COQ10A;NDUFB11;NDUFA1;MT-CYB;MTCO1;MTCO2;MT-CO3;MTND1;MT-ND2;MT-ND3;MTND4;MTND5;MTND6;NDUFB1;COX5A;COX7C;COX5B;COX4I1;COX6A2;COX6A1;COX7A2;NDUFS6;HCCS;COX6B1;COX7A1;COX7B;CYCS;UQCRH;COQ10B;NDUFB6;COX7A2L;NDUFA4;COX8A;HIGD1C;NDUFA12;COX6B2;NDUFV3;NDUFS8;UQCR10;NDUFS1;COX4I2;NDUFS2;NDUFV1;ETFDH;NDUFA10;ETFA;NDUFS5;NDUFA5;COX6C;NDUFB2;NDUFC2;UQCRQ;NDUFA2;NDUFA3;NDUFB4;NDUFB5;NDUFB9;NDUFC1;NDUF…	GCH1;PKP3;RNPEP;PRSS34;COA3;COA5;SLMAP;GLS2;D-RAFFINOSE.PENTAHYDRATE;MRPS9;MALATE;EARS2;MRPL28;2-FUROIC ACID;ACMSD;MRPL35;MRPL38;PNPT1;INOSINE 5'-MONOPHOSPHATE;PPIF;CMC1;MUP2;MRPL9;MALEATE;MRPS30;SLC25A51;MRPL57;GOT1;IGKV19-93;PYRUVATE;MRPL47;DMAC2L;CISD3;SLC26A1;LDC1;ALDH1B1;MESO-ERYTHRITOL;TNXB;COQ8B;MRPL34;MRPL40;FUMARATE;CYP39A1;PRXL2A;IDH3A;MRPL43;L-ARGININE;BETA-HYDROXYBUTYRIC ACID;N-ACETYL…	0.0003829373592405;6.06581385413e-05;2.509362178833617e-06;2.781398347891071e-06;9.13280277253e-05;2.1686387198527826e-07;1.307080446259938e-07;1.6803894624426375e-06;3.273219598730305e-09;0.0003605157827622;2.52869120357308e-07;9.02066989254e-05;4.069610119961849e-06;5.178123920198608e-07;1.8137444663613024e-06;6.23608847696e-05;3.0481514771141547e-08;9.398093025186204e-07;0.0001366342363426;8.8…
R-MMU-6791226	Major pathway of rRNA processing in the nucleolus and cytosol	GM6525;RPL36A-PS1;LAS1L;RPL3L;HEATR1;RPL21;EMG1;C1D;BYSL;RPL35A;RPP30;NCL;RPL7A;RPL27A;RPS16;RPL7;RPSA;RPLP0;RPL13A;RPS2;RPL3;FBL;RPL12;RPL18;RPL28;RPL6;RPL29;RPLP1;RPL5;RPL13;RPL36;RPL9;RPL10A;EXOSC10;RPS20;RPL26;RPL27;RPL37A;RPS7;RPS8;RPS15A;RPS14;RPS23;RPS18;RPS29;RPS11;RPS13;RPS4X;RPL18A;RPL23A;RPS6;RPL23;RPS15;RPS24;RPS25;RPS26;RPS28;RPL30;RPL39;RPL31;RPS3;RPL32;RPL8;RPS27A;UBA52;RPS17;RPS12…	GUANOSINE 5'-DIPHOSPHATE;TAMM41;PIBF1;GLTPD2	1.20362696407e-05;7.602124963079137e-09;1.57993510069e-05;2.1227168784e-05
R-MMU-6799198	Complex I biogenesis	NDUFAF6;NDUFAF8;NDUFAF5;NDUFB11;NDUFA1;MTND1;MT-ND2;MT-ND3;MTND4;MTND5;MTND6;NDUFB1;HSPA9;NDUFS6;NDUFB6;NDUFAF2;NDUFA12;NDUFV3;TIMMDC1;ACAD9;HSCB;NDUFS8;LYRM2;NDUFS1;NDUFS2;NDUFV1;NDUFA10;NDUFS5;NDUFA5;NDUFB2;DMAC1;NDUFC2;NDUFA2;NDUFA3;NDUFB4;NDUFB5;NDUFB9;NDUFC1;NDUFA6;NDUFB3;NDUFAB1;NDUFB7;TMEM186;NUBPL;NDUFAF7;NDUFAF1;NDUFS4;PYURF;NDUFAF4;TMEM126B;NDUFB8;NDUFV2;DMAC2;NDUFA11;NDUFA9;NDUFS7;NDUF…	MTO1;MRPL50;MRPL27;PPIF;PNPT1;RNPEP;PRXL2A;HOMOCYSTEINE;FUMARATE;TNFAIP8L3;SLC25A51;IDH3B;MTARC1;MRPL18;Q9CRC3;SAC3D1;MRPL16;MTPAP;MRPL20;IDH3A;CMC1;ETNK2;HTRA2;CCDC51;BETA-HYDROXYBUTYRIC ACID;GCH1;COA3;COA5;TMEM9;2210016F16RIK;STBD1;SLC26A1;2,5-DIMETHYLPYRAZINE;EARS2;MRPS30;MRPL30;O.SUCCINYL.L.HOMOSERINE;COQ8B;MRPL40;MRPL34;MALATE;SEMA4A;MTND3;INOSINE 5'-MONOPHOSPHATE;CISD3;MRPL24;XDH;IGKV19-93;…	1.8163595360215666e-07;0.0002267081355523;0.0002845047099569;2.467817457986556e-19;8.314024561941157e-10;0.0001184321867581;4.374963696323458e-07;8.300220157290154e-06;1.1229016763602713e-07;4.51226722712e-05;2.068575318425512e-06;0.0001631627489784;0.0003774875863285;4.688278309161077e-07;2.204559290814784e-06;1.24482136103e-05;0.0001036944425646;2.145711057744856e-06;5.05924898399672e-07;6.6169…
R-MMU-6807878	COPI-mediated anterograde transport	SPTBN5;TUBB1;TMED7;GOLGB1;SPTBN4;DCTN1;BET1L;GOSR2;BET1;COPB2;DYNC1I1;DYNC1I2;GOSR1;COPE;INS1;TUBA1B;TUBA3A; TUBA3B;SPTA1;SPTB;SPTAN1;NAPB;FOLR1;NSF;CAPZA1;CAPZA2;CAPZB;CD59B;ACTR1A;ARF3;ARF4;COPZ1;RAB1A;DYNLL1;TUBA4A;TUBA1A;TUBB4B;TUBA1C;CAPZA3;ARF1;ARF5;ANK1;COG7;TUBAL3;ARCN1;CD55;SPTBN1;SPTBN2;GBF1;DYNC1LI2;TMED3;TUBB2A;COG5;DCTN4;COG3;COPA;STX5;KDELR3;DYNC1LI1;COG4;COG6;GORASP1;COG2;GOLGA2;TU…	HOPX	1.62919e-06
R-MMU-6814122	Cooperation of PDCL (PhLP1) and TRiC/CCT in G-protein beta folding	RGS9;RGS7;CSNK2A2;TCP1;GNA11;GNAQ;GNB4;GNA14;GNA15;CCT8;GNG4;GNG11;GNB1;GNB2;GNB5;GNG8;GNG2;GNG3;CSNK2B;CCT7;CCT2;CCT4;CCT5;CCT6A;CCT3;CSNK2A1;GNB3;GNGT1;GNG7;GNGT2;CCT6B;GNG5;GNG10;GNG12;PDCL;GNG13;RGS11;RGS6;ATP(4-);hydrogenphosphate;ADP(3-)	CYP3A13;TUBG1;NUDT6;GUK1;ARMC6;SCRN3;ACE2;PAG1;GMPR2;NAPB	1.67519294845e-05;1.91029982989e-05;7.72080491729e-05;1.47191053285e-05;2.76340874675e-05;1.294820193738527e-07;8.75748447280092e-08;1.7323039430873744e-08;1.0627015547794631e-06;4.32303902590306e-07
R-MMU-68867	Assembly of the pre-replicative complex	CDC27;PSMB1;PSMD14;PSMB5;PSMA3;GMNN;PSMC3;UBB;UBC;PSMD3;MCM3;PSMD7;PSMC2;MCM4;MCM5;PSMA2;UBE2E1;ANAPC1;PSMC4;ANAPC15;UBE2D1;PSMC1;PSMC5;PSMC6;RPS27A;UBA52;PSMB7;MCM2;MCM6;PSMB4;PSMD1;PSMB6;MCM7;PSMD11;CDC23;ANAPC5;ANAPC2;ANAPC10;CDC16;CDT1;PSMD2;ANAPC4;UBE2S;PSMD6;CDC26;ANAPC16;ANAPC11;PSMD8;UBE2C;PSMD12;ADRM1;PSMA6;FZR1;PSMA4;PSMB3;PSMB2;PSMA1;PSMD13;ANAPC7;PSMA7;PSMA5	CCT7	1.19328e-07
R-MMU-68949	Orc1 removal from chromatin	PSMB1;PSMD14;PSMB5;PSMA3;PSMC3;ORC4;CDC6;UBB;UBC;PSMD3;MCM3;PSMD7;PSMC2;MCM4;MCM5;PSMA2;CCNA2;PSMC4;PSMC1;PSMC5;PSMC6;RBX1;RPS27A;UBA52;PSMB7;MCM2;MCM6;CDK2;PSMB4;PSMD1;PSMB6;ORC2;CCNA1;MCM7;PSMD11;CDT1;PSMD2;PSMD6;MCM8;PSMD8;PSMD12;ORC3;ADRM1;PSMA6;PSMA4;PSMB3;PSMB2;PSMA1;SKP1;CUL1;ORC6;ORC5;PSMD13;SKP2;ORC1;PSMA7;PSMA5;ATP(4-);ADP(3-);nucleobase-containing molecular entity	RDH11;NAGK;CCT7;PAICS;TRIM2	1.4134221726e-05;2.32272368298e-05;9.18649732797593e-09;3.4048564342188203e-06;4.809356484171701e-06
R-MMU-69017	CDK-mediated phosphorylation and removal of Cdc6	CDC27;PSMB1;PSMD14;PSMB5;PSMA3;PSMC3;CDC6;UBB;UBC;PSMD3;PSMD7;PSMC2;PSMA2;CCNA2;UBE2E1;ANAPC1;PSMC4;ANAPC15;UBE2D1;PSMC1;PSMC5;PSMC6;RPS27A;UBA52;PSMB7;CDK2;PSMB4;PSMD1;PSMB6;CCNA1;CCNE1;PSMD11;CDC23;ANAPC5;ANAPC2;ANAPC10;CDC16;PSMD2;ANAPC4;UBE2S;PSMD6;CDC26;ANAPC16;ANAPC11;PSMD8;UBE2C;PSMD12;ADRM1;PSMA6;FZR1;PSMA4;PSMB3;PSMB2;PSMA1;PSMD13;ANAPC7;CCNE2;PSMA7;PSMA5;ATP(4-);ADP(3-)	CCT7;PAICS	8.263735266422951e-09;3.1454410074903467e-06
R-MMU-69481	G2/M Checkpoints	PSMB1;PSMD14;PSMB5;PSMA3;PSMC3;TP53;UBB;UBC;PSMD3;PSMD7;PSMC2;PSMA2;PSMC4;PSMC1;PSMC5;PSMC6;RPS27A;UBA52;PSMB7;PSMB4;PSMD1;PSMB6;PSMD11;GTSE1;PSMD2;PSMD6;PSMD8;PSMD12;ADRM1;PSMA6;PSMA4;PSMB3;PSMB2;PSMA1;PSMD13;PSMA7;PSMA5	RASGEF1B;CCT4;CCT7;FLVCR2;FBXO7;GLUL;CNN1;CAVIN3;DPP3;CCT8;PAICS;CCT5;LECT2;GALE;1-METHYL-L-HISTIDINE;TRIM2;CACYBP;PDZK1IP1;CSRP3;PLCG1;CASP7;AOX4;SLC22A1;CCT2;PRELID2;AOC3;ECPAS;MYH11;CCT3;CFHR1;RDH11	4.31326306774e-05;1.41812414206e-05;9.227759483342726e-12;5.563219777414986e-06;0.0001608473244711;7.28161994652e-05;1.65229051362e-05;0.0001133838572689;5.6392846156e-05;6.226838498673065e-07;1.8558049379454672e-08;1.1225400321346348e-06;9.66631056485e-05;1.64469583873e-05;2.58019364257e-05;1.58470116195e-05;6.57720557999e-05;5.87551725757e-05;2.6898980783987423e-06;4.37226706881e-05;2.253256986…
R-MMU-69601	Ubiquitin Mediated Degradation of Phosphorylated Cdc25A	PSMB1;CHEK1;PSMD14;PSMB5;PSMA3;PSMC3;UBB;UBC;PSMD3;PSMD7;PSMC2;CDC25A;PSMA2;PSMC4;PSMC1;PSMC5;PSMC6;RPS27A;UBA52;PSMB7;PSMB4;PSMD1;PSMB6;PSMD11;PSMD2;PSMD6;PSMD8;PSMD12;ADRM1;PSMA6;PSMA4;PSMB3;PSMB2;PSMA1;PSMD13;CHEK2;PSMA7;PSMA5;ATP(4-);ADP(3-)	SLC22A1;RASGEF1B;AOX4;RDH11;PRELID2;MYH11;GALE;AOC3;CACYBP;1-METHYL-L-HISTIDINE;CFHR1;TRIM2;DPP3;CCT2;CNN1;CSRP3;CCT3;CCT4;ECPAS;CCT8;CCT5;GLUL;PDZK1IP1;PAICS;CAVIN3;FLVCR2;LECT2;PLCG1;CASP7;CCT7	1.91675577083e-05;5.70927510834e-05;1.91675577083e-05;1.01366240033e-05;4.456244045726842e-06;3.99025487186e-05;2.34998820707e-05;4.98744469211e-05;8.75307706318e-05;3.46675878257e-05;3.1850983564e-05;2.00189702061e-05;6.72676540502e-05;0.0001075643635357;2.11157849101e-05;3.6455684934351e-06;0.0001613471531815;1.83527661832e-05;6.87808078317e-05;8.626301873166214e-07;1.4763248762675264e-06;9.302…
R-MMU-70221	Glycogen breakdown (glycogenolysis)	AGL;PHKG1;CALM1;PHKA1;GAA;PHKB;PHKA2;PGM1;PHKG2;PYGL;GYG1;PYGM;water;alpha-D-glucose;magnesium(2+);manganese(2+);calcium(2+);ATP(4-);adenosine 5'-monophosphate(2-);ADP(3-);alpha-D-glucose 6-phosphate(2-);alpha-D-glucose 1-phosphate(2-)	CYP2A12;GM11992	2.539203206256894e-07;1.2410046369e-05
R-MMU-70263	Gluconeogenesis	SLC37A4;PGAM2;ALDOC;ALDOA;GPI;PGK2;PGK1;GAPDH;ENO2;TPI1;ENO3;G6PC1;FBP2;PC;GAPDHS;G6PC3;PCK2;ENO4;SLC37A1;ALDOB;PGAM1;FBP1;SLC37A2;G6PC2;PCK1;pyruvate;water;hydron;(S)-malate(2-);oxaloacetate(2-);carbon dioxide;2-oxoglutarate(2-);hydrogencarbonate;alpha-D-glucose;magnesium(2+);manganese(2+);L-glutamate(1-);ATP(4-);beta-D-fructofuranose 1,6-bisphosphate(4-);GTP(4-);hydrogenphosphate;adenosine 5'-m…	N-METHYL-L-GLUTAMIC ACID;2'-DEOXYGUANOSINE 5'-DIPHOSPHATE/ADENOSINE 3',5'-DIPHOSPHATE;OXIDISED GLUTATHIONE;TAURINE;3.METHYL.2.OXINDOLE;L-GLUTAMINE;SODIUM GLUCONATE;L-DOPA;3.METHYLADENINE;URIDINE 5'-DIPHOSPHO-N-ACETYLGALACTOSAMINE;N-METHYL-D-ASPARTIC ACID;HEPTADECANOIC ACID;L-PROLINE;DEHYDRO-L-(+)-ASCORBIC ACID DIMER;MTA;GLYCINE;2.6.DIAMINOPIMELIC.ACID;DIHYDROURACIL;MEVALONATE;D-(+)-GALACTOSAMINE/…	1.40505729684e-05;0.0001381392337134;0.0001035784949152;2.77043832755e-05;9.045349221566728e-06;3.5859415245118583e-06;0.0001098303104043;6.58756261244e-05;1.01699587175e-05;3.66202049241e-05;0.0001372216443774;6.785682004830771e-06;5.11597453109e-05;9.63950325879e-05;3.1237828247327856e-06;1.37492428955e-05;3.7191229616686985e-06;9.185865188e-05;2.274017828023724e-06;1.56567760857e-05;4.48959161…
R-MMU-70268	Pyruvate metabolism	LDHC;LDHA;ME1;LDHB;PKM;PKLR;PC;VDAC1;ME3;LDHAL6B;GPT;FAHD1;HAGH;ME2;GLO1;pyruvate;water;hydron;(S)-malate(2-);(R)-lactate;oxaloacetate(2-);nitric oxide;carbon dioxide;(S)-lactate;2-oxoglutarate(2-);methylglyoxal;hydrogencarbonate;magnesium(2+);manganese(2+);potassium(1+);zinc(2+);fumarate(2-);L-glutamate(1-);ATP(4-);beta-D-fructofuranose 1,6-bisphosphate(4-);di-mu-sulfido-diiron(1+);(S)-lactic ac…	2'-DEOXYGUANOSINE 5'-DIPHOSPHATE/ADENOSINE 3',5'-DIPHOSPHATE;HEPTADECANOIC ACID;SARCOSINE;3.METHYLADENINE;NMN;ADENOSINE;L-TYROSINE;L-GLUTAMINE;L-CYSTEINE;THIAMINE PYROPHOSPHATE;2.6.DIAMINOPIMELIC.ACID;L-PROLINE;L-TRYPTOPHAN;ADENINE;CHOLIC ACID;2/3-PHOSPHOGLYCERATE;L-HISTIDINE;SUCCINATE;6-GAMMA.GAMMA.DIMETHYLALLYLAMINO.PURINE;DIHYDROURACIL;PROPIONATE;N-ACETYL-DL-METHIONINE;OXALIC.ACID.DIHYDRATE;L-…	2.755062754047632e-06;1.220925759411281e-06;8.902484396737806e-06;2.2169242993401816e-06;5.18470460253e-05;2.09377034023e-05;4.970845999408528e-06;3.12425881373e-05;4.31704575201e-05;0.0002277046865464;5.585079148458301e-06;9.979315572436513e-08;0.0001212352884902;7.339469204052169e-07;7.16153655077e-05;0.0003087217713926;0.000141757333809;1.9865502134e-05;8.926064921e-05;9.710897871540305e-06;1.…
R-MMU-70370	Galactose catabolism	GALT;GALE;PGM1;GALK1;aldehydo-D-galactose;alpha-D-galactose 1-phosphate;magnesium(2+);ATP(4-);ADP(3-);NAD(1-);alpha-D-glucose 6-phosphate(2-);alpha-D-glucose 1-phosphate(2-);UDP-alpha-D-glucose(2-);UDP-alpha-D-galactose(2-)	MND1;HEPTADECANOIC ACID;STEARIC ACID	4.45454586038e-05;4.86164770532e-05;3.95045740869e-05
R-MMU-70635	Urea cycle	ARG2;OTC;ASS1;ARG1;CPS1;NMRAL1;NAGS;ASL;SLC25A2;SLC25A15;water;urea;N-acetyl-L-glutamic acid;hydrogencarbonate;ammonium;manganese(2+);fumarate(2-);L-glutamate(1-);L-aspartate(1-);ATP(4-);L-argininium(1+);diphosphate(3-);hydrogenphosphate;adenosine 5'-monophosphate(2-);ADP(3-);L-ornithinium(1+);coenzyme A(4-);acetyl-CoA(4-);(N(omega)-L-arginino)succinate(1-);L-citrulline zwitterion;NADPH(4-);carba…	OXALIC.ACID.DIHYDRATE;RHAMNOSE/FUCOSE/2-DEOXY-D-GLUCOSE;SARCOSINE;MTA;MFAP4;THIAMINE PYROPHOSPHATE;PHENYLPYRUVATE;L-TYROSINE;L-DOPA;L.LEUCINE.ISOLEUCINE;PROPIONATE;L-PHENYLALANINE;N-ACETYL-DL-GLUTAMIC ACID;L-ALANINE;TAURINE;S-(5'-ADENOSYL)-L-HOMOCYSTEINE;L-PROLINE;N-ACETYL-L-PHENYLALANINE;SUCROSE/LACTOSE/PALATINOSE/TREHALOSE;HEPTADECANOIC ACID;ADENOSINE;L-METHIONINE;BENZOIC ACID;N-ACETYL-DL-METHI…	8.64233543009e-05;0.0001862738198138;9.89249123984e-05;2.7555495602e-05;3.74850528011e-05;5.14971460004e-05;9.41310686864e-05;4.337671793061864e-06;2.393564938292607e-07;0.0002207053464807;0.0002276871468721;7.6016682493e-05;0.0001022733746134;8.85039084458e-05;5.31074855643e-05;0.0001373469169167;3.099335026219187e-07;5.76317526237e-05;8.52359617165e-05;0.0001288422711725;1.48775356184e-05;0.000…
R-MMU-70921	Histidine catabolism	HDC;HAL;CARNS1;CARNMT1;UROC1;FTCD;AMDHD1;water;hydron;5-formimidoyltetrahydrofolic acid;carbon dioxide;N-formimidoyl-L-glutamate(2-);3-(4-oxo-4,5-dihydro-1H-imidazol-5-yl)propanoic acid;ammonium;L-glutamate(1-);ATP(4-);trans-urocanic acid;L-histidinium(1+);hydrogenphosphate;ADP(3-);(6S)-5,6,7,8-tetrahydrofolate(2-);carnosine zwitterion;NAD(1-);S-adenosyl-L-homocysteine zwitterion;beta-alanine zwi…	D-GLUCURONIC ACID;PROPIONATE;SODIUM GLUCONATE;CIS-4-HYDROXY-D-PROLINE/N-ACETYL-L-ALANINE;XANTHOSINE;TAURINE;N-ACETYL-DL-METHIONINE;GLUCONOLACTONE;MTA;2.6.DIAMINOPIMELIC.ACID;ADENOSINE;AMINOADIPIC ACID;3.METHYLADENINE;THIAMINE PYROPHOSPHATE;RIBOSE 5-PHOSPHATE;L-TYROSINE;STEARIC ACID;CITRATE/ISOCITRATE;ARGININOSUCCINATE;HEPTADECANOIC ACID;PALMITIC ACID;CHOLIC ACID;BUTYRIC ACID;HEXANOIC ACID;PIMELIC…	6.339431696815139e-07;0.0001781601487196;1.0562806992576554e-07;2.005484208792735e-06;0.000188300828229;2.72419037588e-05;0.0001445740837569;4.27284996805258e-06;2.91299017238e-05;3.22564478632e-05;0.0002368648515735;5.245185350618186e-06;3.170101487079407e-06;0.0001566297268867;0.0002390051451676;0.0001027931038531;4.067784036601178e-07;8.00634017535e-05;2.72419037588e-05;5.561780980738007e-07;1…
R-MMU-71240	Tryptophan catabolism	SLC3A2;IDO1;TDO2;HAAO;KYAT1;SLC36A4;IDO2;KMO;KYNU;AADAT;SLC7A5;pyruvate;water;hydron;dioxygen;3-hydroxyanthranilic acid;2-oxoglutarate(2-);L-kynurenine;3-hydroxy-L-kynurenine;4-(2-aminophenyl)-2,4-dioxobutanoic acid;N-formylkynurenine;iron(2+);L-glutamate(1-);L-histidinium(1+);3-(1H-indol-3-yl)propanoic acid;(R)-indole-3-lactic acid;L-leucine zwitterion;L-valine zwitterion;NADPH(4-);L-methionine …	SUCCINATE;N-METHYL-L-GLUTAMIC ACID;L-PIPECOLIC ACID;L-GLUTATHIONE REDUCED;2-FUROIC ACID;SUCROSE/LACTOSE/PALATINOSE/TREHALOSE;SODIUM BENZOATE;L-SERINE;2-HYDROXYBUTYRIC ACID;N-METHYL-D-ASPARTIC ACID;ADENOSINE 5'-MONOPHOSPHATE;L-PROLINE;TAURINE;OXIDISED GLUTATHIONE;L-PYROGLUTAMATE/2-PYRROLIDONE-5-CARBOXYLIC ACID;NMN;GUANOSINE 5'-MONOPHOSPHATE DISODIUM;N-ACETYL-L-LEUCINE;N-ACETYL-DL-GLUTAMIC ACID;XAN…	5.559231137974064e-08;3.0464487335406304e-10;4.90819236593e-05;1.55099065287e-05;0.000577649491613;1.8022967669046162e-07;3.690655778698366e-07;5.33737879940397e-06;7.259419716145293e-08;9.713189437445675e-07;0.0001089220367494;2.0639259911086103e-09;7.742862091489533e-09;2.81775851563e-05;0.0007484016564996;0.0004339004384812;0.0006774453415016;9.91808079174e-05;0.0001621092483663;0.000175386795…
R-MMU-72163	mRNA Splicing - Major Pathway	DHX8;DHX35;4930595M18RIK;RBM25;MFAP1A;MFAP1B;DDX23;SRSF11;DHX16;ALYREF;POLR2J;EFTUD2;DHX15;SRSF5;PNN;HNRNPH1;LSM2;SAP18;DHX9;HNRNPA2B1;POLR2A;PTBP1;U2AF2;SNRPB;HNRNPA1;FUS;SNRPA1;PCBP1;POLR2I;POLR2F;MAGOH;HNRNPK;SNRPE;SNRPF;SNRPG;LSM3;LSM6;SNRPD1;SNRPD2;SNRPD3;LSM5;POLR2G;POLR2L;YBX1;TRA2B;HSPA8;CRNKL1;SNRPN;HNRNPH2;PHF5A;TXNL4A;SRSF3;POLR2C;GTF2F1;USP39;CWC27;WDR70;PUF60;SF3B2;SMU1;UPF3B;NCBP1;P…	NELFCD;RBM4;CYP3A41A;TUBGCP3;Q80WR5;FOXO1;MRGBP;FV4;SCAF8;N-ACETYL-L-PROLINE;PBX2;PITPNC1;RNF6;FTO;EIF1B;NOP56;CMSS1;DKC1;ABHD2;CWF19L1;PLS1;KLF13;DPF3	8.32902956466e-05;4.00978644617e-05;3.481048285508394e-08;4.415089975832496e-08;4.898778775419531e-06;5.434727859185218e-06;7.155935730033678e-06;6.515064925458471e-10;8.77759568136e-05;2.3040822542444405e-06;2.9311014621777755e-06;1.0643047527163982e-06;1.09213272493e-05;2.87492871233e-05;3.259127029493792e-06;1.32766364881e-05;3.1442415774613736e-10;1.3827107695651856e-06;3.590330143832091e-06;…
R-MMU-72649	Translation initiation complex formation	EIF3D;EIF4A2;RPS16;RPSA;EIF3A;RPS2;PABPC1;EIF3E;EIF4A1;RPS20;RPS7;RPS8;RPS15A;RPS14;RPS23;RPS18;RPS29;RPS11;RPS13;RPS4X;RPS6;RPS15;RPS24;RPS25;RPS26;RPS28;RPS3;RPS27A;EIF4E;RPS17;RPS12;RPS10;RPS3A;RPS5;EIF3J1;EIF3J2;EIF4G1;RPS9;RPS27;EIF2S1;RPS27L;EIF4B;EIF1AX;EIF3B;EIF3L;EIF3C;EIF3H;EIF3M;EIF2S2;RPS21;RPS19;EIF3K;EIF3F;EIF3I;EIF4H;EIF2S3X;EIF3G;alpha-aminoacyl-tRNA;GTP(4-)	RPL11;RACK1;LMAN2;SRP72;SLC27A1;RPL28;CSDE1;IARS1;GLTPD2;SND1;ARFGAP2;EEF1G;LTN1;PABPC4	2.3051166075567825e-07;6.410092580664854e-08;4.9320953633e-05;2.97969174551e-05;2.38231506066e-05;8.855799894398387e-06;3.70845372649e-05;8.35538916442e-05;1.4543232304196525e-07;2.77469751202e-05;1.12786875586e-05;8.610240437163893e-06;5.61027879374e-05;2.53959430209e-05
R-MMU-72689	Formation of a pool of free 40S subunits	GM6525;RPL36A-PS1;RPL3L;RPL21;RPL35A;EIF3D;RPL7A;RPL27A;RPS16;RPL7;RPSA;RPLP0;RPL13A;EIF3A;RPS2;RPL3;RPL12;RPL18;RPL28;RPL6;RPL29;RPLP1;RPL5;RPL13;RPL36;RPL9;RPL10A;EIF3E;RPS20;RPL26;RPL27;RPL37A;RPS7;RPS8;RPS15A;RPS14;RPS23;RPS18;RPS29;RPS11;RPS13;RPS4X;RPL18A;RPL23A;RPS6;RPL23;RPS15;RPS24;RPS25;RPS26;RPS28;RPL30;RPL39;RPL31;RPS3;RPL32;RPL8;RPS27A;UBA52;RPS17;RPS12;RPS10;RPL22;RPL36A;RPL19;RPL10…	GORASP2;CCDC47;GMPPB;MYCT1;PIR;OCTANOYL-L-CARNITINE (C8);DDX1;COPG1;CDV3;ITPR2;CTNNB1;TRAM1;PTS;4-GUANIDINOBUTYRIC ACID;LRRC59;PRKN;SEC23A;LIPOIC ACID;EIF4E;UPF1;LPIN1;ZFP395;SLC27A1;ZCCHC24;TAMM41;COPA;PCBP1;SLC6A13;SSR4;CSDE1;FAU;GALK2;CYP2C23;RPN2;PABPC4;OSTC;RPN1;VARS1;TPPP;IARS1;SPP2;TMEM214;LTN1;NAA50;CLTC;ARFGAP2;YARS;ENTPD5;ABTB1;EML1;NACA;SERPINF1;THEM7;MOGS;JADE3;FAM120A;IL1RAP;TBL2;EIF…	0.0001767999526098;1.0551371752039523e-06;3.88226652787e-05;5.598646727782963e-07;4.453058821389957e-07;0.0003924321253919;0.0002566094407119;0.0003691176375045;7.23187310989e-05;0.0002610892436921;0.0001618307077394;7.4052402575562805e-09;0.0006935361336615;1.5823231147485102e-11;2.1311268108556165e-07;9.540195135188192e-08;1.3362149309463324e-07;4.426513185125562e-06;0.0004019233935564;4.591668…
R-MMU-72695	Formation of the ternary complex, and subsequently, the 43S complex	EIF3D;RPS16;RPSA;EIF3A;RPS2;EIF3E;RPS20;RPS7;RPS8;RPS15A;RPS14;RPS23;RPS18;RPS29;RPS11;RPS13;RPS4X;RPS6;RPS15;RPS24;RPS25;RPS26;RPS28;RPS3;RPS27A;RPS17;RPS12;RPS10;RPS3A;RPS5;EIF3J1;EIF3J2;RPS9;RPS27;EIF2S1;RPS27L;EIF1AX;EIF3B;EIF3L;EIF3C;EIF3H;EIF3M;EIF2S2;RPS21;RPS19;EIF3K;EIF3F;EIF3I;EIF2S3X;EIF3G;alpha-aminoacyl-tRNA;GTP(4-)	EIF4A1;CSDE1;MYCT1;RPL11;GLTPD2;EEF1G;RACK1;RPL28	2.738447856135456e-06;3.40629831066e-05;4.75136023248e-05;2.674555829847901e-06;1.566486104102041e-06;2.5963091645e-05;9.862426670222616e-08;2.66167460256e-05
R-MMU-72702	Ribosomal scanning and start codon recognition	EIF3D;EIF4A2;RPS16;RPSA;EIF3A;RPS2;EIF5;EIF3E;EIF4A1;RPS20;RPS7;RPS8;RPS15A;RPS14;RPS23;RPS18;RPS29;RPS11;RPS13;RPS4X;RPS6;RPS15;RPS24;RPS25;RPS26;RPS28;RPS3;RPS27A;EIF4E;RPS17;RPS12;RPS10;RPS3A;RPS5;EIF3J1;EIF3J2;EIF4G1;RPS9;RPS27;EIF2S1;RPS27L;EIF4B;EIF1AX;EIF3B;EIF3L;EIF3C;EIF3H;EIF3M;EIF2S2;RPS21;RPS19;EIF3K;EIF3F;EIF3I;EIF4H;EIF2S3X;EIF3G;alpha-aminoacyl-tRNA;ATP(4-);protein;GTP(4-);hydrogen…	IARS1;LTN1;SND1;GLTPD2;LMAN2;RPL28;ARFGAP2;RACK1;CSDE1;PABPC4;MYCT1;RPL11;EEF1G;SRP72;SLC27A1	7.5599129573e-05;5.11906204535e-05;2.44814055367e-05;1.2817156111814382e-07;4.50779889848e-05;7.815457558005386e-06;2.60179700062e-05;5.53127613698917e-08;3.4012513715e-05;5.24699240339e-05;8.87140266776e-05;5.853555369027525e-07;1.68669804379e-05;5.62468850372e-05;6.06235179683e-05
R-MMU-72706	GTP hydrolysis and joining of the 60S ribosomal subunit	GM6525;RPL36A-PS1;RPL3L;RPL21;RPL35A;EIF3D;EIF4A2;RPL7A;RPL27A;RPS16;RPL7;RPSA;RPLP0;RPL13A;EIF3A;RPS2;RPL3;RPL12;RPL18;RPL28;RPL6;RPL29;RPLP1;RPL5;RPL13;RPL36;RPL9;RPL10A;EIF5;EIF3E;EIF4A1;RPS20;RPL26;RPL27;RPL37A;RPS7;RPS8;RPS15A;RPS14;RPS23;RPS18;RPS29;RPS11;RPS13;RPS4X;RPL18A;RPL23A;RPS6;RPL23;RPS15;RPS24;RPS25;RPS26;RPS28;RPL30;RPL39;RPL31;RPS3;RPL32;RPL8;RPS27A;UBA52;EIF4E;RPS17;RPS12;RPS10…	PABPC4;RACK1;MYRF;NAT8F4;FAM120A;QPCTL;CLTB;UAP1;ACOX3;TXNDC5;SSR4;RARRES1;NAA50;KANK4;P4HB;LMAN2;ENY2;GAA;ABTB1;FARSB;CCDC47;IL1RAP;COBL;BIOTIN;AIMP1;TAMM41;SEC63;TRAM1;CLTC;SEC24D;PRKN;HAUS4;GALK2;DDX1;SERPINA6;RETREG3;ABCC3;EML1;NUCB1;CACFD1;CDK6;SND1;MYCT1;NACA;PIR;SRA1;SLC9A3R1;YARS;GSTM3;CSDE1;RPN1;TRANS-4-HYDROXY-L-PROLINE;TBL2;AHSA2;CACNA1A;4-GUANIDINOBUTYRIC ACID;GSTP1;COPG1;ERP44;DAD1;C…	4.4892220083511727e-10;2.393213065783457e-14;0.0005578221990316;5.150580140375015e-07;0.0005779982711666;0.0005257321024783;3.13207116424e-05;0.0003643976451704;4.09173133288e-05;0.0001844185890715;2.0245542893484005e-06;1.25314908613e-05;2.130313616081544e-06;3.85988587304e-05;1.85534344818e-05;1.5038001634903723e-06;7.517245636386321e-06;6.676182643846863e-07;3.72353061599e-05;0.000203317445989…
R-MMU-73614	Pyrimidine salvage	TK1;DCK;UCK1;UPP1;CDA;UPP2;UCKL1;TYMP;UCK2;PUDP;TK2;water;2'-deoxycytidine;2'-deoxyuridine;uridine;cytidine;uracil;thymidine;pseudouridine;thymine;pseudouridine 5'-phosphate;magnesium(2+);dUMP(2-);ammonium;zinc(2+);ATP(4-);hydrogenphosphate;ADP(3-);2'-deoxycytosine 5'-monophosphate(2-);alpha-D-ribose 1-phosphate(2-);uridine 5'-monophosphate(2-);2-deoxy-D-ribofuranose 1-phosphate(2-);cytidine 5'-m…	URIDINE-5'-DIPHOSPHOGLUCOSE;URIDINE 5'-DIPHOSPHOGALACTOSE;L-GLUTAMINE;ADENOSINE;XYLITOL/ARABITOL/ADONITOL;4.HYDROXYBENZALDEHYDE;PHENYL.ACETATE;TAURINE	4.81341534145e-05;4.81341534145e-05;3.1060825813e-05;4.81341534145e-05;4.68742962243e-05;1.8062757087136847e-06;2.51990291086e-05;1.78693212882e-05
R-MMU-73621	Pyrimidine catabolism	NT5C1A;UPP1;NT5E;UPP2;DPYD;UPB1;NT5M;TYMP;NT5C3A;DPYS;NT5C;N-carbamoyl-beta-alaninate;water;hydron;2'-deoxycytidine;5,6-dihydrouracil;2'-deoxyuridine;carbon dioxide;uridine;cytidine;uracil;2'-deoxyuridine 3'-monophosphate(2-);thymidine;thymine;magnesium(2+);dUMP(2-);5,6-dihydrothymine;ammonium;zinc(2+);iron-sulfur cluster;hydrogenphosphate;ADP(3-);2'-deoxycytosine 5'-monophosphate(2-);FAD(3-);alp…	CIS-4-HYDROXY-D-PROLINE/N-ACETYL-L-ALANINE;PROPIONIC ACID;MEVALONATE;4.HYDROXYBENZALDEHYDE;N-ACETYL-DL-METHIONINE;FUMARATE;MALATE;L-GLUTAMINE;SUCROSE/LACTOSE/PALATINOSE/TREHALOSE;URIDINE 5'-DIPHOSPHOGALACTOSE;PHENYL.ACETATE;RHAMNOSE/FUCOSE/2-DEOXY-D-GLUCOSE;HEXANOIC ACID;BETA-HYDROXYBUTYRIC ACID;URIDINE 5'-DIPHOSPHO-N-ACETYLGALACTOSAMINE;HEPTADECANOIC ACID;L-METHIONINE;2'-DEOXYGUANOSINE 5'-DIPHOS…	4.50083372381e-05;0.0001598745230912;0.0001157502305857;2.9413169802775126e-09;0.0002350518290853;7.82560692116e-05;8.2205326197e-05;1.63974237067e-05;0.000116816742457;3.152265557556873e-06;1.55821080138e-05;0.0002623207047291;0.0001946160104339;4.12379755659e-05;0.0001914576119263;0.0001633575735339;5.95595314296e-05;0.0001309222643263;9.209189816756336e-07;0.0001042682173948;5.400006805581205e…
R-MMU-73817	Purine ribonucleoside monophosphate biosynthesis	IMPDH2;ADSS1;ADSS2;IMPDH1;ADSL;GMPS;PFAS;GART;PPAT;ATIC;PAICS;5-amino-1-(5-phosphonato-beta-D-ribosyl)imidazol-3-ium;N(1)-(5-phospho-beta-D-ribosyl)glycinamide(1-);N(2)-formyl-N(1)-(5-phospho-beta-D-ribosyl)glycinamide(2-);2-formamido-N(1)-(5-O-phosphonato-beta-D-ribosyl)acetamidine;water;hydron;carbon dioxide;polysulfur;magnesium(2+);iron(2+);fumarate(2-);L-glutamate(1-);L-aspartate(1-);ATP(4-);…	3.METHYL.2.OXINDOLE;HEPTADECANOIC ACID;XYLITOL/ARABITOL/ADONITOL;L-GLUTAMINE;SUCROSE/LACTOSE/PALATINOSE/TREHALOSE;MEVALONATE;2'-DEOXYGUANOSINE 5'-DIPHOSPHATE/ADENOSINE 3',5'-DIPHOSPHATE;NMN;ARGININOSUCCINATE;MTA;3.METHYLADENINE;L-PYROGLUTAMATE/2-PYRROLIDONE-5-CARBOXYLIC ACID;2.6.DIAMINOPIMELIC.ACID;GLYCINE;TAURINE	1.73201074407e-05;4.69528427599e-05;8.58992002624e-05;3.55923298151e-05;2.20970861478e-05;2.67443615962e-05;4.6849046902e-05;0.0001262444774446;1.3599393575e-05;0.0001114609176334;1.25569198143e-05;1.59947262898e-05;0.0001231742387895;8.32528408875e-05;1.3599393575e-05
R-MMU-74217	Purine salvage	AMPD3;HPRT1;ADA;APRT;PNP;DCK;ADK;AMPD1;ADAL;GMPR2;PNP2;AMPD2;GMPR;DGUOK;N(6)-methyl-AMP(2-);water;hydron;guanine;adenosine;adenine;guanosine;N(6)-methyl-dAMP(2-);2'-deoxyguanosine;2'-deoxyadenosine;hypoxanthine;inosine;magnesium(2+);ammonium;2'-deoxyinosine;zinc(2+);ATP(4-);diphosphate(3-);hydrogenphosphate;adenosine 5'-monophosphate(2-);ADP(3-);2'-deoxyguanosine 5'-monophosphate(2-);alpha-D-ribo…	NICOTINAMIDE;L-GLUTAMINE;RIBOFLAVIN/B12;STACHYOSE.HYDRATE.FROM.STACHYS.TUBERIFERA;3.METHYL.2.OXINDOLE;L-PHENYLALANINE;D-RAFFINOSE.PENTAHYDRATE;L-PYROGLUTAMATE/2-PYRROLIDONE-5-CARBOXYLIC ACID;L.LEUCINE.ISOLEUCINE;MEVALONATE	5.09578248382e-05;3.399960700616783e-06;5.93045974925e-05;2.409860110350892e-06;1.96843024038e-05;2.27181289236e-05;3.99015731062e-05;8.869964620682199e-07;5.24260487895e-05;2.426623542762265e-06
R-MMU-74259	Purine catabolism	NT5C1A;PNP;XDH;NT5C2;NT5E;DNPH1;NT5C1B;ITPA;PNP2;NT5C;GDA;water;hydron;dioxygen;guanine;hydrogen peroxide;adenosine;guanosine;2'-deoxyguanosine;2'-deoxyadenosine;hypoxanthine;inosine;9H-xanthine;7,9-dihydro-1H-purine-2,6,8(3H)-trione;magnesium(2+);ammonium;2'-deoxyinosine;zinc(2+);iron-sulfur cluster;diphosphate(3-);hydrogenphosphate;molybdopterin;adenosine 5'-monophosphate(2-);ADP(3-);5'-xanthyl…	AMINOADIPIC ACID;DIHYDROURACIL;TAGLN;L-TRYPTOPHAN;APIP;L-(+)-LACTATE;S-(5'-ADENOSYL)-L-METHIONINE P-TOLUENESULFONATE;SPARCL1;L-ASPARAGINE;2.6.DIAMINOPIMELIC.ACID;STACHYOSE.HYDRATE.FROM.STACHYS.TUBERIFERA;THIAMINE PYROPHOSPHATE;BENZOIC ACID;L-CITRULLINE;GUANOSINE 5'-MONOPHOSPHATE DISODIUM;WWC1;L.LEUCINE.ISOLEUCINE;URIDINE;SUCROSE/LACTOSE/PALATINOSE/TREHALOSE;AOC3;URIDINE 5'-DIPHOSPHOGALACTOSE;L-HI…	3.3933994741e-05;1.68782672973e-05;0.0002915162655322;6.931888811813754e-08;0.0008774094824088;7.173478161630629e-06;0.000217660626602;0.000982832566096;4.40989109713e-05;0.0002460625996144;3.620923594710983e-09;6.47955564628756e-06;0.0001797168433042;2.59918392607e-05;7.120107939656356e-06;0.001054380306584;1.1682551347322684e-06;1.22373726136e-05;7.073890725179976e-08;6.368463421270863e-06;9.32…
R-MMU-75815	Ubiquitin-dependent degradation of Cyclin D	PSMB1;PSMD14;PSMB5;PSMA3;PSMC3;UBB;UBC;PSMD3;CCND1;PSMD7;CDK4;PSMC2;PSMA2;PSMC4;PSMC1;PSMC5;PSMC6;RPS27A;UBA52;PSMB7;PSMB4;PSMD1;PSMB6;PSMD11;PSMD2;PSMD6;PSMD8;PSMD12;ADRM1;PSMA6;PSMA4;PSMB3;PSMB2;PSMA1;PSMD13;PSMA7;PSMA5	GALE;RASGEF1B;AOX4;NAGK;CSRP3;HSP90AA1;AOC3;MYH11;CCT2;PDZK1IP1;CAVIN3;CCT8;CCT7;FLVCR2;USP14;ECPAS;CASP7;DPP3;PAICS;LECT2;CCT5;PRELID2;CCT4;SLC22A1;CFHR1;CACYBP;PLCG1;1-METHYL-L-HISTIDINE;CNN1;TRIM2;RDH11;GLUL	1.45150151177e-05;8.40373010718e-05;2.6938334349e-05;1.94951251962e-05;5.550281899544972e-06;0.0001348239917017;6.6128563501e-05;5.8202060518e-05;0.0001527019402863;8.0860293537e-05;0.0002012079767993;1.3541552122091498e-06;2.528505011800048e-11;1.22029110457e-05;0.000202052224228;9.96057859869e-05;1.56958211786e-05;8.59086909212e-05;3.9912958844421255e-08;5.32223737698e-05;2.158059451497358e-06;…
R-MMU-804914	Transport of fatty acids	SLC27A6;APOD;SLC27A1;LCN12;SLC27A4;LCN9;oleic acid;linoleic acid;lipid;decanoate;icosanoic acid;tetracosanoic acid;tetradecanoic acid;dodecanoic acid;hexadecanoate;magnesium distearate	ADENINE;CIS-4-HYDROXY-D-PROLINE/N-ACETYL-L-ALANINE;SUBERIC ACID;SEBACIC.ACID;CHOLIC ACID;LUMICHROME;3-MERCAPTOPYRUVATE;2.6.DIAMINOPIMELIC.ACID;OXIDISED GLUTATHIONE;SODIUM GLUCONATE;AZELAIC.ACID;NICOTINAMIDE;LINOLENIC ACID;3.HYDROXYBENZOIC.ACID;MTA;MYRISTOYL-CARNITINE;PROPIONATE;DECANOYL-L-CARNITINE (C10);FHIT;IGKV6-23;DEHYDRO-L-(+)-ASCORBIC ACID DIMER;3.METHYLADENINE;PIMELIC.ACID;L-PHENYLALANINE;…	0.0009053502716565;0.0002110439185838;7.14686797002e-05;1.50952038386e-05;7.97284128086e-05;1.55246615235e-05;0.0009811046251539;0.0002015169510664;0.0004157671969816;0.0007076760241048;1.09482742417e-05;0.0013659582642579;0.0001803818778206;4.2886470035e-05;0.0001892540929202;0.0001210193634496;0.0005822647616699;0.0001156052874828;0.0003142901036946;0.0016155543624446;0.0006731547647005;8.07748…
R-MMU-83936	Transport of nucleosides and free purine and pyrimidine bases across the plasma membrane	SLC28A1;SLC28A2;SLC25A4;SLC25A5;SLC29A2;SLC29A4;SLC29A3;ARL2;ARL2BP;SLC28A3;SLC29A1;cytosine;guanine;adenosine;uridine;adenine;guanosine;2'-deoxyadenosine;hypoxanthine;cytidine;uracil;inosine;thymidine;thymine;sodium(1+);ATP(4-);serotonin(1+);GTP(4-);ADP(3-);dopaminium(1+);(R)-adrenaline(1+);(R)-noradrenaline(1+)	TPM2;URIC ACID;XANTHINE;SODIUM GLUCONATE;SUCCINATE;LDB3;CNN1;1-METHYLADENOSINE;RIBOSE 5-PHOSPHATE;D-(+)-GALACTOSAMINE/GLUCOSAMINE;D-RAFFINOSE.PENTAHYDRATE;DEHYDRO-L-(+)-ASCORBIC ACID DIMER;SELENO.DL.METHIONINE;OXIDISED GLUTATHIONE;ADENOSINE 5'-MONOPHOSPHATE;3.DEHYDROSHIKIMIC.ACID;L-PHENYLALANINE;RIBOFLAVIN/B12;5-AMINOLEVULINIC ACID;L-CITRULLINE;PROPIONIC ACID;L-CARNOSINE;OXALIC.ACID.DIHYDRATE;MET…	0.0008238736160506;6.1780089174e-05;0.0001370500755093;0.0006789020526383;0.0002687697618119;0.0008251284271091;0.0005849279465592;5.30834714289e-05;0.0002229886185419;1.30565464731e-05;2.38432944540294e-06;0.0006281707426153;0.000356497837493;1.6713028031016157e-06;3.32870147716e-05;0.000317559423957;1.0014436407064528e-07;3.589375983952768e-07;0.0003203764248491;0.000304981418325;0.000294628930…
R-MMU-8849175	Threonine catabolism	RIDA;SDSL;SDS;water;ammonia;2-oxobutanoic acid;L-threonine zwitterion;2-aminoacrylate	ALDH1B1;D-GLUCURONIC ACID	6.71576134665e-05;7.62668403963e-05
R-MMU-8852276	The role of GTSE1 in G2/M progression after G2 checkpoint	TUBB1;PSMB1;FKBPL;PSMD14;PSMB5;PSMA3;PSMC3;TP53;TUBA1B;TUBA3A; TUBA3B;HSP90AA1;UBB;UBC;CDK1;HSP90AB1;PSMD3;CCNB1;PSMD7;CCNB2;CDKN1A;PSMC2;PSMA2;PSMC4;PSMC1;PSMC5;PSMC6;RPS27A;UBA52;TUBA4A;TUBA1A;TUBB4B;TUBA1C;PSMB7;PSMB4;PLK1;PSMD1;TUBAL3;PSMB6;MAPRE1;TUBB2A;PSMD11;GTSE1;PSMD2;TUBB6;PSMD6;TUBB2B;PSMD8;TUBB4A;PSMD12;TUBB3;TUBA8;ADRM1;PSMA6;PSMA4;PSMB3;PSMB2;PSMA1;PSMD13;PSMA7;PSMA5;ATP(4-);GTP(4-)…	CCT7;CNN1;PAICS;CCT5	1.8006449256814573e-08;3.756599097878652e-06;1.4405632659797654e-06;1.2158086526e-05
R-MMU-8854050	FBXL7 down-regulates AURKA during mitotic entry and in early mitosis	FBXL18;PSMB1;PSMD14;PSMB5;PSMA3;PSMC3;UBB;UBC;PSMD3;PSMD7;PSMC2;PSMA2;PSMC4;PSMC1;PSMC5;PSMC6;RBX1;RPS27A;UBA52;PSMB7;AURKA;PSMB4;PSMD1;FBXL7;PSMB6;PSMD11;PSMD2;PSMD6;PSMD8;PSMD12;ADRM1;PSMA6;PSMA4;PSMB3;PSMB2;PSMA1;SKP1;CUL1;PSMD13;PSMA7;PSMA5	CASP7;CCT4;MYH11;CFHR1;RDH11;CCT5;PLCG1;ECPAS;FLVCR2;LECT2;DPP3;CNN1;CCT8;PAICS;1-METHYL-L-HISTIDINE;TRIM2;CSRP3;AOC3;GALE;CCT7;SLC22A1;GLUL;AOX4;PRELID2;PDZK1IP1	1.45363164351e-05;5.75716909057e-05;0.0001333637252483;6.6907888951e-05;3.75102982833e-05;5.002716320707391e-06;6.971634983e-05;7.68654830002e-05;1.12065292862e-05;0.0001185234251579;0.0001478274365871;6.27247247532e-05;3.663871682761936e-06;1.0720728633616249e-07;1.49060683606e-05;5.65854532071e-05;1.40199221917e-05;0.0001234699440553;4.51523964526e-05;9.308895732703228e-11;5.71177464156e-05;8.8…
R-MMU-888568	GABA synthesis	GAD1;GAD2;hydron;carbon dioxide;L-glutamate(1-);gamma-aminobutyric acid zwitterion	ACRYLIC.ACID;URIDINE 5'-MONOPHOSPHATE;L-ALANINE;L-TRYPTOPHAN;MALATE;OXALIC.ACID.DIHYDRATE;SHANK3;PHLDB1;VITAMIN C;ADENOSINE;ADGRL4;CRYBG3;DOCK1;L-PHENYLALANINE;CITRATE/ISOCITRATE;NDUFS3;N-ACETYLNEURAMINIC ACID;RHAMNOSE/FUCOSE/2-DEOXY-D-GLUCOSE;N-ACETYL-L-PROLINE;RNF185;LMAN2L;OXIDISED GLUTATHIONE;ARGININOSUCCINATE;ORNITHINE;DEHYDRO-L-(+)-ASCORBIC ACID DIMER;SQSTM1;MEVALONATE;AGA;D-GLUCOSE/FRUCOTO…	0.0029661417377395;0.0053422477131585;0.0007400061008299;0.0014184342521246;0.0029230806394513;0.0013228231364313;0.0211292309628302;0.0143773102334435;0.0203592987150275;0.001376208816958;0.0059014952156016;0.0189558548112468;0.0190762051528094;0.0007049512284694;0.0034500927787002;0.0302651110280812;0.0323592181251957;0.0016518041014934;0.0055373725027825;0.0166175256299211;0.0214658874391549;0…
R-MMU-8939236	RUNX1 regulates transcription of genes involved in differentiation of HSCs	PSMB1;GATA2;PSMD14;PSMB5;PSMA3;PSMC3;ABL1;UBB;UBC;PSMD3;TCF3;GATA1;TAL1;GATA3;LMO2;PSMD7;PSMC2;YAP1;PSMA2;MNAT1;PSMC4;KMT2A;PSMC1;PSMC5;PSMC6;RPS27A;UBA52;PSMB7;LDB1;PSMB4;CDK7;RUNX1;CBFB;PSMD1;PSMB6;TCF12;CCNH;PSMD11;ITCH;PSMD2;LMO1;PSMD6;PSMD8;PSMD12;TP73;ADRM1;PSMA6;PSMA4;PSMB3;PSMB2;PSMA1;PSMD13;PSMA7;PSMA5;ATP(4-);ADP(3-)	CCT8;PAICS;CCT7	1.10177640326e-05;1.0334768456993463e-06;1.8748765289815807e-09
R-MMU-8939902	Regulation of RUNX2 expression and activity	PSMB1;PSMD14;PSMB5;PSMA3;PSMC3;UBB;UBC;PSMD3;PSMD7;PSMC2;PSMA2;PSMC4;PSMC1;PSMC5;PSMC6;RBX1;RPS27A;UBA52;PSMB7;PSMB4;RUNX2;PSMD1;PSMB6;PSMD11;PSMD2;PSMD6;PSMD8;PSMD12;ADRM1;PSMA6;PSMA4;PSMB3;PSMB2;PSMA1;SKP1;CUL1;STUB1;PSMD13;SKP2;PSMA7;PSMA5	PLCG1;CCT7;CNN1;SLC22A1;CSRP3;RDH11;AOX4;PDZK1IP1;1-METHYL-L-HISTIDINE;MYH11;PRELID2;CFHR1;GLUL;TRIM2;PAICS;CCT4;FLVCR2;CCT8;GALE;AOC3;CCT5;CASP7	7.09720871712e-05;9.551648006551863e-11;6.36549342697e-05;5.7967444094e-05;1.4277172899e-05;1.17965578179e-05;1.54622683807e-05;0.0001233532964159;4.53769719175e-05;0.0001355453431536;1.11342806195e-05;6.75882244694e-05;8.98032171137e-05;5.73872552192e-05;1.09317299253373e-07;5.84676056277e-05;1.14426805973e-05;3.736201395088e-06;4.61613791293e-05;0.0001249966698246;5.086221537913273e-06;4.311610…
R-MMU-8941858	Regulation of RUNX3 expression and activity	SMURF2;EP300;PSMB1;PSMD14;PSMB5;PSMA3;PSMC3;TGFB1;SRC;UBB;UBC;PSMD3;MDM2;PSMD7;PSMC2;PSMA2;PSMC4;PSMC1;PSMC5;PSMC6;RPS27A;UBA52;PSMB7;PSMB4;CBFB;PSMD1;PSMB6;RUNX3;PSMD11;PSMD2;PSMD6;SMURF1;PSMD8;PSMD12;ADRM1;PSMA6;PSMA4;PSMB3;PSMB2;PSMA1;PSMD13;PSMA7;PSMA5;ATP(4-);ADP(3-)	CCT7;PRELID2;AOX4;CCT4;PAICS;CSRP3;CCT5;CCT8	7.597557288881406e-11;2.26744232711e-05;3.89607307926e-05;4.30119900877e-05;3.364353026982369e-07;4.04706821167e-05;3.266423327620776e-06;3.368709394363603e-06
R-MMU-8948216	Collagen chain trimerization	COL9A3;COL6A5;COL4A6;COL6A3;COL22A1;COL15A1;COL5A1;COL4A1;COL3A1;COL4A2;COL1A1;COL8A2;COL2A1;COL18A1;COL8A1;COL1A2;COL6A2;COL6A1;COL10A1;COL9A1;COL17A1;COL9A2;COL19A1;COL28A1;COL5A2;COL12A1;COL11A1;COL7A1;COL4A5;COL11A2;COL14A1;COL16A1;COL6A6;COL23A1;COL26A1;COL20A1;COL25A1;COL5A3;COL4A4;COL4A3;COL13A1	DPEP1;DIAPH1;CAVIN1;SULT3A1;TAGLN;FMOD;URIC ACID;TPM2;PPM1G;LDB3;PDLIM3;LAMB2;INF2;TSC22D1;FBN1;VNN3;CRYAB;CDKN2C;FAM136A;OGN;CAV1;FBLN5;LAMA5;AOC3;PRKCA;USP36;CAVIN3;2.6.DIAMINOPIMELIC.ACID;PROPIONIC ACID;POSTN;WIPF3;MFAP4;ADENINE;L-(+)-LACTATE;LUM;LAMC1;MRPL28;PRELP;TMLHE;OVCA2;DPT;MRPL57;AEBP1;DCN;GLYCEROL-3-PHOSPHATE	2.79863644689618e-09;1.65440761662e-05;9.608158994510376e-08;2.1603050285590764e-06;5.60400776444e-05;2.834745763921503e-09;0.0003385660235401;1.0534117107e-05;0.0005539190895832;0.0001577467469341;3.310698383696301e-06;1.33356100708e-05;9.22435984697e-05;0.0004656166987294;6.90903282453e-05;0.0002302552404153;4.00758988881e-05;0.0001650758220181;3.35465680471e-05;7.360696223682159e-09;0.00019715…
R-MMU-8948751	Regulation of PTEN stability and activity	OTUD3;PTEN;PSMB1;PSMD14;CSNK2A2;PSMB5;PSMA3;PSMC3;UBB;UBC;PSMD3;PSMD7;AKT1;PSMC2;NEDD4;PSMA2;PSMC4;PSMC1;PSMC5;PSMC6;RPS27A;UBA52;CSNK2B;PSMB7;PSMB4;PREX2;PSMD1;TNKS2;USP13;PSMB6;CSNK2A1;AKT2;XIAP;TRIM27;TNKS;PSMD11;PSMD2;FRK;PSMD6;PSMD8;RNF146;PSMD12;WWP2;ADRM1;PSMA6;MKRN1;PSMA4;PSMB3;PSMB2;PSMA1;AKT3;STUB1;PSMD13;PSMA7;PSMA5;water;nicotinamide;ATP(4-);ADP(3-);NAD(1-)	CCT8;CCT7;CCT5;PAICS	2.23713697892e-05;1.7355440193569434e-10;3.342199595087892e-06;3.553126589855038e-07
R-MMU-8963684	Tyrosine catabolism	HGD;FAH;HPD;TAT;GSTZ1;acetoacetate;water;hydron;dioxygen;homogentisate;carbon dioxide;2-oxoglutarate(2-);4-maleylacetoacetate;4-fumarylacetoacetate(2-);magnesium(2+);iron(2+);calcium(2+);fumarate(2-);L-glutamate(1-);3-(4-hydroxyphenyl)pyruvate;L-ascorbate;glutathionate(1-);L-tyrosine zwitterion	3-MERCAPTOPYRUVATE;2/3-PHOSPHOGLYCERATE;2.6.DIAMINOPIMELIC.ACID;NICOTINAMIDE;MEVALONATE;SUCCINATE;L-PHENYLALANINE;MTA;L-LYSINE;HEPTADECANOIC ACID;L-HOMOSERINE;3.METHYL.2.OXINDOLE;TAURINE;D-GLUCURONIC ACID;D-(+)-GALACTOSAMINE/GLUCOSAMINE;NMN;3.METHYLADENINE;L-THREONINE;L-PROLINE;L-CYSTEINE;N-METHYL-L-GLUTAMIC ACID;CIS-4-HYDROXY-D-PROLINE/N-ACETYL-L-ALANINE;L.LEUCINE.ISOLEUCINE	0.0001098934400051;0.000127368366291;7.67720609911e-05;0.0002050322039891;0.00018417589361;0.000214176601588;0.0001027655228035;6.94168048892e-05;6.09135294084e-05;2.90638316624e-05;4.28319102319e-05;0.000128546479001;7.50906756638e-05;0.000214176601588;1.06413267127e-05;5.396286891455566e-06;7.716075696821802e-06;6.23795148188e-05;0.0001098258864726;0.0002036586136386;9.251287972234928e-07;8.267…
R-MMU-8963693	Aspartate and asparagine metabolism	ASPG;FOLH1;GOT1;GOT2;NAT8L;ASNS;GADL1;SLC25A12;ASPA;NAALAD2;SLC25A13;acetic acid;water;hydron;ammonia;oxaloacetate(2-);carbon dioxide;2-oxoglutarate(2-);N-acetyl-L-aspartate(2-);L-cysteic acid;N-acetyl-L-aspartic acid;zinc(2+);calcium(2+);L-glutamate(1-);L-aspartate(1-);ATP(4-);diphosphate(3-);adenosine 5'-monophosphate(2-);taurine zwitterion;coenzyme A(4-);acetyl-CoA(4-);hypotaurine zwitterion;b…	2-HYDROXYBUTYRIC ACID;L-PYROGLUTAMATE/2-PYRROLIDONE-5-CARBOXYLIC ACID;N-FORMYLGLYCINE;L-CITRULLINE;N-METHYL-L-GLUTAMIC ACID;OXALIC.ACID.DIHYDRATE;N-ACETYL-DL-METHIONINE;PHENYLACETIC ACID;AMINOADIPIC ACID;HEPTADECANOIC ACID;L-PROLINE;GLYCERATE;GABA;D-(+)-GALACTOSAMINE/GLUCOSAMINE;3.METHYLADENINE;NICOTINAMIDE	4.13651018766e-05;2.53417952785e-05;6.32408695981e-05;0.0001338116006014;4.03506764289e-05;3.78777495056e-05;9.39323285997e-05;8.857470029968457e-06;4.45315111036e-05;2.8675546593733176e-07;2.45584636241e-05;7.655996284453953e-06;6.52279171007e-05;2.73825603805e-05;1.0120470469408162e-06;8.05055479188e-05
R-MMU-8964208	Phenylalanine metabolism	IL4I1;PAH;PCBD1;KYAT1;QDPR;ASRGL1;pyruvate;5,6,7,8-tetrahydrobiopterin;4a-hydroxytetrahydrobiopterin;water;hydron;dioxygen;ammonia;hydrogen peroxide;methanol;keto-phenylpyruvate;6,7-dihydrobiopterin;aspartame;iron(2+);3-(indol-3-yl)pyruvic acid;L-aspartate(1-);NAD(1-);FAD(3-);NADH(2-);L-alanine zwitterion;L-phenylalanine zwitterion;L-tyrosine zwitterion	N-METHYL-L-GLUTAMIC ACID;L-GLUTAMIC ACID;L-THREONINE;3-MERCAPTOPYRUVATE;TAURINE;SUCROSE/LACTOSE/PALATINOSE/TREHALOSE;HEPTADECANOIC ACID;3.DEHYDROSHIKIMIC.ACID;ISOVALERYL-CARNITINE;SARCOSINE;L-(+)-LACTATE;DIHYDROURACIL;2.6.DIAMINOPIMELIC.ACID;FUMARATE;L-PROLINE;L-HISTIDINE;L-METHIONINE;SUCCINATE;HEXANOIC ACID;2-HYDROXYBUTYRIC ACID;RHAMNOSE/FUCOSE/2-DEOXY-D-GLUCOSE;RIBOFLAVIN/B12;MALATE;ACRYLIC.ACI…	1.3002892971428484e-06;0.0001121373874182;8.58564877968e-05;1.54841481006e-05;9.94401335958e-05;1.61019010738e-05;1.0749403316924918e-07;0.0003307366461442;0.0003758381914745;1.87802048366e-05;6.9895421472e-05;0.0002138783078094;4.304863317972481e-07;3.58678193773e-05;1.08261951353e-05;0.0001485440455123;0.0002618346729021;0.0002818001501002;2.8399676701049857e-06;1.83503215652e-05;0.000211294909…
R-MMU-8964539	Glutamate and glutamine metabolism	GLS;GOT2;GLUL;GLUD1;OAT;GLS2;RIMKLA;RIMKLB;KYAT1;PYCR2;PYCR1;PYCR3;ALDH18A1;pyruvate;water;hydron;oxaloacetate(2-);2-oxoglutarate(2-);(S)-1-pyrroline-5-carboxylate;N-acetyl-L-aspartic acid;ammonium;L-glutamate(1-);L-aspartate(1-);ATP(4-);2-oxoglutaramic acid;GTP(4-);hydrogenphosphate;ADP(3-);L-ornithinium(1+);NAD(1-);NADPH(4-);NADH(2-);L-alanine zwitterion;L-glutamic 5-semialdehyde zwitterion;NAD…	N-METHYL-L-GLUTAMIC ACID	6.43306e-06
R-MMU-9014843	Interleukin-33 signaling	IL1RL1;IL1RAP;IL33	PLXND1;SPHK1;SELENOP;ARHGEF17;CNPY3;DNPEP;PLA2R1	0.0085522881255807;0.0090717752509872;0.0061527530987386;0.0101356174050168;0.0084770610593003;0.0096209107332151;0.0094625353518464
R-MMU-9020702	Interleukin-1 signaling	PSMB1;PSMD14;PSMB5;PSMA3;IKBKB;IKBKG;PSMC3;IL1A;UBB;UBC;IL1B;IL1R1;PSMD3;MYD88;IL1RN;NFKB1;PSMD7;IL1R2;PSMC2;PSMA2;PSMC4;UBE2N;PSMC1;PSMC5;PSMC6;RBX1;RPS27A;UBA52;PSMB7;TRAF6;MAP2K6;PSMB4;RELA;PSMD1;TAB3;CHUK;PSMB6;MAP3K3;IL1RAP;MAP3K7;IRAK1;SQSTM1;PSMD11;PELI2;PELI3;PELI1;TAB1;IRAK2;IRAK3;IRAK4;PSMD2;PSMD6;TAB2;PSMD8;UBE2V1;PSMD12;ADRM1;PSMA6;TOLLIP;PSMA4;PSMB3;PSMB2;PSMA1;SKP1;CUL1;PSMD13;NFKBI…	CCT7;PAICS	3.1929422453653e-06;9.129919128225265e-06
R-MMU-916853	Degradation of GABA	ABAT;ALDH5A1;water;hydron;2-oxoglutarate(2-);L-glutamate(1-);succinate(2-);di-mu-sulfido-diiron(0);NAD(1-);4-oxobutanoate;NADH(2-);gamma-aminobutyric acid zwitterion	L-THREONINE;3.METHYL.2.OXINDOLE;L-PROLINE;PHENYLACETIC ACID;L-LYSINE;CYTIDINE 2':3'-CYCLIC MONOPHOSPHATE;HEPTADECANOIC ACID;SARCOSINE;2-METHYLALANINE;MEVALONATE;D-GLUCOSAMINE 6-PHOSPHATE;OXALIC.ACID.DIHYDRATE;D-GLUCURONIC ACID;MTA;HEXANOIC ACID;2.6.DIAMINOPIMELIC.ACID;3.METHYLADENINE;ADENOSINE;D-(+)-GALACTOSAMINE/GLUCOSAMINE;L-TRYPTOPHAN;2-HYDROXYBUTYRIC ACID;XANTHOSINE;L-DOPA;N-ACETYL-DL-METHION…	0.0003696176455509;0.0002365351737559;1.14479189243e-05;0.0003791597297126;0.0001830248794739;5.447158425e-05;7.07083019569e-05;0.0001216287852326;0.0003735504367485;0.0003171921996998;0.0002273879833246;4.31243197004e-05;0.0001876122339335;0.0001432578329647;0.0004553751087534;0.0001554778231685;2.4233450464e-05;0.0004730383620608;3.13999502926e-05;0.0005069374765177;0.0002966725882035;0.0002569…
R-MMU-9673163	Oleoyl-phe metabolism	PM20D1;N-oleoyl-L-phenylalaninate;water;oleate;L-phenylalanine zwitterion	XANTHOSINE;GRCC10;HEPTADECANOIC ACID;S-(5'-ADENOSYL)-L-HOMOCYSTEINE;THEOPHYLLINE;GGPS1;CHOLIC ACID;D-ERYTHROSE 4-PHOSPHATE;D-GLUCOSE/FRUCOTOSE 6-PHOSPHATE;ACRYLIC.ACID;THYMINE;ADENOSINE;N-ACETYL-L-PROLINE;TUSC2;DIHYDROURACIL;PIMELIC.ACID;STEARIC ACID;D-GLUCURONIC ACID;TATDN2;L-TRYPTOPHAN;D-(+)-GALACTOSAMINE/GLUCOSAMINE;SUCCINATE;CYP2F2;GLYCEROL-3-PHOSPHATE;SODIUM GLUCONATE;CXADR;L-PROLINE;TRY4;CY…	0.0063581989028938;0.0046358392005026;0.0004191707711296;0.0129126518477055;0.0046053094877509;0.0069302252180452;0.0003370218462012;0.0192915772890276;0.0172597535524238;0.0074505858873125;0.0203433057112965;0.0034926329391561;0.0137436698748195;0.0102107081768908;0.0041996705732553;0.0003873358525798;0.0003769983503685;0.0023510163479778;0.0074079311390346;0.0035985970766404;0.0002767610084658;…
R-MMU-9717207	Sensory perception of sweet, bitter, and umami (glutamate) taste	TAS2R16;TAS2R7;TAS2R41;GNB1;ITPR3;GNAT3;GNB3;TAS2R13;TAS2R120;TAS2R106;TAS2R140;TAS2R39;TAS2R38;TAS2R3;TAS2R136;TAS2R40;TAS1R3;TAS1R2;TAS1R1;TAS2R119;TAS2R4;GNG13;yohimbine;flamenol;N,N'-diphenylthiourea;D-fructose;quinine;benzoate;limonin;D-tryptophan;cortisone;maltose;benzoin;chloramphenicol;salicin;alpha-D-glucose;sucrose;thiocyanate;hydroquinone O-beta-D-glucopyranoside;N-methylthiourea;N-eth…	SELENO.DL.METHIONINE;URIDINE 5'-DIPHOSPHOGALACTOSE;HEXANOIC ACID;ISOVALERYL-CARNITINE;SEBACIC.ACID;2.6.DIAMINOPIMELIC.ACID;L-TRYPTOPHAN;L-CYSTATHIONINE;2-HYDROXYBUTYRIC ACID;CYS-GLY;L-GLUTAMINE;OXIDISED GLUTATHIONE;MALATE;L-(+)-LACTATE;XYLITOL/ARABITOL/ADONITOL;SARCOSINE;L.LEUCINE.ISOLEUCINE;PYRIDOXINE;L-DOPA;GLYCINE;SODIUM GLUCONATE;L-CITRULLINE;L-CYSTEINE;DEHYDRO-L-(+)-ASCORBIC ACID DIMER;L-SER…	0.0008031619368922;1.12844166602e-05;4.171065150514444e-06;0.0008282377584125;0.0003052229251429;3.4175774244474536e-08;1.126940745622802e-06;0.0001095711886495;3.70549102127e-05;0.0005069155008807;8.136375386942173e-09;5.57906010573e-05;0.0001257650641329;0.0001149904764622;0.0002072642124673;1.6387466683921485e-06;0.0001052912837661;6.813080644785728e-06;4.024545320727936e-07;0.0001058883883672…
R-MMU-9755511	KEAP1-NFE2L2 pathway	PSMB1;PSMD14;PSMB5;PSMA3;PSMC3;UBB;UBC;PSMD3;PSMD7;AKT1;PSMC2;PSMA2;PSMC4;SESN1;SESN2;NPLOC4;PSMC1;PSMC5;PSMC6;RBX1;RPS27A;UBA52;PSMB7;UFD1;PSMB4;VCP;PSMD1;PSMB6;NFE2L2;AKT2;PRKCI;TRIM21;SQSTM1;UBXN7;PSMD11;MUL1;PSMD2;PSMD6;MAP1LC3B;PSMD8;PSMD12;ADRM1;CUL3;PSMA6;PSMA4;PSMB3;PSMB2;PSMA1;AKT3;PSMD13;PSMA7;PSMA5;KEAP1;reactive oxygen species;ATP(4-);ADP(3-);sulforaphane	PLCG1;CCT7;RDH11;CCT5;TRIM2;PRELID2;PAICS;CSRP3	4.38078167063e-05;1.7257293533010683e-09;4.32589670652e-05;5.49248760228908e-06;3.483760991582408e-06;4.2423771042e-05;1.4646593641143748e-07;1.41183414216e-05
R-MMU-975956	Nonsense Mediated Decay (NMD) independent of the Exon Junction Complex (EJC)	GM6525;RPL36A-PS1;RPL3L;RPL21;RPL35A;RPL7A;RPL27A;RPS16;RPL7;RPSA;RPLP0;RPL13A;RPS2;RPL3;PABPC1;RPL12;RPL18;RPL28;RPL6;RPL29;RPLP1;RPL5;RPL13;RPL36;RPL9;RPL10A;RPS20;RPL26;RPL27;RPL37A;RPS7;RPS8;RPS15A;RPS14;RPS23;RPS18;RPS29;RPS11;RPS13;RPS4X;RPL18A;RPL23A;RPS6;RPL23;RPS15;RPS24;RPS25;RPS26;RPS28;RPL30;RPL39;RPL31;RPS3;RPL32;RPL8;RPS27A;UBA52;RPS17;RPS12;RPS10;RPL22;RPL36A;RPL19;RPL10L;RPS3A;RPS…	COBL;CACNA1A;ZFP395;RARRES1;LZTR1;NARS1;NACA;IARS1;SNAP47;ITPR2;CYP2C23;RETREG3;ENY2;SLC27A1;P4HB;SSR4;CTNNB1;EIF3E;PRKN;RPN1;OSTC;DDX1;ENTPD5;TAMM41;CCDC47;SLC25A34;GSTP1;GSDME;EML1;SPP2;EEF1B;DHRS7;GSTM1;INDOXYL SULFATE;GAA;CES1;F11R;LRRC59;UAP1;CYP1A2;LTN1;CYTIDINE 5'-DIPHOSPHOCHOLINE;RPN2;LTA4H;NUCB1;EEF1G;GORASP2;ERP44;ARFGAP2;MOGS;SND1;EIF4A1;IL1RAP;EIF4EBP1;RACK1;4-GUANIDINOBUTYRIC ACID;EI…	1.36478000844e-05;3.20787361419e-05;0.0004829276836214;1.5991558234564851e-06;1.3065914476888444e-06;0.000180657075158;5.59562693794e-05;1.333547738103561e-07;7.06827922744e-05;0.0001296097827713;1.1651491206598253e-06;0.0002277084092914;6.02185823201e-05;1.50889419584e-05;0.0001527020797751;9.000576401711753e-06;0.0004277918676095;1.1825757985068842e-06;2.1666275371851122e-08;0.0002293628710667;…
R-MMU-975957	Nonsense Mediated Decay (NMD) enhanced by the Exon Junction Complex (EJC)	GM6525;RPL36A-PS1;UPF2;RPL3L;RPL21;RPL35A;RPL7A;RPL27A;RPS16;RPL7;RPSA;RPLP0;RPL13A;RPS2;RPL3;PABPC1;RPL12;RPL18;RPL28;RPL6;RPL29;RPLP1;RPL5;RPL13;RPL36;RPL9;RPL10A;RPS20;RPL26;MAGOH;RPL27;SMG6;RPL37A;RPS7;RPS8;RPS15A;RPS14;RPS23;RPS18;RPS29;RPS11;RPS13;RPS4X;RPL18A;RPL23A;RPS6;RPL23;RPS15;RPS24;RPS25;RPS26;RPS28;RPL30;RPL39;RPL31;RPS3;RPL32;RPL8;RPS27A;UBA52;RPS17;RPS12;RPS10;PPP2CA;RPL22;RPL36A…	SLC25A34;IARS1;SND1;LZTR1;PRKN;GAA;TAMM41;NAT8F4;ARFGAP2;ENTPD5;BIOTIN;CSDE1;EEF1G;TBL2;LTN1;TRANS-4-HYDROXY-L-PROLINE;MOGS;EIF4A1;PABPC4;CYP2C23;SEC23A;SRP72;4-GUANIDINOBUTYRIC ACID;GLTPD2;RARRES1;PIR;RACK1;TMEM214	4.75392981734e-05;1.57157220706e-05;9.3540964955648e-06;1.58596911883e-05;1.6191965699651505e-06;1.82365580197e-05;2.761190350728341e-10;8.768114474271282e-06;5.486765430207934e-07;0.0001344508679576;0.000122335962794;7.947325803798233e-06;4.892679296599412e-06;3.331178803166507e-06;3.699167130559014e-07;7.867485169536846e-07;9.22488558916e-05;3.31703871051e-05;2.268749283165152e-06;2.3476581092e…
R-MMU-9762114	GSK3B and BTRC:CUL1-mediated-degradation of NFE2L2	PSMB1;PSMD14;PSMB5;PSMA3;PSMC3;UBB;UBC;PSMD3;PSMD7;PSMC2;PSMA2;PSMC4;PSMC1;PSMC5;PSMC6;RBX1;RPS27A;UBA52;PSMB7;PSMB4;PSMD1;PSMB6;NFE2L2;PSMD11;PSMD2;PSMD6;PSMD8;PSMD12;ADRM1;PSMA6;PSMA4;PSMB3;PSMB2;PSMA1;SKP1;CUL1;GSK3B;PSMD13;PSMA7;PSMA5;ATP(4-);ADP(3-)	GALE;PAICS;PRELID2;CCT5;TRIM2;CASP7;CCT8;CCT7;1-METHYL-L-HISTIDINE;FLVCR2;PLCG1;SLC22A1;CNN1;AOX4;CCT4;GLUL;CFHR1;RDH11;CSRP3	5.27791990012e-05;1.2305436524813344e-07;1.199880435e-05;5.624024058603832e-06;6.25044879103e-05;4.8492005409e-05;4.206887353218935e-06;1.1168414050171036e-10;5.0841919635e-05;1.29858475979e-05;7.90890753048e-05;6.34031502315e-05;6.96046038243e-05;6.34031502315e-05;1.81983754751e-05;9.88739066978e-05;7.18722680893e-05;4.24871223007e-05;1.59428061539e-05
R-MMU-977606	Regulation of Complement cascade	GM20730;IGKV17-121;IGKV2-109;IGKV1-99;IGKV18-36;IGKV1-35;IGHV5-2;IGHV5-4;IGHV5-6;IGHV5-9;IGHV5-12;IGHV5-9-1;IGHV5-15;IGHV5-16;IGHV5-17;IGHV7-3;IGHV7-2;IGHV16-1;IGHV3-3;IGHV7-4;IGHV3-1;IGHV3-8;IGHV12-3;IGHV6-3;IGHV6-6;IGHV8-6;IGHV8-9;IGHV8-11;IGHV8-12;IGHV8-13;IGHV8-4;IGHV13-2;IGHV8-2;IGHV5-12-4;IGHV6-7;IGHV3-4;IGHV8-8;IGHV8-5;IGKV2-137;IGKV1-135;IGKV1-133;IGKV1-132;IGKV1-110;IGKV16-104;IGKV20-101…	P01741;P01631	1.4647432785168949e-06;1.41410757656e-05
R-MMU-983712	Ion channel transport	ATP6V0A2;ATP6V1A;ATP6V1E1;ATP6V0D1;ATP6V1D;ATP6V1B2;ATP6V0C;ATP6V0D2;ATP6V1G3;ATP6V1H;ATP6V0B;ATP6V0E2;ATP6V1B1;ATP6V0A4;ATP6V1C2;ATP6V0E1;ATP6V1G1;ATP6V1F;ATP6V1E2;TCIRG1;ATP6AP1;ATP6V1G2;ATP6V1C1;ATP6V0A1	CD99	7.527e-06
R-MMU-9837999	Mitochondrial protein degradation	ARG2;DLD;HSD17B10;ECH1;ACOT1;CLPP;MTCO1;MTATP6;PRKACA;MDH2;APP;COX5A;COX5B;FECH;GLUD1;PDHA1;HSPA9;TFAM;ECI1;ALDH2;STAR;SLC25A5;DBT;IDH2;HMGCS2;ATP5F1B;HSPD1;ATP5PF;FH;ATP5F1A;SPG7;OGDH;HADH;ACOT5;LDHD;BDH1;MRPS10;PDK1;IARS2;NDUFV3;NADK2;LONP1;TWNK;AFG3L2;ACAT1;ALAS1;NDUFS1;ATP5F1C;NDUFV1;MRPS2;ME2;ACO2;PCCB;ATP5MG;UQCRQ;NDUFA2;SSBP1;SHMT2;ALDH1B1;CS;PDHB;OXCT1;OXSM;IDH3A;ACAD8;SMDT1;MRPL12;ATP5PO…	CISD3;DHODH;MRPL24;LYRM9;PNPT1;MRPL57;NUDT6	2.37524334695e-05;6.7963074197136e-08;1.248068109037503e-06;2.2761078525e-05;1.09244643865e-05;6.080892600795325e-08;3.264060925573854e-06
R-MMU-9907900	Proteasome assembly	PSMB1;PSMD4;PSMD14;PSMB10;PSMB5;PSMA3;PSMC3;PSMG4;PSMD3;PSMD7;PSMB8;PSMB9;PSMC2;PSMA2;PSMC4;PSME3;PSMC1;PSMC5;PSMC6;PSMB7;PSME1;PSME2;PSMB4;PSMD1;PSMB6;PSMD11;PSMB11;PSMD5;PSMD2;PSMD6;POMP;PSMD9;PSMD8;PSMG3;PSMD12;PSMG2;PSMG1;ADRM1;PSMA6;PSMA4;PSMB3;PSMB2;PSMA1;PSMD13;PSMA7;PSMA5;PSMD10	NAGK;PAICS;AOC3;CCT7;CAVIN3;CASP7;AHCYL1;CNDP2	1.2390093878020612e-06;9.110314599903652e-07;1.4465590026481185e-06;2.1710927179608198e-09;4.556894886826628e-06;4.949824003238118e-06;1.21893347093e-05;2.5377466871735607e-08
