# Supplementary material for: Covariation MS uncovers a protein that controls cysteine catabolism
Source: Nature. 2025 Sep 17;647(8088):268–76. doi: 10.1038/s41586-025-09535-5 (PMC12589099; doi:10.1038/s41586-025-09535-5)
Supplement: Supplementary file 5 — Supplementary Tables 1–10. [file 41586_2025_9535_MOESM5_ESM.zip › 2024-04-07889D-s5/Table_S6.xlsx]

## Sheet: tab and column descriptions
Table S6. Metabolomics of knockdown and overexpression of LRRC58 in primary brown adipocytes, primary hepatocytes, and Hep G2 cells
Overview:	This spreadsheet summarizes metabolite abundance measured in response to knockdown and overexpression of LRRC58
Tab Name	Description
BAT	Metabolite abundance measured in primary brown adipocytes, comparing sramble and LRRC58 knockdown
HEP	Metabolite abundance measured in primary hepatocytes, comparing sramble and LRRC58 knockdown
HepG2	Metabolite abundance measured in Hep G2 cells, comparing sramble and LRRC58 overexpression
Column Name	Description
Metabolite	Name of the metabolite
Scr	Metabolite abundance in samples treated by the scramble control. Data normalized as peak area of the metabolite divided by average peak area of three spike-in isotope internal standards
SiA	Metabolite abundance in samples treated by siRNA A.
SiB	Metabolite abundance in samples treated by siRNA B.
WT	Metabolite abundance in WT samples.
OE	Metabolite abundance in samples with LRRC58 overexpression.

## Sheet: BAT
Table S5a. LRRC58KD metabolomics in primary brown adipocytes
Metabolite	Scr1	Scr2	Scr3	Scr4	SiA1	SiA2	SiA3	SiA4	SiB1	SiB2	SiB3	SiB4
Aconitate	0.0120502	0.00594369	0.0134207	0.0124813	0.0116739	0.0110919	0.0110137	0.0113613	0.0178226	0.010025	0.0119142	0.0113113
Acrylic.acid	0.0162929	0.00968491	0.00924629	0.00882553	0.0155786	0.0184866	0.0163113	0.0171712	0.0227955	0.0199497	0.00816308	0.0175539
Adenosine.5..monophosphate.disodium.salt	0.0423996	0.0278657	0.045751	0.034781	0.0389729	0.0458316	0.100048	0.0392294	0.0605611	0.0491521	0.038107	0.0442793
Adenosine.5..triphosphate.disodium.salt.hydrate	0.000224976	0.000102292	0.267475	0.12866	0.273154	0.000464851	0.344878	0.340575	0.168634	0.000343557	0.405327	0.216059
Adipic.acid	0.112337	0.100337	0.0694895	0.0570205	0.0781297	0.0549764	0.175219	0.0971606	0.060854	0.0720303	0.0895385	0.0584726
Allantoin	0.198001	0.150831	0.169118	0.207275	0.125461	0.122884	0.155034	0.337697	0.184718	0.131433	0.153414	0.124611
alpha.D.Glucose.1.phosphate.disodium.salt.hydrate	0.030956	0.0228356	0.0287154	0.0434327	0.0246938	0.0281531	0.0505596	0.0231231	0.0389124	0.0170501	0.0143857	0.0170364
alpha.Ketoglutarate	0.473922	0.246483	0.462839	0.495782	0.332312	0.28941	0.230811	0.228368	0.447647	0.228074	0.271169	0.26924
Arachidic.acid	0.0738881	0.0700212	0.012149	0.00630742	0.0417062	0.0106941	0.0431345	0.0331054	0.0180028	0.0212819	0.0666084	0.0190993
Azelaic.acid	0.242787	0.130353	0.0682823	0.0559795	0.0939271	0.0496892	0.250168	0.122166	0.057471	0.0746993	0.106424	0.0569974
Benzoic.acid	0.0352452	0.0363166	0.0171521	0.0460123	0.0309274	0.0280337	0.0276711	0.0858372	0.0303126	0.0289485	0.0278009	0.0291751
beta.Alanine	6.42416	3.88067	5.93933	6.29376	4.57091	4.07224	3.56102	4.05533	6.70529	4.15721	4.41902	4.51092
beta.Hydroxypyruvic.acid.Malonic.acid	0.0916598	0.0960518	0.0607152	0.0493186	0.0730622	0.0433411	0.215139	0.0797922	0.0612548	0.0623916	0.0869732	0.0578411
Butyryl.carnitine	0.190734	0.146542	0.165907	0.202542	0.159258	0.158489	0.162063	0.183357	0.171959	0.167787	0.170894	0.161091
CDP.ethanolamine.sodium.salt.hydrate	0.0269071	0.0120046	0.0259941	0.0250261	0.0335129	0.0347579	0.0270497	0.0280792	0.031051	0.0146063	0.0161208	0.018486
cis.4.Hydroxy.D.proline.N.Acetyl.L.alanine	0.143498	0.118301	0.125463	0.115701	0.0979234	0.0926111	0.126054	0.107204	0.118634	0.0953431	0.101941	0.0905849
Citrate.isocitrate	1.00737	0.515306	1.05573	0.919127	0.74202	0.678797	1.87556	0.599219	1.13602	0.625628	0.721607	0.741792
Creatine	2.78897	1.62477	2.54032	2.51576	1.87415	1.87382	1.85341	1.49178	3.36033	2.21347	2.03247	2.47796
Creatinine	0.248491	0.223027	0.207437	0.201821	0.167252	0.146934	0.340788	0.236645	0.154275	0.149881	0.19833	0.141232
Cytidine	0.0325943	0.0103863	0.016373	0.0185103	0.0102545	0.00783665	0.0148434	0.0122292	0.0163445	0.00851683	0.0102974	0.0074297
D.....3.Phosphoglyceric.acid.disodium.salt	0.0420025	0.0263188	0.0437071	0.0606191	0.0283855	0.0292862	0.0228062	0.021467	0.0630172	0.0299526	0.0317824	0.0311085
D.....Galactosamine.glucosamine	0.0585312	0.222996	0.0314046	0.00401279	0.0950282	0.0159288	0.46777	0.0967019	0.0360186	0.0291571	0.0176297	0.0104926
D.....Trehalose.dihydrate	0.568946	1.07035	0.266172	0.0548548	0.948768	0.231907	19.1033	0.692492	0.238663	0.343527	0.685594	0.105801
D.Glucose	2.50053	3.48322	1.70712	3.60268	1.21758	1.74518	1.744	13.0675	2.41413	2.07757	2.66481	1.81954
D.Glucose.Frucotose.6.phosphate	0.030956	0.0228356	0.0287154	0.0434327	0.0246938	0.0281531	0.0505596	0.0231231	0.0389124	0.0170501	0.0143857	0.0170364
D.Mannosamine.hydrochloride	0.0449938	0.0788909	0.023817	0.00306339	0.0487092	0.0106237	0.288277	0.0486554	0.0135669	0.0189201	0.0204906	0.0147036
D.Ornithine.monohydrochloride	0.036912	0.0310669	0.0240272	0.0560758	0.0164071	0.023838	0.012224	0.132519	0.0501306	0.0293946	0.037648	0.0278721
D.Pantothenic.acid.hemicalcium.salt	2.75919	1.88439	2.87928	2.71425	1.8672	1.83378	1.33291	1.39518	2.85908	1.95249	1.80432	1.96996
D.Tryptophan	0.0681368	0.0610631	0.0585222	0.0951195	0.0718417	0.0747102	0.0704064	0.165165	0.0843215	0.0550005	0.0593797	0.064897
Diethanolamine	1.48033	1.41852	1.10535	0.936756	1.89164	1.2858	3.8273	1.51286	1.29239	1.47517	1.37221	1.02873
DL.2.Aminoadipic.acid	0.0684	0.0318902	0.063319	0.0556952	0.0420879	0.0298878	0.0485566	0.032899	0.0494938	0.0292504	0.0361081	0.0336372
DL.Glyceraldehyde	18.3321	11.9293	13.404	21.2314	10.7657	7.95069	13.1204	21.9055	13.4455	13.6869	16.2998	10.2028
Dulcitol.Mannitol.Sorbitol	0.90634	0.79933	0.724096	0.82216	0.541535	0.56753	1.95841	1.45318	2.734	1.02762	1.56326	0.585826
Eladic.oleic.petroselinic.acid	0.963316	0.530819	0.442639	0.377275	0.428622	0.354957	0.626429	0.459773	0.430201	0.372183	0.41339	0.348478
Erucamide	0.0268567	0.0458369	0.0293607	0	0.0398111	0.00405365	0.0275703	0.027123	0.0119437	0.0246708	0.0740273	0.000491724
Ethylmalonic.acid	0.204832	0.203807	0.172927	0.148637	0.145077	0.129755	0.235985	0.183161	0.139002	0.159906	0.1594	0.138312
fructose.galactose.glucose	2.50053	3.48322	1.70712	3.60268	1.21758	1.74518	1.744	13.0675	2.41413	2.07757	2.66481	1.81954
Fumarate	0.894474	0.515538	0.880336	0.828407	0.628703	0.552778	0.596422	0.614817	0.861092	0.529832	0.606163	0.505171
Glutaric.acid	0.190694	0.188693	0.160231	0.13833	0.134229	0.120214	0.222225	0.171107	0.129501	0.149897	0.148706	0.128322
Glycerate	0.273463	0.268258	0.219752	0.202232	0.197618	0.169897	0.458088	0.252273	0.186505	0.200722	0.205222	0.176883
Glycine	0.359537	0.327858	0.343803	0.330104	0.476276	0.280822	1.28416	0.342735	0.352619	0.309209	0.323731	0.297516
Heptadecanoic.acid	0.0977533	0.0717872	0.0203843	0.0157193	0.0461004	0.0122727	0.0657269	0.0316962	0.0136177	0.0166197	0.0434709	0.0107733
Homovanillic.acid.DL.p.Hydroxyphenyllactic.acid	0.0412289	0.0224541	0.0364589	0.0380892	0.0279234	0.028156	0.0188828	0.0236476	0.0338925	0.0210157	0.0218734	0.0234278
Hypotaurine	0.570049	0.172999	0.428105	0.467354	2.26848	2.13965	1.59367	1.52903	2.30826	1.55265	1.50537	1.6127
Hypoxanthine	0.0231286	0.0215179	0.0255239	0.00974403	0.0338958	0.0258243	0.0505924	0.294281	0.0355765	0.017128	0.0146304	0.0224166
Inosine	0.0568382	0.0230249	0.0711049	0.0446581	0.0695705	0.0440059	0.0773952	0.051734	0.0713481	0.0337118	0.028357	0.0253504
Inosine.5..diphosphate.sodium.salt	0.0931437	0.0454991	0.0457642	0.0192917	0.0262399	0.00950188	0.0153334	0.0261873	0.0732748	0.0379268	0.0449933	0.0512824
Inosine.5..monophosphate.disodium.salt.hydrate	0.0248284	0.00409831	0.0251247	0.0074714	0.0290161	0.0218304	0.0223427	0.0217559	0.0399476	0.0201321	0.0170024	0.0217475
Isovaleryl.carnitine	0.0633009	0.120972	0.127852	0.147905	0.0749658	0.101601	0.0993338	0.0962577	0.087505	0.0794948	0.0828734	0.0937333
Itaconate.Citraconate	0.320449	0.307935	0.291278	0.261941	0.261437	0.237099	0.401363	0.346473	0.284166	0.4147	0.323098	0.283485
L.....Lactate	18.3321	11.9293	13.404	21.2314	10.7657	7.95069	13.1204	21.9055	13.4455	13.6869	16.2998	10.2028
L.Alanine	6.10504	3.65414	5.62364	5.9872	4.36231	3.87372	3.3567	3.82733	6.45777	3.97234	4.20555	4.33071
L.Arginine.monohydrochloride	0.520676	0.436433	0.412086	0.606107	0.298727	0.324678	0.317799	1.1734	0.559211	0.384706	0.456003	0.38394
L.Asparagine	0.219646	0.134632	0.210004	0.215615	0.152913	0.143904	0.134674	0.173879	0.223369	0.138602	0.143381	0.146799
L.Aspartic.acid	3.02368	1.98906	3.1094	2.72098	2.24027	2.04298	2.13578	1.88048	2.89932	1.62726	1.62594	1.5769
L.Carnitine.hydrochloride	4.688	3.04081	3.27229	4.05451	3.49934	3.25214	3.30292	2.85097	3.87152	3.42894	3.17895	3.37527
L.Citrulline	0.00750097	0.00535169	0.00240843	0.0028262	0.00373855	0.000584849	0.0278472	0.012278	0.00220233	0.00116433	0.00294428	0.00372264
L.Cysteinesulfinic.acid.monohydrate	0.0802303	0.0242851	0.00104364	0.00107616	0.0221876	0.000895877	0.641611	0.0103001	0.00150743	0.0201423	0.00112116	0.000260919
L.Cystine	0.0127066	0.0221851	0.00655073	0.0250332	0.00417702	0.00562595	0.00343132	0.0984026	0.0143718	0.00928416	0.0164324	0.0103699
L.Dihydroorotic.acid	0.103571	0.0215453	0.0929129	0.090117	0.0490885	0.0435883	0.0281617	0.0368552	0.0891716	0.0445663	0.0541225	0.0556344
L.Glutamic.acid	10.7581	6.18364	10.9685	9.34506	7.93596	7.40761	6.24868	6.16844	10.6893	7.16213	7.5922	7.94745
L.Glutamine	12.5957	8.16293	11.6045	12.3066	8.92449	8.20708	6.89349	7.86266	13.5894	8.74415	8.77451	9.26662
L.Glutathione.reduced	2.75901	1.65832	2.82755	2.58923	1.71052	1.53563	1.21472	1.18063	1.95809	1.09521	1.23729	1.34657
L.Histidine	0.394853	0.297968	0.34809	0.429922	0.314045	0.298415	0.307179	0.656837	0.39717	0.27747	0.303519	0.295666
L.Homoserine	1.74867	1.19566	1.60678	1.68182	1.2883	1.19429	1.18013	1.55597	1.85651	1.23269	1.25115	1.28816
L.Lysine	0.165086	0.135818	0.130405	0.197437	0.0843948	0.0984102	0.0882178	0.437947	0.169932	0.114681	0.141783	0.112029
L.Methionine	0.265147	0.204329	0.228395	0.309805	0.194139	0.205079	0.169452	0.440565	0.286748	0.186109	0.192976	0.193844
L.Norvaline	2.0241	1.56665	1.7452	2.26265	1.45108	1.4925	1.39647	4.06767	2.02667	1.3704	1.60195	1.41659
L.Phenylalanine	0.698808	0.63428	0.600029	0.906064	0.60434	0.636488	0.608122	1.46939	0.877996	0.557472	0.603951	0.598152
L.Proline	0.906524	0.558778	0.791759	0.898336	0.620362	0.586273	0.554406	0.66296	1.0276	0.603862	0.618158	0.683841
L.Pyroglutamate.2.Pyrrolidone.5.carboxylic.acid	0.423094	0.518066	0.338072	0.238261	0.320511	0.190826	1.20199	0.951373	0.244757	0.31623	0.340699	0.288453
L.Serine	0.502959	0.516721	0.48277	0.442507	0.420802	0.405564	0.699301	0.710669	0.467536	0.441231	0.445157	0.417637
L.Threonine	1.70551	1.16374	1.56844	1.64573	1.25616	1.16074	1.14074	1.51576	1.81437	1.19579	1.21482	1.25489
L.Tryptophan	0.0681368	0.0610631	0.0585222	0.0951195	0.0718417	0.0747102	0.0704064	0.164845	0.0842164	0.0550005	0.0593797	0.064897
L.Tyrosine	0.322492	0.286554	0.274278	0.38033	0.27027	0.277289	0.27633	0.654457	0.351709	0.236119	0.274041	0.255387
L.Valine	2.0241	1.56665	1.7452	2.26265	1.45108	1.4925	1.39647	4.06767	2.02667	1.3704	1.60195	1.41659
linoleic.acid	0.0861285	0.0115822	0.00342642	0.00194978	0.010597	0.00166385	0.0245146	0.00968153	0.0140026	0.00311326	0.0102395	0.00217601
malate	12.5017	6.4979	12.2267	11.9114	8.67084	7.65444	7.29525	6.98209	12.1408	6.25151	7.56411	6.60659
Maleate	0.918085	0.54044	0.905107	0.850032	0.649489	0.575133	0.630815	0.640108	0.884993	0.557543	0.632919	0.530329
Maltose	0.532295	1.04311	0.259111	0.0403691	0.927976	0.223496	16.0208	0.662016	0.230599	0.332469	0.662247	0.0983211
mannose	2.50053	3.48322	1.70712	3.60268	1.21758	1.74518	1.744	13.0675	2.41413	2.07757	2.66481	1.81954
Methylglyoxal	0.284613	0.431618	0.235242	0.431829	0.169221	0.232088	0.244994	1.45338	0.249285	0.205797	0.308822	0.165483
Methylmalonic.acid	0.464567	0.450992	0.381302	0.350951	0.357363	0.299918	0.773964	0.554415	0.362713	0.381036	0.402431	0.345583
N.Acetyl.DL.glutamic.acid	0.359053	0.206803	0.381487	0.328901	0.247341	0.223286	0.167545	0.178779	0.403872	0.296725	0.29831	0.29259
N.Acetyl.DL.serine	11.3491	6.49137	11.4072	10.0067	8.34556	7.88423	6.64357	6.50841	11.6504	7.61788	8.11607	8.4054
N.Acetyl.L.aspartic.acid	1.97344	1.10856	1.98551	1.82945	0.758006	0.70343	0.699467	0.634549	1.45492	0.734537	0.781923	0.869125
N.Acetylneuraminic.acid	0.0451684	0.0223131	0.0358871	0.0369659	0.0223895	0.0240468	0.0298477	0.0234674	0.0424573	0.0252705	0.0259255	0.0297739
N.Acetylputrescine.hydrochloride	2.44509	0.867956	0.807217	0.856447	0.865528	0.755312	0.821877	0.794357	0.803119	0.716409	0.763981	0.706403
N.alpha.Acetyl.L.asparagine	0.0373849	0.0455371	0.0359127	0.0336528	0.0347217	0.0284366	0.0753317	0.0383066	0.0325867	0.0341683	0.0318847	0.0326823
N.Formylglycine	0.254644	0.335929	0.209237	0.170607	0.242829	0.158538	0.610507	0.283235	0.178269	0.207334	0.221806	0.177421
N.Methyl.D.aspartic.acid	11.3491	6.49137	11.4072	10.0067	8.34556	7.88423	6.64357	6.50841	11.6504	7.61788	8.11607	8.4054
O.Acetyl.L.carnitine.hydrochloride	1.37716	0.909711	1.11833	1.01078	1.17443	1.07931	1.2309	1.19398	1.16387	1.02773	1.17509	1.03098
O.Phospho.DL.serine	0.00776857	0.00369168	0.00963999	0.00565698	0.00915934	0.00822031	0.0119747	0.00851521	0.0100301	0.00465883	0.00516519	0.00380556
O.Phosphorylethanolamine	0.0325696	0.0138902	0.0309387	0.0293996	0.115433	0.143755	0.14635	0.101497	0.0365285	0.0210932	0.0197403	0.0232994
Ocatadecanoyl.carnitine	0.252851	0.0068597	0.00625677	0	0.132188	0.00130807	0.128968	0.239169	0.00288639	0.000948318	0.0111909	0.000629635
Ophthalmate	0.0117332	0.00179212	0.00955293	0.00922199	0.0218334	0.0179319	0.0137314	0.0124866	0.0687759	0.0450643	0.0419755	0.0433215
Oxalic.acid.dihydrate	0.125071	0.134119	0.120505	0.103287	0.098938	0.0909204	0.220253	0.109333	0.105096	0.102681	0.115411	0.0998287
Palmitic.acid	2.68716	2.35371	0.984004	0.694304	1.9684	0.710517	2.17784	1.7038	0.940047	1.23628	3.11187	0.861352
Palmitoleic.acid	0.0865548	0.0376058	0.0450048	0.038397	0.053296	0.0412706	0.0584594	0.0427746	0.0420653	0.0269761	0.0391572	0.0231834
Palmitoyl.DL.carnitine.chloride	0.0120008	0.00211057	0.000891006	0	0.00560202	0.00280509	0.00478146	0.00357533	0.000812623	0.00324689	0.00124099	0.000677405
Phospho.enol.pyruvic.acid.monopotassium.salt	0.0139326	0.00899576	0.0147262	0.0201981	0.00852925	0.0107262	0.00696783	0.00897498	0.0256251	0.012205	0.0127658	0.0118868
Phosphocreatine.disodium.salt.hydrate	0.456404	0.239347	0.462516	0.429643	0.320118	0.311	0.243783	0.244285	0.469015	0.258358	0.281983	0.297135
Propionyl.carnitine	0.0835025	0.0674983	0.0874171	0.100854	0.0622748	0.0714053	0.0901839	0.0998191	0.0559785	0.0661697	0.0620473	0.0596376
Pyridoxine	0.0994659	0.0849437	0.0952525	0.120949	0.0684403	0.0711585	0.0615135	0.233791	0.110729	0.081039	0.0873651	0.0843306
S..5..Adenosyl..L.methionine.p.toluenesulfonate.salt	0.122856	0.055632	0.0709576	0.0833958	0.0746954	0.0618068	0.062831	0.0718005	0.106321	0.091355	0.0966869	0.0920234
Salicylic.acid	0.0729306	0.0710399	0.0472656	0.0417656	0.0465146	0.030517	0.168962	0.0689417	0.0396106	0.0514832	0.0466859	0.0422915
Sarcosine	6.03564	3.60105	5.55444	5.92457	4.29989	3.81182	3.29053	3.7751	6.39098	3.89525	4.13815	4.23989
Sebacic.acid	0.0264475	0.0156889	0.00793497	0.00543335	0.0120305	0.0053451	0.0310949	0.0147364	0.00467512	0.00805452	0.0137123	0.00418859
Seleno.DL.methionine	0.375287	0.252553	0.410753	0.307749	0.260871	0.271197	0.249449	0.416162	0.295102	0.275584	0.41431	0.286079
sn.Glycerol.3.phosphate.bis.cyclohexylammonium..salt	0.460418	0.210923	0.519455	0.701343	0.31906	0.266505	0.221949	0.209157	0.581211	0.276658	0.369699	0.345862
Sodium.gluconate	3.44884	2.0949	3.3093	3.09222	1.88895	1.8094	1.90731	1.51714	3.87963	2.75993	2.94917	2.75039
Sodium.mercaptopyruvate.dihydrate	0.006573	0.0123358	0.00234625	0.0120643	0.000707354	0.00260674	0.00103573	0.05409	0.00436475	0.00281949	0.00496586	0.00243892
Stearic.acid	3.30054	3.09673	1.12152	0.784532	2.40319	0.851848	2.61051	2.10507	1.06838	1.3683	4.01683	1.08382
Suberic.acid	0.0777895	0.0597883	0.0324182	0.0226988	0.045983	0.0259074	0.118949	0.060834	0.028989	0.0366521	0.0448091	0.0279604
Succinate	0.346805	0.3292	0.276643	0.25654	0.264765	0.211898	0.637103	0.441995	0.273688	0.283421	0.304764	0.253485
Taurine	14.3498	8.84742	13.5397	12.8749	12.0967	12.9187	11.6001	10.4396	17.0106	12.0144	11.2188	12.9526
Theobromine	2.50018	3.48322	1.70641	3.60268	1.21731	1.74505	1.7438	13.0675	2.41395	2.07719	2.66481	1.81954
Theophylline	18.5898	9.30004	17.1765	15.697	13.6959	14.739	11.9042	11.9825	18.5785	13.5416	14.8215	16.0668
Thymidine	0.198749	0.0937936	0.187093	0.169074	0.146901	0.156031	0.104262	0.116888	0.196197	0.137447	0.151397	0.165645
trans.4.Hydroxy.L.proline	0.11734	0.0855085	0.110273	0.111455	0.0869232	0.0760175	0.0837037	0.0941791	0.116719	0.0777487	0.0783331	0.0827585
trans.Aconitic.acid	0.0203922	0.00872901	0.0222986	0.0201984	0.0151038	0.0137045	0.0204661	0.0128204	0.0233642	0.0120831	0.0148268	0.0131424
Uric.acid	0.12273	0.103366	0.100971	0.148874	0.0941294	0.0894598	0.118206	0.109423	0.153899	0.114706	0.127466	0.109629
Uridine	0.0549881	0.0314778	0.0330583	0.0518471	0.0246661	0.0273492	0.0718331	0.0913377	0.0515137	0.0349601	0.0445964	0.0288584
Uridine.5..diphospho.N.acetylgalactosamine.disodium.salt	0.156642	0.0897369	0.157205	0.143009	0.128244	0.133496	0.102656	0.103105	0.201536	0.124008	0.125054	0.128516
Uridine.5..diphosphogalactose.disodium.salt	0.0932291	0.051767	0.0916737	0.0874892	0.0768495	0.0740596	0.0529047	0.0607633	0.107692	0.0641783	0.0631037	0.0667868
Uridine.5..diphosphoglucose..disodium.salt	0.077975	0.0436489	0.0742019	0.0742071	0.0661366	0.066541	0.0493285	0.0557317	0.099005	0.0599584	0.0600986	0.0624842
Uridine.5..diphosphoglucuronic.acid.trisodium.salt	0.03046	0.013829	0.0330412	0.0284747	0.0190639	0.0157009	0.00851895	0.0116584	0.0524351	0.0309328	0.0318625	0.0337826
Uridine.5..monophosphate	0.00773018	0.00309752	0.00921626	0.00337806	0.0069794	0.0059831	0.0179196	0.00433008	0.0144878	0.0104923	0.0073169	0.00859471
Valeric.acid	0.134452	0.13617	0.116978	0.0946217	0.0888666	0.0856188	0.145181	0.118044	0.09436	0.100056	0.105771	0.0921114
X......Potassium.citramalate.monohydrate	0.168213	0.0819073	0.127514	0.0480281	0.0942318	0.0784107	0.23124	0.190457	0.201595	0.240676	0.0911892	0.122828
X.3.Carboxypropyl.trimethylammonium.chloride	0.496847	0.436471	0.588143	0.675324	0.452445	0.436636	0.456838	0.462353	0.509512	0.451316	0.487187	0.507715
X.RS..Mevalonic.acid.lithium.salt	0.059015	0.0374871	0.0568287	0.0582115	0.0413066	0.0386312	0.0403851	0.0400738	0.069579	0.0500621	0.0388862	0.0429784
X1.7.Dimethylxanthine	2.50018	3.48322	1.70641	3.60268	1.21731	1.74505	1.7438	13.0675	2.41395	2.07719	2.66481	1.81954
X1.Methylnicotinamide.chloride	0.0267194	0.00428696	0.0146468	0.0211007	0.00704925	0.0200632	0.0143862	0.0262911	0.0229618	0.0233305	0.017892	0.0250718
X2..Deoxyguanosine.5..diphosphate.sodium.salt	0.0802492	0.0505136	0.082382	0.0608526	0.0771195	0.0820759	0.0701374	0.0705288	0.11114	0.0787216	0.074011	0.0832915
X2..Deoxyguanosine.5..monophosphate.sodium.salt.hydrate	0.0450071	0.0284569	0.0477916	0.0354432	0.0399141	0.0463933	0.102918	0.0399985	0.0624658	0.0496256	0.0385008	0.0449435
X2.3.Butanedione	0.0350253	0.0338328	0.031872	0.0306161	0.0291327	0.0275076	0.0493636	0.0469574	0.0352995	0.0504931	0.04038	0.0368079
X2.3.Methylglutaric.acid	0.148997	0.138458	0.102258	0.085216	0.104845	0.0806329	0.210907	0.131138	0.085284	0.0982203	0.117856	0.0847691
X2.3.phosphoglycerate	0.0420025	0.0263188	0.0438134	0.0606191	0.0283855	0.0293662	0.0229363	0.021467	0.0630957	0.0299526	0.0317824	0.0311085
X2.Hydroxybutyric.acid.sodium.salt	0.239741	0.202675	0.209784	0.194373	0.158193	0.152765	0.218215	0.237905	0.167779	0.155967	0.170259	0.157469
X3.Hydroxy.3.methylglutaric.acid	0.0788759	0.0643934	0.0543021	0.05	0.0561792	0.0415237	0.104553	0.0792169	0.0632698	0.0615023	0.0695601	0.0510519
X3.Hydroxy.DL.kynurenine	0.00547467	0.00636806	0.00248673	0.00662017	0.00453208	0.00582778	0.00427979	0.00703423	0.00286525	0.00649091	0.00649628	0.00686195
X3.Hydroxybutyric.acid	0.0992519	0.104377	0.0923864	0.0792723	0.0777152	0.0638456	0.123072	0.13037	0.0660175	0.0701586	0.0771478	0.0724395
X3.Methyl.2.oxindole	0.644189	0.408492	0.598356	0.634449	0.460607	0.420595	0.343957	0.391697	0.706471	0.441182	0.441724	0.472116
X3.Methyladenine	0.00964492	0.0733744	0.0503501	0.00971457	0.247274	0.034614	0.357908	0.0887914	0.0351529	0.0124126	0.0576356	0.0139279
X3.Ureidopropionic.acid	0.219689	0.134195	0.207988	0.214166	0.149675	0.141643	0.133886	0.167891	0.217721	0.134586	0.140125	0.142624
X6.Hydroxydopamine.hydrochloride	0.0994659	0.0849437	0.0952525	0.120949	0.0684403	0.0711585	0.0615135	0.233791	0.110729	0.081039	0.0873651	0.0843306
X7.8.Dihydro.L.biopterin	0.22335	0.0425687	0.0649229	0.0694617	0.064669	0.0652843	0.0596447	0.0476205	0.209201	0.091349	0.087484	0.063239
Xanthine	0.010468	0.00901503	0.00862326	0.00466174	0.0179998	0.0115771	0.0257008	0.0512743	0.0166758	0.00340552	0.00276563	0.00140396
Xylitol.Arabitol.Adonitol	0.124853	0.0867873	0.0982551	0.108082	0.092421	0.084464	0.113357	0.147842	0.122761	0.0897109	0.102926	0.093902
xylose.ribose.arabinose	0.0727165	0.0909914	0.0484561	0.0961984	0.0323298	0.0472426	0.0463969	0.338484	0.0738379	0.0561203	0.0725902	0.0608771

## Sheet: HEP
Table S5b. LRRC58KD metabolomics in primary hepatocytes
Metabolite	Scr1	Scr2	Scr3	Scr4	Scr5	SiA1	SiA2	SiA3	SiA4	siA5	SiB1	SiB2	SiB3	SiB4	SiB5
(-)-Nicotine	12.0057	26.4801	22.2646	20.657	21.7107	26.3499	18.4861	31.7126	19.6877	14.6194	33.1385	28.6768	18.3897	15.6106	14.0408
(RS)-Mevalonic acid lithium salt	0.271675	0.438257	0.376829	0.374435	0.235797	0.841205	0.927491	0.598272	0.576374	0.364359	0.489999	0.570856	0.460289	0.266702	0.457603
1,7-Dimethylxanthine	16.0584	30.7172	22.7979	23.8076	14.8266	56.4611	63.0276	42.7219	41.3853	23.9918	33.5225	40.5573	31.0405	17.2889	33.6703
2-Aminoisobutyric acid	0.0877925	0.0982144	0.0757161	0.117537	0.136282	0.13841	0.187311	0.143482	0.275399	0.280321	0.108187	0.0921372	0.174585	0.13915	0.0633106
3-hydroxyanthranilic acid/3-amino-5-hydroxybenzoic acid	0.00225671	0.00421702	0.00880638	0.00638929	0.00401211	0.00942026	0.00625734	0.00440303	0.00963104	0.00379015	0.00481076	0.00985857	0.00373813	0.00516689	0.00776352
3-Hydroxybenzyl alcohol	0.00475474	0.00722385	0.0107997	0.0138892	0.00474456	0.0086014	0.00701871	0.00618392	0.0075804	0.00394102	0.00500289	0.00471703	0.0064637	0.00260058	0.00884779
3-Methyl-2-oxindole	0.692076	1.00169	0.862188	1.10702	0.816516	1.553	1.82392	1.31513	1.3826	1.14424	1.18233	1.19967	1.31433	0.917954	1.30126
3-Ureidopropionic acid	0.176414	0.171534	0.167272	0.230961	0.158401	0.154615	0.13998	0.147624	0.18658	0.144911	0.146492	0.153758	0.139127	0.145748	0.193453
5-Aminolevulinic acid hydrochloride	0.910756	0.894635	0.905128	1.26365	0.828437	0.911045	0.826732	0.928187	1.01108	0.768475	0.833097	0.886983	0.728578	0.775367	0.867238
alpha-Ketoglutarate	1.31894	7.42585	8.97409	12.6442	6.03996	11.4534	9.44414	10.5433	10.9872	8.84126	9.44414	7.91893	7.02047	7.84809	8.39379
Benzoic acid	0.480017	1.65414	0.865745	1.16192	0.627715	3.46626	4.40979	2.74063	2.82258	1.07611	1.909	2.24286	1.96813	1.01555	2.07124
beta-Alanine	0.921045	1.31892	0.853964	1.00302	0.665809	1.97898	2.33105	1.54172	1.77911	0.833078	0.970926	1.30028	1.12933	0.621105	0.903714
beta-Hydroxypyruvic acid/Malonic acid	0.262551	1.03808	1.43318	1.61291	0.975516	1.34141	3.5686	3.43811	2.60781	2.1163	1.59598	1.44434	1.52341	1.3051	0.979222
beta-Nicotinamide adenine dinucleotide hydrate	0.0392502	0.0560803	0.0378499	0.0315512	0.0446597	0.0647644	0.0602261	0.0879404	0.0868732	0.100458	0.038579	0.0573352	0.0497303	0.0468989	0.0240205
D-(+)-Galactosamine/glucosamine	0.168583	0.107934	0.116217	0.159314	0.0742698	0.47091	0.174851	0.0947316	0.309005	0.18894	0.0488318	0.355526	0.0327352	0.0896922	0.00760057
D-(+)-Galacturonic acid monohydrate	3.074	2.8234	2.64166	2.74319	2.15342	2.90228	2.85652	3.07986	3.22775	2.09993	2.56019	2.90525	2.78493	2.53484	2.92551
D-(+)-Trehalose dihydrate	5.76887	0.211803	0.297107	0.384369	0.42951	0.369339	0.870409	0.0913496	0.923166	1.00356	0.2019	0.587641	0.367325	0.424483	0.0571016
D-Glucose	13.7635	26.4172	19.615	21.8801	13.0713	47.2229	54.5893	36.7865	37.0704	20.8092	28.4895	35.0161	25.8593	15.4501	29.5549
D-Glucuronic acid sodium salt monohydrate	1.4622	1.36171	1.28276	1.29628	1.0969	1.42943	1.35425	1.50928	1.51861	0.889915	1.31242	1.53166	1.41633	1.26974	1.5155
D-Mannosamine hydrochloride	0.168583	0.107934	0.116217	0.159314	0.0742698	0.47091	0.174851	0.0947316	0.309005	0.18894	0.0488318	0.355526	0.0327352	0.0896922	0.00760057
D-Ornithine monohydrochloride	0.502782	1.03824	0.646681	0.625417	0.380212	1.97844	2.27412	1.4304	1.33032	0.887454	0.975572	1.18243	0.944584	0.46541	0.980381
D-Pantothenic acid hemicalcium salt	3.44479	5.00146	3.68219	3.35096	2.62837	8.51167	7.18398	7.19117	6.53887	3.89026	4.64312	6.0759	4.89323	3.78663	4.22939
D-Tryptophan	0.23379	0.525686	0.337409	0.422662	0.246486	1.10375	1.37124	0.899882	0.946994	0.4835	0.637802	0.719979	0.636094	0.292398	0.664485
DL-2-Aminoadipic acid	0.384241	0.430628	0.397549	0.370184	0.305815	0.522506	0.447244	0.50614	0.478835	0.319687	0.396602	0.480187	0.397052	0.352774	0.451094
DL-Glyceraldehyde	15.9426	20.1013	13.5014	16.5951	10.8569	28.2547	32.7072	21.6418	26.8974	14.6186	18.383	24.6453	20.0227	12.4507	19.4579
Dulcitol/Mannitol/Sorbitol	15.0698	0.875198	1.01362	1.65136	2.72954	1.20487	0.975781	0.666854	1.07442	1.72726	1.26733	1.00641	0.598657	0.843633	0.788225
Eladic/oleic/petroselinic acid	1.65559	1.69016	2.01084	2.72783	1.92772	2.20245	4.30886	2.81493	2.85914	2.41417	1.51975	2.42239	1.86544	2.15351	1.70774
fructose/galactose/glucose	15.8613	30.2436	22.454	23.4942	14.6006	55.5643	61.7255	41.9524	40.6674	23.5949	33.0004	39.8558	30.584	17.0123	33.092
gamma-Aminobutyric acid	2.33352	2.42381	2.5953	2.77881	2.36247	3.08684	3.0652	3.43015	3.41586	3.64686	2.42582	2.64537	2.65135	2.56628	3.04449
gamma-Linolenic acid	0.00634968	0.0238051	0.0140967	0.0170507	0.00537702	0.0454322	0.165518	0.0545452	0.0461323	0.0398268	0.0336534	0.0298733	0.0249331	0.00540806	0.0528989
glutathione-reduced	51.357	50.4318	50.2885	58.7672	49.3193	46.7908	42.9112	54.2465	56.5926	58.8107	45.6493	49.7482	46.6803	46.6547	44.9295
Glycerate	3.09773	2.91971	2.78053	3.60692	2.29343	2.83906	2.59397	2.47829	2.7096	1.96649	2.21141	2.42683	1.97058	2.0962	2.44123
Glycine	1.15962	1.38522	1.12029	1.39142	1.02168	1.56459	1.52943	1.49583	2.11991	1.17269	1.42262	1.64386	1.43142	1.31815	1.31581
Guanidineacetic acid	0.0705551	0.2134	0.123527	0.107152	0.0521258	0.45245	0.549417	0.311666	0.349224	0.17588	0.259948	0.301191	0.235263	0.0805409	0.230658
Heptadecanoic acid	0.159422	0.0953629	0.16918	0.198298	0.0785628	0.0957589	0.255023	0.100956	0.145119	0.145595	0.11859	0.106131	0.110889	0.118476	0.1046
Hippuric acid	0.0812886	0.0997874	0.093192	0.0945757	0.0588033	0.231445	0.322633	0.189431	0.196221	0.113161	0.167086	0.176382	0.152029	0.0836689	0.157141
Homovanillic acid/DL-p-Hydroxyphenyllactic acid	0.0878116	0.141493	0.0930481	0.112371	0.122617	0.269626	0.290559	0.257042	0.296207	0.207685	0.125177	0.197572	0.1941	0.115861	0.109915
Hypotaurine	0.75179	0.697365	0.618526	0.701091	0.770663	4.01668	3.10117	4.80732	6.15812	2.2313	2.44223	3.17197	3.59935	3.87168	1.44821
L-(+)-Lactate	13.4738	17.3836	11.0736	13.6117	8.77386	24.8348	29.2948	18.5765	23.3928	12.6198	15.9079	21.0966	17.544	10.4189	16.7852
L-Alanine	0.756659	1.07808	0.706505	0.82565	0.535733	1.62329	1.90954	1.24622	1.43952	0.635704	0.815272	1.06076	0.960756	0.49921	0.756602
L-Arginine monohydrochloride	0.0654008	0.128404	0.0736915	0.104123	0.0500696	0.200617	0.32457	0.122407	0.176114	0.162743	0.243471	0.353289	0.247044	0.113013	0.258599
L-Aspartic acid	10.9155	11.256	10.6173	11.7832	10.6281	11.3772	12.3938	13.5875	11.7325	12.0671	8.89862	10.5618	10.5455	8.97467	11.1838
L-Carnitine hydrochloride	1.45376	0.982131	9.10068	2.56649	0.47556	0.999354	2.04174	1.69381	0.345136	0.814058	0.493241	1.92893	0.788191	0.998318	0.739193
L-Citrulline	0.190186	0.150222	0.135251	0.204798	0.194366	0.143363	0.131139	0.148062	0.19829	0.301384	0.141895	0.146808	0.14842	0.16975	0.111978
L-Cystathionine	0.112538	0.090598	0.103536	0.0821833	0.115299	0.0590713	0.0634178	0.0686235	0.0977586	0.19884	0.0579115	0.0520952	0.0731353	0.0715286	0.0562248
L-Cystine	0.280064	0.780335	0.452789	0.511	0.254716	1.32783	2.16517	1.084	0.997612	0.411923	0.988274	1.1496	0.711707	0.332197	1.20301
L-Glutamic acid	35.8588	37.6011	39.6473	42.8723	36.0303	48.0084	47.7954	52.7775	52.5421	55.3763	37.8187	41.1191	40.6636	38.9601	45.7805
L-Glutamine	14.5553	20.4758	18.0166	22.5998	16.6346	31.4942	36.3312	26.6194	27.8124	23.0223	23.4876	24.6069	25.3426	18.3767	25.5438
L-Glutathione reduced	76.2282	76.4619	75.5186	89.9519	73.2471	69.6283	64.6688	79.3536	84.1663	83.1962	66.9579	73.3017	67.344	68.2348	67.0153
L-Histidine	4.63076	6.22762	4.99439	5.60443	4.06317	9.68127	10.1416	8.04849	7.77712	5.73098	5.84389	7.11328	6.01931	4.18444	6.21211
L-Homoserine	4.1427	6.59915	5.05452	6.78517	4.7857	11.2192	13.0204	8.18628	8.39737	6.44401	7.28268	8.08579	7.77831	5.1233	7.95241
L-Lysine	1.06799	2.3628	1.65948	1.75011	0.981165	4.8498	5.82987	3.38895	3.34956	1.93166	2.75855	3.35685	2.67242	1.19301	2.85231
L-Methionine	0.748221	1.32445	1.05651	1.24725	0.745547	2.60821	3.361	1.78483	1.87367	1.46534	1.80858	1.83785	1.8998	0.897679	2.10017
L-Norvaline	13.3737	24.2904	17.8063	17.4797	10.6167	46.4214	53.161	33.4363	34.5965	19.0063	27.3328	32.7862	25.1855	12.5991	25.1481
L-Phenylalanine	2.57578	4.81899	3.48366	4.2287	2.45655	8.93778	10.6622	6.08364	6.70276	4.49065	5.58032	6.15485	5.86238	2.77677	6.14866
L-Pyroglutamate/2-Pyrrolidone-5-carboxylic acid	21.8493	45.8987	31.7252	40.5996	23.6823	81.3123	103.54	57.5476	64.7429	38.7115	55.9546	64.9757	55.3547	27.9907	66.7533
L-Serine	3.02807	3.8183	2.79382	3.46046	2.23236	4.24316	4.7337	3.40617	3.5046	2.48103	3.07492	3.71196	2.86786	2.20054	3.4773
L-Threonine	4.2763	6.75809	5.20399	6.97007	4.90004	11.4453	13.2691	8.37401	8.58279	6.57218	7.44472	8.27633	7.9245	5.2453	8.12685
L-Tryptophan	0.23379	0.524966	0.336802	0.422662	0.246002	1.10375	1.37124	0.899882	0.946357	0.4835	0.637802	0.719979	0.636094	0.292398	0.663934
L-Tyrosine	1.15297	2.37077	1.67742	1.87402	1.188	4.8371	5.78752	3.46941	3.77529	1.82117	2.75717	3.45529	2.90794	1.56699	2.96785
L-Valine	13.3394	24.118	17.7212	17.4292	10.578	46.0566	52.6968	33.1815	34.3424	18.8881	27.1611	32.545	25.0448	12.5605	25.0032
linoleic acid	0.356537	0.511708	0.475935	0.580715	0.375673	1.04569	2.35773	1.09651	1.03494	0.873438	0.62049	0.680803	0.635813	0.387222	0.779125
malate	5.89389	166.088	200.739	288.693	114.26	220.901	208.945	234.275	278.136	161.216	206.11	168.032	172.529	226.501	187.058
Maltose	6.90815	0.213043	0.298944	0.397065	0.433741	0.377041	0.916567	0.0945577	0.941214	1.01228	0.205925	0.598794	0.368997	0.427531	0.0589955
mannose	2.27149	4.24798	3.14645	1.89214	1.73222	9.13733	8.29598	5.85559	4.24003	3.14053	4.97221	5.46481	5.1288	1.80777	4.05564
Methyl jasmonate	0.0884939	0.053831	0.0877453	0.0334273	0.0348521	0.0955649	0.0500548	0.0770733	0.0283877	0.0747215	0.0293878	0.00921976	0.104518	0.0379616	0.0233758
Methyl vanillate	0.0870739	0.141493	0.0924245	0.112371	0.121354	0.268929	0.289938	0.256373	0.296207	0.207685	0.124575	0.197572	0.1941	0.115861	0.109291
Methyl-beta-D-galactopyranoside	0.00180665	0.0324317	0.0135589	0.0141956	0.00455559	0.112853	0.153264	0.0707323	0.0771337	0.0373619	0.0656756	0.080095	0.0711714	0.0103881	0.0825955
Methylglyoxal	5.32485	9.06857	7.03549	7.72863	4.96914	15.8286	17.6439	12.2986	12.0085	7.21958	9.74354	11.7062	9.05875	5.60777	10.098
N-Acetyl-DL-glutamic acid	0.481098	0.552403	0.385258	0.45565	0.490141	0.529396	0.488404	0.693504	0.681718	0.697814	0.509224	0.50922	0.485556	0.428565	0.435501
N-Acetyl-DL-serine	38.0141	39.7952	41.7626	45.8862	38.1849	50.0965	49.8283	54.9969	55.0603	57.7747	39.7941	43.203	42.5961	41.0414	48.0717
N-Acetyl-L-leucine	0.31417	0.38424	0.303935	0.403838	0.347845	0.62941	0.70627	0.576723	0.772869	0.532014	0.405112	0.506771	0.552366	0.367783	0.404005
N-Acetyl-L-phenylalanine	0.00982472	0.00964105	0.00559534	0.00277686	0.0163386	0.0144443	0.014824	0.00976849	0.0138277	0.0350183	0.0045168	0.0103355	0.014253	0.0151618	0.0066655
N-Acetylglycine	2.23203	2.26234	2.23295	3.18487	2.12798	2.23184	2.0999	2.24905	2.43566	1.83125	2.08678	2.216	1.91626	1.99002	2.33605
N-alpha-Acetyl-L-asparagine	1.759	1.72341	1.74509	2.61884	1.808	1.6691	1.61085	1.75347	1.99419	1.60151	1.71585	1.75214	1.57138	1.72733	1.82955
N-Methyl-D-aspartic acid	36.224	37.9716	40.048	43.4263	36.4248	48.4314	48.2327	53.2609	53.0828	55.9088	38.1863	41.5015	41.0451	39.3902	46.2684
N-Methyl-L-glutamic acid	0.653187	0.752502	0.843347	0.803451	0.953168	1.18734	1.22164	0.991979	0.866499	1.98051	0.472919	0.44539	0.50253	0.421142	0.682076
O-Acetyl-L-carnitine hydrochloride	3.14087	3.16649	2.51332	2.64334	3.30933	4.16981	3.47425	5.45928	5.36331	4.40864	3.17141	3.78416	3.79568	4.07412	2.39281
Ophthalmate	1.01001	1.07715	1.06513	1.39339	1.32465	3.41058	3.70197	4.23983	4.75119	2.0028	3.54735	3.61196	3.82004	3.41018	3.67302
Oxalic acid dihydrate	1.89506	1.8674	2.22084	3.18805	2.07435	2.05011	3.39247	3.19921	2.82447	2.77642	2.00303	2.13831	2.06851	1.86749	2.3264
Palmitic acid	14.9046	12.8352	14.7411	20.1149	12.1367	13.044	26.1528	13.6064	13.1425	12.6582	13.4775	13.4589	12.3934	14.0576	12.0904
Palmitoleic acid	0.374988	0.165286	0.336659	0.390774	0.138306	0.177067	0.372768	0.314638	0.546324	0.227515	0.223461	0.146134	0.137288	0.136952	0.178299
Phenyl acetate	1.20648	1.3057	1.33051	1.42715	1.17854	1.32783	1.27187	1.32959	1.32551	1.1201	1.25069	1.31473	1.16008	1.114	1.28156
Phenylacetic acid	1.14918	1.27005	1.29567	1.35548	1.13951	1.26661	1.23743	1.29423	1.27817	1.07442	1.19467	1.27138	1.08414	1.0754	1.21893
Pyridoxine	1.82522	3.71209	2.72938	3.08742	1.75849	6.69384	7.34588	5.42197	5.71406	3.05638	3.93659	5.31164	3.82266	2.30141	4.50196
S-(5'-Adenosyl)-L-methionine p-toluenesulfonate salt	0.0673217	0.0761743	0.0108094	0.0467392	0	0.108071	0.161621	0.383674	0.304887	0.137908	0.0646868	0.0878204	0.064575	0.0263813	0.0164534
Salicylic acid	1.42441	1.20934	1.15537	1.3037	0.964353	1.80336	1.4191	1.34375	1.7278	0.931928	0.985589	1.09273	0.797538	0.87017	0.965301
Sarcosine	0.873141	1.25948	0.814468	0.95478	0.629022	1.88061	2.2335	1.46505	1.69736	0.784171	0.929932	1.24044	1.07987	0.586404	0.859341
sn-Glycerol 3-phosphate bis(cyclohexylammonium) salt	0.000719813	1.29894	1.26862	1.40226	0.786028	2.13697	1.93249	1.75796	2.84163	2.40051	0.771542	1.7554	2.11052	2.62376	3.05089
Sodium gluconate	49.3666	52.9662	50.6666	54.9764	46.4027	66.1407	69.2509	65.4624	67.7723	43.6961	63.3231	68.3867	67.7377	59.4521	65.4898
Sodium mercaptopyruvate dihydrate	0.284793	0.470438	0.381509	0.430337	0.276555	0.663161	0.710303	0.590862	0.564605	0.369921	0.490495	0.556961	0.44835	0.317017	0.535037
Stearic acid	9.19314	7.23344	9.13526	13.3625	6.71774	6.98446	20.3619	6.92885	7.13962	7.353	7.6135	7.51837	6.80104	8.79571	6.88046
Succinate semialdehyde	6.81189	9.10161	7.25083	7.97471	5.32431	16.244	17.7253	12.864	11.6327	7.17597	9.5584	12.3626	8.67794	5.89121	10.7123
Sucrose/Lactose/Palatinose/Trehalose	7.24974	0.216043	0.299556	0.399609	0.433741	0.377873	0.926271	0.0945577	0.947569	1.01418	0.205925	0.600224	0.368997	0.428545	0.0601208
sulfate	27.0769	25.8808	27.4078	38.7467	25.6478	26.305	25.6541	28.2306	29.8975	23.2491	25.1901	27.4518	24.2642	24.9141	27.3057
Taurine	8.36158	6.67604	5.41047	10.613	10.9823	10.9346	9.15383	12.8533	17.9518	13.5404	12.9988	13.9374	16.2328	22.2905	8.29979
Theobromine	16.4829	31.5854	23.4427	24.4313	15.2764	58.1404	65.1464	44.1308	42.8596	24.7816	34.5748	41.8828	32.0082	17.9451	34.6931
Thymidine	0.0070956	0.0474008	0.0220203	0.0172117	0.00762849	0.131092	0.144358	0.0781707	0.0782929	0.0274141	0.0564979	0.0722393	0.0512364	0.0120791	0.0448316
Uridine	0.150613	0.240535	0.173426	0.162347	0.105689	0.45828	0.908599	0.385486	0.380087	0.225235	0.305374	0.345631	0.277956	0.180647	0.279235
Xanthine	0.153523	0.23356	0.124775	0.119491	0.0734489	0.272821	0.524674	0.274958	0.268581	0.195765	0.208395	0.201642	0.182273	0.101471	0.232086
Xanthosine dihydrate	0.000622065	0.0134436	0.00787428	0.00668251	0.00103662	0.0230125	0.0276458	0.0175867	0.0103241	0.00898398	0.0120846	0.00746753	0.00810377	0.00381205	0.00873865
Xylitol/Arabitol/Adonitol	0.295336	0.156459	0.0797652	0.0811868	0.0350468	0.2033	0.234824	0.161338	0.210604	0.112652	0.116449	0.189663	0.120356	0.0887566	0.138749
xylose/ribose/arabinose	0.578235	1.10867	0.82565	0.838454	0.514391	2.06791	2.32761	1.5883	1.52299	0.884613	1.21902	1.50594	1.14224	0.629242	1.24258

## Sheet: HepG2
Table S5c. LRRC58OE metabolomics in Hep G2 cells
Metabolite	WT1	WT2	WT3	WT4	OE1	OE2	OE3	OE4
(-)-Norepinephrine	8.17978	8.79165	9.04424	10.5325	10.3284	8.90284	6.49543	14.4013
(-)-Riboflavin	0.015845	0.0221266	0.0092045	0.00582852	0.00972608	0.00972553	0.00592917	0.0199947
(+/-)-3-Methyl-2-oxovaleric acid/4-METHYL-2-OXO-PENTANOIC ACID/4-Methyl-2-oxovaleric acid	29.9388	26.2472	25.0729	37.6649	25.1354	23.1831	17.0176	30.107
(+/-)-Potassium citramalate monohydrate	6.3852	5.06297	5.77866	9.45386	3.74496	3.71509	4.95034	3.11931
(RS)-Mevalonic acid lithium salt	0.730597	0.621924	0.767381	1.21789	0.640319	0.592548	0.594913	0.805734
1,7-Dimethylxanthine	67.9039	69.7643	58.96	82.7594	48.4334	45.8406	37.5322	62.9843
1-Hydroxy-2-naphthoic acid	22.5199	18.0358	11.1875	9.85343	14.3218	13.9669	7.08855	22.2058
1-Methyladenosine	0.0286113	0.0370843	0.0240288	0.0204141	0.0328266	0.0340492	0.0212493	0.0394798
2/3-phosphoglycerate	0.161209	0.110272	0.0485577	0.0609638	0.0707574	0.101175	0.085697	0.0323182
2-Aminoisobutyric acid	0.125921	0.145483	0.121437	0.218487	0.0934091	0.0865422	0.0741711	0.104515
2-Aminophenol	0.0410104	0.048834	0.0818896	0.104554	0.069067	0.0571422	0.0651668	0.0832955
2'-Deoxyguanosine 5'-monophosphate sodium salt hydrate	0.0380711	0.0249869	0.0166089	0.0103031	0.0367026	0.0536198	0.0550938	0.0300204
2-Hydroxy-4-(methylthio)butyric acid calcium salt	0.00301331	0.00745898	0.00657061	0.00392392	0.0103867	0.00908249	0.00119267	0.0231734
2-Hydroxybutyric acid sodium salt	2.59891	2.10602	2.5541	5.67694	1.74898	1.59102	1.82144	1.50196
3-(2-Hydroxyphenyl)propionic acid	0.0404629	0.0414165	0.0865213	0.158761	0.0355393	0.0235937	0.0133178	0.0405511
3,4-Dihydroxy-L-phenylalanine	11.7752	13.8313	9.43056	8.87836	6.74116	8.31	7.72484	7.65763
3-Dehydroshikimic acid	5.26182	4.58063	3.2158	3.98261	4.01026	3.89431	3.08065	5.11234
3-Hydroxy-3-methylglutaric acid	5.46682	4.30417	6.25364	12.0355	3.23855	3.53242	5.02365	3.14111
3-Hydroxybutyric acid	1.33585	1.13423	1.11872	2.2234	0.727107	0.698231	0.657515	0.718808
3-Methyl-2-oxindole	0.018201	0.0195274	0.0195494	0.0198451	0.114734	0.0906966	0.0777587	0.110827
3-Methyladenine	0.0521258	0.0702222	0.0973591	0.0755141	0.167266	0.110261	0.106917	0.10851
4-Acetamidobutyric acid	0.692332	0.452604	0.813405	1.78627	0.582827	0.489525	0.535951	0.464164
4-Pyridoxic acid	1.84963	1.51125	2.12759	2.99833	1.27487	1.0851	0.918506	1.34565
5-Aminolevulinic acid hydrochloride	1.6139	1.05495	1.87834	3.6999	1.06955	1.00757	1.26378	0.766573
5-Aminovaleric acid	39.5821	46.9838	38.0069	48.2741	37.2651	37.3404	32.8405	51.1852
6-Hydroxydopamine hydrochloride	8.3017	8.95065	9.17125	10.6953	10.4624	9.02762	6.58088	14.5755
6-Phosphogluconic acid trisodium salt	0.253761	0.209859	0.131738	0.266561	0.363724	0.413045	0.337875	0.201939
Aconitate	2.26175	1.61166	1.06828	2.01895	1.88247	2.19277	1.59031	1.0248
Adenine	0.0153563	0.0144712	0.0390885	0.0668176	0.199496	0.163888	0.238749	0.176286
Adenosine	0.0299175	0.0307299	0.0440201	0.0508352	0.0407108	0.0463508	0.0281528	0.0566269
Adenosine 5'-monophosphate disodium salt	0.0380711	0.0254457	0.0166089	0.0103031	0.0367026	0.0536198	0.0550938	0.0303815
Allantoin	2.97025	3.09781	2.36953	3.13097	2.58288	2.55573	1.88029	3.58846
alpha-D-Glucose 1-phosphate disodium salt hydrate	1.97394	1.88573	1.91117	3.03538	1.18859	1.337	1.61973	1.08796
alpha-Ketoglutarate	25.0992	19.1161	18.0118	25.0044	12.8255	16.3391	17.5121	12.6346
Azelaic acid	0.18616	0.129382	0.197737	0.617473	0.173752	0.134151	0.185431	0.124574
beta-Alanine	29.1276	33.5236	33.2256	44.7003	35.9267	33.6544	40.8537	34.6493
Butyric acid	0.12689	0.0934403	0.079813	0.103574	0.0447564	0.0493479	0.0423179	0.0478777
cis-4-Hydroxy-D-proline/N-Acetyl-L-alanine	1.05113	0.701313	1.23203	2.30594	0.62666	0.644399	0.812059	0.474927
Citrate/isocitrate	50.0311	32.701	21.7633	41.632	36.0168	42.2345	30.1811	18.1662
Creatine	5.34415	7.04518	8.0256	11.2356	4.26584	4.17995	4.88658	4.17726
Creatinine	2.44379	2.80391	2.64517	4.2117	2.0461	1.97606	2.07172	2.87204
D-(-)-Pantolactone	28.1034	24.8857	23.3625	37.9669	23.5758	21.8729	15.6107	28.6657
D-(+)-Galactosamine/glucosamine	0.0255199	0.0214964	0.052754	0.0416259	0.0631418	0.0529748	0.0356555	0.0439817
D-(+)-Trehalose dihydrate	0.247668	0.227717	0.351208	0.172524	0.219488	0.240375	0.130791	0.264878
D-Glucose	58.5274	59.9238	51.3123	73.0051	47.6863	43.8371	36.5703	61.4611
D-Glucose/Frucotose 6-phosphate	2.0029	1.9246	1.9263	3.05497	1.20689	1.37701	1.63977	1.12152
D-Glucuronic acid sodium salt monohydrate	0.402132	0.256173	0.306629	0.622211	0.190276	0.200991	0.260004	0.265731
DL-2-Aminoadipic acid	1.78985	1.43544	2.63844	4.24248	1.52601	1.38839	1.74185	1.17645
DL-Glyceraldehyde	416.566	351.103	269.144	462.022	311.785	321.724	249.645	368.588
D-Mannosamine hydrochloride	0.0250443	0.0212979	0.0477228	0.0363153	0.0616971	0.0518318	0.0309326	0.0430363
D-Ornithine monohydrochloride	0.397472	0.379184	0.254521	0.460605	0.735611	0.621576	0.537679	1.03428
D-Pantothenic acid hemicalcium salt	35.5873	29.5945	46.2225	65.5169	27.2529	22.9534	24.182	23.3245
D-Ribose 5-phosphate disodium salt hydrate	0.182927	0.176579	0.167963	0.259664	0.0885439	0.0786174	0.123501	0.0630482
Dulcitol/Mannitol/Sorbitol	17.9858	18.3366	17.4868	22.5407	16.7003	15.7758	10.7191	22.2522
Eladic/oleic/petroselinic acid	0.25793	0.29259	0.329164	0.658914	0.398477	0.389136	0.293966	0.330317
fructose/galactose/glucose	66.2423	67.6527	57.5789	80.6556	46.8317	44.4884	36.4767	61.0014
Fumarate	7.5447	5.90758	6.54912	11.3309	3.81517	3.87648	4.65719	3.11992
Glycerate	2.01194	1.52932	2.06582	4.24221	3.2565	2.80186	2.87618	3.38178
Glycine	4.00928	3.68475	4.95065	7.93983	2.29719	2.23432	2.33053	2.26072
Guanidineacetic acid	0.464738	0.512469	0.399258	0.556317	0.402183	0.405135	0.349564	0.564781
Hippuric acid	1.62035	1.19523	1.79329	3.60847	1.51101	1.11368	0.870559	1.55651
Homovanillic acid/DL-p-Hydroxyphenyllactic acid	4.19826	3.39134	4.25158	6.15814	2.02488	1.60267	2.08931	1.95114
Hypotaurine	0.280599	0.291187	0.387099	0.502641	0.135078	0.128858	0.132527	0.116011
Hypoxanthine	42.955	34.4915	49.0531	80.8079	34.1787	26.7291	34.0086	32.2087
Itaconate/Citraconate	1.22036	0.870632	1.16099	2.24496	0.764521	0.757981	0.900669	0.649333
Kynurenic acid	0.0306485	0.0231424	0.0218632	0.0231193	0.0259509	0.0161034	0.0103318	0.0243552
L-(+)-Lactate	424.355	357.762	274.645	471.69	317.887	327.043	255.455	376.064
L-Alanine	20.1676	24.1855	22.6689	33.7588	24.9484	24.0073	26.203	24.1487
L-Arginine monohydrochloride	1.40595	1.22989	1.04258	1.88649	0.206879	0.17315	0.138325	0.310914
L-Asparagine	0.302951	0.192145	0.42959	0.83012	0.156293	0.150825	0.275047	0.103172
L-Aspartic acid	22.4695	16.0153	20.8477	43.6346	7.9667	8.7589	12.3984	8.00633
L-Carnosine	0.215351	0.196097	0.167623	0.353787	0.175674	0.153067	0.163702	0.199834
L-Citrulline	0.109986	0.104332	0.126468	0.162864	0.837632	0.772759	0.642138	0.988245
L-Cystathionine	1.53562	1.1853	1.39813	2.51553	0.934357	0.891435	1.2612	0.995507
L-Cysteine	0.0607425	0.0656702	0.0885781	0.106993	0.100495	0.0913341	0.0843747	0.10791
L-Cystine	0.178662	0.104248	0.075095	0.206064	0.118424	0.090628	0.0631068	0.154678
L-Dihydroorotic acid	0.975381	0.892361	1.1042	1.85738	0.812747	0.714262	1.01336	0.776855
L-Glutamic acid	124.084	81.1567	96.3679	165.931	65.0599	64.2494	87.8161	67.8011
L-Glutamine	8.55254	8.08189	11.1002	16.8622	20.1196	18.8181	18.5488	20.3964
L-Glutathione reduced	53.255	28.1161	41.5467	72.5465	28.6862	26.6541	31.9858	24.594
L-Histidine	18.7618	14.7351	23.5118	45.298	14.884	14.3633	16.0603	15.1693
L-Homoserine	45.2299	44.1901	69.9355	112.469	38.1172	34.5586	35.7505	35.8749
linoleic acid	0.0112607	0.00866736	0.0201452	0.0222611	0.0383571	0.0392776	0.0182676	0.0331507
L-Lysine	3.84402	3.51683	2.6355	4.91926	3.45077	2.76211	2.60311	4.64053
L-Methionine	5.3674	6.3436	6.07854	9.27752	5.4806	4.93871	4.13889	6.26766
L-Norvaline	39.583	46.9868	38.0074	48.2741	37.2676	37.3413	32.8423	51.1867
L-Phenylalanine	10.3075	11.6324	11.9683	19.501	14.954	13.7813	11.7745	17.0652
L-Pipecolic acid	0.329793	0.189253	0.397373	0.160207	0.29984	0.301804	0.265853	0.239494
L-Proline	29.1138	35.016	32.5019	46.9656	21.7373	21.125	22.0893	21.3287
L-Pyroglutamate/2-Pyrrolidone-5-carboxylic acid	205.275	157.561	210.837	402.957	199.774	148.205	133.304	181.265
L-Serine	12.5893	11.0154	14.0237	22.0828	7.95672	8.02763	8.43096	7.9086
L-Threonine	44.2396	43.2814	68.746	110.68	37.4243	33.8316	34.89	35.2188
L-Tryptophan	1.32028	1.49659	1.54115	2.62048	1.64553	1.40221	1.30573	1.82443
L-Tyrosine	11.7298	11.5864	14.5132	23.688	9.66518	8.32611	7.82972	10.3964
L-Valine	37.8925	44.7067	35.1843	44.7658	35.1427	35.467	31.0267	48.3188
malate	83.9794	71.3147	69.8451	112.453	40.9637	42.1793	50.8255	33.9986
Maleamic acid	4.62433	3.33466	6.04119	10.6094	2.96095	3.04316	4.44577	2.77814
Maleate	5.79654	4.77063	4.90547	7.89732	2.82983	2.88011	3.46843	2.35108
Maltose	0.248702	0.228313	0.351208	0.172524	0.219488	0.240805	0.130791	0.265403
mannose	67.9471	69.8176	59.088	82.9049	48.5224	45.9184	37.6198	63.0393
meso-Erythritol	0.313371	0.381164	0.687161	0.443162	0.509015	0.423762	0.505791	0.569574
Methylglyoxal	8.04691	8.27166	7.37259	10.4946	6.6816	6.24883	5.1284	8.41309
Methylmalonic acid	2.32611	1.71179	1.8875	3.3927	1.36163	1.44206	1.75447	1.28226
N-Acetyl-D-glucosamine/galactosamine	0.0874691	0.0956827	0.121583	0.107817	0.107007	0.107445	0.0957215	0.109061
N-Acetyl-DL-glutamic acid	2.88451	2.13797	3.24136	5.91501	2.30848	2.4118	3.3681	1.78274
N-Acetyl-DL-methionine	0.148379	0.127058	0.261983	0.395862	0.294892	0.243312	0.174398	0.26513
N-Acetyl-D-mannosamine	0.0874691	0.0958788	0.125428	0.108636	0.109163	0.109548	0.0975448	0.109905
N-Acetylglycine	1.32398	0.750404	1.33803	2.8955	0.691997	0.857938	0.997978	0.519818
N-Acetyl-L-aspartic acid	135.958	88.829	104.575	191.899	58.787	62.5103	73.3314	39.0585
N-Acetyl-L-leucine	0.0878635	0.0711989	0.125692	0.280601	0.257286	0.233114	0.191756	0.243361
N-Acetyl-L-phenylalanine	0.00315448	0.00308049	0.0132215	0.0115212	0.123142	0.101444	0.0773216	0.108582
N-Acetylneuraminic acid	0.511656	0.412675	0.826524	1.99577	0.468232	0.336187	0.524766	0.371459
N-alpha-Acetyl-L-asparagine	0.750166	0.397936	1.09345	2.81585	0.447242	0.394781	0.484286	0.284852
N-Formyl-L-methionine	1.57105	1.12908	2.23344	3.39694	1.69889	1.49219	0.910382	1.85816
N-Methyl-D-aspartic acid	123.395	80.4788	95.3782	164.101	64.4919	63.3799	86.6295	67.3247
Ophthalmate	0.055698	0.0454398	0.0517939	0.0727768	0.018853	0.0278897	0.0298896	0.0257865
Oxalic acid dihydrate	1.11271	0.698998	1.22984	3.27068	0.687106	0.862621	0.914961	0.604884
Palmitic acid	1.22924	1.11669	1.46319	3.10149	2.18078	1.27518	1.03811	1.0967
Palmitoleic acid	0.0586572	0.0584982	0.0681994	0.12013	0.0771445	0.0772239	0.0307291	0.0522227
Phosphocreatine disodium salt hydrate	1.57011	1.57751	1.34855	2.02316	0.984949	1.08884	1.21103	0.716794
Pyridoxine	8.24102	8.87002	9.11461	10.6194	10.3935	8.96511	6.53393	14.4829
Pyruvate	2.37254	1.64627	1.88392	3.51028	1.73066	1.75409	1.53444	1.67289
Ribose-5-phosphate	0.181147	0.175162	0.165627	0.251125	0.0863932	0.0776904	0.121182	0.0608011
Sarcosine	22.8947	27.289	26.834	37.7271	29.0483	27.4861	31.6163	27.7606
sn-Glycerol 3-phosphate bis(cyclohexylammonium) salt	1.43166	1.3556	1.2695	1.90334	0.717548	0.741967	0.905182	0.589836
Sodium gluconate	3.4327	2.7463	3.69575	6.98957	1.91827	1.70395	2.2423	1.79407
Sodium mercaptopyruvate dihydrate	0.331508	0.322717	0.386417	0.550147	0.303936	0.302819	0.230461	0.336452
Sodium mesoxalate monohydrate	5.61634	3.72257	9.06327	16.4659	4.20788	4.31642	5.6855	3.52037
Sodium phenylpyruvate	0.10611	0.0782645	0.098898	0.172962	0.0576669	0.0384929	0.0535099	0.0471495
Stearic acid	1.23745	1.07733	1.61763	3.6716	2.02593	1.23386	1.23133	1.08895
Succinate	2.50763	1.91455	2.28088	4.18036	1.53598	1.63301	2.08882	1.46624
Succinate semialdehyde	14.4456	14.4623	12.2675	17.5541	10.441	10.3409	8.53494	13.7713
Taurine	14.9454	15.0719	21.4616	32.3772	6.64928	6.87146	7.4543	5.7132
Theobromine	67.9185	69.7832	58.9889	82.7948	48.4565	45.8631	37.5557	63.0031
Theophylline	33.3544	40.0972	39.2104	41.2793	18.3822	21.1075	15.7499	22.3752
Thiamine hydrochloride	0.0673567	0.06425	0.0741229	0.0883722	0.121778	0.112462	0.112138	0.130986
Thymidine	0.141898	0.155904	0.133504	0.133638	0.119608	0.108191	0.117695	0.158199
Thymine	0.480524	0.451247	0.916732	0.965184	1.51266	1.34767	1.24176	1.37056
trans-4-Hydroxy-L-proline	1.01625	1.1023	1.31101	2.51791	0.755293	0.713534	0.713056	0.763647
trans-Aconitic acid	2.2657	1.61437	1.07437	2.0244	1.88581	2.19277	1.59322	1.02607
Uracil	1.36509	1.36036	1.64801	1.85517	5.67333	4.81079	3.61532	6.58111
Uric acid	0.438749	0.223818	0.184129	0.369047	0.148722	0.132707	0.130753	0.220118
Uridine 5'-diphosphogalactose disodium salt	0.410098	0.436123	0.376724	0.553392	0.296132	0.253003	0.384441	0.202724
Uridine 5'-diphospho-N-acetylgalactosamine disodium salt	4.83094	3.86698	3.69898	5.66355	2.08152	1.92139	2.63602	1.48489
Uridine-5'-diphosphoglucose, disodium salt	0.410098	0.436123	0.376724	0.553392	0.296132	0.253003	0.384441	0.202724
Xanthine	2.25717	1.7994	2.08296	3.8828	1.73794	1.27742	1.13478	1.66811
Xylitol/Arabitol/Adonitol	4.02579	4.55309	4.90855	5.2338	3.14115	2.99465	2.46754	3.78822
xylose/ribose/arabinose	2.91774	2.95278	3.96482	4.11546	2.59015	2.4857	2.46533	2.64922
(3-Carboxypropyl)trimethylammonium chloride	26.6789	21.1454	24.3042	26.8192	12.7359	10.9617	13.9214	11.9
6-phosphogluconolactone	0.973601	0.704146	0.79448	0.810557	0.845327	0.91701	1.03931	0.993201
Butyryl-carnitine	215.884	195.836	177.143	196.616	72.0266	67.1353	70.0254	67.1605
Glutaryl-L-carnitine lithium salt	0.410797	0.26245	0.261825	0.312629	0.231919	0.215831	0.120946	0.359368
Isovaleryl-carnitine	27.8182	28.8871	24.213	27.7245	13.0935	12.3202	11.7358	11.192
Lauroyl-L-carnitine	0.192783	0.205929	0.250311	0.242729	0.305501	0.252944	0.226552	0.233567
L-Carnitine hydrochloride	148.34	125.546	139.699	151.155	70.9348	62.0938	78.88	70.8372
Myristoyl-carnitine	0.637434	0.570407	0.685092	0.702464	0.796997	0.668146	0.685464	0.664655
O-Acetyl-L-carnitine hydrochloride	952.59	848.467	821.742	911.106	602.305	606.336	594.633	534.717
Palmitoyl-DL-carnitine chloride	0.588533	0.477229	0.600884	0.729414	0.98187	0.720511	0.795461	0.766632
Propionyl-carnitine	313.205	277.765	231.887	257.77	29.5508	29.0683	31.4685	29.8388
S-(5'-Adenosyl)-L-methionine p-toluenesulfonate salt	2.93607	2.67132	2.98273	2.81203	2.30184	2.23471	2.54211	2.04788
glycochenodeoxycholic acid	0.0380166	0.0334258	0.00330557	0.0125074	0.0176675	0.0269977	0.0174864	0.0302583
sulfate	22.5264	17.0474	18.6348	53.1332	14.2347	15.4458	15.8878	14.3857
taurochenodeoxycholic acid	0.00847264	0.00336484	0.00401599	0.00311391	0.00664248	0.00265708	0.00403511	0.0147921
