# Supplementary material for: Covariation MS uncovers a protein that controls cysteine catabolism
Source: Nature. 2025 Sep 17;647(8088):268–76. doi: 10.1038/s41586-025-09535-5 (PMC12589099; doi:10.1038/s41586-025-09535-5)
Supplement: Supplementary file 5 — Supplementary Tables 1–10. [file 41586_2025_9535_MOESM5_ESM.zip › 2024-04-07889D-s5/Table_S7.xlsx]

## Sheet: tab and column descriptions
Table S7. Proteomics of knockdown and overexpression of LRRC58 in primary brown adipocytes, primary hepatocytes, and Hep G2 cells
Overview:	This spreadsheet summarizes protein abundance measured in response to knockdown and overexpression of LRRC58
Tab Name	Description
BAT	Protein abundance measured in primary brown adipocytes, comparing sramble and LRRC58 knockdown
HEP	Protein abundance measured in primary hepatocytes, comparing sramble and LRRC58 knockdown
HepG2	Protein abundance measured in Hep G2 cells, comparing sramble and LRRC58 overexpression
Column Name	Description
Uniprot accession	Uniprot accession as the protein identifier
Gene symbol	Official gene symbol as the protein identifier
Description	Protein description
Scr	Protein abundance in samples treated by the scramble control. Data presented as TMT signal-to-noise ratio
SiA	Protein abundance in samples treated by siRNA A
SiB	Protein abundance in samples treated by siRNA B
WT	Protein abundance in WT samples
OE	Protein abundance in samples with LRRC58 overexpression

## Sheet: BAT
Table S7a. LRRC58KD proteomics in primary brown adipocytes
Uniprot accession	Gene symbol	Description	Scr1	Scr2	Scr3	Scr4	SiA1	SiA2	SiA3	SiA4	SiB1	SiB2	SiB3
A0A0B4J1N3	Gpr15l	Protein GPR15L OS=Mus musculus OX=10090 GN=Gpr15l PE=2 SV=1	24.3312	15.947	21.333	26.6691	18.186	23.4901	21.1487	23.5096	21.6466	19.0734	17.4015
A0JNU3	Aspg	60 kDa lysophospholipase OS=Mus musculus OX=10090 GN=Aspg PE=1 SV=1	2211.05	2034.72	2118.54	2070.47	2340.09	2222.2	2271.68	2163.68	2012.43	2023.43	2112.22
A1IGU4	Arhgef37	Rho guanine nucleotide exchange factor 37 OS=Mus musculus OX=10090 GN=Arhgef37 PE=2 SV=1	1116.16	1094.18	1117.92	1097.16	776.761	768.437	816.835	768.265	1004.55	1042.32	1030.38
A2A432	Cul4b	Cullin-4B OS=Mus musculus OX=10090 GN=Cul4b PE=1 SV=1	5819.65	5946.38	5667.08	5741.97	5742.98	5736.62	5880.45	5667.33	4889.23	4935.04	4903.48
A2A4P0	Dhx8	ATP-dependent RNA helicase DHX8 OS=Mus musculus OX=10090 GN=Dhx8 PE=2 SV=1	181.346	187.464	165.503	159.26	205.872	185.62	156.74	160.828	161.956	163.568	173.211
A2A5R2	Arfgef2	Brefeldin A-inhibited guanine nucleotide-exchange protein 2 OS=Mus musculus OX=10090 GN=Arfgef2 PE=1 SV=1	9121.91	9048.85	9102.4	9114.66	9676.28	9370.53	9330.28	9435.38	8650.17	8740.89	8666.19
A2A6A1	Gpatch8	G patch domain-containing protein 8 OS=Mus musculus OX=10090 GN=Gpatch8 PE=1 SV=1	292.802	295.84	279.297	261.297	257.587	296.341	284.269	290.321	292.531	267.907	288.266
A2A6Q5-3	Cdc27	Isoform 3 of Cell division cycle protein 27 homolog OS=Mus musculus OX=10090 GN=Cdc27	335.628	362.19	317.967	323.031	303.962	321.872	332.594	333.485	338.969	350.944	347.077
A2A791	Zmym4	Zinc finger MYM-type protein 4 OS=Mus musculus OX=10090 GN=Zmym4 PE=1 SV=1	222.807	198.558	221.822	237.355	236.305	227.86	236.705	232.265	188.865	197.353	185.172
A2A8U2	Tmem201	Transmembrane protein 201 OS=Mus musculus OX=10090 GN=Tmem201 PE=1 SV=1	141.603	174.566	199.675	227.166	205.62	196.665	227.424	189.57	212.955	220.646	171.428
A2A8Z1	Osbpl9	Oxysterol-binding protein-related protein 9 OS=Mus musculus OX=10090 GN=Osbpl9 PE=1 SV=1	1937.85	1928.92	1960.49	1883.1	2099.7	1974.88	1890.85	1904.23	2020.95	2013.47	1995.45
A2A935-3	Prdm16	Isoform 3 of Histone-lysine N-methyltransferase PRDM16 OS=Mus musculus OX=10090 GN=Prdm16	289.534	315.258	293.026	316.239	287.683	272.343	304.879	291.319	302.439	287.163	286.756
A2A9C3	Szt2	KICSTOR complex protein SZT2 OS=Mus musculus OX=10090 GN=Szt2 PE=1 SV=1	25.0895	25.6686	28.1561	27.7434	27.9563	29.841	34.0081	27.995	23.1693	24.7803	23.0008
A2AAY5	Sh3pxd2b	SH3 and PX domain-containing protein 2B OS=Mus musculus OX=10090 GN=Sh3pxd2b PE=1 SV=1	250.833	276.442	261.955	251.099	184.12	201.673	211.165	204.754	237.91	290.143	264.218
A2ABV5	Med14	Mediator of RNA polymerase II transcription subunit 14 OS=Mus musculus OX=10090 GN=Med14 PE=1 SV=1	407.207	442.838	413.39	421.757	412.758	423.516	442.458	416.744	422.275	423.363	433.833
A2ADF7	Slc25a34	Solute carrier family 25 member 34 OS=Mus musculus OX=10090 GN=Slc25a34 PE=1 SV=1	825.871	680.097	748.579	787.856	893.319	818.753	872.506	860.47	743.66	798.429	795.636
A2ADY9	Ddi2	Protein DDI1 homolog 2 OS=Mus musculus OX=10090 GN=Ddi2 PE=1 SV=1	2154.05	2079.59	2093.82	2075.77	1688.54	1683.6	1869.49	1728.14	2061	2156.91	2125.93
A2AF47	Dock11	Dedicator of cytokinesis protein 11 OS=Mus musculus OX=10090 GN=Dock11 PE=1 SV=1	4115.45	4011.43	4057.33	3821.1	3354.4	3335.16	3113.49	3231.22	3658.95	3493.6	3591.98
A2AGT5	Ckap5	Cytoskeleton-associated protein 5 OS=Mus musculus OX=10090 GN=Ckap5 PE=1 SV=1	6403.2	6254.15	6339.95	6391.22	6142.23	6114.74	5945.45	5911.94	5639.5	5684.48	5500.81
A2AH22	Ambra1	Activating molecule in BECN1-regulated autophagy protein 1 OS=Mus musculus OX=10090 GN=Ambra1 PE=1 SV=1	333.098	347.111	309.038	300.214	310.038	300.72	315.832	321.854	306.314	308.565	315.892
A2AHC3	Camsap1	Calmodulin-regulated spectrin-associated protein 1 OS=Mus musculus OX=10090 GN=Camsap1 PE=1 SV=1	563.737	549.588	541.039	545.478	580.038	646.29	634.437	570.832	612.154	611.086	594.56
A2AI05	Ndor1	NADPH-dependent diflavin oxidoreductase 1 OS=Mus musculus OX=10090 GN=Ndor1 PE=2 SV=1	390.106	385.229	400.953	386.719	369.76	417.672	392.255	350.499	367.501	403.922	392.197
A2AIG8	Accs	1-aminocyclopropane-1-carboxylate synthase-like protein 1 OS=Mus musculus OX=10090 GN=Accs PE=2 SV=1	503.437	458.077	433.551	442.552	428.281	428.702	451.623	413.742	425.49	467.803	460.801
A2AIL4	Ndufaf6	NADH dehydrogenase (ubiquinone) complex I, assembly factor 6 OS=Mus musculus OX=10090 GN=Ndufaf6 PE=1 SV=1	448.381	433.713	499.782	472.353	482.739	454.279	492.478	458.9	484.273	476.696	445.085
A2AIV2	Virma	Protein virilizer homolog OS=Mus musculus OX=10090 GN=Virma PE=1 SV=1	212.707	191.426	174.32	191.915	203.636	195.892	194.84	213.366	183.457	187.098	187.956
A2AJ15	Man1b1	Endoplasmic reticulum mannosyl-oligosaccharide 1,2-alpha-mannosidase OS=Mus musculus OX=10090 GN=Man1b1 PE=1 SV=1	1701.54	1675.43	1669.1	1655.02	1623.3	1646.55	1728.94	1709.42	1598.85	1633.23	1696.64
A2AJ88	Pnpla7	Patatin-like phospholipase domain-containing protein 7 OS=Mus musculus OX=10090 GN=Pnpla7 PE=1 SV=1	2098.73	2282.07	2199.4	2130.93	2163.15	2157.72	2166.39	2235.43	2350.69	2268.77	2355.73
A2AJI0	Map7d1	MAP7 domain-containing protein 1 OS=Mus musculus OX=10090 GN=Map7d1 PE=1 SV=1	2030.42	2269.41	2177.54	2069.17	1592.87	1563.46	1572.55	1627.91	2191.24	2223.02	2196.21
A2AJL3	Fggy	FGGY carbohydrate kinase domain-containing protein OS=Mus musculus OX=10090 GN=Fggy PE=1 SV=1	330.783	320.377	344.723	342.926	330.959	346.011	335.934	352.097	386.119	373.621	375.062
A2AJT4	Pnisr	Arginine/serine-rich protein PNISR OS=Mus musculus OX=10090 GN=Pnisr PE=1 SV=1	827.489	808.819	836.148	785.224	806.707	892.917	838.35	887.357	799.45	783.667	811.896
A2AKG8	Focad	Focadhesin OS=Mus musculus OX=10090 GN=Focad PE=1 SV=1	2314.16	2273.42	2382.26	2277.89	2695.66	2729.51	2756.21	2627.3	2565.53	2522.24	2516.53
A2ALW5	Dnajc25	DnaJ homolog subfamily C member 25 OS=Mus musculus OX=10090 GN=Dnajc25 PE=1 SV=1	602.568	645.532	594.157	577.233	613.098	615.547	621.163	601.753	549.021	560.426	569.059
A2AN08	Ubr4	E3 ubiquitin-protein ligase UBR4 OS=Mus musculus OX=10090 GN=Ubr4 PE=1 SV=1	25405.2	24855.7	25161.6	24914.7	27076.8	26922.4	26953.5	26809.4	26542.9	26768.7	26680.8
A2APT9	Klhdc7a	Kelch domain-containing protein 7A OS=Mus musculus OX=10090 GN=Klhdc7a PE=1 SV=3	1914.1	1984.21	1995.48	1915.83	2023.79	2035.6	1785.44	1741.95	1651.47	1619.65	1592.18
A2APY7	Ndufaf5	Arginine-hydroxylase NDUFAF5, mitochondrial OS=Mus musculus OX=10090 GN=Ndufaf5 PE=1 SV=1	2276.32	2233.42	2253.69	2240.82	2164.56	2160.36	2150.79	2201.69	2080.64	2072.27	2124.84
A2AQ19	Rtf1	RNA polymerase-associated protein RTF1 homolog OS=Mus musculus OX=10090 GN=Rtf1 PE=1 SV=1	719.081	730.109	737.351	697.666	561.943	534.194	561.62	604.897	617.991	613.179	651.291
A2AR02	Ppig	Peptidyl-prolyl cis-trans isomerase G OS=Mus musculus OX=10090 GN=Ppig PE=1 SV=1	903.31	806.345	839.539	819.202	790.582	817.945	876.487	828.397	780.572	813.735	806.039
A2ARP1	Ppip5k1	Inositol hexakisphosphate and diphosphoinositol-pentakisphosphate kinase 1 OS=Mus musculus OX=10090 GN=Ppip5k1 PE=1 SV=1	1954.95	1946.23	1924.6	1876.15	1816.36	1850.12	1880.5	1849.47	1581.49	1567.82	1605.78
A2ASS6	Ttn	Titin OS=Mus musculus OX=10090 GN=Ttn PE=1 SV=1	977.967	1040.46	975.973	984.276	891.908	937.039	976.641	989.101	1027.67	966.01	968.789
A2ASZ8-3	Slc25a25	Isoform 3 of Calcium-binding mitochondrial carrier protein SCaMC-2 OS=Mus musculus OX=10090 GN=Slc25a25	3255.63	3396.72	3173.3	3184.43	2915.47	2935.32	3021	3005.66	3223.59	3030.11	3132
A2AT37	Upf2	Regulator of nonsense transcripts 2 OS=Mus musculus OX=10090 GN=Upf2 PE=1 SV=1	1486.82	1574.8	1595	1563.44	1521.81	1662.57	1615.96	1520.78	1712.1	1717.73	1677.59
A2ATU0	Dhtkd1	Probable 2-oxoglutarate dehydrogenase E1 component DHKTD1, mitochondrial OS=Mus musculus OX=10090 GN=Dhtkd1 PE=1 SV=1	1023.84	1180.69	1129.33	1118.09	1215.29	1175.76	1249.06	1174.88	1091.72	1017.14	1032.47
A2AVA0	Svep1	Sushi, von Willebrand factor type A, EGF and pentraxin domain-containing protein 1 OS=Mus musculus OX=10090 GN=Svep1 PE=1 SV=1	2802.74	2631.03	2790.88	2770.47	2725.37	2510.71	2443.37	2491.25	2525.03	2639.22	2633.48
A2AVZ9	Slc43a3	Solute carrier family 43 member 3 OS=Mus musculus OX=10090 GN=Slc43a3 PE=1 SV=1	672.798	752.361	661.321	716.098	705.975	760.969	927.946	770.575	780.834	814.437	768.617
A2AWA9	Rabgap1	Rab GTPase-activating protein 1 OS=Mus musculus OX=10090 GN=Rabgap1 PE=1 SV=1	6360.48	6377.03	6310.45	6198.41	6152.29	6242.44	6109.3	6169.52	4716.6	4813.99	4890.69
A2BDX3	Mocs3	Adenylyltransferase and sulfurtransferase MOCS3 OS=Mus musculus OX=10090 GN=Mocs3 PE=1 SV=1	1833.98	1978.89	2025.23	2012.94	1938.83	1880.2	2084.68	2036.63	2404.49	2404.25	2117.86
A2BE28	Las1l	Ribosomal biogenesis protein LAS1L OS=Mus musculus OX=10090 GN=Las1l PE=1 SV=1	2482.83	2517.17	2290.99	2523.45	2511.37	2608.32	2624.33	2546.26	2271.02	2162.44	2300.22
A2BH40	Arid1a	AT-rich interactive domain-containing protein 1A OS=Mus musculus OX=10090 GN=Arid1a PE=1 SV=1	2833.52	3000.62	2840.01	2790.46	3128.99	3248.75	3291.31	3100.19	3303.93	3295.32	3134.88
A2RSJ4	Uhrf1bp1l	UHRF1-binding protein 1-like OS=Mus musculus OX=10090 GN=Uhrf1bp1l PE=1 SV=2	2974.78	3075.6	2964.06	2811.36	3373.7	3481.83	3395.59	3349.8	3228.66	3115.69	3192.64
A2RSQ0	Dennd5b	DENN domain-containing protein 5B OS=Mus musculus OX=10090 GN=Dennd5b PE=1 SV=2	1469.28	1436.05	1394.4	1493.38	1365.38	1386.18	1459.23	1423.35	1399.25	1366.76	1471.36
A2RSX7	Tyw5	tRNA wybutosine-synthesizing protein 5 OS=Mus musculus OX=10090 GN=Tyw5 PE=2 SV=2	1849.7	1795.84	1813.55	1756.29	1783.31	1891.53	1860.82	1860.81	1845.69	1848.67	2247.56
A2RSY6	Trmt1l	TRMT1-like protein OS=Mus musculus OX=10090 GN=Trmt1l PE=1 SV=1	3309.97	3450.39	3458.42	3280.78	3088.92	3188.65	3044.12	3053.18	3212.88	3197.86	3168.89
A2RTL5	Rsrc2	Arginine/serine-rich coiled-coil protein 2 OS=Mus musculus OX=10090 GN=Rsrc2 PE=2 SV=1	408.331	414.548	400.823	381.838	405.117	417.934	427.088	429.68	361.971	390.762	387.406
A3KFM7	Chd6	Chromodomain-helicase-DNA-binding protein 6 OS=Mus musculus OX=10090 GN=Chd6 PE=1 SV=1	1017.35	922.859	972.838	948.746	926.628	934.867	977.187	937.566	902.591	874.995	916.958
A3KG59	Pm20d2	Peptidase M20 domain-containing protein 2 OS=Mus musculus OX=10090 GN=Pm20d2 PE=1 SV=1	1973.98	1688.02	1863.33	1860.47	1751.52	1570.18	1572.06	1721.45	977.059	1007.46	1122.52
A3KGB4	Tbc1d8b	TBC1 domain family member 8B OS=Mus musculus OX=10090 GN=Tbc1d8b PE=1 SV=1	3400.43	2993.98	3276.78	3213.26	3233.28	3267.45	3233.88	3169.02	3803.66	3822.3	3839.53
A3KGS3	Ralgapa2	Ral GTPase-activating protein subunit alpha-2 OS=Mus musculus OX=10090 GN=Ralgapa2 PE=1 SV=2	1813.64	1986.11	1866.23	1858.63	1446.19	1406.37	1489.03	1483.7	1714.95	1743.7	1719.79
A3KGW5	Cercam	Inactive glycosyltransferase 25 family member 3 OS=Mus musculus OX=10090 GN=Cercam PE=3 SV=1	348.764	385.664	361.641	343.239	357.197	369.667	361.791	360.37	251.437	262.529	277.434
A3KMP2	Ttc38	Tetratricopeptide repeat protein 38 OS=Mus musculus OX=10090 GN=Ttc38 PE=1 SV=2	3101.66	2797.91	3005.77	3007.26	2949.93	2767.55	2799.63	2799.2	2443.96	2476.28	2520.56
A6H5Y3	Mtr	Methionine synthase OS=Mus musculus OX=10090 GN=Mtr PE=1 SV=1	3980.68	3907.83	3985.96	3996.99	3854.26	3835.92	3888.01	3884.81	4250.25	4230.63	4257.14
A6H5Z3	Exoc6b	Exocyst complex component 6B OS=Mus musculus OX=10090 GN=Exoc6b PE=1 SV=1	1453.34	1516.07	1513.9	1455.47	1383.58	1451.62	1418.94	1446.29	1117.46	1164.26	1194.42
A6H611	Mipep	Mitochondrial intermediate peptidase OS=Mus musculus OX=10090 GN=Mipep PE=1 SV=1	9013.76	9107.12	8888.7	8836.99	8966.26	8489.08	8788.55	8899.56	8727.23	8451.47	8655.58
A6H630	Armt1	Damage-control phosphatase ARMT1 OS=Mus musculus OX=10090 GN=Armt1 PE=1 SV=1	5241.74	5253.65	5164.05	5039.96	5336.09	5603.91	5414.87	5467.43	5501.87	5689.28	5647.63
A6H6A9	Rabgap1l	Rab GTPase-activating protein 1-like OS=Mus musculus OX=10090 GN=Rabgap1l PE=1 SV=1	144.506	143.817	140.84	138.013	173.91	212.762	186.728	170.639	125.81	130.881	128.351
A6H8H2	Dennd4c	DENN domain-containing protein 4C OS=Mus musculus OX=10090 GN=Dennd4c PE=1 SV=1	12720.4	12415.4	12494.5	12130	12341.8	12399.9	12554.7	12402.6	11798.1	11948	12396.6
A6PWD2	Fhad1	Forkhead-associated domain-containing protein 1 OS=Mus musculus OX=10090 GN=Fhad1 PE=2 SV=1	1819.49	1909.55	1820.04	1819.04	2002.68	1936.13	1886.73	1945	1840.86	1785.36	1836.63
A6X935	Itih4	Inter alpha-trypsin inhibitor, heavy chain 4 OS=Mus musculus OX=10090 GN=Itih4 PE=1 SV=2	436.637	540.379	263.526	407.607	293.031	294.654	340.144	971.544	346.56	431.668	444.24
A8C756	Thada	Thyroid adenoma-associated protein homolog OS=Mus musculus OX=10090 GN=Thada PE=1 SV=1	2885.49	2671.05	2642.77	2720.42	2395.92	2474.35	2629.7	2376.33	2496.89	2631.24	2575.27
A8Y5H7-3	Sec14l1	Isoform 3 of SEC14-like protein 1 OS=Mus musculus OX=10090 GN=Sec14l1	267.194	275.534	296.102	258.368	263.462	246.05	243.538	240.361	288.351	311.385	288.794
B1AR13	Cisd3	CDGSH iron-sulfur domain-containing protein 3, mitochondrial OS=Mus musculus OX=10090 GN=Cisd3 PE=1 SV=1	2095.18	2071.32	1977.9	2096.99	1884.88	1921.66	1935.34	1781.89	1926.31	2086.61	1931.39
B1AUE5	Pex10	Peroxisome biogenesis factor 10 OS=Mus musculus OX=10090 GN=Pex10 PE=2 SV=1	945.209	919.005	921.218	930.48	967.288	969.892	962.704	981.207	1138.78	1077.49	1121.34
B1AVH7	Tbc1d2	TBC1 domain family member 2A OS=Mus musculus OX=10090 GN=Tbc1d2 PE=2 SV=1	398.668	322.435	384.198	342.412	340.93	361.928	370.604	409.246	338.746	339.956	353.92
B1AVY7	Kif16b	Kinesin-like protein KIF16B OS=Mus musculus OX=10090 GN=Kif16b PE=1 SV=1	242.651	262.381	244.717	242.868	231.024	228.428	257.362	253.072	253.403	235.144	236.252
B1AVZ0	Uprt	Uracil phosphoribosyltransferase homolog OS=Mus musculus OX=10090 GN=Uprt PE=1 SV=1	485.405	454.283	496.852	528.942	524.373	490.858	518.096	510.425	445.344	429.355	469.304
B1AXH1	Nhsl2	NHS-like protein 2 OS=Mus musculus OX=10090 GN=Nhsl2 PE=1 SV=2	61.2658	51.0887	52.0318	40.0865	47.0406	43.1823	50.8238	41.0831	52.6834	41.7691	44.1992
B1AXP6-4	Tomm5	Isoform 4 of Mitochondrial import receptor subunit TOM5 homolog OS=Mus musculus OX=10090 GN=Tomm5	2338.27	2279.1	2180.69	2305.68	1935.45	1997.12	2108.38	1904.97	1985.23	1900.63	2080.6
B1AY10	Nfx1	Transcriptional repressor NF-X1 OS=Mus musculus OX=10090 GN=Nfx1 PE=1 SV=1	369.831	386.789	327.245	371.316	371.002	371.541	405.447	377.579	347.16	366.275	335.522
B1AY13	Usp24	Ubiquitin carboxyl-terminal hydrolase 24 OS=Mus musculus OX=10090 GN=Usp24 PE=1 SV=1	6127.75	6339.32	6483.81	6105.07	6973.04	6990.61	6984.38	6986.71	6386.18	6362.78	6562.98
B1AZA5	Tmem245	Transmembrane protein 245 OS=Mus musculus OX=10090 GN=Tmem245 PE=1 SV=1	1348.01	1473.47	1375.38	1384.61	1569.62	1560.42	1622.73	1763.48	1196.17	1233.28	1230.92
B1AZI6	Thoc2	THO complex subunit 2 OS=Mus musculus OX=10090 GN=Thoc2 PE=1 SV=1	2803.9	2768.3	2734.52	2768.63	2818.56	2842.15	2989.65	2866.23	2829	2862.69	2872.17
B1AZP2	Dlgap4	Disks large-associated protein 4 OS=Mus musculus OX=10090 GN=Dlgap4 PE=1 SV=1	514.185	507.744	507.183	500.912	465.297	476.894	467.209	434.576	521.808	491.588	507.748
B2RQC6	Cad	CAD protein OS=Mus musculus OX=10090 GN=Cad PE=1 SV=1	23040.5	21710.8	22041.4	21752.7	23216.2	23569.1	24259.1	24438	22755.6	22577.6	23309.4
B2RR83	Ythdc2	3'-5' RNA helicase YTHDC2 OS=Mus musculus OX=10090 GN=Ythdc2 PE=1 SV=1	1423.86	1533.73	1443.83	1471.85	1586.51	1491.63	1584.31	1566.82	1393.69	1365.39	1442.09
B2RRE7	Otud4	OTU domain-containing protein 4 OS=Mus musculus OX=10090 GN=Otud4 PE=1 SV=1	2132.02	2316.39	2236.34	2240.86	2092.27	2040.27	2243.3	2080.71	2740.87	2711.07	2563.02
B2RSH2	Gnai1	Guanine nucleotide-binding protein G(i) subunit alpha-1 OS=Mus musculus OX=10090 GN=Gnai1 PE=1 SV=1	1245.73	1242.38	1231.37	1306.12	1285.42	1263.16	1269.08	1302.9	1520.78	1520.29	1491.09
B2RUR8	Otud7b	OTU domain-containing protein 7B OS=Mus musculus OX=10090 GN=Otud7b PE=1 SV=1	980.751	1028.95	961.903	960.141	962.96	1010.96	1029.94	933.088	885.153	863.363	914.478
B2RVY9	Tmem182	Transmembrane protein 182 OS=Mus musculus OX=10090 GN=Tmem182 PE=1 SV=1	178.421	210.793	187.145	148.339	174.534	175.541	157.201	171.764	206.241	187.233	181.744
B2RX14	Tut4	Terminal uridylyltransferase 4 OS=Mus musculus OX=10090 GN=Tut4 PE=1 SV=2	1711.44	2130.27	1885.51	1891.22	1766.42	1727.04	1949.22	1810.01	1839.34	1886.25	1868.3
B2RXC1	Trappc11	Trafficking protein particle complex subunit 11 OS=Mus musculus OX=10090 GN=Trappc11 PE=1 SV=1	3551.06	3597.38	3512.25	3530.22	3593.58	3708.72	3654.02	3661.62	3490.63	3447.05	3501.87
B2RXR6	Ankrd44	Serine/threonine-protein phosphatase 6 regulatory ankyrin repeat subunit B OS=Mus musculus OX=10090 GN=Ankrd44 PE=1 SV=1	4970.46	4846.39	5164.33	4898.83	4579.44	4521.02	4415.09	4581.92	3940.98	4074.6	4093.73
B2RXS4	Plxnb2	Plexin-B2 OS=Mus musculus OX=10090 GN=Plxnb2 PE=1 SV=1	1114.84	1146.98	1093.43	1067.07	1227.18	1229.13	1307.38	1301.04	1094.72	1097.55	1102.85
B2RY04	Dock5	Dedicator of cytokinesis protein 5 OS=Mus musculus OX=10090 GN=Dock5 PE=1 SV=2	2660.22	2694.13	2704	2670.8	2638.6	2675.16	2568.24	2625.84	2402.1	2431.3	2443.11
B2RY56	Rbm25	RNA-binding protein 25 OS=Mus musculus OX=10090 GN=Rbm25 PE=1 SV=2	6083.33	6071.77	6029.61	5972.49	6282.3	6324.17	6368.86	6262.12	5879.02	5828.58	5951.76
B7ZMP1	Xpnpep3	Xaa-Pro aminopeptidase 3 OS=Mus musculus OX=10090 GN=Xpnpep3 PE=1 SV=1	4212.92	4325.34	4241.11	4395.74	3954.95	3952.19	4110.47	3945.74	4066.48	4139.2	4020.3
B8ZXI1	Qtrt2	Queuine tRNA-ribosyltransferase accessory subunit 2 OS=Mus musculus OX=10090 GN=Qtrt2 PE=1 SV=2	526.334	516.494	476.356	473.483	422.091	458.347	469.301	479.072	440.149	491.309	480.411
B9EJ80	Pdzd8	PDZ domain-containing protein 8 OS=Mus musculus OX=10090 GN=Pdzd8 PE=1 SV=1	777.719	825.857	793.705	764.961	717.191	711.936	742.52	694.739	828.911	770.384	830.86
B9EJ86	Osbpl8	Oxysterol-binding protein-related protein 8 OS=Mus musculus OX=10090 GN=Osbpl8 PE=1 SV=1	1923.64	1852.97	1886.24	1854.97	2199.26	2139.78	2094.53	2198.7	1790.7	1816.62	1793.63
B9EJR8	Dnaaf5	Dynein assembly factor 5, axonemal OS=Mus musculus OX=10090 GN=Dnaaf5 PE=1 SV=1	2648	2518.29	2540.07	2352.29	2478.38	2504.89	2313.48	2463.61	2242.55	2284.91	2234.72
B9EKI3	Tmf1	TATA element modulatory factor OS=Mus musculus OX=10090 GN=Tmf1 PE=1 SV=2	2413.99	2451.18	2337.66	2383.01	2231.22	2264.07	2334.64	2298.32	2459.86	2320.51	2420.78
C0HK79	Arxes1	Adipocyte-related X-chromosome expressed sequence 1 OS=Mus musculus OX=10090 GN=Arxes1 PE=1 SV=1	3420.79	3560.19	3517.9	3460.63	3717.94	3745.43	3605.45	3779.33	3910.96	3673.04	4028.78
C0HKD8	Mfap1a	Microfibrillar-associated protein 1A OS=Mus musculus OX=10090 GN=Mfap1a PE=1 SV=1	876.454	842.129	805.274	849.566	791.101	773.042	861.86	821.011	801.741	785.057	768.539
D3YXK2	Safb	Scaffold attachment factor B1 OS=Mus musculus OX=10090 GN=Safb PE=1 SV=2	5385.99	5305.24	5531.64	5552.77	5744.3	5644.34	6004	5611.76	5349.92	5207.21	5313.16
D3YYU8	Obsl1	Obscurin-like protein 1 OS=Mus musculus OX=10090 GN=Obsl1 PE=1 SV=1	131.239	131.746	158.28	130.811	146.34	155.578	159.021	146.454	127.582	122.244	128.533
D3YZG8	Mthfd2l	Probable bifunctional methylenetetrahydrofolate dehydrogenase/cyclohydrolase 2 OS=Mus musculus OX=10090 GN=Mthfd2l PE=3 SV=1	201.097	219.851	183.091	184.159	196.871	198.396	195.194	189.166	191.047	183.757	208.558
D3YZP9	Ccdc6	Coiled-coil domain-containing protein 6 OS=Mus musculus OX=10090 GN=Ccdc6 PE=1 SV=1	1962.86	2097.18	1935.57	2050	1975.21	1993.61	1996.63	1861.03	1613.72	1667.39	1663.96
D3Z4S3	Ptrhd1	Putative peptidyl-tRNA hydrolase PTRHD1 OS=Mus musculus OX=10090 GN=Ptrhd1 PE=1 SV=1	193.85	201.189	211.627	226.021	177.925	170.55	176.129	180.932	185.587	200.005	190.611
D3Z7P3-2	Gls	Isoform 2 of Glutaminase kidney isoform, mitochondrial OS=Mus musculus OX=10090 GN=Gls	29.9139	29.6924	26.1831	27.1972	30.3173	33.3217	33.1791	30.8469	26.7229	24.658	28.9606
D3Z7P3	Gls	Glutaminase kidney isoform, mitochondrial OS=Mus musculus OX=10090 GN=Gls PE=1 SV=1	6083.67	6245.41	6203.47	6285	6801.48	6971.77	7243.59	7291.24	6296.15	6262.79	6259.42
D3Z7Q2	Smim20	Small integral membrane protein 20 OS=Mus musculus OX=10090 GN=Smim20 PE=1 SV=1	1012.39	858.03	889.466	858.933	802.529	819.205	822.325	855.719	916.738	962.401	942.251
E1U8D0	Soga1	Protein SOGA1 OS=Mus musculus OX=10090 GN=Soga1 PE=1 SV=3	569.901	642.88	605.595	618.449	730.835	817.612	791.95	816.214	671.973	695.969	679.96
E9PVA8	Gcn1	eIF-2-alpha kinase activator GCN1 OS=Mus musculus OX=10090 GN=Gcn1 PE=1 SV=1	29602.8	30282.4	29791.2	29332.9	28990.5	29320.5	29351.8	28796.3	29764	29785	29551.4
E9PVB5	Ttc17	Tetratricopeptide repeat protein 17 OS=Mus musculus OX=10090 GN=Ttc17 PE=1 SV=1	243.99	279.07	257.348	245.863	255.452	263.844	276.336	261.395	270.725	261.974	267.27
E9PXF8	Sbf2	Myotubularin-related protein 13 OS=Mus musculus OX=10090 GN=Sbf2 PE=1 SV=1	246.767	234.935	227.866	234.442	240.121	254.609	261.073	245.084	208.997	207.074	224.482
E9PY46	Ift140	Intraflagellar transport protein 140 homolog OS=Mus musculus OX=10090 GN=Ift140 PE=1 SV=1	245.643	266.324	248.607	246.01	282.756	303.326	293.676	302.714	198.814	208.26	218.613
E9PYH6	Setd1a	Histone-lysine N-methyltransferase SETD1A OS=Mus musculus OX=10090 GN=Setd1a PE=1 SV=1	663.709	731.755	631.121	664.695	595.895	605.842	637.462	578.616	615.442	601.409	649.487
E9PYK3	Parp4	Protein mono-ADP-ribosyltransferase PARP4 OS=Mus musculus OX=10090 GN=Parp4 PE=1 SV=1	4883.47	4871.89	4897.92	4809.6	4769.55	4935.81	5013.8	4993.87	4367.65	4380.69	4610.82
E9PZJ8	Ascc3	Activating signal cointegrator 1 complex subunit 3 OS=Mus musculus OX=10090 GN=Ascc3 PE=1 SV=1	10603.2	10716.6	10793.9	10547.6	12311	12343.5	12758.6	11961.2	9871.88	9748.06	10150.7
E9PZM4	Chd2	Chromodomain-helicase-DNA-binding protein 2 OS=Mus musculus OX=10090 GN=Chd2 PE=1 SV=1	1409.1	1407.64	1418.02	1395.87	1380.5	1334.51	1456.16	1349.68	1332.03	1328.8	1304.89
E9Q1P8	Irf2bp2	Interferon regulatory factor 2-binding protein 2 OS=Mus musculus OX=10090 GN=Irf2bp2 PE=1 SV=1	3132.2	2969.79	3267.99	3163.78	3081.58	2850.13	2753.31	2772.49	3351.56	3451.01	3401.45
E9Q394	Akap13	A-kinase anchor protein 13 OS=Mus musculus OX=10090 GN=Akap13 PE=1 SV=1	991.871	1013.12	1026.23	968.41	914.039	1002.03	974.606	927.944	1049.67	996.281	1020.58
E9Q3C1	C2cd2	C2 domain-containing protein 2 OS=Mus musculus OX=10090 GN=C2cd2 PE=1 SV=1	534.841	534.495	525.778	532.568	489.195	468.015	529.758	501.533	472.425	480.507	500.022
E9Q3E1	Aldh3b2	Aldehyde dehydrogenase family 3 member B2 OS=Mus musculus OX=10090 GN=Aldh3b2 PE=1 SV=1	2625.55	3043.25	2763.97	2697.17	2994.77	3138.75	3254.83	3062.57	2512.25	2489.69	2575.88
E9Q3L2	Pi4ka	Phosphatidylinositol 4-kinase alpha OS=Mus musculus OX=10090 GN=Pi4ka PE=1 SV=2	3873.96	4235.16	3889.42	3763.71	4186.21	4063.97	4092.07	4179.23	3745.98	3618.08	3781.44
E9Q414	Apob	Apolipoprotein B-100 OS=Mus musculus OX=10090 GN=Apob PE=1 SV=1	210.579	262.585	190.553	209.01	137.298	180.507	187.79	360.279	249.166	240.766	263.74
E9Q4N7	Arid1b	AT-rich interactive domain-containing protein 1B OS=Mus musculus OX=10090 GN=Arid1b PE=1 SV=1	1657.22	1568.91	1695.6	1636.75	1682.24	1618.56	1656.79	1615.57	1607.15	1698.45	1704.89
E9Q4Z2	Acacb	Acetyl-CoA carboxylase 2 OS=Mus musculus OX=10090 GN=Acacb PE=1 SV=1	29807.4	31805.2	30662.8	29548.2	27548.7	27487	27219.2	26551.8	27967.1	27605.2	28564.6
E9Q555	Rnf213	E3 ubiquitin-protein ligase RNF213 OS=Mus musculus OX=10090 GN=Rnf213 PE=1 SV=2	18353.4	18726.6	18717.3	17889.4	28852.8	28167.2	28370.7	21825.5	17861.7	18043	17336.1
E9Q5C9	Nolc1	Nucleolar and coiled-body phosphoprotein 1 OS=Mus musculus OX=10090 GN=Nolc1 PE=1 SV=1	3458.67	3481.73	3533.35	3596.89	2702.12	2672.43	2755.17	2726.38	3658.43	3702.56	3430.06
E9Q5K9	Ythdc1	YTH domain-containing protein 1 OS=Mus musculus OX=10090 GN=Ythdc1 PE=1 SV=2	752.938	620.826	617.026	632.792	611.317	658.755	691.378	656.559	616.806	646.398	606.448
E9Q634	Myo1e	Unconventional myosin-Ie OS=Mus musculus OX=10090 GN=Myo1e PE=1 SV=1	103.373	107.78	127.171	109.432	109.33	118.106	103.869	105.115	119.132	117.826	93.3171
E9Q6J5-3	Bod1l	Isoform New of Biorientation of chromosomes in cell division protein 1-like 1 OS=Mus musculus OX=10090 GN=Bod1l	2580.73	2579.94	2603.82	2467.98	2196.63	2288.51	2295.81	2222.65	2394.56	2275.27	2426.75
E9Q6P5	Ttc7b	Tetratricopeptide repeat protein 7B OS=Mus musculus OX=10090 GN=Ttc7b PE=1 SV=1	1890.32	1900.55	1943.19	1875.43	2170.15	2123.02	2140	2188.45	1910.02	1886.69	1889.45
E9Q784	Zc3h13	Zinc finger CCCH domain-containing protein 13 OS=Mus musculus OX=10090 GN=Zc3h13 PE=1 SV=1	2016.62	1946.98	1887.53	1908.37	1965.87	1944.36	2038.58	1984.16	1840.79	1825.02	1814.63
E9Q7E2	Arid2	AT-rich interactive domain-containing protein 2 OS=Mus musculus OX=10090 GN=Arid2 PE=1 SV=1	1141.38	1149.85	1143.13	1181.94	1318.16	1320.89	1450.19	1359.61	1380.49	1279.55	1280.71
E9Q7G0	Numa1	Nuclear mitotic apparatus protein 1 OS=Mus musculus OX=10090 GN=Numa1 PE=1 SV=1	13383	13272	13328.6	13620.5	11808.7	11589	12063	12072.2	14036.4	14091.9	13860.8
E9Q7X6	Heg1	Protein HEG homolog 1 OS=Mus musculus OX=10090 GN=Heg1 PE=1 SV=1	656.54	772.066	844.242	708.487	844.281	915.064	810.736	843.592	606.922	609.223	603.258
E9Q8D0	Dnajc21	DnaJ homolog subfamily C member 21 OS=Mus musculus OX=10090 GN=Dnajc21 PE=1 SV=1	291.073	262.854	255.784	239.401	244.937	249.121	233.649	254.221	318.442	272.179	307.257
E9Q8I9-2	Fry	Isoform 2 of Protein furry homolog OS=Mus musculus OX=10090 GN=Fry	219.527	197.966	210.409	198.721	215.896	222.638	212.494	215.049	174.933	175.839	181.777
E9Q9D5-1	Rabl2	Isoform 1 of Rab-like protein 2A OS=Mus musculus OX=10090 GN=Rabl2	85.6609	79.6635	82.2631	75.4861	73.5668	72.8286	83.0403	71.7965	70.5066	68.9403	86.5989
E9QAM5	Helz2	Helicase with zinc finger domain 2 OS=Mus musculus OX=10090 GN=Helz2 PE=1 SV=1	2146.9	2226.28	2343.68	2199.51	3175.61	3140.7	2996.91	2674.2	2047.08	2084.49	2006.7
E9QAT4-2	Sec16a	Isoform 2 of Protein transport protein Sec16A OS=Mus musculus OX=10090 GN=Sec16a	5929.03	6037.05	6030.35	6030.84	5725.6	5724.26	6021.53	5733.43	5873.7	6041.93	5945.93
F6VAN0	Atf6	Cyclic AMP-dependent transcription factor ATF-6 alpha OS=Mus musculus OX=10090 GN=Atf6 PE=1 SV=2	615.957	563.351	558.848	589.505	653.068	656.598	804.34	726.205	810.007	713.914	826.082
F6ZDS4	Tpr	Nucleoprotein TPR OS=Mus musculus OX=10090 GN=Tpr PE=1 SV=1	23710.3	22386.4	23308.7	23744.5	23256.8	22411.7	23818.5	22966	23219.5	22818.6	23086.3
F7BJB9	Morc3	MORC family CW-type zinc finger protein 3 OS=Mus musculus OX=10090 GN=Morc3 PE=1 SV=1	1088.3	1136.99	1112.53	1056.42	1145.28	1173.79	1227.36	1187.56	1253.46	1224.78	1268.37
F8VPQ2	Arid4a	AT-rich interactive domain-containing protein 4A OS=Mus musculus OX=10090 GN=Arid4a PE=1 SV=1	75.0037	94.844	76.3551	80.1934	66.0876	76.6355	70.6765	59.1948	53.9327	58.631	66.6511
F8VPU2	Farp1	FERM, ARHGEF and pleckstrin domain-containing protein 1 OS=Mus musculus OX=10090 GN=Farp1 PE=1 SV=1	790.639	789.882	828.113	778.845	924.4	935.612	888.344	909.129	812.862	833.449	802.883
G3X9K3	Arfgef1	Brefeldin A-inhibited guanine nucleotide-exchange protein 1 OS=Mus musculus OX=10090 GN=Arfgef1 PE=1 SV=1	4646.97	4486.46	4376.5	4444.6	5193.23	5143.81	5207.98	5167.97	4686.3	4722.43	4746.37
G5E829	Atp2b1	Plasma membrane calcium-transporting ATPase 1 OS=Mus musculus OX=10090 GN=Atp2b1 PE=1 SV=1	2733.81	2880.62	2722.64	2879.82	2897.26	2927.94	2996.5	2884.46	2656.25	2559.86	2680.66
G5E870	Trip12	E3 ubiquitin-protein ligase TRIP12 OS=Mus musculus OX=10090 GN=Trip12 PE=1 SV=1	7906.02	7985.24	7861.36	7783.68	7636.5	7652.4	7731.42	7685.37	6976.83	6793.11	7026.91
G5E872	Rnpepl1	Aminopeptidase RNPEPL1 OS=Mus musculus OX=10090 GN=Rnpepl1 PE=3 SV=2	474.752	486.482	461.785	462.148	484.108	480.356	497.784	493.026	452.84	437.76	455.659
G5E897	Poglut3	Protein O-glucosyltransferase 3 OS=Mus musculus OX=10090 GN=Poglut3 PE=1 SV=1	261.755	286.449	320.043	273.436	318.351	361.889	316.001	316.581	303.883	304.46	327.598
G5E8P0	Tubgcp6	Gamma-tubulin complex component 6 OS=Mus musculus OX=10090 GN=Tubgcp6 PE=1 SV=1	35.8121	30.677	24.992	33.3636	31.4179	27.7454	27.3815	35.144	30.9177	31.2136	33.5783
G5E8P1-2	Brd1	Isoform 2 of Bromodomain-containing protein 1 OS=Mus musculus OX=10090 GN=Brd1	122.99	125.068	128.673	122.147	95.152	105.836	111.058	115.383	121.776	132.545	119.126
O08528	Hk2	Hexokinase-2 OS=Mus musculus OX=10090 GN=Hk2 PE=1 SV=1	30998.3	27746.5	29727.5	29747.5	29982.2	28404.6	30041.7	28808.2	30604.5	30664.3	30451
O08529	Capn2	Calpain-2 catalytic subunit OS=Mus musculus OX=10090 GN=Capn2 PE=1 SV=4	8492.78	7771.79	8483.52	8046.2	9903.57	10160.5	9445.24	10256.3	9511.45	9323.91	9573.99
O08532	Cacna2d1	Voltage-dependent calcium channel subunit alpha-2/delta-1 OS=Mus musculus OX=10090 GN=Cacna2d1 PE=1 SV=1	1303.12	1330.7	1370.98	1337.79	1579.6	1643.4	1646.62	1611.86	1388.61	1377.38	1433.12
O08539	Bin1	Myc box-dependent-interacting protein 1 OS=Mus musculus OX=10090 GN=Bin1 PE=1 SV=1	3992.37	4174.19	3899.83	3917.95	3714.51	3966.29	3705.63	3939.33	4709.04	4794.79	4732.4
O08547	Sec22b	Vesicle-trafficking protein SEC22b OS=Mus musculus OX=10090 GN=Sec22b PE=1 SV=3	4792.17	4956.91	4807.53	4832.28	4492.61	4647.88	4367.67	4480.72	4924.14	4932.08	4816.3
O08553	Dpysl2	Dihydropyrimidinase-related protein 2 OS=Mus musculus OX=10090 GN=Dpysl2 PE=1 SV=2	9177.86	9531.64	9162.34	9283.58	9381.31	10460.2	9731.38	9676.91	9962.51	10205.5	9727
O08573	Lgals9	Galectin-9 OS=Mus musculus OX=10090 GN=Lgals9 PE=1 SV=1	108.647	103.264	130.4	93.5475	524.094	467.537	414.28	270.503	119.986	135.671	97.9645
O08579	Emd	Emerin OS=Mus musculus OX=10090 GN=Emd PE=1 SV=1	1731.71	1635.31	1817.63	1747.31	2027.04	1961.14	1951.68	2093.6	1708.85	1849.55	1710.74
O08580	Esrra	Steroid hormone receptor ERR1 OS=Mus musculus OX=10090 GN=Esrra PE=1 SV=4	797.387	872.152	822.571	818.446	638.986	622.62	621.535	615.608	553.854	537.991	532.722
O08582	Gtpbp1	GTP-binding protein 1 OS=Mus musculus OX=10090 GN=Gtpbp1 PE=1 SV=2	4688.75	4573.41	4512.4	4321.23	4501.15	4508.71	4771.77	4621.93	4658.21	4673.6	4568.54
O08583	Alyref	THO complex subunit 4 OS=Mus musculus OX=10090 GN=Alyref PE=1 SV=3	2446.45	2339.76	2481.25	2586.84	2551.08	2427.65	2571.49	2491.29	2498.6	2443.16	2411.89
O08586	Pten	Phosphatidylinositol 3,4,5-trisphosphate 3-phosphatase and dual-specificity protein phosphatase PTEN OS=Mus musculus OX=10090 GN=Pten PE=1 SV=1	200.571	202.544	206.726	203.089	201.276	240.224	232.896	248.757	201.508	189.235	195.344
O08599-2	Stxbp1	Isoform 2 of Syntaxin-binding protein 1 OS=Mus musculus OX=10090 GN=Stxbp1	441.547	495.471	481.245	440.305	530.052	645.084	612.323	585.116	418.271	420.668	423.184
O08600	Endog	Endonuclease G, mitochondrial OS=Mus musculus OX=10090 GN=Endog PE=1 SV=1	1898.81	1960.73	1907.03	1856.39	1818.62	1758.26	1687.4	1767.79	1529.24	1597.99	1707.03
O08601-2	Mttp	Isoform 2 of Microsomal triglyceride transfer protein large subunit OS=Mus musculus OX=10090 GN=Mttp	2407.99	2381.36	2508.75	2392.23	2654.62	2671.74	2655.7	2683.86	2560.15	2544.78	2629.09
O08609	Mlx	Max-like protein X OS=Mus musculus OX=10090 GN=Mlx PE=1 SV=1	306.675	368.221	329.958	303.833	316.949	293.569	302.062	310.433	364.581	363.352	365.061
O08648	Map3k4	Mitogen-activated protein kinase kinase kinase 4 OS=Mus musculus OX=10090 GN=Map3k4 PE=1 SV=2	473.14	450.114	476.745	468.06	417.37	368.653	400.015	407.255	421.657	464.466	412.231
O08663	Metap2	Methionine aminopeptidase 2 OS=Mus musculus OX=10090 GN=Metap2 PE=1 SV=1	3877.46	3705.71	3717.73	3625.24	3506.67	3380.92	3520.71	3535.28	3644.22	3599.31	3721.85
O08715-4	Akap1	Isoform 4 of A-kinase anchor protein 1, mitochondrial OS=Mus musculus OX=10090 GN=Akap1	8985.55	9084.26	9230.35	9458.7	7779.75	7147.89	7306.32	7267.11	7785.29	7606.42	7750.5
O08734	Bak1	Bcl-2 homologous antagonist/killer OS=Mus musculus OX=10090 GN=Bak1 PE=1 SV=3	583.963	578.023	606.547	602.56	614.104	635.706	600.751	631.051	566.729	557.805	591.309
O08738	Casp6	Caspase-6 OS=Mus musculus OX=10090 GN=Casp6 PE=1 SV=1	3626.67	3253.4	3573	3506.32	3376.17	3134.98	3131	2956.37	2981.85	3206.58	3047.88
O08739	Ampd3	AMP deaminase 3 OS=Mus musculus OX=10090 GN=Ampd3 PE=1 SV=2	5679.92	4892.06	5361.67	5529.73	5134.36	4926.93	5177.72	5109.59	5788.42	6053.05	6095.29
O08746	Matn2	Matrilin-2 OS=Mus musculus OX=10090 GN=Matn2 PE=2 SV=2	392.763	382.55	405.392	403.263	432.844	407.321	423.796	435.703	564.468	560.506	596.953
O08749	Dld	Dihydrolipoyl dehydrogenase, mitochondrial OS=Mus musculus OX=10090 GN=Dld PE=1 SV=2	18038.4	18817.8	18454.2	19084.9	13835.4	13129.4	13783.7	13572.5	18700.5	17950.6	18165.9
O08759	Ube3a	Ubiquitin-protein ligase E3A OS=Mus musculus OX=10090 GN=Ube3a PE=1 SV=2	6390.63	5969.47	6262.63	6186.32	7010.28	6897.84	6592.21	6813.52	5983.12	5973.65	6077.47
O08784	Tcof1	Treacle protein OS=Mus musculus OX=10090 GN=Tcof1 PE=1 SV=1	9613.59	8971.37	9360.38	9451.54	9354.84	8999.63	9732.19	9220.12	9400.73	9445.92	9121.61
O08785	Clock	Circadian locomoter output cycles protein kaput OS=Mus musculus OX=10090 GN=Clock PE=1 SV=1	49.8085	45.3078	35.3977	91.6458	38.4297	39.5143	42.7732	36.3135	37.1544	34.0039	45.6919
O08788	Dctn1	Dynactin subunit 1 OS=Mus musculus OX=10090 GN=Dctn1 PE=1 SV=3	10440	10300.6	10312.5	10340.3	10412.6	10577.2	10381.3	10449.7	10534.8	10653.5	10503
O08789	Mnt	Max-binding protein MNT OS=Mus musculus OX=10090 GN=Mnt PE=2 SV=2	876.571	1066.67	637.368	857.614	548.013	615.999	710.103	1618.01	742.122	888.732	775.879
O08791-2	Ebf3	Isoform Short of Transcription factor COE3 OS=Mus musculus OX=10090 GN=Ebf3	184.603	171.869	198.132	180.38	169.965	153.362	169.011	165.704	172.467	154.802	173.453
O08792	Ebf2	Transcription factor COE2 OS=Mus musculus OX=10090 GN=Ebf2 PE=1 SV=4	1374.19	1320.81	1325.04	1407.31	1321.2	1208.04	1261.63	1193.94	1029.01	1067.39	1030.31
O08795-2	Prkcsh	Isoform 2 of Glucosidase 2 subunit beta OS=Mus musculus OX=10090 GN=Prkcsh	9022.42	9436.55	9202.93	9554.26	9863.66	10058.8	9905.41	10198.9	9029.05	9071.71	9063.26
O08795	Prkcsh	Glucosidase 2 subunit beta OS=Mus musculus OX=10090 GN=Prkcsh PE=1 SV=1	1114.07	1067.62	1134.04	1098.88	1197.46	1188.91	1206.84	1180.7	1109.37	1057.84	1097.1
O08796	Eef2k	Eukaryotic elongation factor 2 kinase OS=Mus musculus OX=10090 GN=Eef2k PE=1 SV=1	193.37	217.071	241.912	207.272	235.437	213.73	220.616	221.438	203.493	194.002	198.51
O08800	Serpinb8	Serpin B8 OS=Mus musculus OX=10090 GN=Serpinb8 PE=1 SV=2	1505.97	1427.89	1413.82	1219.59	1319.87	1483.02	1218.28	1426.61	1327.09	1344.04	1334.62
O08807	Prdx4	Peroxiredoxin-4 OS=Mus musculus OX=10090 GN=Prdx4 PE=1 SV=1	6595.1	6643.47	6683.31	6373.33	6897.2	6945.57	6485.8	6808.07	6870.97	6885	7175.13
O08808	Diaph1	Protein diaphanous homolog 1 OS=Mus musculus OX=10090 GN=Diaph1 PE=1 SV=1	4952.37	5259.62	4668.65	4958.28	4198.24	4381.32	4531.41	5194.5	4876.58	5023.75	4844.6
O08810	Eftud2	116 kDa U5 small nuclear ribonucleoprotein component OS=Mus musculus OX=10090 GN=Eftud2 PE=1 SV=1	11195.7	11088.2	11429.2	11188.3	11579.5	11389.7	11834.2	11483.8	11195.4	10981.5	11241.3
O08811	Ercc2	General transcription and DNA repair factor IIH helicase subunit XPD OS=Mus musculus OX=10090 GN=Ercc2 PE=1 SV=2	765.132	756.872	763.427	791.368	745.119	764.749	814.31	912.18	820.617	828.389	825.965
O08848	RO60	60 kDa SS-A/Ro ribonucleoprotein OS=Mus musculus OX=10090 GN=RO60 PE=1 SV=1	4597.87	5340.23	4483.62	5156.3	4769.3	4851.75	5127.14	7734.89	4397.58	4646.18	4755.16
O08856	Ell	RNA polymerase II elongation factor ELL OS=Mus musculus OX=10090 GN=Ell PE=2 SV=2	1578.72	1501.89	1564.82	1530.48	1463.95	1488.41	1550.4	1457.43	1694.7	1610.5	1642.38
O08915	Aip	AH receptor-interacting protein OS=Mus musculus OX=10090 GN=Aip PE=1 SV=1	3598.88	3502.44	3725.5	3387.99	3821.55	3770.81	3669.44	3741.81	4005.18	3806.04	3968.96
O08917	Flot1	Flotillin-1 OS=Mus musculus OX=10090 GN=Flot1 PE=1 SV=1	2833.58	2845.71	3007.54	2930.52	3618.3	3885.73	3630.54	3472.26	2845.28	2867.7	2880.79
O08919	Numbl	Numb-like protein OS=Mus musculus OX=10090 GN=Numbl PE=1 SV=3	162.544	151.466	148.143	145.604	175.349	203.579	224.864	204.588	202.657	200.634	188.661
O08992	Sdcbp	Syntenin-1 OS=Mus musculus OX=10090 GN=Sdcbp PE=1 SV=1	890.125	990.194	966.114	925.679	820.416	787.792	822.619	865.792	1020.26	999.421	973.634
O08997	Atox1	Copper transport protein ATOX1 OS=Mus musculus OX=10090 GN=Atox1 PE=1 SV=1	1860.87	1378.29	1445.73	1322.07	1200.11	1128.25	1217.31	1172.82	1463.48	1551.8	1403.08
O09012-2	Pex5	Isoform 2 of Peroxisomal targeting signal 1 receptor OS=Mus musculus OX=10090 GN=Pex5	5658.44	6351.25	6022.33	5961.29	5014.46	5068.65	5051.52	5305.39	7462.98	7202.48	7077.43
O09044	Snap23	Synaptosomal-associated protein 23 OS=Mus musculus OX=10090 GN=Snap23 PE=1 SV=1	2293.1	2341.64	2437.16	2320.52	2608.74	2495.55	2628.56	2591.67	2319.85	2290.44	2320.76
O09061	Psmb1	Proteasome subunit beta type-1 OS=Mus musculus OX=10090 GN=Psmb1 PE=1 SV=1	3986.96	3978.03	4229.26	4406.31	4307.72	4158.05	4424.3	4271.34	4355.5	4197.54	3888.63
O09106	Hdac1	Histone deacetylase 1 OS=Mus musculus OX=10090 GN=Hdac1 PE=1 SV=1	1810.42	1953.69	1874.38	1929.21	1649.94	1579.49	1563.2	1568.48	1831.99	1877.84	1845.33
O09110	Map2k3	Dual specificity mitogen-activated protein kinase kinase 3 OS=Mus musculus OX=10090 GN=Map2k3 PE=1 SV=2	1708.44	1918.27	1845.29	1710.88	1630.64	1717.57	1679.91	1760.84	1874.96	1953.09	1894.83
O09111	Ndufb11	NADH dehydrogenase [ubiquinone] 1 beta subcomplex subunit 11, mitochondrial OS=Mus musculus OX=10090 GN=Ndufb11 PE=1 SV=2	7208.03	6787.04	7018.62	7326.64	5890.86	5155.19	5550.05	5639.01	5881.83	6335.08	6667.42
O09117	Sypl1	Synaptophysin-like protein 1 OS=Mus musculus OX=10090 GN=Sypl1 PE=1 SV=2	664.65	695.719	628.345	712.168	860.908	869.879	893.221	847.036	741.591	687.206	803.2
O09131	Gsto1	Glutathione S-transferase omega-1 OS=Mus musculus OX=10090 GN=Gsto1 PE=1 SV=2	12691.1	11580.2	11795.3	12092.1	12915	12731.5	12702.9	12715.2	13711.8	13897.9	13808.1
O09159	Man2b1	Lysosomal alpha-mannosidase OS=Mus musculus OX=10090 GN=Man2b1 PE=1 SV=4	2537.9	2291.94	2464.38	2738.43	2764.77	2793.72	2891.72	2791.33	2612.79	2765.35	2621.43
O09164	Sod3	Extracellular superoxide dismutase [Cu-Zn] OS=Mus musculus OX=10090 GN=Sod3 PE=1 SV=1	2160.57	2345.19	2365.72	2291.13	3205.45	3039.52	2759.66	3018.48	2575.47	2623.11	2511.93
O09167	Rpl21	60S ribosomal protein L21 OS=Mus musculus OX=10090 GN=Rpl21 PE=1 SV=3	2961.89	2887.21	3001.85	3055.05	2995.1	2895.37	2868.96	2838.86	3068.64	3040.64	3071.74
O09172	Gclm	Glutamate--cysteine ligase regulatory subunit OS=Mus musculus OX=10090 GN=Gclm PE=1 SV=1	1515.85	1511.2	1499.62	1524.64	1452.45	1594.87	1684.66	1544.02	2291.43	2103.35	2059.03
O09174	Amacr	Alpha-methylacyl-CoA racemase OS=Mus musculus OX=10090 GN=Amacr PE=1 SV=4	5285.65	5310.02	5315.3	5402.14	4966.82	4824.96	4882.45	4795.01	4957.44	5001.85	4986.98
O35071	Kif1c	Kinesin-like protein KIF1C OS=Mus musculus OX=10090 GN=Kif1c PE=1 SV=2	4494.1	4412.08	4526.78	4400.22	3817.97	3812.26	3807.93	3872.64	4549.11	4300.99	4397.94
O35074	Ptgis	Prostacyclin synthase OS=Mus musculus OX=10090 GN=Ptgis PE=1 SV=1	1915.16	1978.4	1828.52	1959.28	1890.15	2063.85	1973.36	1862.27	1868.83	1814.59	1905.31
O35075	Vps26c	Vacuolar protein sorting-associated protein 26C OS=Mus musculus OX=10090 GN=Vps26c PE=1 SV=1	412.409	426.734	422.048	429.671	402.427	408.413	419.846	423.843	414.269	437.05	437.064
O35083	Agpat1	1-acyl-sn-glycerol-3-phosphate acyltransferase alpha OS=Mus musculus OX=10090 GN=Agpat1 PE=1 SV=1	1102.7	1095.93	1074.95	1045.72	1086.63	1074.71	957.645	1066.51	1025.23	1038.47	1017.07
O35098-2	Dpysl4	Isoform 2 of Dihydropyrimidinase-related protein 4 OS=Mus musculus OX=10090 GN=Dpysl4	889.358	802.088	866.251	859.132	874.131	906.066	884.707	895.336	778.388	793.748	806.74
O35099	Map3k5	Mitogen-activated protein kinase kinase kinase 5 OS=Mus musculus OX=10090 GN=Map3k5 PE=1 SV=3	907.654	885.461	908.319	907.139	864.896	874.043	919.233	914.493	871.23	865.317	854.429
O35114	Scarb2	Lysosome membrane protein 2 OS=Mus musculus OX=10090 GN=Scarb2 PE=1 SV=3	1964.6	1972.98	1882.86	1978.45	2499.89	2509.66	2482.74	2303.15	2201.94	2129.02	2110.24
O35126	Atn1	Atrophin-1 OS=Mus musculus OX=10090 GN=Atn1 PE=1 SV=1	335.233	341.627	330.116	331.82	323.924	334.723	325.698	332.108	313.115	295.222	324.157
O35129	Phb2	Prohibitin-2 OS=Mus musculus OX=10090 GN=Phb2 PE=1 SV=1	11830.5	11870.4	11645.7	11967.3	11087	10729.2	11404.2	11041.4	11472.8	11090.9	11712.4
O35130	Emg1	Ribosomal RNA small subunit methyltransferase NEP1 OS=Mus musculus OX=10090 GN=Emg1 PE=1 SV=1	373.045	438.043	416.751	395.84	353.495	348.248	356.474	365.109	366.956	379.623	405.2
O35134	Polr1a	DNA-directed RNA polymerase I subunit RPA1 OS=Mus musculus OX=10090 GN=Polr1a PE=1 SV=2	862.805	913.879	912.824	837.064	779.362	826.891	847.23	829.944	1049.71	1023.39	1027.45
O35143	ATP5IF1	ATPase inhibitor, mitochondrial OS=Mus musculus OX=10090 GN=ATP5IF1 PE=1 SV=2	1735.18	1465.97	1544.07	1286.07	1096.07	1122.63	1342.92	1235.88	1166.49	1546.33	1402.89
O35153	Bet1l	BET1-like protein OS=Mus musculus OX=10090 GN=Bet1l PE=3 SV=1	212.895	230.879	210.05	220.702	185.425	176.027	201.013	210.109	216.433	220.419	218.311
O35166	Gosr2	Golgi SNAP receptor complex member 2 OS=Mus musculus OX=10090 GN=Gosr2 PE=1 SV=2	587.136	594.714	618.915	618.115	599.395	601.148	617.181	608.132	511.434	578.527	548.751
O35206	Col15a1	Collagen alpha-1(XV) chain OS=Mus musculus OX=10090 GN=Col15a1 PE=1 SV=2	7166.13	7280.45	7424.46	7657.78	6971.6	6691.29	6678.22	6848.7	6564.09	6790.56	6667.85
O35215	Ddt	D-dopachrome decarboxylase OS=Mus musculus OX=10090 GN=Ddt PE=1 SV=3	6452.87	6293.38	6073.03	6384.31	6514.23	6468.33	6143.41	6102.55	6077.9	5015.27	5757.06
O35218	Cpsf2	Cleavage and polyadenylation specificity factor subunit 2 OS=Mus musculus OX=10090 GN=Cpsf2 PE=1 SV=1	2290.11	2293.19	2191.77	2178.33	2234.83	2249.88	2446.49	2234.31	2194.06	2225.08	2082.21
O35226-2	Psmd4	Isoform Rpn10B of 26S proteasome non-ATPase regulatory subunit 4 OS=Mus musculus OX=10090 GN=Psmd4	5577.15	5025.46	5267.4	5168.8	5145.13	5044.82	4863.34	4949.42	5269.19	5009.79	5079.73
O35226	Psmd4	26S proteasome non-ATPase regulatory subunit 4 OS=Mus musculus OX=10090 GN=Psmd4 PE=1 SV=1	510.762	402.835	469.861	447.439	448.549	435.77	361.548	449.962	483.715	412.756	473.271
O35239	Ptpn9	Tyrosine-protein phosphatase non-receptor type 9 OS=Mus musculus OX=10090 GN=Ptpn9 PE=1 SV=2	2236.42	2196.84	2177.22	2269.1	2332.61	2282.84	2438.76	2220.63	2049.45	2065.7	2071.23
O35245	Pkd2	Polycystin-2 OS=Mus musculus OX=10090 GN=Pkd2 PE=1 SV=2	840.546	812.347	750.986	882.443	846.074	896.397	872.564	736.425	788.813	746.929	759.561
O35250	Exoc7	Exocyst complex component 7 OS=Mus musculus OX=10090 GN=Exoc7 PE=1 SV=2	5215.98	5188.08	5067.03	5304.38	4886.08	4896.1	4968.03	4857.03	4508.77	4602.84	4582.71
O35286	Dhx15	Pre-mRNA-splicing factor ATP-dependent RNA helicase DHX15 OS=Mus musculus OX=10090 GN=Dhx15 PE=1 SV=2	12630.1	12420.9	12939.8	12931.7	12756.3	12690.7	12842.2	12933.8	13111.5	13224.4	13230.9
O35295	Purb	Transcriptional activator protein Pur-beta OS=Mus musculus OX=10090 GN=Purb PE=1 SV=3	2182.45	2494.84	2336.01	2357.87	2440.66	2349.13	2378.34	2464.2	2191.24	2307.4	2194.47
O35309	Nmi	N-myc-interactor OS=Mus musculus OX=10090 GN=Nmi PE=1 SV=1	242.481	237.094	251.278	231.445	507.774	513.089	495.129	367.302	258.99	264.594	249.517
O35316	Slc6a6	Sodium- and chloride-dependent taurine transporter OS=Mus musculus OX=10090 GN=Slc6a6 PE=1 SV=2	422.866	458.583	416.277	425.632	380.071	391.461	415.305	424.084	453.198	454.751	448.489
O35326	Srsf5	Serine/arginine-rich splicing factor 5 OS=Mus musculus OX=10090 GN=Srsf5 PE=1 SV=2	700.775	662.986	641.667	702.3	626.177	663.814	638.261	666.249	705.878	698.576	686.406
O35343	Kpna4	Importin subunit alpha-3 OS=Mus musculus OX=10090 GN=Kpna4 PE=1 SV=1	1155.92	1059.45	1126.08	1077.58	1112.49	1174.26	1126.16	1192.64	1141.31	1089.49	1193.29
O35344	Kpna3	Importin subunit alpha-4 OS=Mus musculus OX=10090 GN=Kpna3 PE=1 SV=1	2664.34	2611.72	2720.78	2576.98	2858.48	3027.35	2818.36	2842.92	2704.91	2765.32	2865.83
O35345	Kpna6	Importin subunit alpha-7 OS=Mus musculus OX=10090 GN=Kpna6 PE=1 SV=2	1395.31	1451.1	1485.58	1389.18	1368.45	1414.09	1402.84	1365.91	1461.05	1394.12	1389.16
O35350	Capn1	Calpain-1 catalytic subunit OS=Mus musculus OX=10090 GN=Capn1 PE=1 SV=1	4586.15	4459.75	4530.25	4602.61	5228.23	5396.1	5281.23	5238.87	4521.18	4457.67	4498.93
O35375	Nrp2	Neuropilin-2 OS=Mus musculus OX=10090 GN=Nrp2 PE=1 SV=2	108.94	84.1437	92.6989	95.8227	97.6104	89.6434	84.9866	93.534	99.3912	102.842	108.354
O35379	Abcc1	Multidrug resistance-associated protein 1 OS=Mus musculus OX=10090 GN=Abcc1 PE=1 SV=1	4129.51	4147.03	4209.31	4130.98	4180.28	4312.86	4450.73	4370.83	4550.32	4511.57	4655.22
O35381	Anp32a	Acidic leucine-rich nuclear phosphoprotein 32 family member A OS=Mus musculus OX=10090 GN=Anp32a PE=1 SV=1	1583.74	1383.34	1532.46	1451.53	1629.23	1462.89	1175.54	1378.04	1458.8	1443.19	1411.82
O35382	Exoc4	Exocyst complex component 4 OS=Mus musculus OX=10090 GN=Exoc4 PE=1 SV=2	4202.04	4073.54	4133.45	4165.83	4142.65	4018.26	4237.04	4123.45	3855.97	3809.92	3923.78
O35386	Phyh	Phytanoyl-CoA dioxygenase, peroxisomal OS=Mus musculus OX=10090 GN=Phyh PE=1 SV=1	4033.01	3701.91	3955.21	4171.49	4137.4	3734.48	3755.78	3614.11	3215.77	3386.12	3389.21
O35387	Hax1	HCLS1-associated protein X-1 OS=Mus musculus OX=10090 GN=Hax1 PE=1 SV=1	2608.57	2520.94	2582.26	2549.64	2353.13	2320.52	2454.59	2379.3	2481.83	2371.38	2445.53
O35405	Pld3	5'-3' exonuclease PLD3 OS=Mus musculus OX=10090 GN=Pld3 PE=1 SV=1	803.886	817.72	806.008	805.812	980.489	1024.97	893.709	897.076	787.25	759.253	812.437
O35409	Folh1	Glutamate carboxypeptidase 2 OS=Mus musculus OX=10090 GN=Folh1 PE=1 SV=2	218.547	236.795	233.157	207.719	256.113	277.061	274.472	300.907	196.227	215.266	210.393
O35435	Dhodh	Dihydroorotate dehydrogenase (quinone), mitochondrial OS=Mus musculus OX=10090 GN=Dhodh PE=1 SV=2	3182.4	3137.7	3146.48	3450.4	3237.88	3105.77	3221.74	3257.08	3090.31	3086.77	3247
O35445	Rnf5	E3 ubiquitin-protein ligase RNF5 OS=Mus musculus OX=10090 GN=Rnf5 PE=1 SV=1	264.547	280.44	248.421	274.945	270.354	274.064	270.19	288.487	258.444	256.867	256.587
O35448	Ppt2	Lysosomal thioesterase PPT2 OS=Mus musculus OX=10090 GN=Ppt2 PE=1 SV=1	101.468	115.831	137.817	118.799	111.856	113.519	110.824	100.99	118.825	113.916	104.272
O35450	Fkbpl	FK506-binding protein-like OS=Mus musculus OX=10090 GN=Fkbpl PE=2 SV=1	1531.2	1539.71	1482.72	1552.28	1359.56	1415.13	1383.23	1305.46	1454.36	1409.24	1433.33
O35451	Atf6b	Cyclic AMP-dependent transcription factor ATF-6 beta OS=Mus musculus OX=10090 GN=Atf6b PE=1 SV=1	129.996	166.371	152.608	135.642	204.593	228.35	220.297	224.064	196.657	180.892	197.535
O35459	Ech1	Delta(3,5)-Delta(2,4)-dienoyl-CoA isomerase, mitochondrial OS=Mus musculus OX=10090 GN=Ech1 PE=1 SV=1	8318.49	7818.14	8192.71	8603.01	7698.41	7266.42	7180.07	7287.37	10962.7	10834.4	10067.3
O35465-2	Fkbp8	Isoform 2 of Peptidyl-prolyl cis-trans isomerase FKBP8 OS=Mus musculus OX=10090 GN=Fkbp8	5536.06	5397.41	5442.19	5634.45	6030.68	5874.13	5724.48	6331.59	5446.6	5344.68	5657.47
O35492	Clk3	Dual specificity protein kinase CLK3 OS=Mus musculus OX=10090 GN=Clk3 PE=1 SV=2	384.19	375.227	355.194	369.372	302.732	327.846	359.636	332.773	349.244	334.269	328.183
O35516	Notch2	Neurogenic locus notch homolog protein 2 OS=Mus musculus OX=10090 GN=Notch2 PE=1 SV=2	1666.67	1715.7	1715.34	1711.82	1826.08	1879.44	1880.44	1845.34	1403.06	1328.09	1348.73
O35551-6	Rabep1	Isoform 6 of Rab GTPase-binding effector protein 1 OS=Mus musculus OX=10090 GN=Rabep1	4104.25	4079.93	4014.12	4022.84	4307.37	4408.42	4307.6	4194.5	4155.1	4242.14	4305.1
O35566	Cd151	CD151 antigen OS=Mus musculus OX=10090 GN=Cd151 PE=1 SV=2	899.784	867.046	874.165	969.044	860.353	810.306	774.841	765.784	976.851	974.552	962.148
O35593	Psmd14	26S proteasome non-ATPase regulatory subunit 14 OS=Mus musculus OX=10090 GN=Psmd14 PE=1 SV=2	6731.13	6951.32	6870.21	6940.72	6479.44	6344.58	6253.99	6068.35	6502.99	6478.14	6398.88
O35598	Adam10	Disintegrin and metalloproteinase domain-containing protein 10 OS=Mus musculus OX=10090 GN=Adam10 PE=1 SV=2	619.53	709.543	659.168	646.175	864.504	876.087	823.971	916.694	911.306	888.86	877.797
O35604	Npc1	NPC intracellular cholesterol transporter 1 OS=Mus musculus OX=10090 GN=Npc1 PE=1 SV=2	1308.4	1233.25	1226.11	1287.82	1323.98	1286.26	1440.41	1363.83	1580.13	1473.94	1594.18
O35609	Scamp3	Secretory carrier-associated membrane protein 3 OS=Mus musculus OX=10090 GN=Scamp3 PE=1 SV=3	2129.73	2059.54	2085.85	2104.57	2046.36	2232.88	2164.2	2216.56	2161.83	2135.32	2158.59
O35613	Daxx	Death domain-associated protein 6 OS=Mus musculus OX=10090 GN=Daxx PE=1 SV=1	1351.91	1430.26	1405.22	1340.68	1611.17	1657.68	1696.4	1487.33	1239.22	1230.48	1217.5
O35621	Pmm1	Phosphomannomutase 1 OS=Mus musculus OX=10090 GN=Pmm1 PE=1 SV=1	1371.43	1419.74	1329.71	1191.46	1142.55	1098.23	1098.48	1029.53	1258.88	1193.09	1311.36
O35623	Bet1	BET1 homolog OS=Mus musculus OX=10090 GN=Bet1 PE=1 SV=1	1027.36	1084.18	1142.92	1069.29	1126.96	1085.68	1067.59	1144.33	1142.77	1181.07	1174.33
O35625	Axin1	Axin-1 OS=Mus musculus OX=10090 GN=Axin1 PE=1 SV=3	602.494	599.839	596.761	566.517	556.52	568.298	592.749	537.527	594.217	516.071	559.841
O35638	Stag2	Cohesin subunit SA-2 OS=Mus musculus OX=10090 GN=Stag2 PE=1 SV=3	2675.74	2648.78	2653.81	2485	2691.04	2663.55	2625.01	2734.28	2673.99	2718.14	2686.35
O35639	Anxa3	Annexin A3 OS=Mus musculus OX=10090 GN=Anxa3 PE=1 SV=4	2388.64	2442.06	2262.04	2281.67	2971.31	3350.09	3148.46	3084.18	2528.12	2485.8	2581.32
O35643	Ap1b1	AP-1 complex subunit beta-1 OS=Mus musculus OX=10090 GN=Ap1b1 PE=1 SV=2	4774.53	4796.43	4742.57	5037.24	5233.31	4970.16	4776.82	4755.61	4394.39	4438.45	4554.47
O35646	Capn6	Calpain-6 OS=Mus musculus OX=10090 GN=Capn6 PE=1 SV=2	1733.88	1552.99	1785.64	1859.3	2082.35	1842.87	1903.97	1912.35	1808.56	1854.77	1832.47
O35648	Cetn3	Centrin-3 OS=Mus musculus OX=10090 GN=Cetn3 PE=1 SV=1	452.58	567.883	508.417	607.822	579.335	534.676	560.211	510.33	540.801	537.665	603.053
O35654	Pold2	DNA polymerase delta subunit 2 OS=Mus musculus OX=10090 GN=Pold2 PE=1 SV=2	244.942	225.481	233.789	245.719	217.825	241.169	282.669	232.445	229.516	234.205	211.923
O35657	Neu1	Sialidase-1 OS=Mus musculus OX=10090 GN=Neu1 PE=1 SV=1	759.399	717.221	744.361	768.249	911.827	889.92	934.187	902.411	763.919	795.731	794.697
O35678	Mgll	Monoglyceride lipase OS=Mus musculus OX=10090 GN=Mgll PE=1 SV=1	5367.06	6305.76	5774.4	5601.11	5588.28	5488.89	5131.38	5261.1	4645.9	4873.34	4481.82
O35680	Mrps12	28S ribosomal protein S12, mitochondrial OS=Mus musculus OX=10090 GN=Mrps12 PE=2 SV=1	1158.31	1278.23	1170.36	1269.76	1105.94	1061.4	1082.64	1057.71	1104.25	1036.63	1070.47
O35682	Myadm	Myeloid-associated differentiation marker OS=Mus musculus OX=10090 GN=Myadm PE=1 SV=2	1266.46	1372.11	1420.81	1307.7	1526.76	1601.58	1670.02	1671.91	1543.71	1559.2	1506.04
O35683	Ndufa1	NADH dehydrogenase [ubiquinone] 1 alpha subcomplex subunit 1 OS=Mus musculus OX=10090 GN=Ndufa1 PE=1 SV=1	140.879	142.455	148.789	156.173	144.933	125.626	130.002	136.805	138.182	131.598	134.027
O35685	Nudc	Nuclear migration protein nudC OS=Mus musculus OX=10090 GN=Nudc PE=1 SV=1	7916.62	7692.71	7936.68	7767.01	8101.85	8293.91	8082.62	8124.24	7423.95	7535.91	7520.28
O35691	Pnn	Pinin OS=Mus musculus OX=10090 GN=Pnn PE=1 SV=4	8337.72	7965.91	8417.87	8288.78	8666.33	8563.31	8846.87	8850.33	7968.27	8010.47	8008.42
O35704	Sptlc1	Serine palmitoyltransferase 1 OS=Mus musculus OX=10090 GN=Sptlc1 PE=1 SV=2	1353.76	1483.07	1410.89	1388.25	1623.81	1825.59	1888.74	1752.32	1220.6	1185.36	1240.22
O35710	Noct	Nocturnin OS=Mus musculus OX=10090 GN=Noct PE=1 SV=3	1466.46	1470.51	1489.6	1411.5	1217.36	1199.71	1111.57	1130.95	1442.89	1490.34	1482.39
O35737	Hnrnph1	Heterogeneous nuclear ribonucleoprotein H OS=Mus musculus OX=10090 GN=Hnrnph1 PE=1 SV=3	1415.24	1338.23	1435.63	1482.29	1135.73	1031.76	1088.48	1092.79	1388.81	1433.16	1381.15
O35841	Api5	Apoptosis inhibitor 5 OS=Mus musculus OX=10090 GN=Api5 PE=1 SV=2	6633.66	6420.22	6424.4	6825.45	6523.73	6535.95	7086.98	6660.37	5848.81	6071.18	5846.66
O35855	Bcat2	Branched-chain-amino-acid aminotransferase, mitochondrial OS=Mus musculus OX=10090 GN=Bcat2 PE=1 SV=2	14743.5	15262.5	14669.4	14885.1	14408.8	14346.3	14421.5	14833.6	16064.5	14672.7	15810.1
O35857	Timm44	Mitochondrial import inner membrane translocase subunit TIM44 OS=Mus musculus OX=10090 GN=Timm44 PE=1 SV=2	11674.8	10880.2	11358	11063.7	10463.5	9760.84	10031.8	10281.3	10896.8	10946.4	11100.1
O35864	Cops5	COP9 signalosome complex subunit 5 OS=Mus musculus OX=10090 GN=Cops5 PE=1 SV=3	5926.66	5673.7	5716.62	5778.54	5778.79	5621.55	5335.06	5434.02	4925.34	4996.85	5080.37
O35874	Slc1a4	Neutral amino acid transporter A OS=Mus musculus OX=10090 GN=Slc1a4 PE=1 SV=1	1727.85	1551.65	1578.31	1636.36	2090.47	2217.1	2323.92	2117.18	1798.06	1841.09	1782.03
O35887	Calu	Calumenin OS=Mus musculus OX=10090 GN=Calu PE=1 SV=1	8914.8	11196	10632.4	11624	10544.2	11162.1	11090.5	9115.68	9846.51	9957.03	10267.1
O35900	Lsm2	U6 snRNA-associated Sm-like protein LSm2 OS=Mus musculus OX=10090 GN=Lsm2 PE=1 SV=1	1816.68	1770.43	1773.75	1868.16	1685.86	1652.36	1669.68	1847.08	1656.77	1685.32	1773.76
O35943	Fxn	Frataxin, mitochondrial OS=Mus musculus OX=10090 GN=Fxn PE=1 SV=1	142.743	153.009	157.394	149.77	137.396	128.368	140.126	149.22	147.019	152.16	154.523
O35945	Aldh1a7	Aldehyde dehydrogenase, cytosolic 1 OS=Mus musculus OX=10090 GN=Aldh1a7 PE=1 SV=1	25099.9	26291.2	25805.8	24725.1	24127.2	24920.8	23577.2	24258.6	31264.2	30677.8	30257
O35954	Pitpnm1	Membrane-associated phosphatidylinositol transfer protein 1 OS=Mus musculus OX=10090 GN=Pitpnm1 PE=1 SV=1	3512.14	3630.81	3654.94	3631.15	3635.69	3724.7	3817.11	3740.61	3543.89	3515.07	3460.86
O35963	Rab33b	Ras-related protein Rab-33B OS=Mus musculus OX=10090 GN=Rab33b PE=1 SV=1	75.491	81.6788	81.9277	74.0321	70.435	66.5896	70.9119	75.9819	81.2981	70.4879	83.8938
O35969-2	Gamt	Isoform 2 of Guanidinoacetate N-methyltransferase OS=Mus musculus OX=10090 GN=Gamt	353.696	366.812	358.538	382.024	375.103	412.104	409.809	350.282	464.476	461.927	445.051
O35972	Mrpl23	39S ribosomal protein L23, mitochondrial OS=Mus musculus OX=10090 GN=Mrpl23 PE=1 SV=1	592.911	640.881	579.016	632.443	575.871	622.453	617.724	577.898	608.32	610.092	580.023
O35973	Per1	Period circadian protein homolog 1 OS=Mus musculus OX=10090 GN=Per1 PE=1 SV=2	383.808	385.704	408.926	417.248	379.993	335.643	379.187	373.721	397.855	376.252	387.765
O35980	Nthl1	Endonuclease III-like protein 1 OS=Mus musculus OX=10090 GN=Nthl1 PE=2 SV=2	1071.05	1120.74	1012.18	1133.67	1002.56	1083.27	949.783	892.565	954.931	985.962	1003.59
O35988	Sdc4	Syndecan-4 OS=Mus musculus OX=10090 GN=Sdc4 PE=1 SV=1	806.535	803.18	864.253	868.689	963.42	847.384	754.586	794.406	862.851	871.04	942.258
O54692	Zw10	Centromere/kinetochore protein zw10 homolog OS=Mus musculus OX=10090 GN=Zw10 PE=1 SV=3	2560.65	2761.17	2661.87	2660.63	2577.05	2656.85	2812.75	2780.22	2759.73	2756.83	2618.49
O54724	Cavin1	Caveolae-associated protein 1 OS=Mus musculus OX=10090 GN=Cavin1 PE=1 SV=1	16760.4	16729.5	17096.8	17542.1	17109.1	16913.5	16611.8	16726.3	17382.3	17412.4	16614.1
O54734	Ddost	Dolichyl-diphosphooligosaccharide--protein glycosyltransferase 48 kDa subunit OS=Mus musculus OX=10090 GN=Ddost PE=1 SV=2	6479.97	6387.69	6407.06	6640.44	6799.03	6993.86	6922.12	6644.71	6820.22	6631.27	6879.75
O54774	Ap3d1	AP-3 complex subunit delta-1 OS=Mus musculus OX=10090 GN=Ap3d1 PE=1 SV=1	9612.43	10438.6	10166.3	9739.27	9471.3	9545.57	9253.03	9384.88	9055.38	8910.86	9070.94
O54781	Srpk2	SRSF protein kinase 2 OS=Mus musculus OX=10090 GN=Srpk2 PE=1 SV=2	1520.38	1520.94	1475.15	1512.43	1744.11	1745.65	1765.68	1747.94	1472.86	1444.25	1674.68
O54782	Man2b2	Epididymis-specific alpha-mannosidase OS=Mus musculus OX=10090 GN=Man2b2 PE=1 SV=2	528.226	555.928	553.311	556.041	589.598	609.051	605.928	606.429	540.056	604.015	560.844
O54784	Dapk3	Death-associated protein kinase 3 OS=Mus musculus OX=10090 GN=Dapk3 PE=1 SV=1	157.631	156.916	144.094	147.534	132.95	132.437	166.734	138.673	145.745	136.753	137.466
O54786	Dffa	DNA fragmentation factor subunit alpha OS=Mus musculus OX=10090 GN=Dffa PE=1 SV=2	910.855	1031.37	993.758	899.877	474.083	518.03	539.173	484.431	922.114	918.361	901.892
O54819	Tfpi	Tissue factor pathway inhibitor OS=Mus musculus OX=10090 GN=Tfpi PE=2 SV=1	1701.91	1827.23	1563.8	1550.29	1943.85	2088.11	1960.7	1944.15	1617.14	1568.63	1702.22
O54825	Bysl	Bystin OS=Mus musculus OX=10090 GN=Bysl PE=1 SV=3	2688.94	2812.07	2603.54	2672.63	2378.19	2454.64	2480.56	2608.5	2787.13	2784.59	2682.66
O54833	Csnk2a2	Casein kinase II subunit alpha' OS=Mus musculus OX=10090 GN=Csnk2a2 PE=1 SV=1	2389.22	2452.58	2433.49	2425.84	2471.68	2599.86	2578.83	2556.97	2532.8	2427.45	2654.86
O54879	Hmgb3	High mobility group protein B3 OS=Mus musculus OX=10090 GN=Hmgb3 PE=1 SV=3	4852.58	4369.25	4829.4	4790.69	4972.86	4816.27	4604.78	4909.81	4978.71	5336.88	4805.48
O54890	Itgb3	Integrin beta-3 OS=Mus musculus OX=10090 GN=Itgb3 PE=1 SV=2	382.622	384.174	364.485	357.369	323.623	306.375	351.334	332.509	320.48	323.711	307.852
O54905	B3galt2	Beta-1,3-galactosyltransferase 2 OS=Mus musculus OX=10090 GN=B3galt2 PE=1 SV=2	157.774	185.978	152.38	161.442	168.452	161.794	147.644	151.039	209.349	211.355	204.917
O54916	Reps1	RalBP1-associated Eps domain-containing protein 1 OS=Mus musculus OX=10090 GN=Reps1 PE=1 SV=2	551.14	569.106	503.237	546.364	533.139	571.059	545.149	526.578	487.906	449.256	501.683
O54931-3	Akap2	Isoform 3 of A-kinase anchor protein 2 OS=Mus musculus OX=10090 GN=Akap2	5257.42	5314.04	5282.12	5095.56	5784.22	6007.82	5629.02	5681.45	4931.97	4823.04	4922.96
O54941	Smarce1	SWI/SNF-related matrix-associated actin-dependent regulator of chromatin subfamily E member 1 OS=Mus musculus OX=10090 GN=Smarce1 PE=1 SV=1	1738.63	1729.42	1798.93	1844.82	1802.31	1821.33	1913.44	1859.08	1901.98	1921.63	1907.88
O54946	Dnajb6	DnaJ homolog subfamily B member 6 OS=Mus musculus OX=10090 GN=Dnajb6 PE=1 SV=4	3150.64	3388.19	2994.26	3501.6	3188.24	3177.32	3374.42	3747.2	3238.87	3254.09	3270.69
O54950	Prkag1	5'-AMP-activated protein kinase subunit gamma-1 OS=Mus musculus OX=10090 GN=Prkag1 PE=1 SV=2	2391.76	2088.96	2435.87	2242.33	2418.84	2378.48	2165.58	2405.98	2433.04	2116.69	2529.82
O54962	Banf1	Barrier-to-autointegration factor OS=Mus musculus OX=10090 GN=Banf1 PE=1 SV=1	5725.79	4316.88	4235.52	4038.95	3178.8	2897.91	3446.65	3145.42	4094.42	5101.49	4093.52
O54965	Rnf13	E3 ubiquitin-protein ligase RNF13 OS=Mus musculus OX=10090 GN=Rnf13 PE=1 SV=2	90.2569	100.078	90.3986	91.7988	90.9304	93.8202	96.9712	94.093	90.5637	94.7937	104.599
O54984	Get3	ATPase GET3 OS=Mus musculus OX=10090 GN=Get3 PE=1 SV=2	4832.48	4871.89	5135.75	4802.77	4937.02	5157.9	5016.18	5215.35	5149.63	5195.76	4980.23
O54988	Slk	STE20-like serine/threonine-protein kinase OS=Mus musculus OX=10090 GN=Slk PE=1 SV=2	5137.52	5191.81	5260.42	5001.32	4994.31	5146.29	5198.68	5210.69	4552.35	4537.27	4685.62
O54992	Mapkapk5	MAP kinase-activated protein kinase 5 OS=Mus musculus OX=10090 GN=Mapkapk5 PE=1 SV=1	828.458	806.589	808.256	776.447	629.27	657.316	672.126	649.483	902.536	873.677	872.464
O54998	Fkbp7	Peptidyl-prolyl cis-trans isomerase FKBP7 OS=Mus musculus OX=10090 GN=Fkbp7 PE=1 SV=1	4517.9	4542.67	4820.71	4501.24	4392.67	4690.15	4308.41	4103.24	3736.1	4135.29	4092.7
O55003	Bnip3	BCL2/adenovirus E1B 19 kDa protein-interacting protein 3 OS=Mus musculus OX=10090 GN=Bnip3 PE=1 SV=1	2101.43	1732.89	1995.31	2329.26	2276.86	1892.51	1937.73	1789.02	1240.95	1536.79	1437.45
O55013	Trappc3	Trafficking protein particle complex subunit 3 OS=Mus musculus OX=10090 GN=Trappc3 PE=1 SV=1	2742.05	2666.26	2734.8	2627.68	2549.55	2570.61	2556.17	2629.22	2753.47	2858.74	2731.32
O55022	Pgrmc1	Membrane-associated progesterone receptor component 1 OS=Mus musculus OX=10090 GN=Pgrmc1 PE=1 SV=4	1935.92	1965.57	1989.13	1962.96	2017.29	2037.75	2205.63	2160.43	1993.47	2044.72	2181.94
O55023	Impa1	Inositol monophosphatase 1 OS=Mus musculus OX=10090 GN=Impa1 PE=1 SV=1	3374.53	3118.09	3130.74	3256.17	3437.64	3507.52	3351.18	3059.37	3092.6	2711.06	3077.03
O55026	Entpd2	Ectonucleoside triphosphate diphosphohydrolase 2 OS=Mus musculus OX=10090 GN=Entpd2 PE=1 SV=2	204.792	200.77	222.332	240.329	247.336	245.729	257.778	249.301	222.482	213.749	202.294
O55028	Bckdk	[3-methyl-2-oxobutanoate dehydrogenase [lipoamide]] kinase, mitochondrial OS=Mus musculus OX=10090 GN=Bckdk PE=1 SV=1	1714.87	1733.21	1865.05	1952.45	1761.25	1515.24	1588.25	1616.28	1911.89	1916.49	1802.84
O55029	Copb2	Coatomer subunit beta' OS=Mus musculus OX=10090 GN=Copb2 PE=1 SV=2	13750.3	14096.9	14001.1	14556	14375.2	14140.8	13913.1	13689	13387.4	13566.4	13385.8
O55033	Nck2	Cytoplasmic protein NCK2 OS=Mus musculus OX=10090 GN=Nck2 PE=1 SV=1	289.718	294.882	287.143	288.394	278.304	314.92	330.766	321.732	290.567	310.911	290.92
O55047	Tlk2	Serine/threonine-protein kinase tousled-like 2 OS=Mus musculus OX=10090 GN=Tlk2 PE=1 SV=2	63.7782	52.275	56.796	51.5505	57.274	60.6565	61.0885	70.3365	50.8671	44.95	47.9948
O55055	Trdmt1	tRNA (cytosine(38)-C(5))-methyltransferase OS=Mus musculus OX=10090 GN=Trdmt1 PE=1 SV=2	175.364	141.135	157.101	141.509	152.009	155.857	159.1	170.196	167.429	167.088	175.556
O55057	Pde6d	Retinal rod rhodopsin-sensitive cGMP 3',5'-cyclic phosphodiesterase subunit delta OS=Mus musculus OX=10090 GN=Pde6d PE=1 SV=1	1413.38	1409.58	1412.82	1427.74	1498.36	1601.15	1354.6	1496.94	1444.49	1428.78	1527.73
O55060	Tpmt	Thiopurine S-methyltransferase OS=Mus musculus OX=10090 GN=Tpmt PE=1 SV=1	2737	2795.73	2729.89	2548.22	2535.48	2695.96	2409.5	2537.51	2608.89	2710.51	2764.57
O55091	Impact	Protein IMPACT OS=Mus musculus OX=10090 GN=Impact PE=1 SV=2	1531.05	1803.12	1691.64	1565.11	1072.66	1154.55	1145.04	1123.52	2002.29	1982.11	1923.57
O55098	Stk10	Serine/threonine-protein kinase 10 OS=Mus musculus OX=10090 GN=Stk10 PE=1 SV=2	482.564	508.403	523.572	478.744	495.283	508.233	521.471	506.071	576.332	574.856	569.476
O55101	Syngr2	Synaptogyrin-2 OS=Mus musculus OX=10090 GN=Syngr2 PE=2 SV=1	748.972	773.021	787.018	813.562	724.508	723.591	759.866	698.208	879.812	877.982	834.013
O55106	Strn	Striatin OS=Mus musculus OX=10090 GN=Strn PE=1 SV=2	3972.88	4161.16	4102.38	4077.22	4221.79	4353.06	4326.68	4098.12	4148.45	4219.25	4114.36
O55125	Nipsnap1	Protein NipSnap homolog 1 OS=Mus musculus OX=10090 GN=Nipsnap1 PE=1 SV=1	709.23	738.093	658.658	739.372	785.127	767.375	773.294	847.485	614.415	536.212	784.543
O55126	Nipsnap2	Protein NipSnap homolog 2 OS=Mus musculus OX=10090 GN=Nipsnap2 PE=1 SV=1	3965.9	4081.79	3908.17	4111.91	3967.27	3869.86	4093.13	3988.49	4055.36	3974.85	4025.01
O55128	Sap18	Histone deacetylase complex subunit SAP18 OS=Mus musculus OX=10090 GN=Sap18 PE=1 SV=1	2379.68	2236.91	2317.31	2332.15	2296.68	2233.66	2266.58	2307.62	2305.95	2200.8	2210.74
O55135	Eif6	Eukaryotic translation initiation factor 6 OS=Mus musculus OX=10090 GN=Eif6 PE=1 SV=2	1485.89	1484.61	1454.48	1411.1	1352.82	1409.66	1489.74	1428.79	1519.47	1580.16	1537.57
O55137	Acot1	Acyl-coenzyme A thioesterase 1 OS=Mus musculus OX=10090 GN=Acot1 PE=1 SV=1	122.35	123.759	138.852	133.871	144.317	156.827	151.635	138.744	223.517	231.667	224.026
O55142	Rpl35a	60S ribosomal protein L35a OS=Mus musculus OX=10090 GN=Rpl35a PE=1 SV=2	4123.91	4308.77	4048.64	4368.42	4349.48	4177.57	4108.69	4067.11	4426.62	4229.48	4575.47
O55143-2	Atp2a2	Isoform 2 of Sarcoplasmic/endoplasmic reticulum calcium ATPase 2 OS=Mus musculus OX=10090 GN=Atp2a2	276.119	314.02	313.975	297.652	269.999	295.83	298.884	271.268	271.319	276.198	293.582
O55143	Atp2a2	Sarcoplasmic/endoplasmic reticulum calcium ATPase 2 OS=Mus musculus OX=10090 GN=Atp2a2 PE=1 SV=2	18655.5	19664.5	19317.1	19593.9	20468.9	20281.2	20695.1	20276	20556.6	20383.5	20860.4
O55176	Pja1	E3 ubiquitin-protein ligase Praja-1 OS=Mus musculus OX=10090 GN=Pja1 PE=1 SV=3	47.7992	41.8608	49.0924	37.4343	48.8384	52.0077	53.6809	53.9687	32.3543	33.3002	30.4377
O55187	Cbx4	E3 SUMO-protein ligase CBX4 OS=Mus musculus OX=10090 GN=Cbx4 PE=1 SV=2	1264.1	1143.62	1188.22	1198.55	1259.8	1205.82	1244.53	1196.4	1216.07	1237.08	1218.95
O55201	Supt5h	Transcription elongation factor SPT5 OS=Mus musculus OX=10090 GN=Supt5h PE=1 SV=1	3051.89	3196.52	3165.65	3258.46	3131.12	3018.16	3244.77	3162.48	3200.84	3138.89	3073.42
O55222	Ilk	Integrin-linked protein kinase OS=Mus musculus OX=10090 GN=Ilk PE=1 SV=2	11285	11134.5	11344.3	11083.8	11439.3	11540.1	11583.5	11580.5	11724.3	11479.3	11556.8
O55229	Chkb	Choline/ethanolamine kinase OS=Mus musculus OX=10090 GN=Chkb PE=1 SV=3	4178.01	4215.97	4242.41	4089.19	3986.67	4023.51	3949.23	3992.37	4002.92	4114.88	4032.89
O55234	Psmb5	Proteasome subunit beta type-5 OS=Mus musculus OX=10090 GN=Psmb5 PE=1 SV=3	5557.35	5609.92	5525.19	5614.41	5422.57	5504.37	5174.09	5325.92	4890.89	4919.42	4961.18
O55236	Rngtt	mRNA-capping enzyme OS=Mus musculus OX=10090 GN=Rngtt PE=1 SV=1	1420.56	1501.96	1493.08	1488.06	1153.05	1164.35	1200.26	1188.16	1423.89	1432.66	1410.97
O55239	Nnmt	Nicotinamide N-methyltransferase OS=Mus musculus OX=10090 GN=Nnmt PE=1 SV=1	652.214	628.359	628.508	632.497	617.892	687.861	633.548	618.827	649.2	688.003	639.697
O55242	Sigmar1	Sigma non-opioid intracellular receptor 1 OS=Mus musculus OX=10090 GN=Sigmar1 PE=1 SV=1	721.39	837.637	794.51	736.38	743.042	793.936	825.647	856.506	794.4	772.818	792.164
O70131	Ninj1	Ninjurin-1 OS=Mus musculus OX=10090 GN=Ninj1 PE=1 SV=1	74.5205	71.551	75.0572	66.7794	71.6806	73.5707	91.2424	83.9314	64.8431	60.973	77.185
O70152	Dpm1	Dolichol-phosphate mannosyltransferase subunit 1 OS=Mus musculus OX=10090 GN=Dpm1 PE=1 SV=1	2118.92	2251.15	2233.41	2107.53	2152.33	2137.98	2151.54	2167.82	2354.43	2351.92	2238.76
O70172	Pip4k2a	Phosphatidylinositol 5-phosphate 4-kinase type-2 alpha OS=Mus musculus OX=10090 GN=Pip4k2a PE=1 SV=1	549.292	606.561	557.312	581.261	563.749	655.569	671.758	612.279	471.972	456.13	638.587
O70194	Eif3d	Eukaryotic translation initiation factor 3 subunit D OS=Mus musculus OX=10090 GN=Eif3d PE=1 SV=2	11081.2	11436	11348.8	11158.2	10919.8	11036.5	11131.2	11337	11418.1	11347.8	11690.4
O70228	Atp9a	Probable phospholipid-transporting ATPase IIA OS=Mus musculus OX=10090 GN=Atp9a PE=1 SV=3	1503.2	1652.02	1579.51	1701.74	1831.02	1891.14	2112.61	1869.37	1759.38	1747.3	1764.63
O70230	Znf143	Zinc finger protein 143 OS=Mus musculus OX=10090 GN=Znf143 PE=1 SV=2	691.317	677.542	700.616	709.661	693.367	686.571	679.147	677.641	682.128	664.195	702.983
O70251	Eef1b	Elongation factor 1-beta OS=Mus musculus OX=10090 GN=Eef1b PE=1 SV=5	5204.94	5532.04	5419.9	5588.99	5137.45	4937.02	5451.48	4697.77	4914.75	5039.21	5265.98
O70252	Hmox2	Heme oxygenase 2 OS=Mus musculus OX=10090 GN=Hmox2 PE=1 SV=1	4984.89	4608.33	4855.91	4746.94	3709.42	3630.55	3711.5	3737.38	4938.02	4786.66	4860.6
O70258-2	Sgce	Isoform 2 of Epsilon-sarcoglycan OS=Mus musculus OX=10090 GN=Sgce	1890.82	1797.35	1864.9	1859.74	2028.34	2018.5	1929.34	1907.55	1632.05	1587.16	1681.27
O70293-2	Grk6	Isoform GRK6B of G protein-coupled receptor kinase 6 OS=Mus musculus OX=10090 GN=Grk6	60.2332	54.6031	53.8879	56.4453	52.6799	54.0218	62.2214	56.6196	47.1856	53.7865	49.8051
O70302	Cidea	Cell death activator CIDE-A OS=Mus musculus OX=10090 GN=Cidea PE=1 SV=2	753.926	865.025	799.654	754.772	714.124	672.693	719.9	745.994	813.859	782.989	793.603
O70305	Atxn2	Ataxin-2 OS=Mus musculus OX=10090 GN=Atxn2 PE=1 SV=1	6829.09	6763.47	6810.27	6784.09	6614.45	6383.57	6334.02	6441.79	6637.58	6749.92	6473.89
O70306	Tbx15	T-box transcription factor TBX15 OS=Mus musculus OX=10090 GN=Tbx15 PE=1 SV=2	74.1544	82.3895	74.4464	72.0513	67.5048	84.7729	65.2219	72.145	58.895	65.9135	62.4304
O70309-2	Itgb5	Isoform Beta-5B of Integrin beta-5 OS=Mus musculus OX=10090 GN=Itgb5	388.533	391.195	341.435	357.584	446.903	435.779	382.198	408.298	394.582	382.684	394.514
O70310	Nmt1	Glycylpeptide N-tetradecanoyltransferase 1 OS=Mus musculus OX=10090 GN=Nmt1 PE=1 SV=1	4326.47	4305.68	4530.2	4104.61	3734.58	3858.94	3673.81	3821.41	4886.96	5000.6	4740.07
O70311	Nmt2	Glycylpeptide N-tetradecanoyltransferase 2 OS=Mus musculus OX=10090 GN=Nmt2 PE=1 SV=1	2819.51	3014.12	2731.5	2813.77	2695.47	2805.09	2746.5	2897.74	2680.65	2801.12	2848.03
O70318	Epb41l2	Band 4.1-like protein 2 OS=Mus musculus OX=10090 GN=Epb41l2 PE=1 SV=2	17807	18206.4	18435.7	18551.1	19115.3	18491.1	17375.1	17730.2	15003	15030.5	14596.4
O70325-3	Gpx4	Isoform Nuclear of Phospholipid hydroperoxide glutathione peroxidase OS=Mus musculus OX=10090 GN=Gpx4	3266.99	3136.82	3062.83	3037.14	2874.72	2802.12	2861.52	2872.74	3182.53	3171.17	3258.01
O70348	Dxo	Decapping and exoribonuclease protein OS=Mus musculus OX=10090 GN=Dxo PE=1 SV=2	579.166	565.054	549.731	560.93	530.846	581.682	591.329	584.523	524.307	518.446	556.256
O70361	Per3	Period circadian protein homolog 3 OS=Mus musculus OX=10090 GN=Per3 PE=1 SV=2	353.878	375.391	356.842	345.572	358.977	352.57	334.371	342.716	353.572	391.392	392.765
O70378	Emc8	ER membrane protein complex subunit 8 OS=Mus musculus OX=10090 GN=Emc8 PE=1 SV=1	5799.71	6057.88	6005.64	6158.4	6208.95	6288.5	6396.17	6308.34	5915.19	5642.73	5922.02
O70400	Pdlim1	PDZ and LIM domain protein 1 OS=Mus musculus OX=10090 GN=Pdlim1 PE=1 SV=4	2887.91	2815.88	2832.06	2731.78	2571.01	2714.45	2507.32	2575.52	2947.12	2928.17	2702.26
O70404	Vamp8	Vesicle-associated membrane protein 8 OS=Mus musculus OX=10090 GN=Vamp8 PE=1 SV=1	1284.34	1374.14	1276.46	1371.1	1483.54	1428.35	1724.11	1535.16	1619.59	1668.89	1572.8
O70423	Aoc3	Membrane primary amine oxidase OS=Mus musculus OX=10090 GN=Aoc3 PE=1 SV=3	7909.86	7641.81	8419.71	8209.37	8514.47	7999.59	7795.69	8095.15	7929.35	8136.05	7559.49
O70433	Fhl2	Four and a half LIM domains protein 2 OS=Mus musculus OX=10090 GN=Fhl2 PE=1 SV=1	1927.06	2358.2	2002.58	1899.4	1903.64	2487.3	2296.9	2098.56	2017.04	1928.03	2004.66
O70435	Psma3	Proteasome subunit alpha type-3 OS=Mus musculus OX=10090 GN=Psma3 PE=1 SV=3	5454.65	5365.08	5426.25	5499.36	5489.62	5514.47	5170.47	5367.2	4890.71	4874.28	4849.88
O70439	Stx7	Syntaxin-7 OS=Mus musculus OX=10090 GN=Stx7 PE=1 SV=3	1184.58	1183.58	1216.72	1237.07	1324.47	1262.7	1308.41	1326.23	781.688	811.061	840.235
O70456	Sfn	14-3-3 protein sigma OS=Mus musculus OX=10090 GN=Sfn PE=1 SV=2	1286.46	1381.83	1510.21	1485.17	1497.2	1405.64	1483.55	1534.61	1507.5	1477.06	1544.59
O70458	Osmr	Oncostatin-M-specific receptor subunit beta OS=Mus musculus OX=10090 GN=Osmr PE=1 SV=1	843.804	900.127	841.41	892.804	1033.8	1082.49	1286.7	1147.11	1118.97	1038.77	1048.23
O70472	Tmem131	Transmembrane protein 131 OS=Mus musculus OX=10090 GN=Tmem131 PE=2 SV=2	730.493	800.59	795.075	764.248	708.06	782.053	738.69	760.294	814.269	841.224	842.494
O70475	Ugdh	UDP-glucose 6-dehydrogenase OS=Mus musculus OX=10090 GN=Ugdh PE=1 SV=1	6672.46	7175.78	6851.59	6897.46	6544.34	7123.9	6919.95	6642.1	9071.82	8784.99	8557.12
O70477	Pknox1	Homeobox protein PKNOX1 OS=Mus musculus OX=10090 GN=Pknox1 PE=1 SV=3	318.684	305.157	313.936	317.692	286.563	320.803	312.245	332.601	330.933	326.471	320.005
O70481	Ubr1	E3 ubiquitin-protein ligase UBR1 OS=Mus musculus OX=10090 GN=Ubr1 PE=1 SV=2	2003.5	2063.47	1987.52	1927.08	2127.48	2293.28	2262.14	2202.28	1730.04	1687.99	1751.53
O70492	Snx3	Sorting nexin-3 OS=Mus musculus OX=10090 GN=Snx3 PE=1 SV=3	2726.7	2687.02	2711.68	2763.81	2681.57	2731.98	2704.76	2640.2	2851.15	3024.44	2747.74
O70493	Snx12	Sorting nexin-12 OS=Mus musculus OX=10090 GN=Snx12 PE=1 SV=1	2768.16	2810.92	2843.54	2692.4	2707.28	2735.43	2551.7	2675.31	2658.68	2689.09	2606.16
O70494	Sp3	Transcription factor Sp3 OS=Mus musculus OX=10090 GN=Sp3 PE=1 SV=2	488.752	493.131	492.857	522.588	505.012	479.943	546.09	510.522	513.769	528.683	460.568
O70496	Clcn7	H(+)/Cl(-) exchange transporter 7 OS=Mus musculus OX=10090 GN=Clcn7 PE=1 SV=1	543.793	598.286	611.917	570.236	656.824	662.717	701.276	655.93	527.49	529.17	571.92
O70503	Hsd17b12	Very-long-chain 3-oxoacyl-CoA reductase OS=Mus musculus OX=10090 GN=Hsd17b12 PE=1 SV=1	5616.57	6085.35	6292.72	5786.57	6428.15	6497.48	6151.03	6482.69	6958.13	6741.02	6802.69
O70551	Srpk1	SRSF protein kinase 1 OS=Mus musculus OX=10090 GN=Srpk1 PE=1 SV=2	1809.77	1823.36	2001.34	1834.57	1866.57	1835.85	1860.63	1901.34	1955.75	2008.29	1925.32
O70566	Diaph2	Protein diaphanous homolog 2 OS=Mus musculus OX=10090 GN=Diaph2 PE=1 SV=2	3608.21	3571.03	3762.81	3577.76	3309.35	3413.25	3339.9	3274.58	3056.58	3068.63	2982.48
O70571	Pdk4	[Pyruvate dehydrogenase (acetyl-transferring)] kinase isozyme 4, mitochondrial OS=Mus musculus OX=10090 GN=Pdk4 PE=1 SV=1	2683.64	2877.63	2540.86	2723.34	2244.84	2333	2358.34	2391.31	3643.32	3459.64	3475.81
O70572	Smpd2	Sphingomyelin phosphodiesterase 2 OS=Mus musculus OX=10090 GN=Smpd2 PE=1 SV=1	6462.32	7115.39	6739.69	6664.04	7462.5	7867.8	7761.49	7357.42	6764.22	6415.88	6941.7
O70579	Slc25a17	Peroxisomal membrane protein PMP34 OS=Mus musculus OX=10090 GN=Slc25a17 PE=1 SV=1	1139.15	1281.21	1202.3	1154.53	1268.68	1190.33	1212.78	1191.65	1229.93	1237.93	1246.36
O70589	Cask	Peripheral plasma membrane protein CASK OS=Mus musculus OX=10090 GN=Cask PE=1 SV=2	1330.83	1270.87	1325.87	1263.05	1528.19	1547.55	1461.98	1496.64	1456.87	1414.69	1375.38
O70591	Pfdn2	Prefoldin subunit 2 OS=Mus musculus OX=10090 GN=Pfdn2 PE=1 SV=2	1432.71	1382.37	1372.06	1390.29	1369.51	1335.87	1248.86	1352.42	1443.05	1397.17	1384.76
O88196	Ttc3	E3 ubiquitin-protein ligase TTC3 OS=Mus musculus OX=10090 GN=Ttc3 PE=1 SV=2	1404.33	1368.25	1383.35	1328.42	1319.68	1296.75	1397.86	1341.91	1227.31	1238.42	1232.15
O88207	Col5a1	Collagen alpha-1(V) chain OS=Mus musculus OX=10090 GN=Col5a1 PE=1 SV=2	2331.49	2602.48	2483.01	2362.17	1831.36	2086.36	1909.11	2011.33	2911.71	2796.22	2738.56
O88271	Cfdp1	Craniofacial development protein 1 OS=Mus musculus OX=10090 GN=Cfdp1 PE=1 SV=1	2630.75	2512.88	2426.18	3063.22	2214.41	2286	2360.14	2325.32	2486.13	2508.8	2565.38
O88273	Grem2	Gremlin-2 OS=Mus musculus OX=10090 GN=Grem2 PE=1 SV=1	133.111	143.106	108.696	99.57	103.564	106.831	129.858	113.903	108.191	115.848	118.949
O88291	Znf326	DBIRD complex subunit ZNF326 OS=Mus musculus OX=10090 GN=Znf326 PE=1 SV=1	959.586	910.17	969.529	921.068	1209.46	1247.79	1205.76	1211.71	900.163	928.797	927.853
O88307	Sorl1	Sortilin-related receptor OS=Mus musculus OX=10090 GN=Sorl1 PE=1 SV=3	903.966	874.61	926.976	925.053	721.2	675.042	759.866	742.581	705.342	764.327	746.724
O88322	Nid2	Nidogen-2 OS=Mus musculus OX=10090 GN=Nid2 PE=1 SV=2	2315.56	2474.09	2460.64	2370.88	2648.84	2630.85	2546.16	2613.61	2557.26	2529.17	2485.08
O88342	Wdr1	WD repeat-containing protein 1 OS=Mus musculus OX=10090 GN=Wdr1 PE=1 SV=3	10537.7	11004.3	11043.2	11079.5	10072.8	10435	10095.7	9816.83	11822.1	11989.2	11772
O88343	Slc4a4	Electrogenic sodium bicarbonate cotransporter 1 OS=Mus musculus OX=10090 GN=Slc4a4 PE=1 SV=2	2342.06	2033.13	2228.66	2292.22	2365.73	2253.18	2349.81	2272.52	2485.25	2608.26	2649.95
O88351	Ikbkb	Inhibitor of nuclear factor kappa-B kinase subunit beta OS=Mus musculus OX=10090 GN=Ikbkb PE=1 SV=1	1229.38	1255.08	1222.39	1160.69	1108.53	1169.1	1232.32	1197.64	1058.92	1077.97	1082.94
O88379	Baz1a	Bromodomain adjacent to zinc finger domain protein 1A OS=Mus musculus OX=10090 GN=Baz1a PE=1 SV=3	1543.97	1604.63	1549.73	1403.93	1533.3	1644.06	1700.07	1708.64	1403.33	1365.11	1514.19
O88393	Tgfbr3	Transforming growth factor beta receptor type 3 OS=Mus musculus OX=10090 GN=Tgfbr3 PE=1 SV=1	3564.13	3822.6	3622.45	3522.95	3070.13	3057.78	2840.66	2746.41	3332.45	3305.8	3068.78
O88396	Grpel2	GrpE protein homolog 2, mitochondrial OS=Mus musculus OX=10090 GN=Grpel2 PE=2 SV=2	169.439	172.606	131.881	161.197	122.242	124.931	148.819	282.417	188.802	197.018	172.527
O88413	Tulp3	Tubby-related protein 3 OS=Mus musculus OX=10090 GN=Tulp3 PE=1 SV=1	762.451	777.298	738.138	741.007	526.301	558.211	643.237	576.825	544.13	566.259	556.971
O88428	Papss2	Bifunctional 3'-phosphoadenosine 5'-phosphosulfate synthase 2 OS=Mus musculus OX=10090 GN=Papss2 PE=1 SV=2	1840.4	1803.81	1764.73	1791.95	1886.64	2074.63	2062	1868.9	2398.69	2434.11	2344.89
O88441	Mtx2	Metaxin-2 OS=Mus musculus OX=10090 GN=Mtx2 PE=1 SV=1	4248.48	4232.19	4229.02	4321.3	4181.53	3928.94	4052.5	4018.9	4104.48	3919.14	4056.16
O88448	Klc2	Kinesin light chain 2 OS=Mus musculus OX=10090 GN=Klc2 PE=1 SV=1	1676.85	1674.85	1628.7	1646.6	1631.73	1692.69	1703.14	1725.06	1693.56	1747.1	1617.19
O88455	Dhcr7	7-dehydrocholesterol reductase OS=Mus musculus OX=10090 GN=Dhcr7 PE=1 SV=1	1750.96	1716.7	1609.44	1566.81	1866.86	2105.17	2056.79	1851.54	1926.63	2009.67	1867.41
O88456	Capns1	Calpain small subunit 1 OS=Mus musculus OX=10090 GN=Capns1 PE=1 SV=1	651.045	607.348	638.379	649.417	746.072	786.156	714.237	719.475	716.107	716.716	727.474
O88466	Znf106	Zinc finger protein 106 OS=Mus musculus OX=10090 GN=Znf106 PE=1 SV=3	86.3315	101.957	90.5655	95.0854	76.7169	63.4471	72.3031	154.602	77.694	84.2975	71.2799
O88477	Igf2bp1	Insulin-like growth factor 2 mRNA-binding protein 1 OS=Mus musculus OX=10090 GN=Igf2bp1 PE=1 SV=1	5480.58	5856.51	5703.07	5457.27	5528.6	5801.59	5755.49	5883.58	5683.21	5684.05	5596.55
O88487	Dync1i2	Cytoplasmic dynein 1 intermediate chain 2 OS=Mus musculus OX=10090 GN=Dync1i2 PE=1 SV=1	5241.89	5331.71	5355.56	5310.58	5203.98	5380.52	5366.01	5141.33	5266.5	5492.36	5298
O88491	Nsd1	Histone-lysine N-methyltransferase, H3 lysine-36 specific OS=Mus musculus OX=10090 GN=Nsd1 PE=1 SV=1	503.489	409.534	440.541	468.225	405.834	450.364	486.301	447.006	435.76	444.507	399.727
O88502	Pde8a	High affinity cAMP-specific and IBMX-insensitive 3',5'-cyclic phosphodiesterase 8A OS=Mus musculus OX=10090 GN=Pde8a PE=1 SV=1	1225.62	1277.46	1301.57	1195.19	989.74	1047.94	1053.01	1053.46	1068.34	1105.02	1135.38
O88508	Dnmt3a	DNA (cytosine-5)-methyltransferase 3A OS=Mus musculus OX=10090 GN=Dnmt3a PE=1 SV=2	489.88	457.241	478.688	451.354	882.928	807.664	760.498	835.862	464.386	459.085	476.157
O88512	Ap1g2	AP-1 complex subunit gamma-like 2 OS=Mus musculus OX=10090 GN=Ap1g2 PE=1 SV=2	2962.6	3204.36	2869.28	2902.87	2842.29	2857.03	2903.75	2940.66	2210.21	2182.74	2223.49
O88520	Shoc2	Leucine-rich repeat protein SHOC-2 OS=Mus musculus OX=10090 GN=Shoc2 PE=1 SV=2	1115.2	1057.14	1025.25	1103.87	1107.64	1130.47	1174.2	1079.38	1020.72	948.762	1139.91
O88522	Ikbkg	NF-kappa-B essential modulator OS=Mus musculus OX=10090 GN=Ikbkg PE=1 SV=2	1034.81	979.604	1014.26	986.455	953.617	971.144	1000.98	1042.35	969.647	974.119	996.446
O88531	Ppt1	Palmitoyl-protein thioesterase 1 OS=Mus musculus OX=10090 GN=Ppt1 PE=1 SV=2	169.979	156.412	175.322	154.504	156.015	153.623	167.827	167.686	150.024	138.899	148.126
O88532	Zfr	Zinc finger RNA-binding protein OS=Mus musculus OX=10090 GN=Zfr PE=1 SV=2	6301.4	6029.93	6160.08	6183.06	6401.53	6247.37	6470.71	6298.36	6377.25	6442.48	6315.34
O88543	Cops3	COP9 signalosome complex subunit 3 OS=Mus musculus OX=10090 GN=Cops3 PE=1 SV=3	3026.07	3092.73	3033.01	3062.53	2886.94	2847.39	2906.23	2900.97	2501.25	2685.56	2622.41
O88544	Cops4	COP9 signalosome complex subunit 4 OS=Mus musculus OX=10090 GN=Cops4 PE=1 SV=1	9125.35	8531.21	9090.85	8926.37	9001.53	8942.57	8644.61	8743.37	8023.97	8060.55	8339.07
O88545	Cops6	COP9 signalosome complex subunit 6 OS=Mus musculus OX=10090 GN=Cops6 PE=1 SV=1	2270.33	2168.18	2238.71	2296.57	2273.48	2223.2	2186.55	2134.67	1975.24	2033.32	2033.83
O88569-3	Hnrnpa2b1	Isoform 3 of Heterogeneous nuclear ribonucleoproteins A2/B1 OS=Mus musculus OX=10090 GN=Hnrnpa2b1	437.702	432.845	421.458	423.498	365.533	335.957	337.9	365.237	399.74	379.183	390.535
O88569	Hnrnpa2b1	Heterogeneous nuclear ribonucleoproteins A2/B1 OS=Mus musculus OX=10090 GN=Hnrnpa2b1 PE=1 SV=2	7443.46	7645.64	7677	8012.26	8353.75	7828.12	7507.88	7877.2	7835.53	7656.83	7728.6
O88572	Lrp6	Low-density lipoprotein receptor-related protein 6 OS=Mus musculus OX=10090 GN=Lrp6 PE=1 SV=1	267.737	274.748	252.901	285.396	284.966	288.52	260.247	271.015	276.546	268.562	269.296
O88587	Comt	Catechol O-methyltransferase OS=Mus musculus OX=10090 GN=Comt PE=1 SV=2	1315.1	1339.93	1368.82	1284.49	1357.46	1409.35	1400.06	1406.17	1314.18	1303.57	1312.99
O88597	Becn1	Beclin-1 OS=Mus musculus OX=10090 GN=Becn1 PE=1 SV=3	898.265	932.236	914.967	934.633	833.603	885.337	874.745	878.453	917.246	910.087	892.687
O88622	Parg	Poly(ADP-ribose) glycohydrolase OS=Mus musculus OX=10090 GN=Parg PE=1 SV=2	845.36	814.684	859.64	813.623	738.655	761.495	773.147	742.172	887.866	879.221	863.518
O88630	Gosr1	Golgi SNAP receptor complex member 1 OS=Mus musculus OX=10090 GN=Gosr1 PE=1 SV=2	2955.36	2733.08	2862.53	2770.77	3066.92	3044.71	2740.28	2970.24	2685.11	2547.19	2729.09
O88653	Lamtor3	Ragulator complex protein LAMTOR3 OS=Mus musculus OX=10090 GN=Lamtor3 PE=1 SV=1	327.047	367.497	369.068	409.948	354.354	320.979	363.481	328.005	402.966	379.815	320.712
O88665	Brd7	Bromodomain-containing protein 7 OS=Mus musculus OX=10090 GN=Brd7 PE=1 SV=1	743.642	721.18	725.302	695.243	810.254	827.082	801.317	794.63	781.865	741.39	747.163
O88668	Creg1	Protein CREG1 OS=Mus musculus OX=10090 GN=Creg1 PE=1 SV=1	128.585	125.128	127.869	134.195	134.704	117.173	115.486	117.402	197.24	200.749	208.114
O88685	Psmc3	26S proteasome regulatory subunit 6A OS=Mus musculus OX=10090 GN=Psmc3 PE=1 SV=2	10968.1	10747.6	10475.5	10781.1	10418.2	10469.2	10838.9	10594.8	9895.55	10120.6	10253.3
O88696	Clpp	ATP-dependent Clp protease proteolytic subunit, mitochondrial OS=Mus musculus OX=10090 GN=Clpp PE=1 SV=1	6627.13	6732.85	6777.5	6844.77	6609.15	6180.22	6729.41	6736.54	7059.75	6658.79	6958.76
O88697	Stk16	Serine/threonine-protein kinase 16 OS=Mus musculus OX=10090 GN=Stk16 PE=1 SV=3	728.871	712.236	751.957	722.403	666.425	679.699	653.945	678.824	696.284	620.026	667.06
O88708	Orc4	Origin recognition complex subunit 4 OS=Mus musculus OX=10090 GN=Orc4 PE=1 SV=2	425.711	457.911	430.138	441.642	469.573	468.87	484.681	489.295	456.358	458.897	439.593
O88712	Ctbp1	C-terminal-binding protein 1 OS=Mus musculus OX=10090 GN=Ctbp1 PE=1 SV=2	858.243	816.391	855.135	876.162	897.914	838.339	894.908	864.483	917.826	938.523	853.33
O88736	Hsd17b7	3-keto-steroid reductase OS=Mus musculus OX=10090 GN=Hsd17b7 PE=1 SV=1	969.133	1023.1	961.356	1008	1082	1160.46	1119.7	1126.97	1166.69	1219.81	1100.89
O88738	Birc6	Baculoviral IAP repeat-containing protein 6 OS=Mus musculus OX=10090 GN=Birc6 PE=1 SV=2	11090.4	11106	11033.5	10969.2	11511	11598.9	11612.2	11508.1	11089.7	11068.5	10860.9
O88746	Tom1	Target of Myb protein 1 OS=Mus musculus OX=10090 GN=Tom1 PE=1 SV=1	471.076	459.542	445.431	466.474	418.987	428.578	451.372	434.337	366.645	399.96	358.167
O88783	F5	Coagulation factor V OS=Mus musculus OX=10090 GN=F5 PE=1 SV=1	1889.45	2082.82	1817.22	1649.72	1873.46	1970.93	2229.19	2088.09	1838.1	1807.88	2177.28
O88792	F11r	Junctional adhesion molecule A OS=Mus musculus OX=10090 GN=F11r PE=1 SV=2	2379.39	2316.24	2442.57	2567.96	3090.74	3019.26	2971.03	2956.88	2629.81	2544.02	2401.39
O88796	Rpp30	Ribonuclease P protein subunit p30 OS=Mus musculus OX=10090 GN=Rpp30 PE=1 SV=1	511.757	522.946	571.973	530.141	590.743	558.978	521.776	553.73	537.376	510.221	509.885
O88811	Stam2	Signal transducing adapter molecule 2 OS=Mus musculus OX=10090 GN=Stam2 PE=1 SV=1	2756.74	2835.2	2842.63	2668.11	2472.24	2567.92	2606.4	2547.65	2750.13	2704.84	2729.83
O88822	Sc5d	Lathosterol oxidase OS=Mus musculus OX=10090 GN=Sc5d PE=2 SV=2	1515.28	1620.36	1638.5	1616.04	1878.71	1841.29	1577.69	1662.27	1698.47	1739.07	1656.79
O88824	Jtb	Protein JTB OS=Mus musculus OX=10090 GN=Jtb PE=1 SV=1	343.643	306.662	339.96	291.178	320.282	311.215	280.407	289.74	307.43	269.695	318.584
O88839	Adam15	Disintegrin and metalloproteinase domain-containing protein 15 OS=Mus musculus OX=10090 GN=Adam15 PE=1 SV=2	150.274	130.766	144.23	137.306	156.889	164.202	161.209	173.403	134.788	134.751	135.424
O88844	Idh1	Isocitrate dehydrogenase [NADP] cytoplasmic OS=Mus musculus OX=10090 GN=Idh1 PE=1 SV=2	32259.4	31388.6	31593.9	31748.5	35238.7	36499.4	34362.8	34967.9	32270.8	32071.5	31864.1
O88845	Akap10	A-kinase anchor protein 10, mitochondrial OS=Mus musculus OX=10090 GN=Akap10 PE=1 SV=3	791.242	797.021	783.215	793.94	803.895	801.901	836.201	789.656	752.507	757.431	789.27
O88848-2	Arl6	Isoform 2 of ADP-ribosylation factor-like protein 6 OS=Mus musculus OX=10090 GN=Arl6	631.051	597.829	653.768	633.256	653.939	625.346	670.103	639.835	576.232	563.195	577.667
O88851	Rbbp9	Putative hydrolase RBBP9 OS=Mus musculus OX=10090 GN=Rbbp9 PE=1 SV=2	2156.39	1967.07	2104.69	1984.03	1990.91	1921.96	1895.06	1859.29	1773.89	1782.11	1845.91
O88856	Tpst2	Protein-tyrosine sulfotransferase 2 OS=Mus musculus OX=10090 GN=Tpst2 PE=1 SV=1	561.238	589.813	583.869	530.886	497.875	537.32	568.246	537.159	522.912	583.761	530.824
O88874	Ccnk	Cyclin-K OS=Mus musculus OX=10090 GN=Ccnk PE=1 SV=3	1701.97	1612.08	1689.55	1697.08	1470.83	1551.1	1521.9	1477.89	1657.66	1583.38	1643.27
O88876	Dhrs3	Short-chain dehydrogenase/reductase 3 OS=Mus musculus OX=10090 GN=Dhrs3 PE=1 SV=2	2070.65	2363.45	2275.77	2064.9	2115.26	2070.58	2097.56	2125.62	2634.1	2522.37	2490.15
O88878	Zfand5	AN1-type zinc finger protein 5 OS=Mus musculus OX=10090 GN=Zfand5 PE=1 SV=1	886.767	963.539	921.001	892.46	868.326	874.329	856.046	883.467	1270.81	1262.88	1228.22
O88879	Apaf1	Apoptotic protease-activating factor 1 OS=Mus musculus OX=10090 GN=Apaf1 PE=1 SV=3	58.6049	67.2021	74.7539	58.3367	53.8008	61.9296	65.4228	69.3234	74.7737	74.8064	75.5445
O88888	Apba3	Amyloid-beta A4 precursor protein-binding family A member 3 OS=Mus musculus OX=10090 GN=Apba3 PE=1 SV=1	297.67	259.088	308.357	278.811	232.825	223.361	253.906	241.179	239.713	256.066	265.677
O88895	Hdac3	Histone deacetylase 3 OS=Mus musculus OX=10090 GN=Hdac3 PE=1 SV=1	223.173	238.346	248.04	227.37	234.811	222.089	224.993	222.214	230.406	233.619	235.486
O88952	Lin7c	Protein lin-7 homolog C OS=Mus musculus OX=10090 GN=Lin7c PE=1 SV=2	514.332	483.961	491.669	505.155	548.328	512.044	540.625	521.987	497.725	518.771	457.182
O88958	Gnpda1	Glucosamine-6-phosphate isomerase 1 OS=Mus musculus OX=10090 GN=Gnpda1 PE=1 SV=3	2854.6	2687.91	2841.96	2783.3	2975.99	3005.81	3094.61	2958.81	2855.61	2963.69	3002.38
O88967	Yme1l1	ATP-dependent zinc metalloprotease YME1L1 OS=Mus musculus OX=10090 GN=Yme1l1 PE=1 SV=1	4316.69	4415.78	4279.81	4534.49	4129.53	4128.52	4236.19	4218.66	4080.22	4155.55	4004
O88968	Tcn2	Transcobalamin-2 OS=Mus musculus OX=10090 GN=Tcn2 PE=1 SV=1	386.099	399.021	337.472	370.386	351.583	378.414	362.83	366.66	341.043	314.603	335.24
O88974-4	Setdb1	Isoform 4 of Histone-lysine N-methyltransferase SETDB1 OS=Mus musculus OX=10090 GN=Setdb1	1119.25	1149.2	1126.55	1088.85	1107.28	1162.42	1126.07	1106.42	1145.69	1166.51	1212.96
O88983	Stx8	Syntaxin-8 OS=Mus musculus OX=10090 GN=Stx8 PE=1 SV=1	538.301	539.485	521.219	471.686	533.419	559.839	553.338	541.16	500.633	513.886	529.4
O88986	Gcat	2-amino-3-ketobutyrate coenzyme A ligase, mitochondrial OS=Mus musculus OX=10090 GN=Gcat PE=1 SV=2	34.0082	36.5375	36.4125	29.5204	31.5198	25.5376	37.9031	31.2181	32.7915	38.6514	37.0103
O89001	Cpd	Carboxypeptidase D OS=Mus musculus OX=10090 GN=Cpd PE=1 SV=2	553.57	519.061	502.534	572.637	774.627	799.063	781.025	785.011	484.764	448.439	513.991
O89016	Abcd4	Lysosomal cobalamin transporter ABCD4 OS=Mus musculus OX=10090 GN=Abcd4 PE=1 SV=2	1031.83	1088.07	1070.55	1083.49	1218.49	1249.97	1244.13	1199.75	1107.22	1199.8	1167.16
O89017	Lgmn	Legumain OS=Mus musculus OX=10090 GN=Lgmn PE=1 SV=1	457.893	487.29	458.7	491.543	483.601	509.618	460.557	449.34	448.608	477.829	459.767
O89023	Tpp1	Tripeptidyl-peptidase 1 OS=Mus musculus OX=10090 GN=Tpp1 PE=1 SV=2	1586.16	1735.42	1829.34	1938.46	1858.78	1633.41	1814.44	1754.59	1684.87	1592.73	1497.75
O89032	Sh3pxd2a	SH3 and PX domain-containing protein 2A OS=Mus musculus OX=10090 GN=Sh3pxd2a PE=1 SV=2	3927.82	4119.2	4147.24	3984.72	3399.18	3424.65	3315.78	3338.06	4323.02	4516.96	4126.88
O89050	Mkln1	Muskelin OS=Mus musculus OX=10090 GN=Mkln1 PE=1 SV=1	54.9013	55.0989	41.2484	60.4778	66.8465	55.2469	62.5252	59.6012	65.0883	53.0892	47.2254
O89051	Itm2b	Integral membrane protein 2B OS=Mus musculus OX=10090 GN=Itm2b PE=1 SV=1	1537.16	1507.11	1385.58	1342.18	1594.05	1667.62	1696.24	1656.36	1741.78	1682.16	1801.13
O89053	Coro1a	Coronin-1A OS=Mus musculus OX=10090 GN=Coro1a PE=1 SV=5	1556.14	1785.09	1587.3	1629.5	1617.65	1754.16	2216.59	1874.19	1864.13	1923.5	1931.14
O89079	Cope	Coatomer subunit epsilon OS=Mus musculus OX=10090 GN=Cope PE=1 SV=3	4933.37	4905.06	4878.65	4974.89	5356.48	5299.81	5022.58	5032.65	4495.95	4198.25	4888.82
O89084	Pde4a	cAMP-specific 3',5'-cyclic phosphodiesterase 4A OS=Mus musculus OX=10090 GN=Pde4a PE=1 SV=2	695.684	774.342	799.903	748.91	659.536	673.593	696.287	634.202	725.494	676.79	747.705
O89086	Rbm3	RNA-binding protein 3 OS=Mus musculus OX=10090 GN=Rbm3 PE=1 SV=1	856.255	947.903	865.998	876.878	684.685	733.913	728.052	713.557	961.744	943.284	844.977
O89090	Sp1	Transcription factor Sp1 OS=Mus musculus OX=10090 GN=Sp1 PE=1 SV=2	712.92	631.333	650.725	683.63	771.551	760.385	768.498	751.178	680.169	662	663.748
O89110	Casp8	Caspase-8 OS=Mus musculus OX=10090 GN=Casp8 PE=1 SV=1	6629.77	7354.2	6767.13	6867.38	6518.72	6871.7	6804.21	6607.8	7111.03	7269.45	6826.83
O89112	Lancl1	Glutathione S-transferase LANCL1 OS=Mus musculus OX=10090 GN=Lancl1 PE=1 SV=1	1617.71	1516.25	1577.05	1594.96	1721.29	1748.88	1789.19	1668.47	1427	1421.47	1465.04
O89116	Vti1a	Vesicle transport through interaction with t-SNAREs homolog 1A OS=Mus musculus OX=10090 GN=Vti1a PE=1 SV=1	1526.37	1652.37	1667.81	1595	1617.44	1572.5	1626.53	1619.59	1373.82	1436.65	1478.75
P00158	Mt-Cyb	Cytochrome b OS=Mus musculus OX=10090 GN=Mt-Cyb PE=1 SV=1	365.914	382.109	400.841	361.21	346.602	394.946	407.064	473.777	634.487	604.396	569.727
P00329	Adh1	Alcohol dehydrogenase 1 OS=Mus musculus OX=10090 GN=Adh1 PE=1 SV=2	12968.4	12109.9	12761.6	12498.2	12101.9	11899.2	11235.9	11402.6	12491.2	12650.8	12397.9
P00375	Dhfr	Dihydrofolate reductase OS=Mus musculus OX=10090 GN=Dhfr PE=1 SV=3	1729.03	1637.69	1737.94	1698.71	1697.91	1645.19	1670.78	1621.67	1622.52	1684.92	1757.32
P00397	Mtco1	Cytochrome c oxidase subunit 1 OS=Mus musculus OX=10090 GN=Mtco1 PE=1 SV=2	2318.95	2857.88	2728.44	2704.52	2483.75	2503.43	2625.68	2527.81	2806.61	2719.8	2661.08
P00405	Mtco2	Cytochrome c oxidase subunit 2 OS=Mus musculus OX=10090 GN=Mtco2 PE=1 SV=1	7358.85	8376.58	7731.02	7621.65	6733.47	7171.83	7468.29	7324.66	7301.07	6982.36	7196.88
P00416	mt-Co3	Cytochrome c oxidase subunit 3 OS=Mus musculus OX=10090 GN=mt-Co3 PE=1 SV=2	95.8157	131.155	129.227	141.16	131.151	126.518	157.749	129.326	156.51	116.199	116.32
P00493	Hprt1	Hypoxanthine-guanine phosphoribosyltransferase OS=Mus musculus OX=10090 GN=Hprt1 PE=1 SV=3	7173.88	7227.63	7140.28	7274.92	6025.67	6105.56	5991.77	5684.83	6730.82	6468.15	6414.95
P00848	Mtatp6	ATP synthase subunit a OS=Mus musculus OX=10090 GN=Mtatp6 PE=1 SV=1	146.972	164.721	143.54	201.644	160.625	141.042	113.116	190.05	198.037	202.847	246.552
P00920	Ca2	Carbonic anhydrase 2 OS=Mus musculus OX=10090 GN=Ca2 PE=1 SV=4	5686.88	5602.5	4960.11	5301.55	5974.24	5781.33	5827.16	5456.83	4552.19	3488.74	4166.78
P01027	C3	Complement C3 OS=Mus musculus OX=10090 GN=C3 PE=1 SV=3	507.252	658.934	407.655	583.513	349.91	407.958	443.365	1311.21	466.431	673.197	581.128
P01029	C4b	Complement C4-B OS=Mus musculus OX=10090 GN=C4b PE=1 SV=3	981.569	1070.9	909.996	979.689	826.526	854.498	856.569	1271.27	991.508	998.5	1073.23
P01831	Thy1	Thy-1 membrane glycoprotein OS=Mus musculus OX=10090 GN=Thy1 PE=1 SV=1	1121.76	1173.73	1187.19	1075.25	1063.21	1224.57	1268.42	1170.45	1291.59	1317.43	1305.87
P01887	B2m	Beta-2-microglobulin OS=Mus musculus OX=10090 GN=B2m PE=1 SV=2	2076.14	2116.65	2151.05	2336.9	2704.67	2478.13	2608.93	2457.39	2181.59	2331.99	2242
P01899	H2-D1	H-2 class I histocompatibility antigen, D-B alpha chain OS=Mus musculus OX=10090 GN=H2-D1 PE=1 SV=2	1997.99	2234.66	2203.29	2166.25	4859.18	4456.95	3854.04	3453.34	2100.64	2161.71	1997.92
P01901	H2-K1	H-2 class I histocompatibility antigen, K-B alpha chain OS=Mus musculus OX=10090 GN=H2-K1 PE=1 SV=1	1740.47	1878.11	1855.64	1845.77	3346.68	3043.03	2900.94	2556.71	1617.41	1692.81	1580.52
P01942	Hba	Hemoglobin subunit alpha OS=Mus musculus OX=10090 GN=Hba PE=1 SV=2	1315.11	1332.56	1103.91	1086.59	1281.42	1132.65	1623.63	1368.71	1358.15	1147.72	1503.91
P02089	Hbb-b2	Hemoglobin subunit beta-2 OS=Mus musculus OX=10090 GN=Hbb-b2 PE=1 SV=2	2109.59	1953.91	1783.72	1835.38	1869.08	1897.88	2064.68	2049.37	1871.35	1713.77	2086.82
P02104	Hbb-y	Hemoglobin subunit epsilon-Y2 OS=Mus musculus OX=10090 GN=Hbb-y PE=1 SV=2	416.075	437.739	361.241	398.105	399.355	380.443	442.495	459.372	403.915	405.102	430.178
P02301	H3-5	Histone H3.3C OS=Mus musculus OX=10090 GN=H3-5 PE=3 SV=3	387.7	374.462	367.42	403.43	379.903	372.979	410.971	388.547	412.256	444.908	389.14
P02463	Col4a1	Collagen alpha-1(IV) chain OS=Mus musculus OX=10090 GN=Col4a1 PE=1 SV=4	1694.4	2146.38	1816.75	1838.75	2409.36	2527.08	2579.79	2557.82	1970.19	1704.04	1996.82
P02469	Lamb1	Laminin subunit beta-1 OS=Mus musculus OX=10090 GN=Lamb1 PE=1 SV=3	14304.7	13885.3	14463.2	14714.8	15686.4	15000.8	14853.8	14648.9	13587.6	13701.2	13326.8
P02798	Mt2	Metallothionein-2 OS=Mus musculus OX=10090 GN=Mt2 PE=1 SV=2	54.1503	52.1489	40.0397	50.6312	55.5329	62.1028	51.7975	55.3447	47.0916	57.8836	52.2937
P02802	Mt1	Metallothionein-1 OS=Mus musculus OX=10090 GN=Mt1 PE=1 SV=1	274.436	227.921	220.544	234.634	280.519	246.682	249.599	231.087	260.537	282.272	271.942
P03888	Mtnd1	NADH-ubiquinone oxidoreductase chain 1 OS=Mus musculus OX=10090 GN=Mtnd1 PE=1 SV=3	554.761	613.84	552.483	584.667	556.943	536.777	557.248	539.983	557.021	531.371	552.524
P03893	Mtnd2	NADH-ubiquinone oxidoreductase chain 2 OS=Mus musculus OX=10090 GN=Mtnd2 PE=1 SV=2	404.181	462.268	424.761	528.681	498.749	455.59	365.927	483.61	495.296	524.516	618.527
P03899	Mtnd3	NADH-ubiquinone oxidoreductase chain 3 OS=Mus musculus OX=10090 GN=Mtnd3 PE=1 SV=3	303.876	320.635	304.486	306.664	248.803	284.353	259.115	269.492	271.102	280.782	281.613
P03903	Mtnd4l	NADH-ubiquinone oxidoreductase chain 4L OS=Mus musculus OX=10090 GN=Mtnd4l PE=1 SV=2	48.5559	56.6149	51.454	49.2564	51.9905	39.8995	29.8504	43.3309	37.8745	50.3508	49.2433
P03911	Mtnd4	NADH-ubiquinone oxidoreductase chain 4 OS=Mus musculus OX=10090 GN=Mtnd4 PE=1 SV=1	1537.7	2007.87	1491.03	1806.75	1357.47	1279.99	1500.45	2844.17	1658.63	1830.52	1734.8
P03921	Mtnd5	NADH-ubiquinone oxidoreductase chain 5 OS=Mus musculus OX=10090 GN=Mtnd5 PE=1 SV=3	626.013	674.174	744.683	749.494	718.061	640.233	731.379	744.814	746.766	689.017	702.131
P03930	Mtatp8	ATP synthase protein 8 OS=Mus musculus OX=10090 GN=Mtatp8 PE=1 SV=1	639.613	556.059	471.654	684.564	708.731	582.558	491.493	585.448	595.931	749.915	757.886
P03958	Ada	Adenosine deaminase OS=Mus musculus OX=10090 GN=Ada PE=1 SV=3	29.0009	21.9495	20.2387	27.7826	32.3628	30.3615	29.9083	26.4317	27.4777	23.7477	22.64
P04117	Fabp4	Fatty acid-binding protein, adipocyte OS=Mus musculus OX=10090 GN=Fabp4 PE=1 SV=3	145052	140935	145577	139444	138696	143939	138907	141699	149376	149533	152997
P04186	Cfb	Complement factor B OS=Mus musculus OX=10090 GN=Cfb PE=1 SV=2	152.593	246.035	113.867	203.338	104.107	108.878	128.099	616.501	137.494	222.923	203.391
P04627	Araf	Serine/threonine-protein kinase A-Raf OS=Mus musculus OX=10090 GN=Araf PE=1 SV=2	2130.61	2177.44	2162.4	2117.39	2290.57	2265.43	2151.1	2244.51	1899.03	1935.72	1926.62
P04925	Prnp	Major prion protein OS=Mus musculus OX=10090 GN=Prnp PE=1 SV=2	636.077	571.365	574.949	622.004	832.255	925.567	905.764	896.775	898.184	808.922	892
P05063	Aldoc	Fructose-bisphosphate aldolase C OS=Mus musculus OX=10090 GN=Aldoc PE=1 SV=4	13293.4	11491	13254.8	12825.5	13776.2	13057.7	13226.6	13534.3	13945.9	14365.8	14097.5
P05132	Prkaca	cAMP-dependent protein kinase catalytic subunit alpha OS=Mus musculus OX=10090 GN=Prkaca PE=1 SV=3	1850.75	1832.87	2153.58	2052	1875.03	1762.17	1712.31	1716.41	2356.21	2385.39	2028.93
P05201	Got1	Aspartate aminotransferase, cytoplasmic OS=Mus musculus OX=10090 GN=Got1 PE=1 SV=3	8771.67	7705.43	7821.67	7021.22	7991.83	7908.65	7949.87	6865.84	6644.9	6587.9	6651.83
P05202	Got2	Aspartate aminotransferase, mitochondrial OS=Mus musculus OX=10090 GN=Got2 PE=1 SV=1	12200.5	12500.1	12300.6	12247.6	12290.1	12811.9	12667.8	12486	9980.92	9909.57	10029.1
P05213	Tuba1b	Tubulin alpha-1B chain OS=Mus musculus OX=10090 GN=Tuba1b PE=1 SV=2	33820.8	34065.5	34632.1	34780.6	34846.3	34661.9	34942.3	34322.9	32192.7	33343.6	32548
P05480	Src	Neuronal proto-oncogene tyrosine-protein kinase Src OS=Mus musculus OX=10090 GN=Src PE=1 SV=4	131.618	123.611	128.325	138.813	159.017	177.255	158.015	173.826	125.256	109.447	113.898
P05622-2	Pdgfrb	Isoform 2 of Platelet-derived growth factor receptor beta OS=Mus musculus OX=10090 GN=Pdgfrb	979.959	1119.7	991.959	978.006	736.891	849.307	865.783	767.838	939.704	987.754	879.539
P06151	Ldha	L-lactate dehydrogenase A chain OS=Mus musculus OX=10090 GN=Ldha PE=1 SV=3	33614.1	28331.6	32800.4	31857.4	36206.9	35161.1	35975.6	36786.1	34916.1	34333.8	33962.9
P06537-2	Nr3c1	Isoform 2 of Glucocorticoid receptor OS=Mus musculus OX=10090 GN=Nr3c1	849.295	951.246	930.498	968.827	897.695	864.382	866.464	839.633	726.047	771.382	755.175
P06745	Gpi	Glucose-6-phosphate isomerase OS=Mus musculus OX=10090 GN=Gpi PE=1 SV=4	30458.8	25385.3	28717	29319	30575.7	28870.5	28445.7	28845.5	30557	32253.3	30500.5
P06797	Ctsl	Cathepsin L1 OS=Mus musculus OX=10090 GN=Ctsl PE=1 SV=2	1766.08	1763.58	1755.2	1592.92	1793.48	1889.09	1927.82	1977.21	2885.58	2842.88	2851.42
P06801	Me1	NADP-dependent malic enzyme OS=Mus musculus OX=10090 GN=Me1 PE=1 SV=2	28825.1	32230.5	30066.8	28785.4	28065.7	30841.6	28602.7	28321.9	35551.6	34250.1	34643.2
P06869	Plau	Urokinase-type plasminogen activator OS=Mus musculus OX=10090 GN=Plau PE=1 SV=1	520.496	674.864	470.9	516.713	416.403	480.148	481.502	448.103	428.119	457.027	440.349
P07091	S100a4	Protein S100-A4 OS=Mus musculus OX=10090 GN=S100a4 PE=1 SV=1	311.296	270.349	220.084	221.815	196.134	257.005	298.925	213.93	291.669	330.109	333.712
P07214	Sparc	SPARC OS=Mus musculus OX=10090 GN=Sparc PE=1 SV=1	5246.65	6179.79	5676.72	5762.91	6568.49	6932.99	5919.13	6397.78	4614.04	4926.6	4464.43
P07356	Anxa2	Annexin A2 OS=Mus musculus OX=10090 GN=Anxa2 PE=1 SV=2	26725.5	28836	29291.8	29774.8	29985.1	31901.3	30090.9	29359.4	28205.5	29802.6	26962.3
P07607	Tyms	Thymidylate synthase OS=Mus musculus OX=10090 GN=Tyms PE=1 SV=1	772.045	800.588	793.774	776.571	685.504	732.586	783.548	746.521	799.818	772.194	792.555
P07742	Rrm1	Ribonucleoside-diphosphate reductase large subunit OS=Mus musculus OX=10090 GN=Rrm1 PE=1 SV=2	6802.27	7025.17	6948.31	6553.33	5369.55	5158.3	4833.78	5069	4946.83	4979.23	5197.36
P07901	Hsp90aa1	Heat shock protein HSP 90-alpha OS=Mus musculus OX=10090 GN=Hsp90aa1 PE=1 SV=4	38675.8	37342.6	38594.4	38549.5	39072.4	38813.2	38399.5	39948.9	41311.7	41547.3	39954.2
P08003	Pdia4	Protein disulfide-isomerase A4 OS=Mus musculus OX=10090 GN=Pdia4 PE=1 SV=3	23575.9	23711.5	24052	25237.8	22586.4	22541.6	22545.1	21663.2	26130.5	25817.7	24961.9
P08030	Aprt	Adenine phosphoribosyltransferase OS=Mus musculus OX=10090 GN=Aprt PE=1 SV=2	2503.88	2237.72	2266.91	2369.54	2803.33	2947.77	2970.19	2709.49	2458.87	2457.58	2591.95
P08071	Ltf	Lactotransferrin OS=Mus musculus OX=10090 GN=Ltf PE=1 SV=4	40.3609	47.0908	34.9593	53.0206	28.8863	35.3224	49.6069	60.8527	52.8771	44.6226	35.5842
P08074	Cbr2	Carbonyl reductase [NADPH] 2 OS=Mus musculus OX=10090 GN=Cbr2 PE=1 SV=1	3373.73	3069.38	3181.2	3197.89	3145.51	3052.83	2835.51	2933.08	3070.44	2728.47	2932.8
P08113	Hsp90b1	Endoplasmin OS=Mus musculus OX=10090 GN=Hsp90b1 PE=1 SV=2	28483.5	28314.7	29379.5	29155.9	30073.9	31014.5	30815.4	30502.1	31294.5	32529.7	31637
P08121	Col3a1	Collagen alpha-1(III) chain OS=Mus musculus OX=10090 GN=Col3a1 PE=1 SV=4	3855.77	4456.92	4344.44	4485.11	3412.37	4112.61	3666.12	3546.3	4178.34	4501.83	4058.68
P08122	Col4a2	Collagen alpha-2(IV) chain OS=Mus musculus OX=10090 GN=Col4a2 PE=1 SV=4	1326.52	1719.4	1317.01	1369.76	1663.85	1538.68	1655.24	1466.48	1586.9	1395.9	1456.9
P08207	S100a10	Protein S100-A10 OS=Mus musculus OX=10090 GN=S100a10 PE=1 SV=2	4365.86	4000.94	3949.24	4554.34	3515.86	3119.73	3885.65	2928.89	3117.49	3772.7	3287.59
P08226	Apoe	Apolipoprotein E OS=Mus musculus OX=10090 GN=Apoe PE=1 SV=2	1367.77	1407.03	1200.37	1351.8	1290.26	1424.65	1608.88	1592.51	1975.65	1979.38	1914.74
P08228	Sod1	Superoxide dismutase [Cu-Zn] OS=Mus musculus OX=10090 GN=Sod1 PE=1 SV=2	4632.13	3642.02	4175.13	4169.84	3414.64	3069.87	2549.22	2647.47	3820.09	4106.78	3848.2
P08249	Mdh2	Malate dehydrogenase, mitochondrial OS=Mus musculus OX=10090 GN=Mdh2 PE=1 SV=3	51014	51043.8	52165.4	50386.9	49733.1	49317.9	49822	51784.3	48870.2	48360.5	49854
P08556	Nras	GTPase NRas OS=Mus musculus OX=10090 GN=Nras PE=1 SV=1	1594.69	1606.2	1608.73	1638.39	1836.44	1826.33	1756	1736.22	1632.03	1678.98	1599.82
P08752	Gnai2	Guanine nucleotide-binding protein G(i) subunit alpha-2 OS=Mus musculus OX=10090 GN=Gnai2 PE=1 SV=5	4745.98	4502.73	4415.41	5006.82	5221.2	5331.85	5329.94	5234.11	4778.21	4696.59	4695.58
P08775	Polr2a	DNA-directed RNA polymerase II subunit RPB1 OS=Mus musculus OX=10090 GN=Polr2a PE=1 SV=3	7666.3	7735.74	7625.61	7629.88	7501.96	7559.95	8163.75	8035.3	7795.92	7690.48	7783.63
P09055	Itgb1	Integrin beta-1 OS=Mus musculus OX=10090 GN=Itgb1 PE=1 SV=1	5686.42	6072.06	5986.34	5879.12	4898.19	5141.2	5008.72	4946.1	5905.07	5985.43	5981.36
P09103	P4hb	Protein disulfide-isomerase OS=Mus musculus OX=10090 GN=P4hb PE=1 SV=2	21063.6	21300.9	21768.1	21813.1	19854	20481.2	19852.4	19467.9	24826	25250	24228.8
P09242	Alpl	Alkaline phosphatase, tissue-nonspecific isozyme OS=Mus musculus OX=10090 GN=Alpl PE=1 SV=2	805.683	835.104	698.938	726.489	715.358	749.15	806.474	919.753	967.533	985.953	1000.41
P09405	Ncl	Nucleolin OS=Mus musculus OX=10090 GN=Ncl PE=1 SV=2	25116	24248.2	24639.1	25939	25870.6	25113	25925.9	24849.6	26477.9	26229.9	25782.1
P09411	Pgk1	Phosphoglycerate kinase 1 OS=Mus musculus OX=10090 GN=Pgk1 PE=1 SV=4	74634.9	63082.7	70346.8	69316.1	72731.7	68862.1	69366.7	67966.2	71656.6	70626.2	73239.1
P09528	Fth1	Ferritin heavy chain OS=Mus musculus OX=10090 GN=Fth1 PE=1 SV=2	785.295	715.207	821.795	783.218	843.758	787.208	963.434	747.326	630.797	679.557	685.287
P09535-2	Igf2	Isoform 2 of Insulin-like growth factor II OS=Mus musculus OX=10090 GN=Igf2	608.646	616.976	555.784	541.455	546.76	548.103	580.118	578.205	564.76	565.923	560.458
P09602	Hmgn2	Non-histone chromosomal protein HMG-17 OS=Mus musculus OX=10090 GN=Hmgn2 PE=1 SV=2	1997.5	1776.69	1955.47	1876.31	2080.37	1845.22	1464.15	1855.96	1960.22	1791.26	1786.31
P09671	Sod2	Superoxide dismutase [Mn], mitochondrial OS=Mus musculus OX=10090 GN=Sod2 PE=1 SV=3	7323.55	6864.34	7114.05	7033.51	7392.87	6966.42	6714.21	6969.63	6667.8	6088.13	6577.59
P09925	Surf1	Surfeit locus protein 1 OS=Mus musculus OX=10090 GN=Surf1 PE=1 SV=3	708.775	720.053	708.956	736.633	739.188	798.191	800.59	800.558	750.266	731.067	731.112
P09926	Surf2	Surfeit locus protein 2 OS=Mus musculus OX=10090 GN=Surf2 PE=1 SV=1	460.375	484.04	485.196	453.525	489.524	494.022	546.698	536.889	579.784	579.839	534.763
P0C0A3	Chmp6	Charged multivesicular body protein 6 OS=Mus musculus OX=10090 GN=Chmp6 PE=1 SV=2	343.932	296.226	312.153	309.822	308.78	298.633	290.985	300.997	329.582	305.347	297.036
P0C605-2	Prkg1	Isoform Beta of cGMP-dependent protein kinase 1 OS=Mus musculus OX=10090 GN=Prkg1	553.497	595.306	581.972	533.563	602.944	617.614	584.924	621.444	522.191	531.783	519.829
P0C7N9	Psmg4	Proteasome assembly chaperone 4 OS=Mus musculus OX=10090 GN=Psmg4 PE=1 SV=1	126.041	113.735	104.106	113.456	120.632	124.144	113.578	116.044	122.229	121.589	141.522
P0C872	Jmjd7	Bifunctional peptidase and (3S)-lysyl hydroxylase Jmjd7 OS=Mus musculus OX=10090 GN=Jmjd7 PE=1 SV=1	1162.93	1047.54	1147.42	1060.14	974.272	936.655	912.105	967.725	947.413	962.281	972.306
P0DJE0	Pet100	Protein PET100 homolog, mitochondrial OS=Mus musculus OX=10090 GN=Pet100 PE=1 SV=1	647.148	711.424	650.018	670.209	540.763	557.715	540.948	540.196	636.286	584.03	574.766
P0DOV1	Mnda	Interferon-activable protein 205-B OS=Mus musculus OX=10090 GN=Mnda PE=1 SV=1	1238.34	1625.48	1482.92	1360.5	2751.19	3197.37	3061.79	1962.5	1504.85	1697.43	1380.06
P0DOV2	Ifi204	Interferon-activable protein 204 OS=Mus musculus OX=10090 GN=Ifi204 PE=1 SV=1	2085.37	2673.15	2498.98	2187.58	4109.13	4781.11	4607.95	2988.53	2746.16	2820.98	2420.15
P0DP27	Calm2	Calmodulin-2 OS=Mus musculus OX=10090 GN=Calm2 PE=1 SV=1	2080.54	1515.06	1710.99	2100.83	1974.37	2253.54	1671.08	1457.13	1625.56	1094.51	1835.39
P10107	Anxa1	Annexin A1 OS=Mus musculus OX=10090 GN=Anxa1 PE=1 SV=2	9210.23	9439.63	9360.39	8899.89	9480.43	10448.5	9571.91	9789.45	10518.6	10691.9	10351.5
P10126	Eef1a1	Elongation factor 1-alpha 1 OS=Mus musculus OX=10090 GN=Eef1a1 PE=1 SV=3	46404.6	46829.4	47477.9	46271.1	49385.2	49007.7	47123.6	48799.5	48407.9	48000.8	48494.5
P10404		MLV-related proviral Env polyprotein OS=Mus musculus OX=10090 PE=1 SV=3	1304.29	1361.62	1320.11	1346.25	1353.52	1400.5	1462.53	1386.69	1347.83	1323.81	1394.7
P10493	Nid1	Nidogen-1 OS=Mus musculus OX=10090 GN=Nid1 PE=1 SV=2	6524.03	6722.18	6866.68	6949.14	7558.43	6887.94	6623.59	6489.38	6178.47	5856.94	5957.44
P10518	Alad	Delta-aminolevulinic acid dehydratase OS=Mus musculus OX=10090 GN=Alad PE=1 SV=1	3741.33	3617.55	3573.88	3702.55	3835.46	3591.6	3610.07	3664.21	3653.76	3539.85	3575.37
P10605	Ctsb	Cathepsin B OS=Mus musculus OX=10090 GN=Ctsb PE=1 SV=2	6280.78	6534.15	6712.01	6634.18	6660.34	6515.53	6139.31	6305.54	7261.64	7379.29	6850.13
P10630-2	Eif4a2	Isoform 2 of Eukaryotic initiation factor 4A-II OS=Mus musculus OX=10090 GN=Eif4a2	6466.93	6189.15	6293.49	6487.06	6438.73	6494.98	6486.72	6422.99	6427.42	6375.31	6393.28
P10639	Txn	Thioredoxin OS=Mus musculus OX=10090 GN=Txn PE=1 SV=3	7993.69	7111.43	7319.01	7392.94	7653.8	7705.64	7492.27	7004.14	8305.52	7964.85	9003.08
P10649	Gstm1	Glutathione S-transferase Mu 1 OS=Mus musculus OX=10090 GN=Gstm1 PE=1 SV=2	2023.37	1987.94	1966.34	2114.83	1677.19	1717.25	1854.34	1651.1	2561.6	2673.18	2503
P10711	Tcea1	Transcription elongation factor A protein 1 OS=Mus musculus OX=10090 GN=Tcea1 PE=1 SV=2	4312.6	4205.9	4056.89	4140.79	3562.72	3619.3	3993.44	3895.98	5150.04	5214.56	5098
P10833	Rras	Ras-related protein R-Ras OS=Mus musculus OX=10090 GN=Rras PE=1 SV=1	4170.54	3902.54	3893.08	4333.29	4748.51	4723.14	5055.01	4698.61	4141.42	4348.35	4110.95
P10852-2	Slc3a2	Isoform 2 of 4F2 cell-surface antigen heavy chain OS=Mus musculus OX=10090 GN=Slc3a2	7269.39	7173.57	7154.13	7262.58	8362.83	8622.41	9049.53	8425.53	7719.97	7243.64	7548.58
P10922	H1-0	Histone H1.0 OS=Mus musculus OX=10090 GN=H1-0 PE=2 SV=4	4208.03	3936.8	3957.45	4202.56	4005.23	3586.24	3725.61	3421.85	3442.89	3311.78	3455.17
P11031	Sub1	Activated RNA polymerase II transcriptional coactivator p15 OS=Mus musculus OX=10090 GN=Sub1 PE=1 SV=3	3724	3824.82	3727.71	3748.08	2829.94	2874.08	2853.26	2965.05	3952.51	3839.36	3910.13
P11087	Col1a1	Collagen alpha-1(I) chain OS=Mus musculus OX=10090 GN=Col1a1 PE=1 SV=4	9705.88	12501.2	10612.7	10539.4	6492.17	8207.66	7451.55	7386.27	11758.6	10787.7	10893.2
P11152	Lpl	Lipoprotein lipase OS=Mus musculus OX=10090 GN=Lpl PE=1 SV=3	8705.66	8806.01	8282.49	8364.41	9090.39	8660.09	8668.64	8967.83	10478.7	9495.56	10575.8
P11352	Gpx1	Glutathione peroxidase 1 OS=Mus musculus OX=10090 GN=Gpx1 PE=1 SV=2	384.694	422.239	383.283	371.441	474.57	463.369	528.2	484.606	387.746	395.713	402.428
P11404	Fabp3	Fatty acid-binding protein, heart OS=Mus musculus OX=10090 GN=Fabp3 PE=1 SV=5	2680.97	3071.25	2975.69	2860.19	3316.46	3349.74	3112.95	2993.51	2934.76	3211.04	2812.56
P11438	Lamp1	Lysosome-associated membrane glycoprotein 1 OS=Mus musculus OX=10090 GN=Lamp1 PE=1 SV=2	1262.16	1506.13	1305.53	1428.54	1182.94	1293.36	1296.24	1238.92	1449.45	1504.41	1464.52
P11440	Cdk1	Cyclin-dependent kinase 1 OS=Mus musculus OX=10090 GN=Cdk1 PE=1 SV=3	681.019	808.888	705.752	657.268	384.889	389.407	417.231	383.371	617.074	586.633	580.452
P11499	Hsp90ab1	Heat shock protein HSP 90-beta OS=Mus musculus OX=10090 GN=Hsp90ab1 PE=1 SV=3	20319.3	20050.8	20254	19692.8	19217.9	19550.2	19919.9	19302.5	18121.5	18675.8	18140
P11531	Dmd	Dystrophin OS=Mus musculus OX=10090 GN=Dmd PE=1 SV=3	1153.64	1145.77	1175.88	1156.01	1083.76	1090.47	1104.21	1064.79	1060.96	1052.31	1074.02
P11609	Cd1d1	Antigen-presenting glycoprotein CD1d1 OS=Mus musculus OX=10090 GN=Cd1d1 PE=1 SV=3	3258.59	3319.11	3303.78	3429.63	3228.05	3240.13	3106.19	3057.96	3550.57	3559.93	3592.32
P11688	Itga5	Integrin alpha-5 OS=Mus musculus OX=10090 GN=Itga5 PE=1 SV=3	4952.66	5596.99	5069.2	4656.04	3262.8	3475.52	3769.6	3575.63	6029.16	5967.14	6140.44
P11859	Agt	Angiotensinogen OS=Mus musculus OX=10090 GN=Agt PE=1 SV=1	514.481	467.231	470.821	460.909	428.241	479.081	528.886	471.678	528.217	538.808	494.869
P11881	Itpr1	Inositol 1,4,5-trisphosphate receptor type 1 OS=Mus musculus OX=10090 GN=Itpr1 PE=1 SV=2	10593.3	10759.6	10645.4	10776.9	12217.3	11962.8	12279.4	11877.3	10313.5	10001.6	10620.1
P11930	Nudt19	Nucleoside diphosphate-linked moiety X motif 19 OS=Mus musculus OX=10090 GN=Nudt19 PE=1 SV=2	2642.11	3007.67	2815.74	2806.46	2699.67	2772.24	2761.4	2757.74	2445.19	2555.24	2431.11
P11983	Tcp1	T-complex protein 1 subunit alpha OS=Mus musculus OX=10090 GN=Tcp1 PE=1 SV=3	11773.6	10504.1	11106.9	11359.5	11726.8	11745.4	11510.2	11751.8	12209.1	11088.6	11800.6
P12023	App	Amyloid-beta A4 protein OS=Mus musculus OX=10090 GN=App PE=1 SV=3	2270	2391.17	2260.72	2227.04	2582.74	2680.09	2753.17	2662.45	3313.78	3157.45	3301.39
P12242	Ucp1	Mitochondrial brown fat uncoupling protein 1 OS=Mus musculus OX=10090 GN=Ucp1 PE=1 SV=2	3462.39	3752.19	3616.52	3533.86	3500.34	3113.75	3164.41	3206.07	4198.91	3923.49	3892.13
P12265	Gusb	Beta-glucuronidase OS=Mus musculus OX=10090 GN=Gusb PE=1 SV=2	1146.44	1296.77	1203.49	1171.72	1376.92	1443.89	1360	1423.34	1170.38	1215.33	1143.87
P12382	Pfkl	ATP-dependent 6-phosphofructokinase, liver type OS=Mus musculus OX=10090 GN=Pfkl PE=1 SV=4	16869.4	14648.9	16490.4	16104.2	10804.2	9894.41	10257.1	10260.9	14507.2	15250.5	14972.1
P12388	Serpinb2	Plasminogen activator inhibitor 2, macrophage OS=Mus musculus OX=10090 GN=Serpinb2 PE=1 SV=1	340.607	469.74	366.466	352.307	449.073	672.849	643.982	618.835	509.92	483.968	504.453
P12787	Cox5a	Cytochrome c oxidase subunit 5A, mitochondrial OS=Mus musculus OX=10090 GN=Cox5a PE=1 SV=2	7264.67	5768.82	6619.18	5432.19	4204.42	3784.7	4486.62	4197.53	5054.25	6388.43	5358.91
P12815	Pdcd6	Programmed cell death protein 6 OS=Mus musculus OX=10090 GN=Pdcd6 PE=1 SV=2	1327.36	1279.5	1348.75	1381.49	1421.91	1289.41	1263.61	1323.68	1097.39	1070.28	1050.05
P12970	Rpl7a	60S ribosomal protein L7a OS=Mus musculus OX=10090 GN=Rpl7a PE=1 SV=2	11116	11022.9	11967.1	10724.5	10883.2	11041.8	11184.6	11989	11829.9	13966.2	11523.2
P13011	Scd2	Stearoyl-CoA desaturase 2 OS=Mus musculus OX=10090 GN=Scd2 PE=1 SV=2	3485.74	3441.47	4060.98	3685.76	3496.77	2992.94	2809.42	2961.74	2951.66	2948.19	3205.97
P13020-2	Gsn	Isoform 2 of Gelsolin OS=Mus musculus OX=10090 GN=Gsn	11692.3	11999.9	11357.8	11350.7	10610	11897	11584.7	11344.3	11919.6	11905.1	11993
P13405	Rb1	Retinoblastoma-associated protein OS=Mus musculus OX=10090 GN=Rb1 PE=1 SV=2	169.899	154.134	160.356	195.677	188.622	159.443	174.391	181.398	214.035	172.419	174.83
P13439	Umps	Uridine 5'-monophosphate synthase OS=Mus musculus OX=10090 GN=Umps PE=1 SV=3	4018.31	3896.93	3975.95	3960.07	4087.9	4193.87	4307.98	4396.35	4434.04	4319.78	4386.49
P13516	Scd1	Acyl-CoA desaturase 1 OS=Mus musculus OX=10090 GN=Scd1 PE=1 SV=2	5583.44	6000.62	6076.69	6148.35	5004.31	4636.71	4627.2	4379.58	4374.3	4649.07	4617.43
P13595	Ncam1	Neural cell adhesion molecule 1 OS=Mus musculus OX=10090 GN=Ncam1 PE=1 SV=3	1677.53	1906.24	1745.73	1552.54	1797.38	2164.53	2129.97	2156.95	2365.57	2221.53	2229.03
P13707	Gpd1	Glycerol-3-phosphate dehydrogenase [NAD(+)], cytoplasmic OS=Mus musculus OX=10090 GN=Gpd1 PE=1 SV=3	38833.5	41054	39246.9	38260.8	36338	36962.9	35223.8	37812.9	38608.1	37287.3	37103.6
P13864	Dnmt1	DNA (cytosine-5)-methyltransferase 1 OS=Mus musculus OX=10090 GN=Dnmt1 PE=1 SV=5	1832.97	2065.49	1814.02	1712.88	1552.45	1491.39	1521.47	1598.59	1769.59	1676.47	1632.65
P14069	S100a6	Protein S100-A6 OS=Mus musculus OX=10090 GN=S100a6 PE=1 SV=3	894.121	793.864	786.671	847.808	893.919	950.741	959.352	759.654	726.47	791.2	744.182
P14115	Rpl27a	60S ribosomal protein L27a OS=Mus musculus OX=10090 GN=Rpl27a PE=1 SV=5	4311.49	4400.71	4340.34	4488.55	4351.37	4261.28	4047.72	4080.98	4477.44	4545.44	4506.48
P14131	Rps16	40S ribosomal protein S16 OS=Mus musculus OX=10090 GN=Rps16 PE=1 SV=4	3863.78	3835.96	3869.69	3855.91	3810.91	3782.93	3622.15	3744.86	4109.39	4229.67	3969.55
P14142	Slc2a4	Solute carrier family 2, facilitated glucose transporter member 4 OS=Mus musculus OX=10090 GN=Slc2a4 PE=1 SV=3	902.877	862.142	840.704	781.05	836.06	859.247	726.642	850.914	661.532	645.754	735.524
P14148	Rpl7	60S ribosomal protein L7 OS=Mus musculus OX=10090 GN=Rpl7 PE=1 SV=2	6208.1	6007.89	6169.98	6356.42	6143.21	6047.6	5791.22	5713.39	6524.67	6656.76	6332.79
P14152	Mdh1	Malate dehydrogenase, cytoplasmic OS=Mus musculus OX=10090 GN=Mdh1 PE=1 SV=3	14093.9	14333.3	14394.4	14198.1	13688.7	13702.4	13402.7	13286.9	13378.5	13783.2	13470.3
P14206	Rpsa	40S ribosomal protein SA OS=Mus musculus OX=10090 GN=Rpsa PE=1 SV=4	10571.6	10841.8	10834.6	11433.7	10428.9	10687	11234.3	10566.2	11216.1	11703.8	11218.7
P14211	Calr	Calreticulin OS=Mus musculus OX=10090 GN=Calr PE=1 SV=1	26160.8	25907.4	27216.7	26712.5	28564.9	29317.1	28588.1	28419.2	28576.4	28161.8	28029.7
P14576	Srp54	Signal recognition particle 54 kDa protein OS=Mus musculus OX=10090 GN=Srp54 PE=1 SV=2	9125.83	9121.13	9065.3	8881.63	9318.67	9372.72	9199.35	9155.41	8652.58	8476.34	8759.18
P14602	Hspb1	Heat shock protein beta-1 OS=Mus musculus OX=10090 GN=Hspb1 PE=1 SV=3	1914.89	2137.85	1904.41	1803.88	1406.07	1720.21	1695.62	1639.22	3616.12	3272.85	3340.71
P14685	Psmd3	26S proteasome non-ATPase regulatory subunit 3 OS=Mus musculus OX=10090 GN=Psmd3 PE=1 SV=3	16358.2	16366.2	16331	16660.4	15872.8	15927.6	15979.7	15694.1	15905.4	16144.1	16352.5
P14733	Lmnb1	Lamin-B1 OS=Mus musculus OX=10090 GN=Lmnb1 PE=1 SV=3	10931.6	11208.1	10740.4	11282.9	10835.5	10987	12484.4	11130.3	10468.6	10982.4	10606.7
P14869	Rplp0	60S acidic ribosomal protein P0 OS=Mus musculus OX=10090 GN=Rplp0 PE=1 SV=3	7300.41	7314.12	7108.74	7449.59	7038.08	7179.99	7071.94	6889.07	7478.8	7481.15	7478.79
P14873	Map1b	Microtubule-associated protein 1B OS=Mus musculus OX=10090 GN=Map1b PE=1 SV=2	21572	20847.3	21064.5	21697.9	24116.8	25294.6	26594.6	25398.8	20270.6	20820.2	21343.2
P14901	Hmox1	Heme oxygenase 1 OS=Mus musculus OX=10090 GN=Hmox1 PE=1 SV=1	7899.74	7030.97	7910.09	7914.26	11958.3	12511.5	11766.1	12009.8	16374.9	15300.5	14991.6
P15066	Jund	Transcription factor jun-D OS=Mus musculus OX=10090 GN=Jund PE=1 SV=1	620.466	671.025	649.713	715.052	517.994	426.437	577.151	492.272	641.426	660.381	659.994
P15105	Glul	Glutamine synthetase OS=Mus musculus OX=10090 GN=Glul PE=1 SV=6	8403.32	8455.12	8298.8	8184.69	7987.1	7902.63	7537.77	7437.92	7819.25	7911.07	7634.35
P15116	Cdh2	Cadherin-2 OS=Mus musculus OX=10090 GN=Cdh2 PE=1 SV=2	536.384	560.223	502.983	484.578	520.953	548.71	563.057	586.983	482.969	460.809	456.181
P15208	Insr	Insulin receptor OS=Mus musculus OX=10090 GN=Insr PE=1 SV=2	4905.4	4929	4849.87	4876.77	5822.37	5641.81	5656.04	5896.13	5461.27	5490.92	5621.34
P15261	Ifngr1	Interferon gamma receptor 1 OS=Mus musculus OX=10090 GN=Ifngr1 PE=1 SV=3	24.9836	25.9779	28.2313	29.0116	35.9806	27.8499	36.5666	32.4779	24.477	31.7729	28.255
P15306	Thbd	Thrombomodulin OS=Mus musculus OX=10090 GN=Thbd PE=1 SV=1	65.9503	76.5208	78.0599	89.0639	94.4844	81.3682	85.8428	78.9588	71.6697	92.2429	89.1843
P15327	Bpgm	Bisphosphoglycerate mutase OS=Mus musculus OX=10090 GN=Bpgm PE=1 SV=2	659.62	620.977	641.344	573.877	629.368	653.983	704.356	646.97	593.381	548.376	651.744
P15379	Cd44	CD44 antigen OS=Mus musculus OX=10090 GN=Cd44 PE=1 SV=3	1400.66	1512.32	1342.1	1350.55	1310.27	1577.48	1718.36	1496.82	1359.77	1321.68	1330.96
P15532	Nme1	Nucleoside diphosphate kinase A OS=Mus musculus OX=10090 GN=Nme1 PE=1 SV=1	11100.3	10995.9	11012.4	11559.9	11554.5	11691.9	11190.4	11084.5	11581.6	11207.4	11420
P15535	B4galt1	Beta-1,4-galactosyltransferase 1 OS=Mus musculus OX=10090 GN=B4galt1 PE=1 SV=1	1892.09	1770.01	1894.87	1819.94	1731.4	1628.49	1532.3	1560.43	1908.71	2022.79	1932.65
P15626	Gstm2	Glutathione S-transferase Mu 2 OS=Mus musculus OX=10090 GN=Gstm2 PE=1 SV=2	6536.44	6759.94	6695.79	6895.56	5850.29	6288.73	6252.03	5776.59	7889.21	7875.14	7837.4
P15864	H1-2	Histone H1.2 OS=Mus musculus OX=10090 GN=H1-2 PE=1 SV=2	6222.23	5437.5	5916.51	6160.37	5868.41	5797.87	5952.19	5688.18	6299.78	6635.73	6028.53
P15920	Atp6v0a2	V-type proton ATPase 116 kDa subunit a2 OS=Mus musculus OX=10090 GN=Atp6v0a2 PE=1 SV=2	1155.67	1163.1	1191.17	1146.19	1056.31	1072.34	1097.85	1119.5	1328.42	1322.91	1268.71
P16015	Ca3	Carbonic anhydrase 3 OS=Mus musculus OX=10090 GN=Ca3 PE=1 SV=3	8922.59	8679.98	8192.91	9186.59	9802.83	8751.87	8198.76	7392.78	7443.07	6098.59	6457.68
P16045	Lgals1	Galectin-1 OS=Mus musculus OX=10090 GN=Lgals1 PE=1 SV=3	29614.9	28086	29365.8	27370.8	27119.6	26075.3	25622.2	25792.2	26460.4	27191.8	27698.2
P16054	Prkce	Protein kinase C epsilon type OS=Mus musculus OX=10090 GN=Prkce PE=1 SV=1	2421.34	2558.24	2536.31	2389.82	2629.6	2620.32	2642.95	2683.99	2808.04	2768.65	2704.18
P16056	Met	Hepatocyte growth factor receptor OS=Mus musculus OX=10090 GN=Met PE=1 SV=1	765.107	723.787	706.901	720.44	752.607	722.119	784.118	731.006	712.341	690.02	730.698
P16110	Lgals3	Galectin-3 OS=Mus musculus OX=10090 GN=Lgals3 PE=1 SV=3	3673.29	3358.71	3552.91	3701.38	3583.15	3460.6	3557.91	3557.45	4290.38	4645.13	4394.75
P16125	Ldhb	L-lactate dehydrogenase B chain OS=Mus musculus OX=10090 GN=Ldhb PE=1 SV=2	12557.2	12129.5	12478.7	12586.3	12769.5	12879.6	12175.9	11992.8	10487.4	10349.4	10669.3
P16254	Srp14	Signal recognition particle 14 kDa protein OS=Mus musculus OX=10090 GN=Srp14 PE=1 SV=1	2146.5	2162.14	2012.78	2167.99	2209.16	2224.38	2195.58	2081.75	2098.76	2198.73	2084.3
P16330	Cnp	2',3'-cyclic-nucleotide 3'-phosphodiesterase OS=Mus musculus OX=10090 GN=Cnp PE=1 SV=3	523.244	543.928	502.659	495.206	579.62	588.046	603.915	542.616	481.946	512.314	517.659
P16332	Mmut	Methylmalonyl-CoA mutase, mitochondrial OS=Mus musculus OX=10090 GN=Mmut PE=1 SV=2	16548.1	17181.3	16525.9	16953.7	15356.5	15645.9	16326.8	15829.5	16365.2	16341.6	16378.9
P16460	Ass1	Argininosuccinate synthase OS=Mus musculus OX=10090 GN=Ass1 PE=1 SV=1	3422.85	3466.47	3393.79	3130.63	3852.38	4192.76	3927.64	4128.45	3554.64	3569.76	3645.49
P16546	Sptan1	Spectrin alpha chain, non-erythrocytic 1 OS=Mus musculus OX=10090 GN=Sptan1 PE=1 SV=4	39025.2	39994.7	39860.6	39386.1	37994.5	36506	35207.3	36046.6	35102.7	35761.1	34412.5
P16675	Ctsa	Lysosomal protective protein OS=Mus musculus OX=10090 GN=Ctsa PE=1 SV=1	4156.96	4210.77	4510.88	4645.83	4786.91	4452.19	4395.08	4330.86	5058.52	5178.66	4574.35
P16858	Gapdh	Glyceraldehyde-3-phosphate dehydrogenase OS=Mus musculus OX=10090 GN=Gapdh PE=1 SV=2	60931.6	55939.3	63316.1	57354.9	62591.6	61462.2	62762.4	64176.1	63281.8	67467	62414.7
P16951	Atf2	Cyclic AMP-dependent transcription factor ATF-2 OS=Mus musculus OX=10090 GN=Atf2 PE=1 SV=2	472.921	446.702	466.643	477.942	438.478	436.999	411.636	435.62	498.717	476.719	485.789
P17047-3	Lamp2	Isoform LAMP-2C of Lysosome-associated membrane glycoprotein 2 OS=Mus musculus OX=10090 GN=Lamp2	1930.34	1975.96	1988.06	1851.34	2071.39	2153.6	2177.99	2070.11	2465.17	2406.8	2224.83
P17095-1	Hmga1	Isoform HMG-Y of High mobility group protein HMG-I/HMG-Y OS=Mus musculus OX=10090 GN=Hmga1	916.687	859.546	973.951	904.904	871.832	888.734	762.285	839.278	1192.9	1349.21	1048.66
P17095	Hmga1	High mobility group protein HMG-I/HMG-Y OS=Mus musculus OX=10090 GN=Hmga1 PE=1 SV=4	2588.39	2803.45	2605.06	2905.02	3124.62	3005.38	3046.62	2830.28	3002.94	2989.04	2901.91
P17156	Hspa2	Heat shock-related 70 kDa protein 2 OS=Mus musculus OX=10090 GN=Hspa2 PE=1 SV=2	1089.77	991.735	1018.52	1047.99	1063.35	1049.24	1081.12	1060.11	1091.21	998.948	1049.38
P17182	Eno1	Alpha-enolase OS=Mus musculus OX=10090 GN=Eno1 PE=1 SV=3	49742.2	43586.8	45390.7	45331.4	48244.5	48383.2	47198	45958.4	44336	42059.1	45366
P17426	Ap2a1	AP-2 complex subunit alpha-1 OS=Mus musculus OX=10090 GN=Ap2a1 PE=1 SV=1	8923.45	8629.53	9018.27	8692.81	9885.22	9710.23	9183.75	9375.3	8921.43	9048.44	8715.45
P17427	Ap2a2	AP-2 complex subunit alpha-2 OS=Mus musculus OX=10090 GN=Ap2a2 PE=1 SV=2	8011.05	8027.62	7731.5	7594.76	8469.15	8704.37	7548.56	8128.9	7277.73	7617.95	7508.52
P17439	Gba	Lysosomal acid glucosylceramidase OS=Mus musculus OX=10090 GN=Gba PE=1 SV=1	662.167	683.367	655.051	648.105	616.713	686.929	704.216	660.046	626.23	647.635	656.58
P17563	Selenbp1	Methanethiol oxidase OS=Mus musculus OX=10090 GN=Selenbp1 PE=1 SV=2	11971.4	8013.63	10960.4	11471.3	10640.8	8461.37	8029.52	7956.11	11177.3	12506.2	11462.5
P17665	Cox7c	Cytochrome c oxidase subunit 7C, mitochondrial OS=Mus musculus OX=10090 GN=Cox7c PE=1 SV=1	1484.95	1250.77	1105.94	1082.65	765.413	952.875	871.008	830.923	952.144	1204.6	1006.43
P17710	Hk1	Hexokinase-1 OS=Mus musculus OX=10090 GN=Hk1 PE=1 SV=3	14342	13481.8	14428.5	14753.8	16130	15917.8	15599.7	14802	14234	14305.8	14277.2
P17742	Ppia	Peptidyl-prolyl cis-trans isomerase A OS=Mus musculus OX=10090 GN=Ppia PE=1 SV=2	15328.1	14568	14668.1	14449.3	15733.6	15509.9	15197.6	14464.3	14648.6	13757.1	14240.5
P17751	Tpi1	Triosephosphate isomerase OS=Mus musculus OX=10090 GN=Tpi1 PE=1 SV=4	11871.7	9444.03	9796.13	10598.5	11341.2	9826.62	9942.85	7978.75	9229.76	8004.11	8543.28
P17809	Slc2a1	Solute carrier family 2, facilitated glucose transporter member 1 OS=Mus musculus OX=10090 GN=Slc2a1 PE=1 SV=4	897.41	758.719	810.209	831.443	758.019	785.479	838.925	783.514	936.472	1024.94	992.254
P17879	Hspa1b	Heat shock 70 kDa protein 1B OS=Mus musculus OX=10090 GN=Hspa1b PE=1 SV=3	5145.59	5037.54	4979.58	4764.38	5139.56	5276.5	5298.8	5222.57	6022.6	5855.45	5976.78
P17918	Pcna	Proliferating cell nuclear antigen OS=Mus musculus OX=10090 GN=Pcna PE=1 SV=2	5070.7	5344.77	5141.31	4982.47	4734.49	4669.83	4779.5	4824.41	5695.21	5653.36	5518.28
P18052	Ptpra	Receptor-type tyrosine-protein phosphatase alpha OS=Mus musculus OX=10090 GN=Ptpra PE=1 SV=3	174.963	174.304	160.512	164.185	195.039	205.817	202.122	187.436	159.842	139.764	145.199
P18155	Mthfd2	Bifunctional methylenetetrahydrofolate dehydrogenase/cyclohydrolase, mitochondrial OS=Mus musculus OX=10090 GN=Mthfd2 PE=1 SV=1	6382.1	6216.53	6233.12	6525.31	6123.23	6415.26	6870.97	6332.45	7233.26	7106.8	7438.34
P18242	Ctsd	Cathepsin D OS=Mus musculus OX=10090 GN=Ctsd PE=1 SV=1	7842.15	9010.48	8415.1	8414.17	7008.18	6887.21	6858.64	6611.23	6962.13	7174.6	7051.75
P18406	Ccn1	CCN family member 1 OS=Mus musculus OX=10090 GN=Ccn1 PE=1 SV=1	3514.54	4815.98	3122.86	2910.79	5419.99	6113.64	6522.74	6386.11	3686.76	3561.71	3894.4
P18572	Bsg	Basigin OS=Mus musculus OX=10090 GN=Bsg PE=1 SV=2	8237.58	7324.6	7986.46	8523.49	8969.02	8245.31	8919.55	8360.2	9598.67	9572.2	9028.13
P18608	Hmgn1	Non-histone chromosomal protein HMG-14 OS=Mus musculus OX=10090 GN=Hmgn1 PE=1 SV=2	1043.92	1052.8	1034.46	1142.14	1268.53	1153.2	1064.54	1099.31	1007.62	957.838	1003.05
P18653	Rps6ka1	Ribosomal protein S6 kinase alpha-1 OS=Mus musculus OX=10090 GN=Rps6ka1 PE=1 SV=1	1199.4	1171.6	1198.84	1150.4	1260.36	1273.99	1269.27	1250.79	1210.76	1209.64	1234.2
P18654	Rps6ka3	Ribosomal protein S6 kinase alpha-3 OS=Mus musculus OX=10090 GN=Rps6ka3 PE=1 SV=2	14758.5	14237.6	14290.9	14772.4	14684.6	14818.7	13835	14104.1	15483	15764.3	15267.5
P18760	Cfl1	Cofilin-1 OS=Mus musculus OX=10090 GN=Cfl1 PE=1 SV=3	5004.96	4756.15	5076.82	4637.51	4478	4752.07	4250.32	4497.34	4427.74	4703.94	4363.11
P18826	Phka1	Phosphorylase b kinase regulatory subunit alpha, skeletal muscle isoform OS=Mus musculus OX=10090 GN=Phka1 PE=1 SV=3	52.4714	51.9133	54.339	50.917	42.38	37.5174	44.5573	52.947	40.2693	39.3284	50.8011
P18872-2	Gnao1	Isoform Alpha-2 of Guanine nucleotide-binding protein G(o) subunit alpha OS=Mus musculus OX=10090 GN=Gnao1	1684.99	1683.41	1707.43	1751.49	1676.18	1677.97	1681.41	1610.22	1681.05	1587.3	1607.86
P19096	Fasn	Fatty acid synthase OS=Mus musculus OX=10090 GN=Fasn PE=1 SV=2	84123.7	95620.7	92764.1	85045.2	79913.3	80963.3	74188.5	75907.9	83953.9	83496	81828
P19157	Gstp1	Glutathione S-transferase P 1 OS=Mus musculus OX=10090 GN=Gstp1 PE=1 SV=2	6777.52	5756.05	5242.69	5439.13	6851.6	6383.19	6957.06	4997.54	7229.16	6380.42	6286.69
P19182	Ifrd1	Interferon-related developmental regulator 1 OS=Mus musculus OX=10090 GN=Ifrd1 PE=1 SV=2	995.406	1000.34	889.807	933.957	884.099	1102.11	1375.79	1078.3	1145.32	1171.7	1162.4
P19221	F2	Prothrombin OS=Mus musculus OX=10090 GN=F2 PE=1 SV=1	1180.54	1356.11	1092.34	1064.17	1165.98	1225.15	1473.25	1343.75	1247.5	1182.21	1337.98
P19246	Nefh	Neurofilament heavy polypeptide OS=Mus musculus OX=10090 GN=Nefh PE=1 SV=3	1900.96	1976.31	2287.35	2285.6	2609.17	2547.72	2479.37	2595.38	2339.5	2293.79	2318.72
P19253	Rpl13a	60S ribosomal protein L13a OS=Mus musculus OX=10090 GN=Rpl13a PE=1 SV=4	5695.7	5828.03	5766.08	5890.4	5496.74	5547.09	5601.78	5494.6	5823.21	5896.47	5700.16
P19258	Mpv17	Protein Mpv17 OS=Mus musculus OX=10090 GN=Mpv17 PE=1 SV=1	284.846	282.346	286.427	279.506	274.397	242.927	263.569	243.474	288.789	266.013	278.867
P19324	Serpinh1	Serpin H1 OS=Mus musculus OX=10090 GN=Serpinh1 PE=1 SV=3	26664.6	28113.9	27902.5	27199.1	27339.9	28608	26760.3	26526.3	28154.5	29770.9	27493.1
P19426	Nelfe	Negative elongation factor E OS=Mus musculus OX=10090 GN=Nelfe PE=1 SV=2	378.5	353.814	410.476	412.365	350.974	345.521	355.96	363.905	394.861	390.895	400.063
P19536	Cox5b	Cytochrome c oxidase subunit 5B, mitochondrial OS=Mus musculus OX=10090 GN=Cox5b PE=1 SV=1	3783.17	3502.85	3517.22	3301.58	2619.86	2752.32	2959.3	3362.46	3810.4	4110.73	3910.87
P19783	Cox4i1	Cytochrome c oxidase subunit 4 isoform 1, mitochondrial OS=Mus musculus OX=10090 GN=Cox4i1 PE=1 SV=2	12061	11955.3	12125.8	11993.5	11029.8	10780.1	11538.4	11346.2	12239	12156.5	11267.5
P20029	Hspa5	Endoplasmic reticulum chaperone BiP OS=Mus musculus OX=10090 GN=Hspa5 PE=1 SV=3	44143.1	41243.1	43536.8	43406.3	46826.7	47119.9	47556.9	47267.1	52568.3	51976.1	51868.6
P20060	Hexb	Beta-hexosaminidase subunit beta OS=Mus musculus OX=10090 GN=Hexb PE=1 SV=2	2505.06	2615.57	2513.92	2700.97	3477.35	3617.66	3405.31	3355.81	2258.98	2248.85	2332.57
P20108	Prdx3	Thioredoxin-dependent peroxide reductase, mitochondrial OS=Mus musculus OX=10090 GN=Prdx3 PE=1 SV=1	5243.18	5403.24	5620.45	5192.65	5553.93	5561.23	5694.71	5672.78	5502.77	5325.37	5623.1
P20152	Vim	Vimentin OS=Mus musculus OX=10090 GN=Vim PE=1 SV=3	18852.6	19294.3	19377.8	19424.8	22163.2	22743.6	21261.8	22190.5	20331.1	20480.5	19633.9
P20352	F3	Tissue factor OS=Mus musculus OX=10090 GN=F3 PE=1 SV=2	284.458	343.612	337.705	289.488	207.23	244.473	220.761	210.121	236.457	234.39	263.683
P20664	Prim1	DNA primase small subunit OS=Mus musculus OX=10090 GN=Prim1 PE=1 SV=1	389.157	433.759	397.84	381.395	268.591	268.881	269.254	264.731	399.441	412.968	385.704
P20918	Plg	Plasminogen OS=Mus musculus OX=10090 GN=Plg PE=1 SV=3	489.788	565.508	430.447	524.586	437.92	453.266	518.359	787.46	516.426	490.23	544.031
P21107-2	Tpm3	Isoform 2 of Tropomyosin alpha-3 chain OS=Mus musculus OX=10090 GN=Tpm3	2189.34	2466.84	2371.45	2517.38	2478.45	2568.04	2443.46	2343.25	2193.17	2270.41	2202.3
P21126	Ubl4a	Ubiquitin-like protein 4A OS=Mus musculus OX=10090 GN=Ubl4a PE=1 SV=1	2421.26	2433.16	2697.53	2534.88	2327.48	2217.87	2123.23	2206.82	2655.28	2731.7	2325.7
P21278	Gna11	Guanine nucleotide-binding protein subunit alpha-11 OS=Mus musculus OX=10090 GN=Gna11 PE=1 SV=1	924.077	878.06	915.216	901.672	921.391	878.84	863.649	902.507	860.537	781.105	880.546
P21279	Gnaq	Guanine nucleotide-binding protein G(q) subunit alpha OS=Mus musculus OX=10090 GN=Gnaq PE=1 SV=4	1726.73	1675.48	1753.82	1746.79	1673.16	1589.78	1638.91	1669.7	1696.73	1675.59	1659.83
P21460	Cst3	Cystatin-C OS=Mus musculus OX=10090 GN=Cst3 PE=1 SV=2	58.8661	76.2973	69.0693	63.994	64.6961	75.0734	79.6053	74.2088	85.4387	74.7553	82.9732
P21550	Eno3	Beta-enolase OS=Mus musculus OX=10090 GN=Eno3 PE=1 SV=3	7923.82	7581.23	7711.09	7781.51	8312.4	8120.16	8070.45	8086.46	7803.2	7454.43	7915.37
P21619	Lmnb2	Lamin-B2 OS=Mus musculus OX=10090 GN=Lmnb2 PE=1 SV=2	6069.61	5863.79	6045.46	6118.58	6007.12	5939.8	6280.31	5960.3	6381.28	6286.02	6316.47
P21956	Mfge8	Lactadherin OS=Mus musculus OX=10090 GN=Mfge8 PE=1 SV=3	11254.2	9999.09	10304.9	10757.9	10531.7	10284.5	10300.5	10133.8	12269	11887.1	12932.7
P21958	Tap1	Antigen peptide transporter 1 OS=Mus musculus OX=10090 GN=Tap1 PE=1 SV=3	669.864	760.947	743.071	688.256	1592.32	1554.4	1422.27	1161.87	687.271	693.254	662.901
P21981	Tgm2	Protein-glutamine gamma-glutamyltransferase 2 OS=Mus musculus OX=10090 GN=Tgm2 PE=1 SV=4	11686.2	12076.1	11416.2	11604.8	12205.2	11981.2	11641.7	11526	13323.9	13201.9	13103.1
P21995	Emb	Embigin OS=Mus musculus OX=10090 GN=Emb PE=1 SV=2	1311.94	1239.53	1188.95	1271.08	1445.43	1583.56	1558.99	1370.74	1239.61	1277.36	1324.36
P22315	Fech	Ferrochelatase, mitochondrial OS=Mus musculus OX=10090 GN=Fech PE=1 SV=2	8870.8	8303.94	8778.74	8903.21	9354.78	8842.5	8919.04	8841.57	8153.93	8308.99	8428.31
P22366	Myd88	Myeloid differentiation primary response protein MyD88 OS=Mus musculus OX=10090 GN=Myd88 PE=1 SV=3	1128.14	1096.4	1046.82	1040.59	1202.11	1329.01	1346.01	1276.79	1010.59	995.585	1011.77
P22437	Ptgs1	Prostaglandin G/H synthase 1 OS=Mus musculus OX=10090 GN=Ptgs1 PE=1 SV=1	1274.55	1387.2	1232.73	1270.72	1654.26	1883.67	1881.89	1727.68	1479.21	1425.22	1520.39
P22682	Cbl	E3 ubiquitin-protein ligase CBL OS=Mus musculus OX=10090 GN=Cbl PE=1 SV=3	1186.63	1138.88	1160.37	1112.47	1236.31	1284.85	1279.12	1305.15	1154.13	1156.99	1232.99
P22725	Wnt5a	Protein Wnt-5a OS=Mus musculus OX=10090 GN=Wnt5a PE=1 SV=2	265.264	291.03	285.622	271.081	319.336	317.863	303.672	307.487	260.559	258.048	268.044
P22777	Serpine1	Plasminogen activator inhibitor 1 OS=Mus musculus OX=10090 GN=Serpine1 PE=1 SV=1	2574.8	2694.05	2440.76	2390.04	3435.93	3969.2	3733.17	3586.11	2541.1	2593.74	2515.46
P22892	Ap1g1	AP-1 complex subunit gamma-1 OS=Mus musculus OX=10090 GN=Ap1g1 PE=1 SV=3	9190.23	9098.33	9095.41	9330.48	9308.69	9272.09	8799.72	8802.54	9201.79	9145.25	9281.41
P22907	Hmbs	Porphobilinogen deaminase OS=Mus musculus OX=10090 GN=Hmbs PE=1 SV=2	6400.99	6214.41	6586.83	6075.5	6407.1	6393	6554.07	6322.92	7270.02	7189.28	7188.13
P23116	Eif3a	Eukaryotic translation initiation factor 3 subunit A OS=Mus musculus OX=10090 GN=Eif3a PE=1 SV=5	22945.3	23428.3	23095	22182.9	21502.7	21912.7	22358.1	22152.6	22763.9	22500	22280.4
P23198	Cbx3	Chromobox protein homolog 3 OS=Mus musculus OX=10090 GN=Cbx3 PE=1 SV=2	4063.08	3859.79	3849.81	3846.09	3653.18	3674.62	3813.72	3666.35	3722.44	3613.8	3771.26
P23204	Ppara	Peroxisome proliferator-activated receptor alpha OS=Mus musculus OX=10090 GN=Ppara PE=1 SV=2	822.386	823.786	802.045	775.81	752.802	689.708	687.037	722.72	616.606	575.994	681.626
P23249	Mov10	Putative helicase MOV-10 OS=Mus musculus OX=10090 GN=Mov10 PE=1 SV=2	4392.61	4373.11	4375.35	4081.66	5505.28	5522.28	5210.54	4917	3856.37	3831.36	3744.76
P23475	Xrcc6	X-ray repair cross-complementing protein 6 OS=Mus musculus OX=10090 GN=Xrcc6 PE=1 SV=5	2710.25	2571.92	2540.05	2559.71	2625.37	2723.01	2715.86	2856.32	2747.83	2678.13	2708.27
P23492	Pnp	Purine nucleoside phosphorylase OS=Mus musculus OX=10090 GN=Pnp PE=1 SV=2	3968.43	3905.93	3958.09	3801.81	4680.1	5009.59	4956.72	4685.96	4493.91	4663.92	4423.81
P23506-2	Pcmt1	Isoform 2 of Protein-L-isoaspartate(D-aspartate) O-methyltransferase OS=Mus musculus OX=10090 GN=Pcmt1	3749.14	3671.95	3590.21	3649.89	3872.03	4031.94	3932.04	3787.62	3560.94	3736.5	3589.19
P23591	Tsta3	GDP-L-fucose synthase OS=Mus musculus OX=10090 GN=Tsta3 PE=1 SV=3	1576.33	1635.29	1536.51	1588.6	1461.17	1463.76	1543.43	1446.15	1494.59	1604.39	1492.07
P23780	Glb1	Beta-galactosidase OS=Mus musculus OX=10090 GN=Glb1 PE=1 SV=1	1050.01	1003.7	1005.2	1232.78	1152.85	1133.78	1131.22	1090.55	977.232	993.038	1084.31
P23927	Cryab	Alpha-crystallin B chain OS=Mus musculus OX=10090 GN=Cryab PE=1 SV=2	625.725	693.233	580.397	558.476	560.498	719.745	772.006	685.74	576.528	571.339	549.317
P23949	Zfp36l2	mRNA decay activator protein ZFP36L2 OS=Mus musculus OX=10090 GN=Zfp36l2 PE=1 SV=2	1119.16	1064.65	1119.53	1101.76	1063.85	949.309	967.135	890.349	1279.9	1296.89	1244.57
P23950	Zfp36l1	mRNA decay activator protein ZFP36L1 OS=Mus musculus OX=10090 GN=Zfp36l1 PE=1 SV=1	157.899	160.585	152.911	159.302	164.976	171.334	174.309	160.727	161.549	147.877	134.293
P24270	Cat	Catalase OS=Mus musculus OX=10090 GN=Cat PE=1 SV=4	14531.1	15029.7	14754.6	14966	13948.1	13525.5	13172.2	13288.1	22541	20868.9	21024.1
P24288	Bcat1	Branched-chain-amino-acid aminotransferase, cytosolic OS=Mus musculus OX=10090 GN=Bcat1 PE=1 SV=2	188.25	205.74	204.438	196.761	187.064	209.064	226.998	200.955	187.143	204.898	210.941
P24369	Ppib	Peptidyl-prolyl cis-trans isomerase B OS=Mus musculus OX=10090 GN=Ppib PE=1 SV=2	5445.83	5167.5	5603.7	5441.61	5080.81	5123.38	4663.9	4885.39	5679.26	6236.94	5148.4
P24472	Gsta4	Glutathione S-transferase A4 OS=Mus musculus OX=10090 GN=Gsta4 PE=1 SV=3	2409.57	2309.29	2190.77	2202.34	2418.17	2302.77	2187.21	2247.21	2145.7	2191.13	2164.91
P24527	Lta4h	Leukotriene A-4 hydrolase OS=Mus musculus OX=10090 GN=Lta4h PE=1 SV=4	9560.66	9709.27	9581.38	9704.23	9897.17	10344.8	10296.7	9887.62	9320.32	9637.03	9350.03
P24547	Impdh2	Inosine-5'-monophosphate dehydrogenase 2 OS=Mus musculus OX=10090 GN=Impdh2 PE=1 SV=2	5628.97	5337.27	5312.25	5345.36	5556.55	5788.26	6236.68	5665.21	6237.24	5843.69	6039.28
P24549	Aldh1a1	Retinal dehydrogenase 1 OS=Mus musculus OX=10090 GN=Aldh1a1 PE=1 SV=5	1426.77	1609.17	1480.49	1430.71	1394.78	1748.07	1583.39	1490.2	1626.58	1648.11	1644.85
P24638	Acp2	Lysosomal acid phosphatase OS=Mus musculus OX=10090 GN=Acp2 PE=1 SV=2	1371.61	1447.59	1394.54	1346.67	1332.77	1435.66	1457.48	1439.67	1457.27	1450.53	1381.46
P24668	M6pr	Cation-dependent mannose-6-phosphate receptor OS=Mus musculus OX=10090 GN=M6pr PE=1 SV=1	3268.5	3272.63	3303.17	3361.73	3229.76	3136.57	3198.98	3086.66	3382.74	3384.51	3352.72
P24788	Cdk11b	Cyclin-dependent kinase 11B OS=Mus musculus OX=10090 GN=Cdk11b PE=1 SV=2	1503.06	1547.46	1447.71	1512.73	1326.9	1370.69	1488.02	1377.68	1463.44	1459.84	1404.77
P25118	Tnfrsf1a	Tumor necrosis factor receptor superfamily member 1A OS=Mus musculus OX=10090 GN=Tnfrsf1a PE=1 SV=1	130.966	53.8724	104.106	67.6304	62.7143	70.6587	112.983	80.6647	69.4175	108.595	62.7692
P25206	Mcm3	DNA replication licensing factor MCM3 OS=Mus musculus OX=10090 GN=Mcm3 PE=1 SV=2	1916.41	2061.57	1906.36	1843.82	1582.79	1534.73	1745.3	1735.28	2030.9	1911.57	1991.06
P25444	Rps2	40S ribosomal protein S2 OS=Mus musculus OX=10090 GN=Rps2 PE=1 SV=3	9948.5	9858.78	10131.7	10132.8	9795.65	9739.72	9833.31	9808.04	10807.7	11084.4	10698.4
P25799	Nfkb1	Nuclear factor NF-kappa-B p105 subunit OS=Mus musculus OX=10090 GN=Nfkb1 PE=1 SV=2	2400.04	2345.61	2384.05	2499.3	2285.11	2409.1	2237.52	2311.47	1992.94	2129.39	2247.43
P25911	Lyn	Tyrosine-protein kinase Lyn OS=Mus musculus OX=10090 GN=Lyn PE=1 SV=4	325.406	373.399	379.582	339.513	436.044	476.405	465.245	457.061	331.69	320.225	325.552
P25962-2	Adrb3	Isoform B of Beta-3 adrenergic receptor OS=Mus musculus OX=10090 GN=Adrb3	710.636	766.355	741.251	773.909	643.061	674.937	804.941	663.86	873.148	844.7	838.88
P25976	Ubtf	Nucleolar transcription factor 1 OS=Mus musculus OX=10090 GN=Ubtf PE=1 SV=1	4422.96	4361.5	4400.32	4389.48	4855.46	4826.9	5028.07	4926.73	4502.4	4466.29	4583.63
P26039	Tln1	Talin-1 OS=Mus musculus OX=10090 GN=Tln1 PE=1 SV=2	35272.4	35891.4	35128.6	34433.1	31991.3	32944.5	31276.2	31443.6	32048.4	32377.2	31963.9
P26040	Ezr	Ezrin OS=Mus musculus OX=10090 GN=Ezr PE=1 SV=3	7191.54	6848.08	7151.83	6977.07	8340.45	8455.87	8560.62	8140.64	7645.05	7685.31	7586.22
P26041	Msn	Moesin OS=Mus musculus OX=10090 GN=Msn PE=1 SV=3	11827.5	11757.5	11555.3	11699.1	12515.2	13156	13040.6	12710.1	12116.4	12283.4	11976.9
P26043	Rdx	Radixin OS=Mus musculus OX=10090 GN=Rdx PE=1 SV=3	7781.27	7917.36	7807.69	7766.78	7984.44	8206.22	8291.26	8217.11	7846.2	7844.03	7698.31
P26187	Mgmt	Methylated-DNA--protein-cysteine methyltransferase OS=Mus musculus OX=10090 GN=Mgmt PE=1 SV=3	551.695	494.737	557.541	604.404	790.805	770.615	718.094	788.971	830.352	786.059	773.442
P26231	Ctnna1	Catenin alpha-1 OS=Mus musculus OX=10090 GN=Ctnna1 PE=1 SV=1	7480.01	8323.47	7568.84	7194.44	7179.79	7671.68	7528.38	7608	8151.22	7971.95	8038.7
P26350	Ptma	Prothymosin alpha OS=Mus musculus OX=10090 GN=Ptma PE=1 SV=2	539.779	658.997	590.275	795.615	999.224	1015.45	1334.06	1060.54	1220.28	1070.91	1154.62
P26369	U2af2	Splicing factor U2AF 65 kDa subunit OS=Mus musculus OX=10090 GN=U2af2 PE=1 SV=3	2114.54	1948.84	2047.3	2192.74	2104.15	2043.4	2104.88	2080.93	2199.48	2117.57	2122.98
P26443	Glud1	Glutamate dehydrogenase 1, mitochondrial OS=Mus musculus OX=10090 GN=Glud1 PE=1 SV=1	23268.3	25419.5	23869.2	24156.7	23718.7	24380.1	25211.1	24991.7	25814.3	23334.3	24519.9
P26450	Pik3r1	Phosphatidylinositol 3-kinase regulatory subunit alpha OS=Mus musculus OX=10090 GN=Pik3r1 PE=1 SV=2	1507.36	1487.72	1509.24	1482.89	1423.62	1417.95	1423.63	1513.87	1385.04	1399.28	1391.77
P26516	Psmd7	26S proteasome non-ATPase regulatory subunit 7 OS=Mus musculus OX=10090 GN=Psmd7 PE=1 SV=2	1009.39	1022.09	1028.65	997.645	971.389	960.58	926.933	991.388	983.898	996.168	1021.01
P26638	Sars1	Serine--tRNA ligase, cytoplasmic OS=Mus musculus OX=10090 GN=Sars1 PE=1 SV=3	5205.86	4680.72	4816.69	4925.13	4917.8	4761.2	4637.6	4804	5195.44	5203.31	5195.15
P26645	Marcks	Myristoylated alanine-rich C-kinase substrate OS=Mus musculus OX=10090 GN=Marcks PE=1 SV=2	7545.25	8012.05	8560.95	8650.46	9047.37	9932.59	9416.72	8097.86	8577.27	8499.88	8235.23
P26883	Fkbp1a	Peptidyl-prolyl cis-trans isomerase FKBP1A OS=Mus musculus OX=10090 GN=Fkbp1a PE=1 SV=2	128.416	132.091	120.622	136.191	135.949	128.274	124.162	122.906	150.59	108.117	110.979
P27046	Man2a1	Alpha-mannosidase 2 OS=Mus musculus OX=10090 GN=Man2a1 PE=1 SV=2	5386.9	5516.66	5395.39	5356.24	5562.17	5760.83	5891.83	5742.29	5859.38	5853.88	5775.42
P27546-2	Map4	Isoform 2 of Microtubule-associated protein 4 OS=Mus musculus OX=10090 GN=Map4	19281.8	19229.1	19416.7	19312.3	16167.9	15930.5	15742	15646.6	17876.5	18301.2	17802.7
P27600	Gna12	Guanine nucleotide-binding protein subunit alpha-12 OS=Mus musculus OX=10090 GN=Gna12 PE=1 SV=3	1000.98	965.534	985.986	1013.49	1010.49	1026.85	980.525	1014.42	992.799	954.915	984.777
P27601	Gna13	Guanine nucleotide-binding protein subunit alpha-13 OS=Mus musculus OX=10090 GN=Gna13 PE=1 SV=1	3664.15	3606.81	3599.37	3484.67	3816.3	3769.2	3790.79	3793	3663.25	3764.39	3806.83
P27612	Plaa	Phospholipase A-2-activating protein OS=Mus musculus OX=10090 GN=Plaa PE=1 SV=4	18507.7	18088.8	18438.6	18373.2	17648.9	17071.7	17134.8	17382.1	19855.4	19321	20400.4
P27641	Xrcc5	X-ray repair cross-complementing protein 5 OS=Mus musculus OX=10090 GN=Xrcc5 PE=1 SV=4	907.331	876.45	886.263	880.987	967.707	995.732	1105.14	1085.86	1051.56	1005.89	1057.61
P27659	Rpl3	60S ribosomal protein L3 OS=Mus musculus OX=10090 GN=Rpl3 PE=1 SV=3	9874.26	10058.5	10202.5	10165.6	10091.5	9737.37	10134.9	9672.75	10576.2	10425.8	10043.2
P27661	H2ax	Histone H2AX OS=Mus musculus OX=10090 GN=H2ax PE=1 SV=2	3248.57	3044.51	3149.13	3234.18	3287.34	3195.84	3453.37	3495.13	3264.5	3209.8	3324.05
P27773	Pdia3	Protein disulfide-isomerase A3 OS=Mus musculus OX=10090 GN=Pdia3 PE=1 SV=2	18743.3	19140.1	19409.7	19843.4	19239.2	19240.4	19468.2	19165	19874.4	19461.4	18881.3
P27808	Mgat1	Alpha-1,3-mannosyl-glycoprotein 2-beta-N-acetylglucosaminyltransferase OS=Mus musculus OX=10090 GN=Mgat1 PE=1 SV=1	472.657	496.952	460.94	488.694	509.512	552.033	549.393	579.665	439.277	444.794	474.658
P28028	Braf	Serine/threonine-protein kinase B-raf OS=Mus musculus OX=10090 GN=Braf PE=1 SV=3	1916.71	1970.29	1949.35	1931.3	2123.16	2146.21	2138.32	2072.12	1890.86	1866.04	1912.39
P28033	Cebpb	CCAAT/enhancer-binding protein beta OS=Mus musculus OX=10090 GN=Cebpb PE=1 SV=1	708.29	700.971	696.257	689.58	697.677	681.113	750.562	690.518	788.109	761.198	748.509
P28063	Psmb8	Proteasome subunit beta type-8 OS=Mus musculus OX=10090 GN=Psmb8 PE=1 SV=2	754.095	802.348	831.432	771.466	1660.34	1539.97	1312.55	1015.81	810.147	827.791	768.316
P28271	Aco1	Cytoplasmic aconitate hydratase OS=Mus musculus OX=10090 GN=Aco1 PE=1 SV=3	17670.5	16426.6	17184.7	17323.3	16179.5	15451.8	15107	15485.7	15947.7	17088.7	16221.2
P28301	Lox	Protein-lysine 6-oxidase OS=Mus musculus OX=10090 GN=Lox PE=1 SV=1	509.613	619.321	551.857	540.311	623.749	709.245	711.505	601.531	650.772	597.3	606.724
P28352	Apex1	DNA-(apurinic or apyrimidinic site) endonuclease OS=Mus musculus OX=10090 GN=Apex1 PE=1 SV=2	2025.49	1974.83	1985.57	2107	1990.57	1993.17	2107.21	2022.02	2393.5	2493.45	2408.98
P28474	Adh5	Alcohol dehydrogenase class-3 OS=Mus musculus OX=10090 GN=Adh5 PE=1 SV=3	12709.6	11751.5	11663.6	12042.2	12406.8	12223.1	11410.5	11882.6	12312.9	12367.5	12627.6
P28481	Col2a1	Collagen alpha-1(II) chain OS=Mus musculus OX=10090 GN=Col2a1 PE=1 SV=2	166.912	284.981	166.298	167.627	98.2045	193.662	170.615	163.529	360.753	264.458	305.365
P28650-2	Adss1	Isoform 2 of Adenylosuccinate synthetase isozyme 1 OS=Mus musculus OX=10090 GN=Adss1	5932.46	5572.46	5962.87	5933.77	6558.34	6248.81	6366.47	6011.91	5395.29	5448.28	5844.14
P28653	Bgn	Biglycan OS=Mus musculus OX=10090 GN=Bgn PE=1 SV=1	6558.06	7002.12	6463.15	6242.59	5802.09	6596.33	6506.89	6138.33	7371.13	7151.16	7292.69
P28656	Nap1l1	Nucleosome assembly protein 1-like 1 OS=Mus musculus OX=10090 GN=Nap1l1 PE=1 SV=2	1616.75	1769.58	1629.97	1617.94	1979.53	2162.78	2125.16	2080.62	2058.2	2232.92	1993.61
P28658	Atxn10	Ataxin-10 OS=Mus musculus OX=10090 GN=Atxn10 PE=1 SV=2	5901.42	6039.24	5858.82	5927.89	5876.34	6130.32	5875.94	5908.98	6719.15	6709.95	6368.42
P28659-4	Celf1	Isoform 4 of CUGBP Elav-like family member 1 OS=Mus musculus OX=10090 GN=Celf1	6554.64	6317.72	6147.26	6339.2	5841.2	5983.47	6056.36	5832.82	6344.14	6270.66	6247.37
P28660	Nckap1	Nck-associated protein 1 OS=Mus musculus OX=10090 GN=Nckap1 PE=1 SV=2	8785.27	8545.86	8903.5	8849.36	10094.5	10257.8	10127.4	10104.4	8724.37	8428.96	8670.33
P28667	Marcksl1	MARCKS-related protein OS=Mus musculus OX=10090 GN=Marcksl1 PE=1 SV=2	209.879	231.478	215.566	233.334	150.304	192.868	188.881	166.716	246.788	230.208	227.602
P28700	Rxra	Retinoic acid receptor RXR-alpha OS=Mus musculus OX=10090 GN=Rxra PE=1 SV=1	516.244	522.314	481.855	531.435	576.602	597.586	616.554	576.453	538.186	514.115	487.422
P28704	Rxrb	Retinoic acid receptor RXR-beta OS=Mus musculus OX=10090 GN=Rxrb PE=1 SV=2	1064.52	1024.64	999.193	1029.78	969.584	930.63	1061.83	971.194	1026.96	967.49	1007.63
P28740-1	Kif2a	Isoform 1 of Kinesin-like protein KIF2A OS=Mus musculus OX=10090 GN=Kif2a	2350.16	2360.45	2243.73	2199.93	2279.69	2478.58	2535.43	2478.74	2026.46	2027.79	1980.6
P28741	Kif3a	Kinesin-like protein KIF3A OS=Mus musculus OX=10090 GN=Kif3a PE=1 SV=2	999.881	1181.96	1017.19	962.87	948.467	1000.57	1001.29	1050.98	945.351	931.701	935.84
P28798	Grn	Progranulin OS=Mus musculus OX=10090 GN=Grn PE=1 SV=2	1444.77	1507.5	1521.02	1426.34	1371.26	1479.9	1511.3	1400.26	1842.81	1790.45	1768.53
P28828	Ptprm	Receptor-type tyrosine-protein phosphatase mu OS=Mus musculus OX=10090 GN=Ptprm PE=1 SV=2	2147.14	2141.74	2139.97	2091.07	2434.24	2480.36	2501.24	2605.87	2369.49	2297.14	2358.22
P28867	Prkcd	Protein kinase C delta type OS=Mus musculus OX=10090 GN=Prkcd PE=1 SV=3	2407.04	2483.39	2345.23	2468	3106.68	3336.48	3426.16	3186.82	2463.52	2464.62	2543.65
P29268	Ccn2	CCN family member 2 OS=Mus musculus OX=10090 GN=Ccn2 PE=2 SV=3	978.93	1260.25	992.661	906.742	850.9	869.476	936.711	901.25	883.748	829.561	909.127
P29341	Pabpc1	Polyadenylate-binding protein 1 OS=Mus musculus OX=10090 GN=Pabpc1 PE=1 SV=2	11897.6	11802.1	12181.3	11523.4	11319.6	11226.4	11049.3	11285.2	11600.1	11206	11254.6
P29387	Gnb4	Guanine nucleotide-binding protein subunit beta-4 OS=Mus musculus OX=10090 GN=Gnb4 PE=1 SV=4	1557.88	1556.63	1641.6	1691.7	1880.83	1777.63	1747.42	1781.82	1560.63	1512.45	1551.29
P29391	Ftl1	Ferritin light chain 1 OS=Mus musculus OX=10090 GN=Ftl1 PE=1 SV=2	1856.95	1620.06	1888.5	1968.97	2486.66	2459.99	2580.26	2052.38	2107.43	2083.4	2143.49
P29416	Hexa	Beta-hexosaminidase subunit alpha OS=Mus musculus OX=10090 GN=Hexa PE=1 SV=2	716.522	763.099	791.974	883.403	965.545	984.35	1067.66	930.634	954.59	914.679	839.598
P29533	Vcam1	Vascular cell adhesion protein 1 OS=Mus musculus OX=10090 GN=Vcam1 PE=1 SV=1	964.529	1183.48	1049.42	1009.56	974.026	1132.46	1098.2	979.945	947.88	961.293	924.566
P29595	Nedd8	NEDD8 OS=Mus musculus OX=10090 GN=Nedd8 PE=1 SV=2	196.036	222.298	212.979	209.7	190.521	204.109	215.139	209.943	209.836	214.025	217.064
P29758	Oat	Ornithine aminotransferase, mitochondrial OS=Mus musculus OX=10090 GN=Oat PE=1 SV=1	15512.5	14290.3	15146.8	15386.2	14604.2	14931	14630.9	14545.3	16355.9	16095.7	15765.7
P30051	Tead1	Transcriptional enhancer factor TEF-1 OS=Mus musculus OX=10090 GN=Tead1 PE=1 SV=2	235.172	258.903	239.776	245.798	272.016	272.536	282.306	238.369	198.501	203.892	210.577
P30115	Gsta3	Glutathione S-transferase A3 OS=Mus musculus OX=10090 GN=Gsta3 PE=1 SV=2	868.718	931.638	859.949	899.874	823.021	807.78	950.255	892.157	1315.56	1205.38	1306.46
P30280	Ccnd2	G1/S-specific cyclin-D2 OS=Mus musculus OX=10090 GN=Ccnd2 PE=1 SV=1	1585.41	1908.48	1721.64	1677.2	2146.57	2243.93	2067.65	2201.02	1632.71	1594.52	1513.93
P30285	Cdk4	Cyclin-dependent kinase 4 OS=Mus musculus OX=10090 GN=Cdk4 PE=1 SV=1	1028.62	1091.96	1128.24	1055.64	1062.48	1043.03	1057.96	1069.08	1118.42	1210.92	1084.51
P30412	Ppic	Peptidyl-prolyl cis-trans isomerase C OS=Mus musculus OX=10090 GN=Ppic PE=1 SV=1	1885.72	1998.84	1951.79	2537.61	2086.62	2302.23	2278.59	2140.15	1807.61	1801.87	2035.73
P30416	Fkbp4	Peptidyl-prolyl cis-trans isomerase FKBP4 OS=Mus musculus OX=10090 GN=Fkbp4 PE=1 SV=5	12100	12976.2	12797.8	12315.1	11798.8	12082.2	11785.5	11609.7	12757.5	12670.8	12221.5
P30558	F2r	Proteinase-activated receptor 1 OS=Mus musculus OX=10090 GN=F2r PE=1 SV=2	21.0276	20.0236	17.7716	22.9785	14.3096	21.6856	14.679	23.6927	19.112	24.1405	28.0311
P30681	Hmgb2	High mobility group protein B2 OS=Mus musculus OX=10090 GN=Hmgb2 PE=1 SV=3	1735.8	1630.59	1672.03	1711.24	1608.07	1636.27	1598.62	1589.6	1772.56	1821.94	1680.15
P30935	Sstr3	Somatostatin receptor type 3 OS=Mus musculus OX=10090 GN=Sstr3 PE=2 SV=2	2446.79	2301.7	2200.9	2325.91	2264.75	2478.24	2330.6	2173.55	2296.12	2215.75	2224.92
P30999-3	Ctnnd1	Isoform 3 of Catenin delta-1 OS=Mus musculus OX=10090 GN=Ctnnd1	5178.9	5485.56	5209.93	4970.45	4996.39	5248.42	5031.61	5302.59	4749.29	4640.76	4603.6
P31001	Des	Desmin OS=Mus musculus OX=10090 GN=Des PE=1 SV=3	2753.74	2816.5	2839.72	2701.96	3012.11	2816.9	3125.14	2989.96	3114.25	3127.86	3254.02
P31230	Aimp1	Aminoacyl tRNA synthase complex-interacting multifunctional protein 1 OS=Mus musculus OX=10090 GN=Aimp1 PE=1 SV=2	7616.66	7484.06	7634.85	7888.25	7783.81	7995.37	7821.48	7762.6	8286.03	8341.79	8117.24
P31266	Rbpj	Recombining binding protein suppressor of hairless OS=Mus musculus OX=10090 GN=Rbpj PE=1 SV=1	781.622	840.484	834.288	781.805	536.874	582.748	656.398	591.931	664.336	650.988	646.941
P31324	Prkar2b	cAMP-dependent protein kinase type II-beta regulatory subunit OS=Mus musculus OX=10090 GN=Prkar2b PE=1 SV=3	10843.3	11264.1	11068.9	11529.8	11755.7	11307.9	11352.7	11207	12005.6	11790.3	11813.2
P31428	Dpep1	Dipeptidase 1 OS=Mus musculus OX=10090 GN=Dpep1 PE=1 SV=2	5975.4	5866.44	6070.32	5697.04	6483.92	6995.16	7322.95	6585.22	5758.75	5862.89	5634.47
P31750	Akt1	RAC-alpha serine/threonine-protein kinase OS=Mus musculus OX=10090 GN=Akt1 PE=1 SV=2	413.913	470.207	401.103	375.127	380.887	407.795	398.659	403.971	333.946	314.815	332.12
P31786	Dbi	Acyl-CoA-binding protein OS=Mus musculus OX=10090 GN=Dbi PE=1 SV=2	2098.97	1268.79	1169.71	1070.22	865.824	861.648	1068.49	865.062	916.333	1340.12	861.064
P31938	Map2k1	Dual specificity mitogen-activated protein kinase kinase 1 OS=Mus musculus OX=10090 GN=Map2k1 PE=1 SV=2	5131.85	4660.77	5521.32	5082.12	5374.46	5431.35	5389.43	5352.46	5788.94	7228.37	5125.57
P32020	Scp2	Non-specific lipid-transfer protein OS=Mus musculus OX=10090 GN=Scp2 PE=1 SV=3	17599.8	18831.9	19001	18429.7	17256.4	17194.7	16993.2	17006.2	20945.3	21032.1	19929
P32067	Ssb	Lupus La protein homolog OS=Mus musculus OX=10090 GN=Ssb PE=1 SV=1	8971.29	8616.96	8930.98	9003.52	8313.24	7980.24	8189.69	7903.1	9860.85	9466.37	9073.21
P32233	Drg1	Developmentally-regulated GTP-binding protein 1 OS=Mus musculus OX=10090 GN=Drg1 PE=1 SV=1	1189.56	1341.83	1187.63	1192.5	1310.29	1419.96	1387.44	1340.29	1053.52	1098.41	1082.05
P32261	Serpinc1	Antithrombin-III OS=Mus musculus OX=10090 GN=Serpinc1 PE=1 SV=1	5097.78	5665.73	4390.24	4405.05	4326.84	4457.19	4927.61	6778.25	4705.85	4733.83	4963.83
P32507	Nectin2	Nectin-2 OS=Mus musculus OX=10090 GN=Nectin2 PE=1 SV=2	3938.66	3682.29	4176.54	4436.02	4140.34	3846.54	4220.8	3804.35	2940.42	3050.05	3122.1
P32921-2	Wars1	Isoform 2 of Tryptophan--tRNA ligase, cytoplasmic OS=Mus musculus OX=10090 GN=Wars1	12870.5	12732.6	12401.6	12966.3	12649.6	12655	12828.4	12668	13129.4	13454.6	13221.7
P33215	Nedd1	Protein NEDD1 OS=Mus musculus OX=10090 GN=Nedd1 PE=1 SV=2	419.581	440.192	405.741	412.871	439.755	448.602	469.287	443.256	381.861	390.089	409.549
P33611	Pola2	DNA polymerase alpha subunit B OS=Mus musculus OX=10090 GN=Pola2 PE=1 SV=2	794.482	782.365	757.121	758.828	619.117	674.063	727.969	635.811	852.09	766.381	825.749
P33896	Ifnar1	Interferon alpha/beta receptor 1 OS=Mus musculus OX=10090 GN=Ifnar1 PE=1 SV=2	324.096	339.022	319.079	321.048	399.876	405.901	391.91	420.839	316.658	319.823	346.916
P34022	Ranbp1	Ran-specific GTPase-activating protein OS=Mus musculus OX=10090 GN=Ranbp1 PE=1 SV=2	2741.75	2283.37	2445.49	2497.55	2309.07	2287.41	2275.28	2172.33	2679.42	2799.37	2756.47
P34152-2	Ptk2	Isoform 2 of Focal adhesion kinase 1 OS=Mus musculus OX=10090 GN=Ptk2	2523.41	2543.38	2618.2	2518.87	2519.33	2468.59	2556.74	2601.46	2473.81	2507.75	2509.62
P34884	Mif	Macrophage migration inhibitory factor OS=Mus musculus OX=10090 GN=Mif PE=1 SV=2	505.544	441.905	449.762	457.047	477.1	461.229	494.892	477.128	479.782	462.578	490.437
P34914	Ephx2	Bifunctional epoxide hydrolase 2 OS=Mus musculus OX=10090 GN=Ephx2 PE=1 SV=2	22492.1	24352.9	23503.9	23404.4	22785.8	23414.5	23282.1	22166.2	29949.7	29231.8	28800.8
P34928	Apoc1	Apolipoprotein C-I OS=Mus musculus OX=10090 GN=Apoc1 PE=1 SV=1	674.102	633.195	602.666	628.005	648.501	666.679	600.695	662.03	970.643	972.573	1070.03
P35123	Usp4	Ubiquitin carboxyl-terminal hydrolase 4 OS=Mus musculus OX=10090 GN=Usp4 PE=1 SV=3	7913.08	7904.46	8007.87	7866.33	8211.61	8214.21	8247.88	8185.42	7812.35	7821.13	7878.85
P35235-1	Ptpn11	Isoform 2 of Tyrosine-protein phosphatase non-receptor type 11 OS=Mus musculus OX=10090 GN=Ptpn11	7011.5	6985.14	7030.17	6835.81	7192.73	7299.63	7311.87	7124.22	5560.7	5800.72	5978.58
P35276	Rab3d	Ras-related protein Rab-3D OS=Mus musculus OX=10090 GN=Rab3d PE=1 SV=1	1764.9	1829.29	1705.52	1791.76	2113.54	2129.65	1953.23	2015.8	1820.24	1844.99	1809.88
P35278	Rab5c	Ras-related protein Rab-5C OS=Mus musculus OX=10090 GN=Rab5c PE=1 SV=2	3454.14	3393.84	3437.93	3456.08	3602.98	3495.84	3372.54	3340.67	2916.91	2881.07	2852.62
P35279	Rab6a	Ras-related protein Rab-6A OS=Mus musculus OX=10090 GN=Rab6a PE=1 SV=4	6958.73	6782.19	6839.18	7042.99	7617.99	7556.46	7166.47	7277.94	7083.56	7065.34	7136.5
P35282	Rab21	Ras-related protein Rab-21 OS=Mus musculus OX=10090 GN=Rab21 PE=1 SV=4	2220.37	2298.41	2293.01	2319.06	2789.46	2809.28	2687.19	2592.38	2254.11	2179.51	2229.12
P35283	Rab12	Ras-related protein Rab-12 OS=Mus musculus OX=10090 GN=Rab12 PE=1 SV=3	2878.73	3052.75	2838.68	2803.77	3103.7	3212.34	3127.1	3052.88	2860.32	2732.55	2848.2
P35285	Rab22a	Ras-related protein Rab-22A OS=Mus musculus OX=10090 GN=Rab22a PE=1 SV=2	903.135	865.85	823.028	978.835	759.428	805.523	894.658	827.708	835.072	778.932	802.251
P35288	Rab23	Ras-related protein Rab-23 OS=Mus musculus OX=10090 GN=Rab23 PE=1 SV=2	868.541	906.998	909.741	908.591	1002.25	1066.84	1152.07	1044.68	938.491	955.395	974.053
P35290	Rab24	Ras-related protein Rab-24 OS=Mus musculus OX=10090 GN=Rab24 PE=1 SV=2	2572.29	2298.54	2376.91	2446.98	2148.13	2071.6	2190.88	2145.53	2141.36	2223.56	2210.52
P35293	Rab18	Ras-related protein Rab-18 OS=Mus musculus OX=10090 GN=Rab18 PE=1 SV=2	4313.8	4197.57	4086.65	4177	4459.47	4529.13	4308.72	4347.68	4194.57	4392.45	4232.47
P35441	Thbs1	Thrombospondin-1 OS=Mus musculus OX=10090 GN=Thbs1 PE=1 SV=1	16011.4	17444	16268.9	17321.1	13289.4	14899.3	13467	14397.3	9809.41	10075.2	10337.8
P35456	Plaur	Urokinase plasminogen activator surface receptor OS=Mus musculus OX=10090 GN=Plaur PE=1 SV=1	141.171	138.111	141.859	142.205	159.258	176.922	171.508	175.196	142.121	129.837	128.928
P35486	Pdha1	Pyruvate dehydrogenase E1 component subunit alpha, somatic form, mitochondrial OS=Mus musculus OX=10090 GN=Pdha1 PE=1 SV=1	22796.5	24240.5	23704.1	23680.4	23169.5	23164.5	23964.1	23573.5	22970.5	22021.4	23236.2
P35505	Fah	Fumarylacetoacetase OS=Mus musculus OX=10090 GN=Fah PE=1 SV=2	7279.48	7532.3	7557.34	7232.38	7625.12	7788.91	7150.67	7840.03	6548.18	7052	6597.97
P35550	Fbl	rRNA 2'-O-methyltransferase fibrillarin OS=Mus musculus OX=10090 GN=Fbl PE=1 SV=2	6912.04	6498.82	6926.65	6738.87	7346.61	7030.14	7457.61	7785.33	7002.84	6938.41	7222.12
P35564	Canx	Calnexin OS=Mus musculus OX=10090 GN=Canx PE=1 SV=1	21535.2	22317	21694.2	21718.3	23151.7	23984.5	24121	23471.4	24388.7	24001.5	25153.6
P35569	Irs1	Insulin receptor substrate 1 OS=Mus musculus OX=10090 GN=Irs1 PE=1 SV=1	1415.35	1486.37	1356.36	1419.79	1573.27	1661.33	1694.67	1656.54	1348.35	1294.27	1321.2
P35585	Ap1m1	AP-1 complex subunit mu-1 OS=Mus musculus OX=10090 GN=Ap1m1 PE=1 SV=3	3805.55	3871.61	3799.63	3812.3	3860.77	3782.13	3449.16	3617.57	3751.6	3799.77	3862.33
P35601	Rfc1	Replication factor C subunit 1 OS=Mus musculus OX=10090 GN=Rfc1 PE=1 SV=2	472.879	457.36	468.599	446.126	473.154	448.938	449.97	477.228	460.647	498.508	490.285
P35689	Ercc5	DNA repair protein complementing XP-G cells homolog OS=Mus musculus OX=10090 GN=Ercc5 PE=1 SV=4	65.3828	64.3785	73.247	72.3141	77.0879	87.8271	111.063	96.2267	64.5907	72.3786	71.7739
P35700	Prdx1	Peroxiredoxin-1 OS=Mus musculus OX=10090 GN=Prdx1 PE=1 SV=1	25821.1	26042.9	26931.3	25246.6	25561.6	25999.8	24979.9	25974.9	29215	30501.8	28742.6
P35762	Cd81	CD81 antigen OS=Mus musculus OX=10090 GN=Cd81 PE=1 SV=2	616.245	641.629	642.984	599.084	1000.8	1027.57	1012.68	1041.36	576.166	682.793	610.408
P35821	Ptpn1	Tyrosine-protein phosphatase non-receptor type 1 OS=Mus musculus OX=10090 GN=Ptpn1 PE=1 SV=2	2761.81	2858.01	2778.41	2807.4	2773.73	2832.03	2818.21	2812.59	2862.55	2872.24	2869.26
P35831	Ptpn12	Tyrosine-protein phosphatase non-receptor type 12 OS=Mus musculus OX=10090 GN=Ptpn12 PE=1 SV=3	2376.02	2424.43	2266.09	2324.14	2565.56	2674.22	2708.1	2596.37	2507.92	2545.3	2545.82
P35922	Fmr1	Synaptic functional regulator FMR1 OS=Mus musculus OX=10090 GN=Fmr1 PE=1 SV=1	4639.42	4732.38	4672.85	4719.76	4276.49	4402.35	4397.3	4429.23	4736.24	4570.03	4583.18
P35951	Ldlr	Low-density lipoprotein receptor OS=Mus musculus OX=10090 GN=Ldlr PE=1 SV=2	252.614	271.933	257.205	259.883	207.944	201.819	205.669	234.906	281.285	283.672	302.057
P35979	Rpl12	60S ribosomal protein L12 OS=Mus musculus OX=10090 GN=Rpl12 PE=1 SV=2	6266.6	6250	6194.31	6443.84	6191.23	6004.04	5874.04	5897.61	6300.02	6523.06	6472.37
P35980	Rpl18	60S ribosomal protein L18 OS=Mus musculus OX=10090 GN=Rpl18 PE=1 SV=3	2197.04	2192.47	2229.87	2252.98	2092.74	2227.66	2322.33	2252.92	2311.07	2319.08	2299.26
P36371	Tap2	Antigen peptide transporter 2 OS=Mus musculus OX=10090 GN=Tap2 PE=1 SV=1	576.255	596.618	606.626	580.084	1287.43	1313.04	1248.9	996.2	526.937	600.188	559.04
P36536	Sar1a	GTP-binding protein SAR1a OS=Mus musculus OX=10090 GN=Sar1a PE=1 SV=1	2483.74	2539.16	2506.64	2395.9	2670.43	2723.58	2803.52	2700.12	2453.25	2495.62	2474.76
P36552	Cpox	Oxygen-dependent coproporphyrinogen-III oxidase, mitochondrial OS=Mus musculus OX=10090 GN=Cpox PE=1 SV=2	2563.53	2481.12	2454.2	2634.71	2485.03	2554.66	2522.62	2444.56	2452.81	2494.21	2446.77
P36895	Bmpr1a	Bone morphogenetic protein receptor type-1A OS=Mus musculus OX=10090 GN=Bmpr1a PE=1 SV=1	42.3802	48.6515	47.3902	44.5153	43.8194	49.2151	39.9321	48.4319	38.5113	42.3209	36.1278
P36916	Gnl1	Guanine nucleotide-binding protein-like 1 OS=Mus musculus OX=10090 GN=Gnl1 PE=1 SV=4	3784.88	3582.43	3549.16	3698.97	4006.5	4076.62	4145.3	4055.68	3733.04	3790.16	3755.5
P37040	Por	NADPH--cytochrome P450 reductase OS=Mus musculus OX=10090 GN=Por PE=1 SV=2	14078.3	14303.8	14234.6	13745.1	14401.3	14244.2	13810.6	14213.4	15171.9	14208	14762.8
P37238	Pparg	Peroxisome proliferator-activated receptor gamma OS=Mus musculus OX=10090 GN=Pparg PE=1 SV=3	766.964	818.934	770.909	794.972	709.142	716.001	705.165	704.87	758.106	740.689	731.018
P37804	Tagln	Transgelin OS=Mus musculus OX=10090 GN=Tagln PE=1 SV=3	10249.6	12772.5	10053.8	9707.34	7267.37	9938.17	8130.1	8156.91	9487.17	9620.19	9664.13
P37889	Fbln2	Fibulin-2 OS=Mus musculus OX=10090 GN=Fbln2 PE=1 SV=2	4633.52	5105.89	5102.48	4842.53	4799.51	5232.41	5047.34	4594.02	4775.05	4876.41	4512.88
P38060	Hmgcl	Hydroxymethylglutaryl-CoA lyase, mitochondrial OS=Mus musculus OX=10090 GN=Hmgcl PE=1 SV=2	3759.75	3809.57	3782.49	3767.49	3965.68	3855.66	3823.32	4193.4	4049.24	3935.58	3989.19
P38585	Ttl	Tubulin--tyrosine ligase OS=Mus musculus OX=10090 GN=Ttl PE=1 SV=2	958.706	895.708	966.585	861.745	912.318	956.618	898.118	994.878	861.56	836.742	892.904
P38647	Hspa9	Stress-70 protein, mitochondrial OS=Mus musculus OX=10090 GN=Hspa9 PE=1 SV=3	68505.9	70917.2	71074.1	70163.5	65376.8	64799.4	68359.8	67067.9	74342.8	73685.7	73959.8
P39054	Dnm2	Dynamin-2 OS=Mus musculus OX=10090 GN=Dnm2 PE=1 SV=2	18147	17731.9	17622.8	17975.7	19125.2	19438.9	19355.6	19527.6	18142.9	17949.4	18247.1
P39061	Col18a1	Collagen alpha-1(XVIII) chain OS=Mus musculus OX=10090 GN=Col18a1 PE=1 SV=4	2819.48	2991.23	2910.95	2776.32	2915.17	3136.92	3128.63	2932.95	2212.11	2199.63	2140.7
P39098	Man1a2	Mannosyl-oligosaccharide 1,2-alpha-mannosidase IB OS=Mus musculus OX=10090 GN=Man1a2 PE=1 SV=1	1713.17	1796.57	1685.26	1739.33	1819.98	1901.94	1987.28	1908.11	1537.94	1548.35	1619.61
P39429-2	Traf2	Isoform 2 of TNF receptor-associated factor 2 OS=Mus musculus OX=10090 GN=Traf2	1103.86	1145.21	1087.25	1035.37	1116.2	1202.99	1215.39	1181.63	1134.01	1156.79	1141.05
P40124	Cap1	Adenylyl cyclase-associated protein 1 OS=Mus musculus OX=10090 GN=Cap1 PE=1 SV=4	8352.36	8221.44	8109.61	8508.89	8702.38	8889.55	8607.27	8536.49	8422.4	8306.67	7728.65
P40142	Tkt	Transketolase OS=Mus musculus OX=10090 GN=Tkt PE=1 SV=1	28987.2	28705.9	29838.7	28981.5	25878.5	24945.3	24805.1	25266.6	33735.4	35475.9	32831.5
P40201	Chd1	Chromodomain-helicase-DNA-binding protein 1 OS=Mus musculus OX=10090 GN=Chd1 PE=1 SV=3	642.679	651.731	626.637	645.565	680.311	699.303	701.665	659.215	677.474	645.133	644.013
P40336-2	Vps26a	Isoform 2 of Vacuolar protein sorting-associated protein 26A OS=Mus musculus OX=10090 GN=Vps26a	7311.77	7640.85	7559.55	7609.6	8164.69	8106	7517.2	7950.32	8408.13	8291.11	8544.05
P40338	Vhl	von Hippel-Lindau disease tumor suppressor OS=Mus musculus OX=10090 GN=Vhl PE=1 SV=1	467.755	424.163	467.389	435.344	468.253	487.566	480.839	493.354	420.98	522.114	438.027
P40630	Tfam	Transcription factor A, mitochondrial OS=Mus musculus OX=10090 GN=Tfam PE=1 SV=2	6621.75	6313.86	6529.22	6583.55	6180.14	6001.31	6123.14	6074.64	6310.58	6264.18	6127.37
P40694	Ighmbp2	DNA-binding protein SMUBP-2 OS=Mus musculus OX=10090 GN=Ighmbp2 PE=1 SV=1	120.398	127.388	111.988	115.914	113.571	130.539	140.071	126.217	139.126	122.939	133.238
P41105	Rpl28	60S ribosomal protein L28 OS=Mus musculus OX=10090 GN=Rpl28 PE=1 SV=2	3705.79	3659.69	3865.93	3744.74	3396.18	3558.12	3631.48	3688.66	3967.02	4341.42	3819.42
P41216	Acsl1	Long-chain-fatty-acid--CoA ligase 1 OS=Mus musculus OX=10090 GN=Acsl1 PE=1 SV=2	72249.1	80509.4	78038.7	75758.2	70818.1	70310.8	71625	72191.5	81598.1	79468.1	80042.2
P41230	Kdm5c	Lysine-specific demethylase 5C OS=Mus musculus OX=10090 GN=Kdm5c PE=1 SV=4	1348.77	1301.18	1321.98	1348.37	1182.1	1066.51	1065.56	1077.6	1117.98	1212.88	1137.44
P41233	Abca1	Phospholipid-transporting ATPase ABCA1 OS=Mus musculus OX=10090 GN=Abca1 PE=1 SV=4	2309.64	2550.36	2419.92	2395.14	2146.4	2203	2277.74	2140.52	2114.12	2167.25	2145.5
P41241	Csk	Tyrosine-protein kinase CSK OS=Mus musculus OX=10090 GN=Csk PE=1 SV=2	331.775	361.414	330.763	329.38	350.309	366.676	345.355	360.482	356.767	339.723	326.165
P41731	Cd63	CD63 antigen OS=Mus musculus OX=10090 GN=Cd63 PE=1 SV=2	698.529	739.503	676.955	703.769	797.066	856.613	827.463	846.795	927.49	884.328	849.01
P42125	Eci1	Enoyl-CoA delta isomerase 1, mitochondrial OS=Mus musculus OX=10090 GN=Eci1 PE=1 SV=2	18922.4	18647	18853.7	19231.6	19372.1	18351.8	18566	18935.9	18545.8	17995.2	18521.6
P42128	Foxk1	Forkhead box protein K1 OS=Mus musculus OX=10090 GN=Foxk1 PE=1 SV=2	1235.55	1202.96	1241.13	1196.02	1161.98	1191.68	1211.74	1242.67	1292.33	1334.35	1258.8
P42208	Septin2	Septin-2 OS=Mus musculus OX=10090 GN=Septin2 PE=1 SV=2	5236.24	5228.69	5187.95	4957.61	5378.32	5642.73	5152.14	5303.34	5093.39	4848.94	4853.57
P42227	Stat3	Signal transducer and activator of transcription 3 OS=Mus musculus OX=10090 GN=Stat3 PE=1 SV=2	5005.71	5240.12	4971.7	4751.17	5427.61	5991.5	5667.47	5614.14	6043.29	5696.03	6000.6
P42230	Stat5a	Signal transducer and activator of transcription 5A OS=Mus musculus OX=10090 GN=Stat5a PE=1 SV=1	4717.24	4707.11	4587.53	4536.62	5100.09	5044.49	4825.1	5082.05	5054.18	4944.58	4948.75
P42232	Stat5b	Signal transducer and activator of transcription 5B OS=Mus musculus OX=10090 GN=Stat5b PE=1 SV=1	1071.55	1035.44	1017.85	1029.3	968.239	1013.18	1113.57	1015.2	997.138	977.667	1015.8
P42337	Pik3ca	Phosphatidylinositol 4,5-bisphosphate 3-kinase catalytic subunit alpha isoform OS=Mus musculus OX=10090 GN=Pik3ca PE=1 SV=2	867.581	913.59	834.698	868.792	906.679	927.51	965.17	898.642	782.197	819.155	803.984
P42669	Pura	Transcriptional activator protein Pur-alpha OS=Mus musculus OX=10090 GN=Pura PE=1 SV=1	2087.32	2109.58	2123.31	2088.08	2466.62	2629.53	2584.69	2567.99	2095.51	2129.17	2177.72
P42859	Htt	Huntingtin OS=Mus musculus OX=10090 GN=Htt PE=1 SV=2	1909.93	1803.16	1766.91	1796.31	1771.28	1754.66	1815.71	1794.23	1779.84	1765.03	1820.51
P42867	Dpagt1	UDP-N-acetylglucosamine--dolichyl-phosphate N-acetylglucosaminephosphotransferase OS=Mus musculus OX=10090 GN=Dpagt1 PE=1 SV=2	585.441	602.064	587.514	560.829	726.151	632.942	593.633	663.917	519.713	500.808	513.961
P42932	Cct8	T-complex protein 1 subunit theta OS=Mus musculus OX=10090 GN=Cct8 PE=1 SV=3	20679.2	19380.3	20008.7	20955.2	20689.3	20541.6	20999.8	20024.1	20571.5	20351.8	19694.1
P43024	Cox6a1	Cytochrome c oxidase subunit 6A1, mitochondrial OS=Mus musculus OX=10090 GN=Cox6a1 PE=1 SV=2	622.288	664.571	659.612	553.991	501.405	550.214	468.024	572.867	516.645	522.362	545.013
P43247	Msh2	DNA mismatch repair protein Msh2 OS=Mus musculus OX=10090 GN=Msh2 PE=1 SV=1	1424.3	1238.93	1245.66	1316.57	1356.06	1238.09	1260.51	1211.78	1326.96	1268.65	1269.43
P43274	H1-4	Histone H1.4 OS=Mus musculus OX=10090 GN=H1-4 PE=1 SV=2	5598.24	4940.48	4563.35	4844.77	4655.98	4863.09	4870.81	5140.26	5444.58	5286.14	4563.27
P43275	H1-1	Histone H1.1 OS=Mus musculus OX=10090 GN=H1-1 PE=1 SV=2	811.921	735.873	814.419	857.199	776.821	778.42	845.197	777.172	822.546	829.274	796.4
P43276	H1-5	Histone H1.5 OS=Mus musculus OX=10090 GN=H1-5 PE=1 SV=2	3577.01	3239.77	3462.72	3608.42	3436.99	3284.65	3528.93	3437.98	3590.48	3762.66	3440.31
P43406	Itgav	Integrin alpha-V OS=Mus musculus OX=10090 GN=Itgav PE=1 SV=2	2044.12	2101.22	2121.82	1956.23	2474.36	2685.56	2721.32	2647	2239.47	2193.01	2380.03
P43883	Plin2	Perilipin-2 OS=Mus musculus OX=10090 GN=Plin2 PE=1 SV=2	2023.19	1995.89	1928.56	1827.08	1878.11	1872.39	1926.71	2176.17	3093.64	3162.42	3101.87
P45376	Akr1b1	Aldo-keto reductase family 1 member B1 OS=Mus musculus OX=10090 GN=Akr1b1 PE=1 SV=3	8724.36	7485.57	7599.07	7511.13	8206.1	7658.3	7319.81	6466.01	7727.68	7779.54	7574.97
P45377	Akr1b8	Aldose reductase-related protein 2 OS=Mus musculus OX=10090 GN=Akr1b8 PE=1 SV=2	5857.45	5542.23	5503.29	5388.31	5417.27	5610.47	4999.69	5137.17	5500.35	5800.47	5580.75
P45481	Crebbp	Histone lysine acetyltransferase CREBBP OS=Mus musculus OX=10090 GN=Crebbp PE=1 SV=3	39.4817	34.0529	24.8337	34.9763	41.185	40.258	45.5083	37.0148	55.5533	54.9602	47.8462
P45591	Cfl2	Cofilin-2 OS=Mus musculus OX=10090 GN=Cfl2 PE=1 SV=1	10705.5	10758.4	10648.3	10882	10295	10349.4	10137.2	10057.4	10234.5	10657.7	10360.8
P45700	Man1a1	Mannosyl-oligosaccharide 1,2-alpha-mannosidase IA OS=Mus musculus OX=10090 GN=Man1a1 PE=1 SV=1	1084.81	1243.85	1141.53	1088.01	1409.69	1516.47	1617.68	1536.64	1273.97	1264.2	1297.41
P45878	Fkbp2	Peptidyl-prolyl cis-trans isomerase FKBP2 OS=Mus musculus OX=10090 GN=Fkbp2 PE=1 SV=1	2004.99	1967.33	2113.64	2248.11	2181.86	1967.53	2036.23	1910.16	2497.39	2483.29	2190.26
P45952	Acadm	Medium-chain specific acyl-CoA dehydrogenase, mitochondrial OS=Mus musculus OX=10090 GN=Acadm PE=1 SV=1	17816.5	17820.9	18043.3	17991.9	20168.3	19574.8	19854.8	20471.1	20359.7	20028.5	19909
P46061	Rangap1	Ran GTPase-activating protein 1 OS=Mus musculus OX=10090 GN=Rangap1 PE=1 SV=2	7774.46	7656.51	7858.02	7529.13	7358.53	7336.14	7228.49	7408.47	7518.06	7419.52	7619.61
P46062	Sipa1	Signal-induced proliferation-associated protein 1 OS=Mus musculus OX=10090 GN=Sipa1 PE=1 SV=2	400.739	292.648	348.613	273.773	292.651	322.074	282.869	259.983	233.317	235.84	253.132
P46414	Cdkn1b	Cyclin-dependent kinase inhibitor 1B OS=Mus musculus OX=10090 GN=Cdkn1b PE=1 SV=2	75.0557	50.744	62.8028	46.0923	41.5469	48.7643	51.5938	53.4971	38.3952	61.9078	56.0591
P46460	Nsf	Vesicle-fusing ATPase OS=Mus musculus OX=10090 GN=Nsf PE=1 SV=2	8139.53	7871.13	8000.89	8039.03	8525.29	8469.51	8542.25	8315.65	8245.96	8212.2	8311.65
P46467	Vps4b	Vacuolar protein sorting-associated protein 4B OS=Mus musculus OX=10090 GN=Vps4b PE=1 SV=2	6073.96	5937.34	5840.02	5962.31	5762.36	6107.46	5716.5	5701.91	6247.49	6290.57	6218.01
P46471	Psmc2	26S proteasome regulatory subunit 7 OS=Mus musculus OX=10090 GN=Psmc2 PE=1 SV=5	6636.73	6370.54	6463.38	6444.14	6089.69	6224.48	6330.95	6131.12	6328.2	6530.68	6374.46
P46638	Rab11b	Ras-related protein Rab-11B OS=Mus musculus OX=10090 GN=Rab11b PE=1 SV=3	2864.84	2991.72	2954.65	2981.8	3092.63	2996.37	3177.97	2994.61	3154.54	3116.38	2998.52
P46656	Fdx1	Adrenodoxin, mitochondrial OS=Mus musculus OX=10090 GN=Fdx1 PE=1 SV=1	1982.65	1710.15	1834.93	1990.03	1902.03	1846.19	1867.25	1756.76	1811.56	1925.81	1908.07
P46662	Nf2	Merlin OS=Mus musculus OX=10090 GN=Nf2 PE=1 SV=2	3140	2714.35	3179.65	2354.74	3036.83	2980.5	2894.62	3318.51	3021.6	3176.32	3005.59
P46664	Adss2	Adenylosuccinate synthetase isozyme 2 OS=Mus musculus OX=10090 GN=Adss2 PE=1 SV=2	2081.77	1987.58	1966.25	1982.43	2381.26	2391.43	2277.14	2276.71	1957.22	1891.59	1966.63
P46718	Pdcd2	Programmed cell death protein 2 OS=Mus musculus OX=10090 GN=Pdcd2 PE=2 SV=2	323.565	310.064	305.654	288.576	300.123	348.273	316.995	321.813	342.73	343.01	343.208
P46735	Myo1b	Unconventional myosin-Ib OS=Mus musculus OX=10090 GN=Myo1b PE=1 SV=3	4687.68	4863.01	4760.81	4852.57	5211.66	5350.65	5417.21	5224.82	4548.16	4518.58	4583.48
P46737	Brcc3	Lys-63-specific deubiquitinase BRCC36 OS=Mus musculus OX=10090 GN=Brcc3 PE=1 SV=1	1385.25	1382.82	1385.45	1375.38	1446.06	1442.45	1441.5	1404.61	1409.53	1440.53	1418.26
P46935	Nedd4	E3 ubiquitin-protein ligase NEDD4 OS=Mus musculus OX=10090 GN=Nedd4 PE=1 SV=3	12164.8	12809.3	12429.7	12545.4	11153.4	11071.4	10541.1	10662	14023.3	13920.7	13207.9
P46938	Yap1	Transcriptional coactivator YAP1 OS=Mus musculus OX=10090 GN=Yap1 PE=1 SV=2	2051.45	1861.88	2105.73	2009.18	2481.06	2433.15	2346.68	2335.55	1765.49	1922.46	1943.98
P46978	Stt3a	Dolichyl-diphosphooligosaccharide--protein glycosyltransferase subunit STT3A OS=Mus musculus OX=10090 GN=Stt3a PE=1 SV=1	4237.3	4206.65	4174.21	4452.32	4518.62	4560.27	4672.18	4380.06	4600.26	4490.06	4523.73
P47199	Cryz	Quinone oxidoreductase OS=Mus musculus OX=10090 GN=Cryz PE=1 SV=1	4432.3	4032.74	4346.15	4330.85	4676.77	4630.63	4441.88	4538.15	4679.49	4671.68	4588.56
P47226	Tes	Testin OS=Mus musculus OX=10090 GN=Tes PE=1 SV=1	895.144	867.625	845.344	773.707	1088.15	1266.66	1114.96	1225.21	999.04	1015.41	1056.92
P47713	Pla2g4a	Cytosolic phospholipase A2 OS=Mus musculus OX=10090 GN=Pla2g4a PE=1 SV=1	1001.87	997.017	948.879	993.159	890.745	943.446	1017.86	954.685	1702.26	1633.83	1569.91
P47738	Aldh2	Aldehyde dehydrogenase, mitochondrial OS=Mus musculus OX=10090 GN=Aldh2 PE=1 SV=1	19067.2	19652.3	20047.9	19926.6	19728.9	19963	20714.6	20362.3	22002.4	22872	21070.6
P47740	Aldh3a2	Aldehyde dehydrogenase family 3 member A2 OS=Mus musculus OX=10090 GN=Aldh3a2 PE=1 SV=2	2332.05	2262.83	2317.35	2368.29	2727.55	2650.33	2738.11	2621.85	2410.22	2418.25	2390.81
P47750	Tshr	Thyrotropin receptor OS=Mus musculus OX=10090 GN=Tshr PE=1 SV=2	753.959	790.218	824.441	847.561	617.578	588.51	548.116	542.237	602.176	618.847	601.984
P47754	Capza2	F-actin-capping protein subunit alpha-2 OS=Mus musculus OX=10090 GN=Capza2 PE=1 SV=3	3165.64	3233.12	3255.24	3209.72	3316.24	3395.79	3143.53	3260.27	3172.12	3135.23	3164.17
P47757-4	Capzb	Isoform 3 of F-actin-capping protein subunit beta OS=Mus musculus OX=10090 GN=Capzb	8065.88	7975.97	7973.93	7888.73	7215.63	7740.58	7787.26	7295.67	6987.9	7156.7	6856.85
P47757	Capzb	F-actin-capping protein subunit beta OS=Mus musculus OX=10090 GN=Capzb PE=1 SV=3	301.906	326.564	293.772	322.248	381.889	328.379	329.986	334.108	243.863	261.919	237.637
P47758	Srprb	Signal recognition particle receptor subunit beta OS=Mus musculus OX=10090 GN=Srprb PE=1 SV=1	4076.22	3831.73	3810.97	4236.91	4324.46	4362.72	4127.21	4187.37	4228.79	4175.23	4188
P47791	Gsr	Glutathione reductase, mitochondrial OS=Mus musculus OX=10090 GN=Gsr PE=1 SV=3	2492.2	2315.33	2491.35	2597.1	3088.97	2854.41	3117.03	2916.06	3722.49	3540.6	3157.07
P47809	Map2k4	Dual specificity mitogen-activated protein kinase kinase 4 OS=Mus musculus OX=10090 GN=Map2k4 PE=1 SV=2	1519.03	1602.9	1619.22	1502.47	1807.59	1799.43	1786.95	1831.36	1647.16	1679.4	1677.94
P47811	Mapk14	Mitogen-activated protein kinase 14 OS=Mus musculus OX=10090 GN=Mapk14 PE=1 SV=3	1089.32	1174.04	1135.93	1097.82	1039.68	1064.45	1008.76	1041.24	1280.53	1287.37	1211.97
P47856	Gfpt1	Glutamine--fructose-6-phosphate aminotransferase [isomerizing] 1 OS=Mus musculus OX=10090 GN=Gfpt1 PE=1 SV=3	9357.86	9146.1	9421.42	8984.02	9431.32	9453.72	8949.09	9361.88	10628.8	10519.6	10797.6
P47857-3	Pfkm	Isoform 3 of ATP-dependent 6-phosphofructokinase, muscle type OS=Mus musculus OX=10090 GN=Pfkm	10567.9	9881.57	10139.8	10217.9	9213.64	9191.13	9509	9260.16	7989.22	8417.71	8576.12
P47877	Igfbp2	Insulin-like growth factor-binding protein 2 OS=Mus musculus OX=10090 GN=Igfbp2 PE=2 SV=2	275.463	427.714	228.719	278.202	234.255	276.191	293.98	461.413	283.6	314.1	304.775
P47911	Rpl6	60S ribosomal protein L6 OS=Mus musculus OX=10090 GN=Rpl6 PE=1 SV=3	6937.73	7017.59	6952.02	7413.52	6936.95	6836.57	6595.36	6551.84	7424.55	7441.56	7004.22
P47915	Rpl29	60S ribosomal protein L29 OS=Mus musculus OX=10090 GN=Rpl29 PE=1 SV=2	3799.54	3710.18	3769.59	3919.98	3600.77	3625.44	3331.49	3444.02	3823.03	3885.88	3687.09
P47934	Crat	Carnitine O-acetyltransferase OS=Mus musculus OX=10090 GN=Crat PE=1 SV=3	19172.3	19500	19093.8	19162	15333.7	14732.6	15767.6	15378.4	20317.6	19492.7	19968.9
P47941	Crkl	Crk-like protein OS=Mus musculus OX=10090 GN=Crkl PE=1 SV=2	3299.92	3210.97	3185.19	3196.41	3249.68	3489.13	3256.57	3255.76	2477.79	2521.84	2583.19
P47962	Rpl5	60S ribosomal protein L5 OS=Mus musculus OX=10090 GN=Rpl5 PE=1 SV=3	14197.5	14764.5	14343.9	14384.5	14011.3	13980.2	13979.7	13856.7	14088.4	14746.9	14423
P47963	Rpl13	60S ribosomal protein L13 OS=Mus musculus OX=10090 GN=Rpl13 PE=1 SV=3	5425.9	4909.59	6104.08	4772.4	4420.87	4773.04	4523.38	4883.79	5895.77	7346.95	5336.31
P47968	Rpia	Ribose-5-phosphate isomerase OS=Mus musculus OX=10090 GN=Rpia PE=1 SV=2	2124.19	2152.59	2204.84	2145.95	1840.43	1804.87	1828.64	1884.62	2477.12	2575.05	2345.78
P48036	Anxa5	Annexin A5 OS=Mus musculus OX=10090 GN=Anxa5 PE=1 SV=1	16271	16592	15968.2	16307.7	17008	17957.7	17332.6	17339	15139.6	15467.4	15289.6
P48193	Epb41	Protein 4.1 OS=Mus musculus OX=10090 GN=Epb41 PE=1 SV=2	2194.58	2120.66	2021.64	2189.17	1548.7	1518.86	1595.12	1482.67	1891.91	1945.06	2075.12
P48377	Rfx1	MHC class II regulatory factor RFX1 OS=Mus musculus OX=10090 GN=Rfx1 PE=1 SV=2	605.183	559.978	563.554	592.242	501.043	488.858	525.92	479.296	577.179	588.336	561.633
P48410	Abcd1	ATP-binding cassette sub-family D member 1 OS=Mus musculus OX=10090 GN=Abcd1 PE=1 SV=1	1138.21	1204.23	1054.97	1208.88	1188.48	1286.45	1257.38	1352.19	980.068	1008.04	1092.76
P48428	Tbca	Tubulin-specific chaperone A OS=Mus musculus OX=10090 GN=Tbca PE=1 SV=3	1954.05	1699.74	1704.63	1857.94	1402.26	1486.92	1458.74	1427.56	1844.02	2063.19	1815.28
P48453	Ppp3cb	Serine/threonine-protein phosphatase 2B catalytic subunit beta isoform OS=Mus musculus OX=10090 GN=Ppp3cb PE=1 SV=2	5001.23	4202.26	4346.43	4204.07	4044.47	4244.38	4330.12	4070.7	4065.29	4366.2	4059.57
P48678	Lmna	Prelamin-A/C OS=Mus musculus OX=10090 GN=Lmna PE=1 SV=2	14656.8	15040.2	14706.4	15332.1	14064	14094.5	14673	13742.5	14683.6	14906.7	14491.1
P48722	Hspa4l	Heat shock 70 kDa protein 4L OS=Mus musculus OX=10090 GN=Hspa4l PE=1 SV=2	9413.04	8948.8	9169.97	9389.34	10301.4	10259.5	10184.3	10230.7	9101.34	9208.4	9205.73
P48758	Cbr1	Carbonyl reductase [NADPH] 1 OS=Mus musculus OX=10090 GN=Cbr1 PE=1 SV=3	9243.86	8237.01	7996.45	8032.8	7754.67	7936.76	7785.62	7788.66	10205.5	9714.97	9775.34
P48771	Cox7a2	Cytochrome c oxidase subunit 7A2, mitochondrial OS=Mus musculus OX=10090 GN=Cox7a2 PE=1 SV=2	1852.88	2025.35	1889.48	1971.84	1800.09	1711.31	1765.87	1730.57	1953.27	1863.06	1950.93
P48774	Gstm5	Glutathione S-transferase Mu 5 OS=Mus musculus OX=10090 GN=Gstm5 PE=1 SV=1	5351.51	5274.51	5030.79	5131.82	5366.48	5662.32	5343.4	5386.83	4863.15	4917.34	5196.96
P48962	Slc25a4	ADP/ATP translocase 1 OS=Mus musculus OX=10090 GN=Slc25a4 PE=1 SV=4	22812.9	23101	22922.4	23125.9	23223.5	22746.1	22975.3	23273.5	21584.3	20339.4	21940
P49070	Camlg	Calcium signal-modulating cyclophilin ligand OS=Mus musculus OX=10090 GN=Camlg PE=1 SV=2	459.973	458.731	469.36	455.381	542.797	600.454	522.828	542.68	558.097	497.812	517.665
P49135	Ercc3	General transcription and DNA repair factor IIH helicase subunit XPB OS=Mus musculus OX=10090 GN=Ercc3 PE=2 SV=1	717.878	789.289	806.009	770.15	770.175	726.067	941.105	803.847	814.569	788.552	839.721
P49138	Mapkapk2	MAP kinase-activated protein kinase 2 OS=Mus musculus OX=10090 GN=Mapkapk2 PE=1 SV=2	1124.77	1130.44	1122.29	1046.1	1135.59	1194.99	1132.71	1176.18	1328.13	1316.62	1256.19
P49182	Serpind1	Heparin cofactor 2 OS=Mus musculus OX=10090 GN=Serpind1 PE=1 SV=1	82.5778	83.5273	89.5146	75.1701	68.4392	69.2938	88.1321	115.426	79.9726	84.4883	87.8674
P49312	Hnrnpa1	Heterogeneous nuclear ribonucleoprotein A1 OS=Mus musculus OX=10090 GN=Hnrnpa1 PE=1 SV=2	4162.66	4036.64	4275.31	4385.07	4083.11	3837.58	4001.82	3938.4	4363.86	4395.48	4066.77
P49442	Inpp1	Inositol polyphosphate 1-phosphatase OS=Mus musculus OX=10090 GN=Inpp1 PE=1 SV=2	167.564	177.837	182.263	168.642	220.605	234.594	241.34	234.84	165.951	173.745	167.795
P49443	Ppm1a	Protein phosphatase 1A OS=Mus musculus OX=10090 GN=Ppm1a PE=1 SV=1	3765.18	3833.18	3621.13	3826.31	3940.67	3971.02	3732.13	3700.24	3766.19	3709.06	3775.16
P49586	Pcyt1a	Choline-phosphate cytidylyltransferase A OS=Mus musculus OX=10090 GN=Pcyt1a PE=1 SV=1	2913.34	3097.88	2961.96	3068.4	2989.62	2915.12	3109.55	2913.03	3230.71	3126.34	3142.57
P49615	Cdk5	Cyclin-dependent-like kinase 5 OS=Mus musculus OX=10090 GN=Cdk5 PE=1 SV=1	4678.88	4564.35	4756.31	4475.35	4316.83	4484.92	4406.47	4388.9	4085.61	4225.22	4088.01
P49717	Mcm4	DNA replication licensing factor MCM4 OS=Mus musculus OX=10090 GN=Mcm4 PE=1 SV=1	420.035	452.589	413.991	408.046	334.636	322.818	370.335	313.067	409.286	425.806	401.41
P49718	Mcm5	DNA replication licensing factor MCM5 OS=Mus musculus OX=10090 GN=Mcm5 PE=1 SV=2	866.691	869.341	835.238	823.7	693.769	724.701	745.507	750.527	869.527	863.795	885.604
P49722	Psma2	Proteasome subunit alpha type-2 OS=Mus musculus OX=10090 GN=Psma2 PE=1 SV=3	2524.73	2553.17	2588.01	2605.28	2592.16	2560.87	2522.2	2565.71	2239.79	2349.72	2232.88
P49769	Psen1	Presenilin-1 OS=Mus musculus OX=10090 GN=Psen1 PE=1 SV=1	344.837	370.442	380.121	349.64	378.761	377.477	384.936	419.581	340.86	353.852	397.272
P49817	Cav1	Caveolin-1 OS=Mus musculus OX=10090 GN=Cav1 PE=1 SV=1	9189.31	9226.44	8798.31	9205.84	9184.63	9052.66	8735.52	9117.68	9342.68	8779.25	9065.25
P49935	Ctsh	Pro-cathepsin H OS=Mus musculus OX=10090 GN=Ctsh PE=1 SV=2	940.068	1001.17	993.398	1065.95	1052.41	1176.39	1096.62	979.114	896.05	963.028	946.965
P49962	Srp9	Signal recognition particle 9 kDa protein OS=Mus musculus OX=10090 GN=Srp9 PE=1 SV=2	605.02	664.168	570.892	605.59	552.52	613.928	637.241	578.749	535.681	644.913	566.396
P50096	Impdh1	Inosine-5'-monophosphate dehydrogenase 1 OS=Mus musculus OX=10090 GN=Impdh1 PE=1 SV=2	2888.89	2398.87	2566.32	2736.05	2496.9	2383.19	2776.12	2502.57	2219.22	2065.52	2290.98
P50171-2	Hsd17b8	Isoform Long of Estradiol 17-beta-dehydrogenase 8 OS=Mus musculus OX=10090 GN=Hsd17b8	3858.28	3590.14	3753.28	3716.8	4132.98	3857.63	3826.34	4019.92	3716.37	3666.39	3837.13
P50172	Hsd11b1	Corticosteroid 11-beta-dehydrogenase isozyme 1 OS=Mus musculus OX=10090 GN=Hsd11b1 PE=1 SV=3	1020.32	912.784	973.194	974.448	1665.75	1734.49	1920.09	1726.83	1339.74	1378.86	1447.73
P50247	Ahcy	Adenosylhomocysteinase OS=Mus musculus OX=10090 GN=Ahcy PE=1 SV=3	7533.11	7060.11	7033.9	7327.76	7444.66	7375.87	7606.11	7227.35	7245.96	6998.23	7169.4
P50285	Fmo1	Dimethylaniline monooxygenase [N-oxide-forming] 1 OS=Mus musculus OX=10090 GN=Fmo1 PE=1 SV=1	4650.34	5110.16	4883.78	4592.45	4830.22	4946.09	4900.06	4931.49	4618.29	4403.51	4741.87
P50289	Acrv1	Acrosomal protein SP-10 OS=Mus musculus OX=10090 GN=Acrv1 PE=1 SV=2	222.957	218.86	230.976	213.324	207.239	212.241	221.373	202.317	201.383	202.49	198.716
P50295	Nat2	Arylamine N-acetyltransferase 2 OS=Mus musculus OX=10090 GN=Nat2 PE=1 SV=1	263.784	259.059	252.353	250.064	269.458	275.29	297.073	284.436	258.224	269.723	277.546
P50396	Gdi1	Rab GDP dissociation inhibitor alpha OS=Mus musculus OX=10090 GN=Gdi1 PE=1 SV=3	9890.33	9612.77	9846.47	10366.6	11012.1	10729	10815.3	10552.1	10236.2	10447.2	10264.6
P50427	Sts	Steryl-sulfatase OS=Mus musculus OX=10090 GN=Sts PE=1 SV=1	1672.12	1648.16	1650.72	1720.51	1583.68	1499.33	1630.63	1573.88	1628.63	1595.42	1619.33
P50428	Arsa	Arylsulfatase A OS=Mus musculus OX=10090 GN=Arsa PE=1 SV=2	1586.62	1556.14	1576.99	1616.69	1646.07	1641.94	1653.56	1631.23	1607.86	1521.05	1671.35
P50429	Arsb	Arylsulfatase B OS=Mus musculus OX=10090 GN=Arsb PE=1 SV=3	2228.76	2234.63	2125.94	2264.73	2826.33	2804.49	2802.24	2733.05	2444.38	2453.52	2440.36
P50431	Shmt1	Serine hydroxymethyltransferase, cytosolic OS=Mus musculus OX=10090 GN=Shmt1 PE=1 SV=3	4331.1	4125.8	3918.96	4248.86	3925.98	3962.28	3905.88	3844.8	4152.78	4182.91	4063.69
P50516	Atp6v1a	V-type proton ATPase catalytic subunit A OS=Mus musculus OX=10090 GN=Atp6v1a PE=1 SV=2	9588.69	9354.51	9495.17	9513.39	10589.7	10581.4	10581.2	10575.7	10138.5	10685.3	9913.62
P50518	Atp6v1e1	V-type proton ATPase subunit E 1 OS=Mus musculus OX=10090 GN=Atp6v1e1 PE=1 SV=2	5353.26	5514.65	5489.25	5530.49	6162.49	6302.62	6029.58	6118.77	5816.41	6003.78	5829.95
P50543	S100a11	Protein S100-A11 OS=Mus musculus OX=10090 GN=S100a11 PE=1 SV=1	1806.05	1109.13	1111.78	1070.74	804.134	904.994	1111.82	783.365	1154.81	1672.86	1021.21
P50544	Acadvl	Very long-chain specific acyl-CoA dehydrogenase, mitochondrial OS=Mus musculus OX=10090 GN=Acadvl PE=1 SV=3	47928.2	50001.3	49435.1	49059.6	44669.6	43837.1	46395.9	45278.5	47830.3	46480.3	48417.5
P50580	Pa2g4	Proliferation-associated protein 2G4 OS=Mus musculus OX=10090 GN=Pa2g4 PE=1 SV=3	10441.2	10545.4	10659.4	10644.5	10850.8	10621	10716.7	10714.4	10223.2	10746.9	9918.24
P50637	Tspo	Translocator protein OS=Mus musculus OX=10090 GN=Tspo PE=1 SV=1	1138.31	1201.74	1150.63	1123.7	1214.32	1228.76	1284.16	1237.01	1103.83	1124.25	1159.56
P51125	Cast	Calpastatin OS=Mus musculus OX=10090 GN=Cast PE=1 SV=2	10322.6	10365.2	10424.5	10341.3	11229.8	11298.3	10812.1	11106	10006.1	10398.2	9807.67
P51150	Rab7a	Ras-related protein Rab-7a OS=Mus musculus OX=10090 GN=Rab7a PE=1 SV=2	5568.39	5831.73	5574.93	5598.64	5717.79	5757.69	5675.35	5606.67	5245.66	5281	5234.96
P51163	Uros	Uroporphyrinogen-III synthase OS=Mus musculus OX=10090 GN=Uros PE=1 SV=1	2229.65	2181.52	2244.02	2135.4	1922.36	1943.23	1950.91	1996.99	2592.64	2543.68	2599.85
P51174	Acadl	Long-chain specific acyl-CoA dehydrogenase, mitochondrial OS=Mus musculus OX=10090 GN=Acadl PE=1 SV=2	45338.6	46253.5	46310.3	45602.7	45932.3	44946.3	46350.4	46869	46669.3	44433.3	45638.5
P51175	Ppox	Protoporphyrinogen oxidase OS=Mus musculus OX=10090 GN=Ppox PE=1 SV=1	3138.8	2913.53	3007.86	3084.84	3052.89	3060.26	3240.79	3059.11	2895.08	3036.06	3033.93
P51410	Rpl9	60S ribosomal protein L9 OS=Mus musculus OX=10090 GN=Rpl9 PE=2 SV=2	2915.22	2733.96	2775.15	2873.77	2745.63	2655.07	2625.37	2536.15	3157.33	3442.69	2901.35
P51432	Plcb3	1-phosphatidylinositol 4,5-bisphosphate phosphodiesterase beta-3 OS=Mus musculus OX=10090 GN=Plcb3 PE=1 SV=2	4160.85	3952.56	3920.26	3996.34	4433.57	4461.07	4602.2	4420.95	3530.81	3579.11	3681.04
P51569	Gla	Alpha-galactosidase A OS=Mus musculus OX=10090 GN=Gla PE=1 SV=1	58.8806	59.7526	60.8164	53.9293	57.8711	58.5968	62.5239	68.8389	73.8917	61.1795	62.0569
P51612	Xpc	DNA repair protein complementing XP-C cells homolog OS=Mus musculus OX=10090 GN=Xpc PE=1 SV=2	89.2067	98.3177	97.467	106.781	100.488	104.778	110.679	113.579	116.357	114.816	96.5674
P51655	Gpc4	Glypican-4 OS=Mus musculus OX=10090 GN=Gpc4 PE=1 SV=2	4695.65	5121.26	5043.46	5107.85	5533.31	5465.17	5642.58	5493.11	5206.33	5629.89	5253.88
P51660	Hsd17b4	Peroxisomal multifunctional enzyme type 2 OS=Mus musculus OX=10090 GN=Hsd17b4 PE=1 SV=3	11858	12509.3	12492.4	11668.4	11221	11126.2	9914.23	10659.7	11899.5	12218.2	11861.1
P51791	Clcn3	H(+)/Cl(-) exchange transporter 3 OS=Mus musculus OX=10090 GN=Clcn3 PE=1 SV=2	749.321	709.08	714.255	741.798	754.499	763.027	779.472	764.498	668.602	693.939	681.839
P51807	Dynlt1	Dynein light chain Tctex-type 1 OS=Mus musculus OX=10090 GN=Dynlt1 PE=1 SV=1	669.89	672.027	674.406	671.342	511.567	505.142	516.897	563.94	664.675	703.852	652.254
P51830	Adcy9	Adenylate cyclase type 9 OS=Mus musculus OX=10090 GN=Adcy9 PE=1 SV=1	1498.54	1523.41	1415.26	1449.83	1675.8	1664.75	1562.04	1646.07	1304.57	1264.13	1361.98
P51855	Gss	Glutathione synthetase OS=Mus musculus OX=10090 GN=Gss PE=1 SV=1	6215.65	5721.26	5720.26	5620.1	6259.51	6190.39	6108.81	6129.7	6173.27	6275.38	6229.62
P51859	Hdgf	Hepatoma-derived growth factor OS=Mus musculus OX=10090 GN=Hdgf PE=1 SV=2	7719.5	7009.31	7451.27	7081.77	7186.74	7456.89	7225.59	7311.85	7963.5	8620.5	8427.68
P51863	Atp6v0d1	V-type proton ATPase subunit d 1 OS=Mus musculus OX=10090 GN=Atp6v0d1 PE=1 SV=2	1242.98	1227.98	1268.13	1204.18	1580.65	1525.94	1458.17	1511.61	1482.9	1414.03	1495.94
P51880	Fabp7	Fatty acid-binding protein, brain OS=Mus musculus OX=10090 GN=Fabp7 PE=1 SV=2	73.0953	78.7428	74.6695	77.2307	80.0621	104.178	95.9269	92.4237	116.746	126.204	112.168
P51881	Slc25a5	ADP/ATP translocase 2 OS=Mus musculus OX=10090 GN=Slc25a5 PE=1 SV=3	19447.3	20219.9	20370.8	20479.3	19592.5	19564.6	20334.8	20849.2	19937.7	18679.9	19993.5
P51954	Nek1	Serine/threonine-protein kinase Nek1 OS=Mus musculus OX=10090 GN=Nek1 PE=1 SV=2	711.216	690.218	679.076	716.11	738.223	752.508	802.464	764.521	637.043	700.976	628.85
P52019	Sqle	Squalene monooxygenase OS=Mus musculus OX=10090 GN=Sqle PE=2 SV=1	1059.68	1153.42	1154.73	1095.3	1208.76	1261.83	1268.16	1257.03	1361.01	1290.41	1312.44
P52196	Tst	Thiosulfate sulfurtransferase OS=Mus musculus OX=10090 GN=Tst PE=1 SV=3	1723.94	1732.62	1814.99	1888.71	2057.18	1905.98	1785.06	1802.72	1984.1	1941.79	1925.62
P52293	Kpna2	Importin subunit alpha-1 OS=Mus musculus OX=10090 GN=Kpna2 PE=1 SV=2	874.66	1051.4	833.819	828.657	753.55	853.32	831.683	782.118	1008.71	927.242	932.042
P52332	Jak1	Tyrosine-protein kinase JAK1 OS=Mus musculus OX=10090 GN=Jak1 PE=1 SV=1	2740.21	2721.42	2632.33	2596.01	2885.16	3004.96	3055.23	3000.64	2974.44	2859.38	2948.94
P52431	Pold1	DNA polymerase delta catalytic subunit OS=Mus musculus OX=10090 GN=Pold1 PE=1 SV=2	260.241	276.051	248.286	247.648	269.666	270.225	302.218	276.668	272.201	296.606	295.096
P52432	Polr1c	DNA-directed RNA polymerases I and III subunit RPAC1 OS=Mus musculus OX=10090 GN=Polr1c PE=1 SV=3	600.722	600.172	612.193	601.709	606.558	632.408	623.026	639.261	694.52	644.848	615.918
P52479-2	Usp10	Isoform 2 of Ubiquitin carboxyl-terminal hydrolase 10 OS=Mus musculus OX=10090 GN=Usp10	2296.95	2517.23	2387.8	2311.64	2032.54	2031.14	2071.15	2097.96	2546.72	2588.54	2629.14
P52480-2	Pkm	Isoform M1 of Pyruvate kinase PKM OS=Mus musculus OX=10090 GN=Pkm	2673.44	2344.63	2562.26	2588.25	2586.47	2559.55	2567.74	2422.24	2798.1	2892.71	2775.71
P52480	Pkm	Pyruvate kinase PKM OS=Mus musculus OX=10090 GN=Pkm PE=1 SV=4	62397.2	55479.1	61165	60268	61886.4	60234.1	60541.9	60050	55842.1	58477.8	58684.4
P52483	Ube2e3	Ubiquitin-conjugating enzyme E2 E3 OS=Mus musculus OX=10090 GN=Ube2e3 PE=1 SV=2	987.691	1028.28	990.656	972.617	938.877	999.971	979.445	965.683	829.722	853.804	846.208
P52503	Ndufs6	NADH dehydrogenase [ubiquinone] iron-sulfur protein 6, mitochondrial OS=Mus musculus OX=10090 GN=Ndufs6 PE=1 SV=2	1730.47	1755.37	1741.76	1615.87	1208.35	1302.21	1242.62	1315.7	1504.34	1486.05	1501.08
P52623	Uck1	Uridine-cytidine kinase 1 OS=Mus musculus OX=10090 GN=Uck1 PE=1 SV=2	6704.14	5819.05	6167.06	6177.45	6299.27	6036.07	5627.69	5820.47	4232.49	4435.64	4601.72
P52624	Upp1	Uridine phosphorylase 1 OS=Mus musculus OX=10090 GN=Upp1 PE=1 SV=2	1224.22	1261.77	1208.09	1144.83	1528.67	1552.17	1542.5	1399.52	1301.84	1179.91	1268.41
P52633	Stat6	Signal transducer and transcription activator 6 OS=Mus musculus OX=10090 GN=Stat6 PE=1 SV=2	4206.2	4421.26	4430.27	4289.49	3539.19	3520.09	3449.99	3381.17	3853.73	3975.14	3973.87
P52760	Rida	2-iminobutanoate/2-iminopropanoate deaminase OS=Mus musculus OX=10090 GN=Rida PE=1 SV=3	1989.16	1825.36	1823.64	1986.87	2049.53	2182.66	2109	1973.62	2425.83	2463.71	2425.11
P52795	Efnb1	Ephrin-B1 OS=Mus musculus OX=10090 GN=Efnb1 PE=1 SV=1	483.951	537.438	544.471	475.308	486.053	493.131	522.943	529.568	556.286	532.964	533.331
P52825	Cpt2	Carnitine O-palmitoyltransferase 2, mitochondrial OS=Mus musculus OX=10090 GN=Cpt2 PE=1 SV=2	12449.8	12813.2	12558.1	12723.1	12086.8	11612.9	11516	12058.8	13292.3	13116.7	12936.8
P52875	Tmem165	Transmembrane protein 165 OS=Mus musculus OX=10090 GN=Tmem165 PE=1 SV=2	1495.5	1599.7	1561.25	1473.3	1707.75	1763.1	1817.3	1808.07	1624.82	1718.19	1719.37
P52912	Tia1	Nucleolysin TIA-1 OS=Mus musculus OX=10090 GN=Tia1 PE=1 SV=1	108.663	105.705	106.099	123.156	94.2635	85.0392	116.254	104.48	137.095	153.968	137.823
P52927	Hmga2	High mobility group protein HMGI-C OS=Mus musculus OX=10090 GN=Hmga2 PE=1 SV=1	2775.21	3105.43	2813.66	2675.47	2494.88	2712.86	2620.82	2629.72	3220.41	3076.51	3044.72
P53026	Rpl10a	60S ribosomal protein L10a OS=Mus musculus OX=10090 GN=Rpl10a PE=1 SV=3	15090.7	15018.3	15156.8	15192.8	14356.5	14609.1	14739.3	14309.2	15316.6	15012.6	15009.4
P53368	Nudt1	7,8-dihydro-8-oxoguanine triphosphatase OS=Mus musculus OX=10090 GN=Nudt1 PE=1 SV=1	52.4782	62.2433	50.7814	57.7758	50.4612	49.5633	43.7559	49.7847	50.8075	50.7674	48.6289
P53395	Dbt	Lipoamide acyltransferase component of branched-chain alpha-keto acid dehydrogenase complex, mitochondrial OS=Mus musculus OX=10090 GN=Dbt PE=1 SV=2	7250.37	7656.56	7398.6	7492.05	6573.29	6462.62	6946.49	6617.16	6990	6705.17	7022.34
P53564-3	Cux1	Isoform 3 of Homeobox protein cut-like 1 OS=Mus musculus OX=10090 GN=Cux1	1933.83	2042.72	1866.92	2010.99	1907.57	1925.1	1989.96	2051.97	1854.18	1895.6	1946
P53566-5	Cebpa	Isoform 4 of CCAAT/enhancer-binding protein alpha OS=Mus musculus OX=10090 GN=Cebpa	284.275	258.589	259.724	267.851	256.469	241.654	224.207	253.315	257.132	288.265	258.622
P53612	Rabggtb	Geranylgeranyl transferase type-2 subunit beta OS=Mus musculus OX=10090 GN=Rabggtb PE=1 SV=2	175.728	143.615	157.739	144.91	129.133	151.815	130.346	135.641	133.227	149.781	141.403
P53668	Limk1	LIM domain kinase 1 OS=Mus musculus OX=10090 GN=Limk1 PE=1 SV=1	2202.3	2001.77	2067.09	2043.7	1774.13	1847.37	1880.76	1737.36	1826.19	1879.09	1861.5
P53690	Mmp14	Matrix metalloproteinase-14 OS=Mus musculus OX=10090 GN=Mmp14 PE=2 SV=3	21.4129	37.7691	30.4552	29.7852	25.388	26.9067	26.7623	24.1765	22.3587	20.7541	22.5337
P53702	Hccs	Cytochrome c-type heme lyase OS=Mus musculus OX=10090 GN=Hccs PE=1 SV=2	6181.67	6101.45	6187.44	6059.23	5758.64	5535.9	5646.35	5635.39	5808.47	5746.68	5859.82
P53798	Fdft1	Squalene synthase OS=Mus musculus OX=10090 GN=Fdft1 PE=1 SV=2	486.548	617.263	543.587	513.824	602.78	650.615	635.205	637.223	567.133	569.211	547.622
P53810	Pitpna	Phosphatidylinositol transfer protein alpha isoform OS=Mus musculus OX=10090 GN=Pitpna PE=1 SV=2	5284.82	5109.95	5149.15	5268.43	5515.1	5594.5	5376.03	5210.92	5541.84	5602.19	5464.65
P53811	Pitpnb	Phosphatidylinositol transfer protein beta isoform OS=Mus musculus OX=10090 GN=Pitpnb PE=1 SV=2	4609.57	4448.1	4504.59	4468.03	4663.22	4717.4	4542.37	4505.81	4756.72	4826.28	4842.28
P53986	Slc16a1	Monocarboxylate transporter 1 OS=Mus musculus OX=10090 GN=Slc16a1 PE=1 SV=1	5365.26	4892.09	4905.73	5231.3	6839.51	6389.4	6724.46	6771.55	5964.3	5807.72	6439.07
P53994	Rab2a	Ras-related protein Rab-2A OS=Mus musculus OX=10090 GN=Rab2a PE=1 SV=1	2837.14	2788.34	2994.08	2859.65	3361.68	3330.05	3366.5	3376.15	2879.44	2888.31	2868.78
P53995	Anapc1	Anaphase-promoting complex subunit 1 OS=Mus musculus OX=10090 GN=Anapc1 PE=1 SV=2	3108.83	3333.78	3192.8	3163.76	2989.18	3041.67	3058.96	3058.71	2945.87	2912.24	2982.94
P53996-3	Cnbp	Isoform 3 of Cellular nucleic acid-binding protein OS=Mus musculus OX=10090 GN=Cnbp	56.6559	52.8548	53.1322	47.952	56.9457	56.328	42.0464	55.3069	68.7722	74.0034	52.3993
P53996	Cnbp	Cellular nucleic acid-binding protein OS=Mus musculus OX=10090 GN=Cnbp PE=1 SV=2	1683.11	1884.27	1810.34	1894.75	1940.05	1858.03	1990.69	1890.1	2255.27	2288.55	2034.53
P54071	Idh2	Isocitrate dehydrogenase [NADP], mitochondrial OS=Mus musculus OX=10090 GN=Idh2 PE=1 SV=3	12248.4	11117.7	11796.6	12484.3	12710.7	11745.1	11789.8	12030.8	11582	10957.1	11579.1
P54099	Polg	DNA polymerase subunit gamma-1 OS=Mus musculus OX=10090 GN=Polg PE=1 SV=3	1271.68	1335.7	1289.52	1315.49	1124.88	1185.16	1286.74	1241.99	1256.29	1282.93	1254.55
P54103	Dnajc2	DnaJ homolog subfamily C member 2 OS=Mus musculus OX=10090 GN=Dnajc2 PE=1 SV=2	2176.28	2122.13	2127.85	2127.99	2125.28	2229	2186.59	2279.47	2213.73	2237.04	2237.68
P54116	Stom	Erythrocyte band 7 integral membrane protein OS=Mus musculus OX=10090 GN=Stom PE=1 SV=3	870.882	879.044	855.911	915.969	814.955	826.625	895.34	825.654	1054.88	1019.27	1032.3
P54227	Stmn1	Stathmin OS=Mus musculus OX=10090 GN=Stmn1 PE=1 SV=2	1807.15	1564.68	1618.69	1559.11	1564.36	1547.98	1531.31	1696.37	1938.89	2258.53	1942.91
P54276	Msh6	DNA mismatch repair protein Msh6 OS=Mus musculus OX=10090 GN=Msh6 PE=1 SV=3	2196.52	2016.01	2061.07	2070.18	2045.21	2012.61	2145.5	2125.41	2148.24	2143.96	2170.38
P54310-2	Lipe	Isoform 2 of Hormone-sensitive lipase OS=Mus musculus OX=10090 GN=Lipe	21919.2	22483.4	22705.4	22731.1	20178.2	20401.1	20447	20218.8	19903	20061.4	19689
P54726	Rad23a	UV excision repair protein RAD23 homolog A OS=Mus musculus OX=10090 GN=Rad23a PE=1 SV=2	2986.76	2325.9	2726.59	2684.36	2900.25	2493.05	2204.05	2345.98	2698.94	2515.96	2881.42
P54728	Rad23b	UV excision repair protein RAD23 homolog B OS=Mus musculus OX=10090 GN=Rad23b PE=1 SV=2	3214.81	2949.19	3070.16	3158.33	3092.09	2979.03	2961.59	2876.83	3212.89	3360.79	3322.76
P54729	Nub1	NEDD8 ultimate buster 1 OS=Mus musculus OX=10090 GN=Nub1 PE=1 SV=2	3029.37	2866.03	2922.05	2830.36	3142.85	3220.11	3122.46	3043.71	2712.13	2749.48	2779.53
P54731	Faf1	FAS-associated factor 1 OS=Mus musculus OX=10090 GN=Faf1 PE=1 SV=2	4554.26	4519.76	4537.52	4538.63	4866.58	4817.37	4803.87	4430.57	5198.3	5444.94	5067.04
P54775	Psmc4	26S proteasome regulatory subunit 6B OS=Mus musculus OX=10090 GN=Psmc4 PE=1 SV=2	13443.8	12894	13303.1	13742.7	12611.3	12446.2	12828.4	12969.9	13192.9	13321.9	13065.4
P54797	Tango2	Transport and Golgi organization 2 homolog OS=Mus musculus OX=10090 GN=Tango2 PE=1 SV=1	72.8834	99.0548	88.8593	83.9605	72.2886	73.0544	92.9061	87.9768	72.9718	84.0395	78.4463
P54818	Galc	Galactocerebrosidase OS=Mus musculus OX=10090 GN=Galc PE=1 SV=2	2228.89	2110.53	2258.31	2167.24	2348.81	2324.32	2303.07	2352.07	2528.66	2340.08	2507.94
P54822	Adsl	Adenylosuccinate lyase OS=Mus musculus OX=10090 GN=Adsl PE=1 SV=2	3545.41	3399	3475.78	3503.2	3559.45	3652.08	3455.03	3524.37	3622.74	3571.3	3618.59
P54823	Ddx6	Probable ATP-dependent RNA helicase DDX6 OS=Mus musculus OX=10090 GN=Ddx6 PE=1 SV=1	4561.43	4598.22	4486.11	4443.44	4858.94	4895.06	4653.56	4849.36	4706.97	4754.63	4736.26
P54869	Hmgcs2	Hydroxymethylglutaryl-CoA synthase, mitochondrial OS=Mus musculus OX=10090 GN=Hmgcs2 PE=1 SV=2	157.49	153.535	155.889	161.519	322.163	371.927	322.737	355.395	410.902	426.651	405.347
P54923	Adprh	[Protein ADP-ribosylarginine] hydrolase OS=Mus musculus OX=10090 GN=Adprh PE=1 SV=1	5039.26	5402.97	5271.36	4958.79	4773.84	4959.35	4649.13	4668.35	5599.95	5547.07	5457.3
P55012	Slc12a2	Solute carrier family 12 member 2 OS=Mus musculus OX=10090 GN=Slc12a2 PE=1 SV=2	1041.56	1028.63	1025.68	996.309	1244.56	1292.08	1319.62	1238.73	1124.14	1038.93	1107.77
P55065	Pltp	Phospholipid transfer protein OS=Mus musculus OX=10090 GN=Pltp PE=1 SV=1	835.597	804.526	783.969	909.816	1141.61	1127.65	995.49	1059.68	1786.07	1773.88	1678.81
P55096	Abcd3	ATP-binding cassette sub-family D member 3 OS=Mus musculus OX=10090 GN=Abcd3 PE=1 SV=2	8057.2	8663.43	8538.66	8478.24	8491.56	8235.99	7985.07	8025.56	8454.9	8278.58	8337.2
P55194	Sh3bp1	SH3 domain-binding protein 1 OS=Mus musculus OX=10090 GN=Sh3bp1 PE=1 SV=3	971.17	965.542	972.999	971.845	965.423	1030.79	996.942	975.533	818.296	815.015	848.266
P55258	Rab8a	Ras-related protein Rab-8A OS=Mus musculus OX=10090 GN=Rab8a PE=1 SV=2	1185.88	1408.87	1195.67	1184.5	1255.9	1307.43	1284.97	1199.22	1178.04	1149.2	1174.96
P55264	Adk	Adenosine kinase OS=Mus musculus OX=10090 GN=Adk PE=1 SV=2	5076.27	4767.54	5000.23	4991.17	4704.4	4812.39	4855.91	4828.48	4882.97	4966.31	4900.09
P55288	Cdh11	Cadherin-11 OS=Mus musculus OX=10090 GN=Cdh11 PE=1 SV=1	382.464	423.981	366.703	377.815	363.688	434.797	395.705	438.746	375.117	390.473	376.941
P55302	Lrpap1	Alpha-2-macroglobulin receptor-associated protein OS=Mus musculus OX=10090 GN=Lrpap1 PE=1 SV=1	5004.92	5338.45	5138.8	5201.18	6065.8	6331.64	5801.1	5822.05	5425.33	5654.72	5242.74
P55937	Golga3	Golgin subfamily A member 3 OS=Mus musculus OX=10090 GN=Golga3 PE=1 SV=3	4675.18	4802.1	4656.71	4671.13	4060.06	3933.67	4193.27	4123.61	4455.31	4505.25	4568.06
P56135	Atp5mf	ATP synthase subunit f, mitochondrial OS=Mus musculus OX=10090 GN=Atp5mf PE=1 SV=3	2219.77	2242.14	2339.18	2215.76	2206.54	2242.33	2368.54	2401.29	2414.84	2459.44	2394.19
P56183	Rrp1	Ribosomal RNA processing protein 1 homolog A OS=Mus musculus OX=10090 GN=Rrp1 PE=1 SV=2	2557.16	2812.1	2595.58	2594.5	2070.89	2247.53	2276.96	2197.63	3021.65	2871.6	2788.86
P56198	Cidec	Cell death activator CIDE-3 OS=Mus musculus OX=10090 GN=Cidec PE=1 SV=2	2728.63	3143.87	2735.51	2725.2	3082.24	3256.23	2983.42	3288.08	4062.82	3866.48	3910.87
P56212	Arpp19	cAMP-regulated phosphoprotein 19 OS=Mus musculus OX=10090 GN=Arpp19 PE=1 SV=2	2323.69	2091.62	1784.19	1722.97	1582.55	1662.32	1760.64	1578.51	1875.59	2182.07	1867.3
P56213	Gfer	FAD-linked sulfhydryl oxidase ALR OS=Mus musculus OX=10090 GN=Gfer PE=1 SV=2	892.302	835.548	860.961	882.049	819.75	757.007	855.039	841.837	858.621	869.187	855.832
P56371	Rab4a	Ras-related protein Rab-4A OS=Mus musculus OX=10090 GN=Rab4a PE=1 SV=2	730.382	723.563	752.131	733.12	849.321	880.197	826.982	863.277	483.243	522.022	531.611
P56375	Acyp2	Acylphosphatase-2 OS=Mus musculus OX=10090 GN=Acyp2 PE=1 SV=2	2089.47	2153.16	1961.43	2074.02	2096.3	2067.06	1893.06	1774.08	1738.81	1576.86	1678.63
P56376	Acyp1	Acylphosphatase-1 OS=Mus musculus OX=10090 GN=Acyp1 PE=1 SV=2	1127.65	1071.16	921.362	1120.96	1103.31	1064.69	1035.38	976.804	1055.15	932.277	976.714
P56379	Atp5mpl	ATP synthase subunit ATP5MPL, mitochondrial OS=Mus musculus OX=10090 GN=Atp5mpl PE=1 SV=1	2399.8	2170.32	2051.24	2369.79	2121.98	1972.16	1800.16	2085.67	2570.96	2920.3	2999.72
P56380	Nudt2	Bis(5'-nucleosyl)-tetraphosphatase [asymmetrical] OS=Mus musculus OX=10090 GN=Nudt2 PE=1 SV=3	790.01	717.019	793.773	840.95	797.151	695.943	776.532	696.66	914.485	903.481	824.459
P56382	Atp5f1e	ATP synthase subunit epsilon, mitochondrial OS=Mus musculus OX=10090 GN=Atp5f1e PE=1 SV=2	618.536	578.199	579.802	616.943	596.046	592.201	592.092	547.338	623.745	551.093	589.135
P56383	Atp5mc2	ATP synthase F(0) complex subunit C2, mitochondrial OS=Mus musculus OX=10090 GN=Atp5mc2 PE=1 SV=2	1896.41	1564.56	1706.23	1857.09	2033.27	1576.67	1412.63	2035.94	2270.46	2118.14	2612.44
P56387	Dynlt3	Dynein light chain Tctex-type 3 OS=Mus musculus OX=10090 GN=Dynlt3 PE=1 SV=1	71.5331	64.8013	65.3142	57.181	88.9957	76.2201	87.1302	84.4299	71.5829	67.4608	85.0998
P56390	Cks2	Cyclin-dependent kinases regulatory subunit 2 OS=Mus musculus OX=10090 GN=Cks2 PE=1 SV=1	233.348	318.313	264.108	220.341	99.1071	108.941	108.975	103.885	219.199	211.689	232.84
P56391	Cox6b1	Cytochrome c oxidase subunit 6B1 OS=Mus musculus OX=10090 GN=Cox6b1 PE=1 SV=2	2321.27	2611.78	2435.25	2413.27	2033.23	1995	2027.4	2096.95	2197.45	2179.83	2101.27
P56392	Cox7a1	Cytochrome c oxidase subunit 7A1, mitochondrial OS=Mus musculus OX=10090 GN=Cox7a1 PE=1 SV=1	1398.12	1424.7	1304.89	1402.94	1218.78	1047.41	1086.9	1124.64	1051.27	1066.33	1102.92
P56394	Cox17	Cytochrome c oxidase copper chaperone OS=Mus musculus OX=10090 GN=Cox17 PE=1 SV=2	61.1771	54.512	53.813	42.8063	38.1303	39.4905	33.9682	32.6335	43.9282	60.0681	41.8679
P56395	Cyb5a	Cytochrome b5 OS=Mus musculus OX=10090 GN=Cyb5a PE=1 SV=2	3215.61	3007.14	3547	3749.24	3134.65	2766.11	2673.95	2957.2	4436.62	5168.12	5220.3
P56399	Usp5	Ubiquitin carboxyl-terminal hydrolase 5 OS=Mus musculus OX=10090 GN=Usp5 PE=1 SV=1	7647.95	7575.91	7775.26	7519.57	7259.6	7238.1	6897.67	6859.09	7686.53	7588.36	7589.94
P56480	Atp5f1b	ATP synthase subunit beta, mitochondrial OS=Mus musculus OX=10090 GN=Atp5f1b PE=1 SV=2	33028.5	34487.9	33812.5	34150.1	33017.4	34313.3	36034.9	35269.7	36658.2	34949	35664.2
P56501	Ucp3	Mitochondrial uncoupling protein 3 OS=Mus musculus OX=10090 GN=Ucp3 PE=1 SV=1	217.7	242.364	200.636	197.159	230.384	227.464	210.575	223.409	228.976	234.611	232.154
P56542	Dnase2	Deoxyribonuclease-2-alpha OS=Mus musculus OX=10090 GN=Dnase2 PE=1 SV=1	1323.6	1377.69	1336.14	1348.82	1284.62	1354.43	1350.66	1307.01	1353.88	1198.64	1136.84
P56546-2	Ctbp2	Isoform 2 of C-terminal-binding protein 2 OS=Mus musculus OX=10090 GN=Ctbp2	2069.17	1983.62	2098.4	2025.37	2335.42	2292.74	2322.31	2342.31	2296.69	2269.3	2180.32
P56564	Slc1a3	Excitatory amino acid transporter 1 OS=Mus musculus OX=10090 GN=Slc1a3 PE=1 SV=2	1358.12	1278.48	1351.42	1292.39	1805.74	1748.86	1692.42	1662.13	1923.3	1824.16	1817.23
P56565	S100a1	Protein S100-A1 OS=Mus musculus OX=10090 GN=S100a1 PE=1 SV=2	186.404	234.852	240.537	331.593	281.814	229.772	233.848	197.115	275.401	282.601	306.913
P56581	Tdg	G/T mismatch-specific thymine DNA glycosylase OS=Mus musculus OX=10090 GN=Tdg PE=1 SV=2	1285.31	1270.46	1261.03	1253.83	1541.2	1512.21	1541.32	1538.29	1204.2	1156.69	1178.38
P56671	Maz	Myc-associated zinc finger protein OS=Mus musculus OX=10090 GN=Maz PE=1 SV=1	549.508	462.366	504.596	506.686	507.296	493.229	552.171	524.291	523.418	482.586	521.421
P56695	Wfs1	Wolframin OS=Mus musculus OX=10090 GN=Wfs1 PE=1 SV=1	2359.95	2405.44	2363.16	2422.11	2840.19	2851.06	2916.2	2783.59	2347.14	2303.89	2377.85
P56812	Pdcd5	Programmed cell death protein 5 OS=Mus musculus OX=10090 GN=Pdcd5 PE=1 SV=3	1913.87	1594.76	1672.27	1570.57	1388.61	1296.13	1328.3	1422.8	1422.15	1770.2	1583.99
P56873	Znrd2	Protein ZNRD2 OS=Mus musculus OX=10090 GN=Znrd2 PE=1 SV=1	922.112	800.906	875.052	936.647	818.459	738.392	839.222	752.573	971.342	987.128	948.491
P56959	Fus	RNA-binding protein FUS OS=Mus musculus OX=10090 GN=Fus PE=1 SV=1	4273.96	4320.57	4169.74	4459.79	4627.21	4474.29	4636.97	4598.47	4460.04	4501.47	4580.08
P56960	Exosc10	Exosome component 10 OS=Mus musculus OX=10090 GN=Exosc10 PE=1 SV=2	4603.2	4364.58	4498.62	4402.07	4277.51	4097.67	4287.84	4404.58	4201.07	4228.24	4284.03
P57080	Usp25	Ubiquitin carboxyl-terminal hydrolase 25 OS=Mus musculus OX=10090 GN=Usp25 PE=1 SV=2	4228.71	4325.51	4356.37	4270.59	4637.69	4729.05	4748.66	4456.05	4117.24	4150.96	4151.11
P57716	Ncstn	Nicastrin OS=Mus musculus OX=10090 GN=Ncstn PE=1 SV=3	1023.89	979.571	931.348	990.139	889.515	919.738	996.04	934.274	830.433	839.305	810.092
P57722	Pcbp3	Poly(rC)-binding protein 3 OS=Mus musculus OX=10090 GN=Pcbp3 PE=1 SV=3	5850.06	5821.59	5686.7	5912.3	5543.63	5349.79	5194.27	5153.39	5673.34	5547.88	5612.26
P57746	Atp6v1d	V-type proton ATPase subunit D OS=Mus musculus OX=10090 GN=Atp6v1d PE=1 SV=1	6371.96	6286.66	6342.53	6530.73	7279.5	7365.32	7251.69	7274.19	6522.06	6366.98	6668.85
P57759	Erp29	Endoplasmic reticulum resident protein 29 OS=Mus musculus OX=10090 GN=Erp29 PE=1 SV=2	3669.17	3590.67	3883.87	3955.97	4152.01	4024.95	3780.46	3923.2	4048.11	4066.47	3908.41
P57776-2	Eef1d	Isoform 2 of Elongation factor 1-delta OS=Mus musculus OX=10090 GN=Eef1d	6873.44	6913.89	6979.63	7175.94	7014.54	7229.94	7442.2	7254.21	6709.62	7023.34	7039.42
P57780	Actn4	Alpha-actinin-4 OS=Mus musculus OX=10090 GN=Actn4 PE=1 SV=1	25165.3	25919.3	25302.2	25511.6	25958	26476.2	24821.5	25326.8	23166.5	23494.1	22777.1
P57784	Snrpa1	U2 small nuclear ribonucleoprotein A' OS=Mus musculus OX=10090 GN=Snrpa1 PE=1 SV=2	1741.68	1595.91	1691.1	1666.65	1767.35	1643.02	1669.49	1741.93	1645.61	1691.3	1658.33
P57787	Slc16a3	Monocarboxylate transporter 4 OS=Mus musculus OX=10090 GN=Slc16a3 PE=1 SV=1	3385.94	3263.01	3440.59	3492.31	3645.11	3874.36	3611.79	3521.88	3895.8	4195.37	3866.56
P58021	Tm9sf2	Transmembrane 9 superfamily member 2 OS=Mus musculus OX=10090 GN=Tm9sf2 PE=1 SV=1	2867.32	3049.25	3022.94	3221.97	3750.51	3623.46	4015.69	3628.88	3031.62	3003.42	3154.47
P58022	Loxl2	Lysyl oxidase homolog 2 OS=Mus musculus OX=10090 GN=Loxl2 PE=1 SV=2	2132.19	2216.96	2404.92	2257.74	2568.88	2345.46	2293.85	2253.13	2185.14	2159.72	2150.59
P58043	Sesn2	Sestrin-2 OS=Mus musculus OX=10090 GN=Sesn2 PE=1 SV=1	69.386	76.3972	53.8041	60.7819	58.5646	64.7129	69.7133	64.4419	78.6262	71.8279	68.0309
P58044	Idi1	Isopentenyl-diphosphate Delta-isomerase 1 OS=Mus musculus OX=10090 GN=Idi1 PE=1 SV=1	1969.34	2046.75	1951.25	2108.27	2342.98	2253.15	2149.96	2305.2	1429.18	1744.26	1454.75
P58058	Nadk	NAD kinase OS=Mus musculus OX=10090 GN=Nadk PE=1 SV=2	1944.46	2004.57	1961.1	1962.3	1924.48	1831.57	1750.41	1896.27	2155.77	2219.69	2095.21
P58059	Mrps21	28S ribosomal protein S21, mitochondrial OS=Mus musculus OX=10090 GN=Mrps21 PE=1 SV=1	609.484	625.835	552.092	623.828	549.91	550.769	562.358	559.001	573.541	555.664	580.108
P58064	Mrps6	28S ribosomal protein S6, mitochondrial OS=Mus musculus OX=10090 GN=Mrps6 PE=1 SV=3	3051.63	3162.25	2949.38	2888.39	2570.59	2516.1	2219.84	2605.65	2826.44	2790.49	2752.18
P58069	Rasa2	Ras GTPase-activating protein 2 OS=Mus musculus OX=10090 GN=Rasa2 PE=1 SV=2	834.475	793.951	827.959	769.46	949.707	996.207	862.605	911.356	842.338	768.456	787.634
P58137	Acot8	Acyl-coenzyme A thioesterase 8 OS=Mus musculus OX=10090 GN=Acot8 PE=1 SV=1	1180.37	1208.77	1207.37	1175.04	1092.57	1097.95	1081.06	1044.72	1228.17	1208.67	1193.13
P58158	B3gat3	Galactosylgalactosylxylosylprotein 3-beta-glucuronosyltransferase 3 OS=Mus musculus OX=10090 GN=B3gat3 PE=1 SV=1	767.989	744.459	757.694	736.784	694.429	690.544	740.739	695.272	739.494	715.324	712.036
P58252	Eef2	Elongation factor 2 OS=Mus musculus OX=10090 GN=Eef2 PE=1 SV=2	40448	40396.8	40889.4	38964.4	40219.7	41206.6	39756.7	41145.4	36996.1	38293.2	38070.1
P58281-2	Opa1	Isoform 2 of Dynamin-like 120 kDa protein, mitochondrial OS=Mus musculus OX=10090 GN=Opa1	15632.4	16141	15562.9	16047.8	15161	14570.7	14673	14638.2	13458.2	13371.8	13656.7
P58389	Ptpa	Serine/threonine-protein phosphatase 2A activator OS=Mus musculus OX=10090 GN=Ptpa PE=1 SV=1	4626.21	4571.5	4549.05	4561.61	4638.78	4886.7	4571.07	4644.44	4970.38	5052.78	4943.98
P58404	Strn4	Striatin-4 OS=Mus musculus OX=10090 GN=Strn4 PE=1 SV=2	2912.25	3073.27	2867.48	2926.09	2886.27	3005.57	3031.96	2947.28	2974.9	2874.11	2874.82
P58501	Paxbp1	PAX3- and PAX7-binding protein 1 OS=Mus musculus OX=10090 GN=Paxbp1 PE=1 SV=3	2022.56	1934.91	1979.09	1900.9	2044.97	1973.86	2073.33	1971.43	1957.05	1901.08	2008.96
P58742	Aaas	Aladin OS=Mus musculus OX=10090 GN=Aaas PE=1 SV=1	483.676	512.802	520.701	521.807	601.349	557.314	613.979	576.672	588.47	592.008	602.42
P58771	Tpm1	Tropomyosin alpha-1 chain OS=Mus musculus OX=10090 GN=Tpm1 PE=1 SV=1	6076	7379.52	6791.29	7061.48	6291.58	6937.49	6771.74	5911.31	6118.19	6349.09	6249.15
P58774-2	Tpm2	Isoform 2 of Tropomyosin beta chain OS=Mus musculus OX=10090 GN=Tpm2	3708.83	5026.58	4127.53	4552.64	3678.51	4474.52	3929.76	3607.36	4375.08	4426.13	4558.48
P58801	Ripk2	Receptor-interacting serine/threonine-protein kinase 2 OS=Mus musculus OX=10090 GN=Ripk2 PE=1 SV=1	3150.82	3317.48	3318.33	3071.38	2905.99	3102.84	2949.85	3021.76	3575.39	3554.54	3493.52
P58802	Tbc1d10a	TBC1 domain family member 10A OS=Mus musculus OX=10090 GN=Tbc1d10a PE=1 SV=1	189.491	208.133	236.34	211.275	185.758	209.545	217.291	195.337	233.051	234.26	233.061
P58854	Tubgcp3	Gamma-tubulin complex component 3 OS=Mus musculus OX=10090 GN=Tubgcp3 PE=1 SV=2	2562.71	2558.27	2518.88	2667.3	2829.41	2825.48	2700.43	2811.88	2495.42	2472.71	2523.47
P58871	Tnks1bp1	182 kDa tankyrase-1-binding protein OS=Mus musculus OX=10090 GN=Tnks1bp1 PE=1 SV=2	8389.94	9181.5	8708.62	8464.2	6524.4	6745.27	6859.19	6636.75	8858.49	8828.6	8732.71
P59016	Vps33b	Vacuolar protein sorting-associated protein 33B OS=Mus musculus OX=10090 GN=Vps33b PE=1 SV=1	1551.05	1377.79	1545.38	1509.4	1753.71	1718.3	1708.16	1762.77	1683.65	1621.23	1724.32
P59017	Bcl2l13	Bcl-2-like protein 13 OS=Mus musculus OX=10090 GN=Bcl2l13 PE=1 SV=2	2275.34	2556.01	2366.14	2567.16	2166.9	2105.28	2273.3	2059.95	2102.25	2233.46	2048.82
P59024	Fkbp14	Peptidyl-prolyl cis-trans isomerase FKBP14 OS=Mus musculus OX=10090 GN=Fkbp14 PE=1 SV=1	881.789	957.81	801.339	829.214	670.258	689.145	647.285	745.939	713.44	668.558	724.5
P59041	Dnajc30	DnaJ homolog subfamily C member 30, mitochondrial OS=Mus musculus OX=10090 GN=Dnajc30 PE=1 SV=1	111.773	124.691	126.55	118.005	100.876	109.09	117.303	106.264	118.576	104.508	120.484
P59048	Pdrg1	p53 and DNA damage-regulated protein 1 OS=Mus musculus OX=10090 GN=Pdrg1 PE=2 SV=1	519.855	493.423	511.286	504.138	532.035	519.824	498.518	510.745	522.315	516.928	540.092
P59108	Cpne2	Copine-2 OS=Mus musculus OX=10090 GN=Cpne2 PE=1 SV=1	689.58	743.697	696.611	663.668	692.362	791.996	806.376	799.577	716.371	760.248	748.115
P59235	Nup43	Nucleoporin Nup43 OS=Mus musculus OX=10090 GN=Nup43 PE=1 SV=2	762.682	717.732	762.267	760.87	743.01	722.448	760.292	700.316	755.925	735.935	700.627
P59266	Fitm2	Fat storage-inducing transmembrane protein 2 OS=Mus musculus OX=10090 GN=Fitm2 PE=1 SV=1	539.138	708.896	671.928	675.695	855.45	772.725	735.05	773.185	652.886	623.634	658.224
P59279	Rab2b	Ras-related protein Rab-2B OS=Mus musculus OX=10090 GN=Rab2b PE=1 SV=1	2155.82	2091.41	2182.27	2310.87	2546.36	2546.06	2417.65	2520.14	2161.69	2141.83	2195.28
P59325	Eif5	Eukaryotic translation initiation factor 5 OS=Mus musculus OX=10090 GN=Eif5 PE=1 SV=1	9765.05	10066.6	9801.69	9769.48	7298.24	7317.03	7553.89	7303.01	8915.59	9079.7	8861.55
P59326	Ythdf1	YTH domain-containing family protein 1 OS=Mus musculus OX=10090 GN=Ythdf1 PE=1 SV=1	1223.51	1202.19	1192.72	1173.66	1235.11	1227.37	1259.48	1211.3	1331.11	1315.76	1255.34
P59438	Hps5	Hermansky-Pudlak syndrome 5 protein homolog OS=Mus musculus OX=10090 GN=Hps5 PE=1 SV=2	970.798	971.151	963.921	973.24	1022.32	1035.77	1068.44	981.384	1032.1	1029.25	1013.55
P59470	Polr3b	DNA-directed RNA polymerase III subunit RPC2 OS=Mus musculus OX=10090 GN=Polr3b PE=1 SV=2	179.544	150.96	191.403	165.254	201.959	202.314	186.321	189.32	179.486	180.82	186.081
P59481	Lman2l	VIP36-like protein OS=Mus musculus OX=10090 GN=Lman2l PE=1 SV=1	2566.53	2493.76	2518.98	2662.18	2868.51	2820.65	2877.26	2876.08	2554.86	2593.88	2602.05
P59672-2	Anks1a	Isoform 2 of Ankyrin repeat and SAM domain-containing protein 1A OS=Mus musculus OX=10090 GN=Anks1a	1065.01	1133.14	1071.45	1154.03	1047.22	1047.94	1086.45	999.552	1082.48	1081.04	1018.12
P59708	Sf3b6	Splicing factor 3B subunit 6 OS=Mus musculus OX=10090 GN=Sf3b6 PE=1 SV=1	643.976	622.317	627.612	673.501	659.221	662.678	656.699	648.247	649.89	681.638	659.43
P59759	Mrtfb	Myocardin-related transcription factor B OS=Mus musculus OX=10090 GN=Mrtfb PE=1 SV=1	1754.94	1820.34	1717.42	1799.99	1584.47	1627.61	1653.46	1606.39	1667.22	1695.41	1653.9
P59764	Dock4	Dedicator of cytokinesis protein 4 OS=Mus musculus OX=10090 GN=Dock4 PE=1 SV=1	2514.32	2163.39	2291.53	2259.31	2342.27	2311.61	2261.07	2293.73	1967.57	1905.31	2166.59
P59808	Sash1	SAM and SH3 domain-containing protein 1 OS=Mus musculus OX=10090 GN=Sash1 PE=1 SV=1	4417.88	4597.73	4639.89	4398.44	3862.87	4029.47	4185.34	4167.54	3451.48	3466.82	3526.8
P59913	Pcmtd1	Protein-L-isoaspartate O-methyltransferase domain-containing protein 1 OS=Mus musculus OX=10090 GN=Pcmtd1 PE=1 SV=1	1580.12	1601.74	1594.54	1529.24	1583.21	1628.92	1589.08	1597.86	1351.18	1366.98	1463.2
P59999	Arpc4	Actin-related protein 2/3 complex subunit 4 OS=Mus musculus OX=10090 GN=Arpc4 PE=1 SV=3	2076.89	2127.28	2116.24	2066.15	2139.87	2184.2	1990.75	2144.72	2031.78	2099.27	2101.35
P60003	Elof1	Transcription elongation factor 1 homolog OS=Mus musculus OX=10090 GN=Elof1 PE=1 SV=1	455.472	453.087	470.061	447.846	342.735	333.285	320.09	367.757	426.658	431.13	412.836
P60060	Sec61g	Protein transport protein Sec61 subunit gamma OS=Mus musculus OX=10090 GN=Sec61g PE=3 SV=1	1359.19	1185.33	1130.09	1156.65	1223.86	1111.8	1046.74	1249.21	1075.12	1110.43	1446.02
P60122	Ruvbl1	RuvB-like 1 OS=Mus musculus OX=10090 GN=Ruvbl1 PE=1 SV=1	6560.15	6358.98	6346.64	6616.18	6443.77	6476.66	6754.14	6223.18	6346.49	6489.89	6240.37
P60229	Eif3e	Eukaryotic translation initiation factor 3 subunit E OS=Mus musculus OX=10090 GN=Eif3e PE=1 SV=1	5185.06	5165.66	5090.71	5160.72	5027.4	4967.25	5161.53	4980.17	5165.4	5075.63	5015.81
P60334	Cdo1	Cysteine dioxygenase type 1 OS=Mus musculus OX=10090 GN=Cdo1 PE=1 SV=1	397.981	440.762	396.275	408.945	2198.95	2220.91	1958.22	2051.12	3476.47	3081.82	3043.94
P60335	Pcbp1	Poly(rC)-binding protein 1 OS=Mus musculus OX=10090 GN=Pcbp1 PE=1 SV=1	4883.83	4869.6	5032.16	5006.01	4826	4661.44	4849.52	4803.21	4945.62	4888.95	4919.42
P60487	Pdxp	Pyridoxal phosphate phosphatase OS=Mus musculus OX=10090 GN=Pdxp PE=1 SV=1	189.864	170.699	190.11	187.47	228.462	201.323	216.754	178.393	195.773	196.424	192.44
P60521	Gabarapl2	Gamma-aminobutyric acid receptor-associated protein-like 2 OS=Mus musculus OX=10090 GN=Gabarapl2 PE=1 SV=1	545.745	585.055	514.114	533.997	474.28	561.416	555.012	735.102	564.093	560.452	566.007
P60670	Nploc4	Nuclear protein localization protein 4 homolog OS=Mus musculus OX=10090 GN=Nploc4 PE=1 SV=3	5696.56	5782.9	5747.7	5952.5	5723.4	5751.85	6036.78	5686.62	5989.57	6129.07	5986.29
P60762	Morf4l1	Mortality factor 4-like protein 1 OS=Mus musculus OX=10090 GN=Morf4l1 PE=1 SV=2	485.019	555.742	570.257	525.276	473.837	456.737	499.459	474.594	495.783	516.539	536.479
P60766	Cdc42	Cell division control protein 42 homolog OS=Mus musculus OX=10090 GN=Cdc42 PE=1 SV=2	2717.01	2732.98	2695.93	5735.54	3164.9	3175.33	2966.72	2986.65	2728.71	2569.29	3115.04
P60840	Ensa	Alpha-endosulfine OS=Mus musculus OX=10090 GN=Ensa PE=1 SV=1	3183.99	2550.35	2474.84	2182.32	1862.79	2121.18	2402.65	2262.87	1904.09	2494.77	2030.25
P60843	Eif4a1	Eukaryotic initiation factor 4A-I OS=Mus musculus OX=10090 GN=Eif4a1 PE=1 SV=1	4657.91	4632.84	4867.63	4800.35	4715.4	4603.2	4659.75	4626.23	5366.98	5254.78	4768.73
P60867	Rps20	40S ribosomal protein S20 OS=Mus musculus OX=10090 GN=Rps20 PE=1 SV=1	1474.99	1596.82	1480.3	1639.85	1383.07	1492.71	1489.29	1343.2	1506.52	1645.57	1567.28
P60904	Dnajc5	DnaJ homolog subfamily C member 5 OS=Mus musculus OX=10090 GN=Dnajc5 PE=1 SV=1	725.237	808.541	678.6	734.034	615.42	645.756	696.341	581.325	674.796	711.087	734.016
P61021	Rab5b	Ras-related protein Rab-5B OS=Mus musculus OX=10090 GN=Rab5b PE=1 SV=1	2869.91	2911.49	2813.66	2953.62	2931.79	3070.92	2973.28	3011.59	3021.87	3010.62	2908.28
P61022	Chp1	Calcineurin B homologous protein 1 OS=Mus musculus OX=10090 GN=Chp1 PE=1 SV=2	2551.77	2463.28	2454.22	2503.82	2388.59	2226.3	2387.53	2470.52	3318.52	3797.03	3541.34
P61027	Rab10	Ras-related protein Rab-10 OS=Mus musculus OX=10090 GN=Rab10 PE=1 SV=1	3429.01	3432.68	3465	3487.94	3518.91	3403.66	3406.73	3536.35	3317.23	3423.48	3429.12
P61028	Rab8b	Ras-related protein Rab-8B OS=Mus musculus OX=10090 GN=Rab8b PE=1 SV=1	997.072	987.399	984.116	970.016	930.752	925.804	906.922	932.378	885.706	908.76	889.863
P61079	Ube2d3	Ubiquitin-conjugating enzyme E2 D3 OS=Mus musculus OX=10090 GN=Ube2d3 PE=1 SV=1	274.41	287.506	261.192	266.533	266.51	275.517	241.152	240.87	284.151	269.01	271.462
P61082	Ube2m	NEDD8-conjugating enzyme Ubc12 OS=Mus musculus OX=10090 GN=Ube2m PE=1 SV=1	2325.04	2349.02	2359.77	2364.7	2174.17	2150.03	2180.15	2194.86	2112.5	2116.86	2135.53
P61087	Ube2k	Ubiquitin-conjugating enzyme E2 K OS=Mus musculus OX=10090 GN=Ube2k PE=1 SV=3	2601.22	2642.26	2516.38	2552.34	2413.34	2510.79	2467.91	2381.44	2731.78	2806.73	2761.82
P61089	Ube2n	Ubiquitin-conjugating enzyme E2 N OS=Mus musculus OX=10090 GN=Ube2n PE=1 SV=1	3135.53	3163.3	3062.84	3251.09	3123.61	3264.52	3100.73	3017.76	3262.93	3377.45	3245.57
P61161	Actr2	Actin-related protein 2 OS=Mus musculus OX=10090 GN=Actr2 PE=1 SV=1	5783	5944.05	5833.51	5855.96	5974.32	6042.5	5782.91	5759.8	5593.33	5649.98	5747.21
P61164	Actr1a	Alpha-centractin OS=Mus musculus OX=10090 GN=Actr1a PE=1 SV=1	5064.43	5195.26	5001.44	5083.49	5152.67	5062.39	5465.17	5092.38	4949.42	5060.99	4980.14
P61202-2	Cops2	Isoform 2 of COP9 signalosome complex subunit 2 OS=Mus musculus OX=10090 GN=Cops2	5792.76	5794.11	6050.61	5965.13	5853.65	5659.7	5895.39	5722.55	5422.28	5334.8	5014.09
P61205	Arf3	ADP-ribosylation factor 3 OS=Mus musculus OX=10090 GN=Arf3 PE=2 SV=2	12481.7	12499.5	12577.9	12799.9	12669.4	12691.3	12500.8	12222.1	12430.2	12335.7	12520.7
P61211	Arl1	ADP-ribosylation factor-like protein 1 OS=Mus musculus OX=10090 GN=Arl1 PE=1 SV=1	2284.34	2376.66	2516.5	2435.12	2690.86	2646.68	2698.74	2693.06	2462.41	2693.13	2481.18
P61213	Arl4a	ADP-ribosylation factor-like protein 4A OS=Mus musculus OX=10090 GN=Arl4a PE=2 SV=1	821.823	887.082	859.643	826.961	1047.57	1074.69	972.185	1079	958.524	924.353	980.649
P61222	Abce1	ATP-binding cassette sub-family E member 1 OS=Mus musculus OX=10090 GN=Abce1 PE=1 SV=1	12653.3	12613.8	12652.5	12176.1	10683.6	10586.5	10406.9	10701.1	12286.3	12101.2	12337.5
P61226	Rap2b	Ras-related protein Rap-2b OS=Mus musculus OX=10090 GN=Rap2b PE=1 SV=1	1313.06	1268.29	1341.47	1310.26	1401.46	1408.3	1392.76	1372.5	1299.98	1304.81	1313.89
P61255	Rpl26	60S ribosomal protein L26 OS=Mus musculus OX=10090 GN=Rpl26 PE=1 SV=1	3358.95	3363.58	3392.62	3511.76	3337.29	3285.18	3285.86	3198.41	3695.83	3647.33	3371.62
P61290	Psme3	Proteasome activator complex subunit 3 OS=Mus musculus OX=10090 GN=Psme3 PE=1 SV=1	6692.14	6674.21	6757.29	6532.11	6081.29	6194.01	5833.83	6000.73	5826	5705.41	5940.17
P61358	Rpl27	60S ribosomal protein L27 OS=Mus musculus OX=10090 GN=Rpl27 PE=1 SV=2	1942.63	2103.98	1979.65	2105.57	2019.17	1955.45	2008.54	1916.75	2054.64	2100.43	1920.87
P61514	Rpl37a	60S ribosomal protein L37a OS=Mus musculus OX=10090 GN=Rpl37a PE=1 SV=2	3300.86	3579.75	3752.96	4399.48	3749.6	3380.59	3786.7	3028.98	4500.38	4213.09	3449.98
P61600	Naa20	N-alpha-acetyltransferase 20 OS=Mus musculus OX=10090 GN=Naa20 PE=1 SV=1	487.633	519.12	471.355	483.878	450.308	458.18	469.079	453.125	502.782	483.715	491.757
P61620	Sec61a1	Protein transport protein Sec61 subunit alpha isoform 1 OS=Mus musculus OX=10090 GN=Sec61a1 PE=1 SV=2	1902.1	1911.7	1976.05	2016.37	2001.63	1998.04	2017.45	1961.93	2239.54	2171.37	2108.59
P61622	Itga11	Integrin alpha-11 OS=Mus musculus OX=10090 GN=Itga11 PE=1 SV=1	230.715	217.645	230.659	244.965	222.242	223.94	252.584	201.593	234.298	220.946	229.301
P61750	Arf4	ADP-ribosylation factor 4 OS=Mus musculus OX=10090 GN=Arf4 PE=1 SV=2	3778.71	3893.71	3858.65	3766.77	3955.06	4050.74	4133.17	3834.85	3867.91	3865.59	3854.56
P61759	Vbp1	Prefoldin subunit 3 OS=Mus musculus OX=10090 GN=Vbp1 PE=1 SV=2	4623.54	4447.5	4567.57	4426.51	4237.62	4370.85	4091.52	4221.29	4843.91	4785.68	4788.98
P61804	Dad1	Dolichyl-diphosphooligosaccharide--protein glycosyltransferase subunit DAD1 OS=Mus musculus OX=10090 GN=Dad1 PE=1 SV=3	235.315	230.941	215.677	239.735	224.84	213.133	217.671	209.965	215.094	242.813	204.289
P61922	Abat	4-aminobutyrate aminotransferase, mitochondrial OS=Mus musculus OX=10090 GN=Abat PE=1 SV=1	768.152	834.929	795.516	755.48	885.953	932.085	868.905	860.801	862.582	825.469	818.37
P61924	Copz1	Coatomer subunit zeta-1 OS=Mus musculus OX=10090 GN=Copz1 PE=1 SV=1	614.503	652.22	647.02	655.488	616.301	588.373	594.114	605.328	591.653	639.451	656.675
P61957	Sumo2	Small ubiquitin-related modifier 2 OS=Mus musculus OX=10090 GN=Sumo2 PE=1 SV=1	1131.81	1025.91	1006.2	1046.43	1061.79	1065.1	1019.29	969.017	960.735	967.622	983.934
P61963	Dcaf7	DDB1- and CUL4-associated factor 7 OS=Mus musculus OX=10090 GN=Dcaf7 PE=1 SV=1	2081.87	2106.26	2091.3	2068.7	2014.43	2005.75	2069.24	2033.36	2013.8	2095.54	2060.89
P61965	Wdr5	WD repeat-containing protein 5 OS=Mus musculus OX=10090 GN=Wdr5 PE=1 SV=1	1599.33	1601	1709.09	1708.9	1537.59	1472.68	1553.1	1640.98	1691.38	1611.85	1618.17
P61967	Ap1s1	AP-1 complex subunit sigma-1A OS=Mus musculus OX=10090 GN=Ap1s1 PE=1 SV=1	806.629	773.039	729.435	777.399	636.192	633.912	637.388	633.47	746.889	715.558	756.636
P61971	Nutf2	Nuclear transport factor 2 OS=Mus musculus OX=10090 GN=Nutf2 PE=1 SV=1	1112.82	959.059	1067.85	1021.04	1021.13	945.226	1009.41	896.518	1068.25	1096.39	1087.44
P61982	Ywhag	14-3-3 protein gamma OS=Mus musculus OX=10090 GN=Ywhag PE=1 SV=2	9121.15	9138.86	9293.56	9348.99	9276.16	9266.65	9113.89	9239.44	9450.42	9909.3	9800.13
P62046	Lrch1	Leucine-rich repeat and calponin homology domain-containing protein 1 OS=Mus musculus OX=10090 GN=Lrch1 PE=1 SV=2	193.245	178.841	176.542	206.766	188.866	189.859	220.651	178.673	179.567	196.718	181.613
P62069	Usp46	Ubiquitin carboxyl-terminal hydrolase 46 OS=Mus musculus OX=10090 GN=Usp46 PE=1 SV=1	124.697	131.551	137.602	120.988	110.232	124.869	107.871	124.936	96.7749	103.745	117.383
P62071	Rras2	Ras-related protein R-Ras2 OS=Mus musculus OX=10090 GN=Rras2 PE=1 SV=1	1741.4	1654.93	1713.12	1787.69	1888.65	1896.33	1902.95	1883.05	1592.25	1605.27	1538.58
P62073	Timm10	Mitochondrial import inner membrane translocase subunit Tim10 OS=Mus musculus OX=10090 GN=Timm10 PE=1 SV=1	8137.04	5028.83	5354.6	4635.11	3073.54	3180.48	4149.28	3397.15	3923.5	5946.66	4230.11
P62075	Timm13	Mitochondrial import inner membrane translocase subunit Tim13 OS=Mus musculus OX=10090 GN=Timm13 PE=1 SV=1	3854.92	3749.95	3625.49	3553.57	2751.1	2438.37	2903.94	2778.73	3032.29	3354.41	3073.26
P62077	Timm8b	Mitochondrial import inner membrane translocase subunit Tim8 B OS=Mus musculus OX=10090 GN=Timm8b PE=1 SV=1	1134.13	1022.64	1124.62	1054.86	912.024	913.369	938.434	999.315	1102.43	1141.74	1217.71
P62082	Rps7	40S ribosomal protein S7 OS=Mus musculus OX=10090 GN=Rps7 PE=2 SV=1	2927.24	2904.97	2999.08	2665.03	2725.73	2819.52	2681.54	2857.07	3027.5	3063.51	2928.6
P62137	Ppp1ca	Serine/threonine-protein phosphatase PP1-alpha catalytic subunit OS=Mus musculus OX=10090 GN=Ppp1ca PE=1 SV=1	1264.08	1265.67	1269.47	1304.75	1161.92	1225.54	1266.54	1185.8	1281.61	1315.5	1584.5
P62141	Ppp1cb	Serine/threonine-protein phosphatase PP1-beta catalytic subunit OS=Mus musculus OX=10090 GN=Ppp1cb PE=1 SV=3	840.216	848.021	830.574	832.227	827.947	877.415	886.166	833.546	807.922	830.913	833.234
P62192	Psmc1	26S proteasome regulatory subunit 4 OS=Mus musculus OX=10090 GN=Psmc1 PE=1 SV=1	10148.5	10051.2	10018.5	10337.9	9480.83	9659.68	9847.83	9197.35	9579.05	9618.12	9783.24
P62196	Psmc5	26S proteasome regulatory subunit 8 OS=Mus musculus OX=10090 GN=Psmc5 PE=1 SV=1	7784.12	7600.93	7671.55	7706.09	7338.73	7258.14	7635.42	7276.72	7604.02	7582.49	7601.09
P62242	Rps8	40S ribosomal protein S8 OS=Mus musculus OX=10090 GN=Rps8 PE=1 SV=2	2946.2	2818.58	2800.72	2927.8	2824.31	2813.54	2633.29	2634.58	3070.69	3007.83	2954.48
P62245	Rps15a	40S ribosomal protein S15a OS=Mus musculus OX=10090 GN=Rps15a PE=1 SV=2	5175.26	5144.35	5215.65	4753.33	4980.62	5297.34	4554.04	5312.33	4922.21	5158.78	5392.18
P62254	Ube2g1	Ubiquitin-conjugating enzyme E2 G1 OS=Mus musculus OX=10090 GN=Ube2g1 PE=1 SV=3	5227.87	4860.19	5248.12	5257.54	4711.96	4435.08	4313.81	4309.84	5320.3	5513.67	5421.81
P62257	Ube2h	Ubiquitin-conjugating enzyme E2 H OS=Mus musculus OX=10090 GN=Ube2h PE=1 SV=1	2559.9	2707.65	2593.2	2581.45	1853.1	1991.99	1780.55	1815.71	2431.62	2384.71	2355.78
P62259	Ywhae	14-3-3 protein epsilon OS=Mus musculus OX=10090 GN=Ywhae PE=1 SV=1	19221.6	18983.2	19088.7	19137.1	19219.6	19140.6	18681.9	19109.6	18321.8	19417.9	18709.1
P62264	Rps14	40S ribosomal protein S14 OS=Mus musculus OX=10090 GN=Rps14 PE=1 SV=3	3333.73	3377.48	3334.95	3398.65	3290.73	3226.27	3369.18	3257.75	3478.75	3500.01	3302.99
P62267	Rps23	40S ribosomal protein S23 OS=Mus musculus OX=10090 GN=Rps23 PE=1 SV=3	4073.97	3950.98	4309.51	4230.5	4267.27	4049.81	3952.86	4019.17	4547.46	4443.74	4311.58
P62270	Rps18	40S ribosomal protein S18 OS=Mus musculus OX=10090 GN=Rps18 PE=1 SV=3	2903.04	2954.53	2776.98	2990.22	2797.66	2872.26	2972.08	2717.27	3048.85	2946.11	2885.13
P62274	Rps29	40S ribosomal protein S29 OS=Mus musculus OX=10090 GN=Rps29 PE=1 SV=2	571.237	564.771	540.21	561.896	582.779	565.988	488.074	545.596	603.557	662.806	552.41
P62281	Rps11	40S ribosomal protein S11 OS=Mus musculus OX=10090 GN=Rps11 PE=1 SV=3	4177.91	4272.98	3986.01	4426.37	4080.33	4063.77	3982.15	4085.67	4258.38	4345.44	4275.94
P62301	Rps13	40S ribosomal protein S13 OS=Mus musculus OX=10090 GN=Rps13 PE=1 SV=2	3833.07	3878.75	3668.44	3782.89	3517.38	3696.17	3775.65	3471.33	3755.99	3733.94	3750.69
P62305	Snrpe	Small nuclear ribonucleoprotein E OS=Mus musculus OX=10090 GN=Snrpe PE=1 SV=1	347.092	324.602	341.352	361.302	364.78	343.895	330.513	350.579	337.234	355.585	362.357
P62309	Snrpg	Small nuclear ribonucleoprotein G OS=Mus musculus OX=10090 GN=Snrpg PE=1 SV=1	432.183	434.361	422.965	439.674	483.252	459.685	499.99	507.749	475.173	447.926	464.508
P62313	Lsm6	U6 snRNA-associated Sm-like protein LSm6 OS=Mus musculus OX=10090 GN=Lsm6 PE=1 SV=1	719.5	693.677	670.795	703.115	672.301	665.166	704.031	735.802	599.187	652.783	621.445
P62315	Snrpd1	Small nuclear ribonucleoprotein Sm D1 OS=Mus musculus OX=10090 GN=Snrpd1 PE=1 SV=1	419.407	449.799	431.033	448.025	454.563	431.62	445.195	417.922	400.507	412.887	421.08
P62317	Snrpd2	Small nuclear ribonucleoprotein Sm D2 OS=Mus musculus OX=10090 GN=Snrpd2 PE=1 SV=1	4324.28	3881.06	3952.82	4005.01	4412.48	4334.49	4045.77	4349.05	4146.37	4115.87	4135.63
P62320	Snrpd3	Small nuclear ribonucleoprotein Sm D3 OS=Mus musculus OX=10090 GN=Snrpd3 PE=1 SV=1	253.193	228.557	265.72	267.948	255.908	250.392	275.965	261.573	253.863	243.822	237.267
P62331	Arf6	ADP-ribosylation factor 6 OS=Mus musculus OX=10090 GN=Arf6 PE=1 SV=2	1359.34	1405.06	1289.66	1383.47	1710.1	1744.25	1625.18	1615.83	1425.64	1305.43	1480.57
P62334	Psmc6	26S proteasome regulatory subunit 10B OS=Mus musculus OX=10090 GN=Psmc6 PE=1 SV=1	7305.46	7079.58	7013.58	7047.32	6684.8	6794.01	6910.45	6832.99	6794.91	6789.12	6797
P62342	Selenot	Thioredoxin reductase-like selenoprotein T OS=Mus musculus OX=10090 GN=Selenot PE=1 SV=2	1261.15	1275.85	1227.13	1254.07	1363.14	1406.14	1459.93	1376.79	1136.01	1117.81	1081.6
P62488	Polr2g	DNA-directed RNA polymerase II subunit RPB7 OS=Mus musculus OX=10090 GN=Polr2g PE=1 SV=1	710.13	697.151	720.19	679.505	682.186	657.723	654.523	709.507	637.883	697.581	666.945
P62492	Rab11a	Ras-related protein Rab-11A OS=Mus musculus OX=10090 GN=Rab11a PE=1 SV=3	1276.18	1180.45	1357.98	1172.27	1564.36	1540.94	1170.58	1480.48	1409.37	1342.83	1423.16
P62500	Tsc22d1	TSC22 domain family protein 1 OS=Mus musculus OX=10090 GN=Tsc22d1 PE=1 SV=2	155.446	128.55	110.805	149.698	124.492	113.398	101.895	106.087	133.683	143.436	135.297
P62627	Dynlrb1	Dynein light chain roadblock-type 1 OS=Mus musculus OX=10090 GN=Dynlrb1 PE=1 SV=3	1132.15	929.509	893.352	838.501	724.351	756.488	808.628	753.315	751.296	854.206	828.413
P62700	Ypel5	Protein yippee-like 5 OS=Mus musculus OX=10090 GN=Ypel5 PE=1 SV=1	569.095	508.933	517.883	503.054	605.658	587.212	569.319	563.758	541.848	515.655	530.314
P62702	Rps4x	40S ribosomal protein S4, X isoform OS=Mus musculus OX=10090 GN=Rps4x PE=1 SV=2	7676.8	7610.08	7743.02	8048.23	7655.4	7648.31	7581.73	7438.78	8358.53	8382	7975.94
P62715	Ppp2cb	Serine/threonine-protein phosphatase 2A catalytic subunit beta isoform OS=Mus musculus OX=10090 GN=Ppp2cb PE=1 SV=1	8018.68	7525.23	7964.02	7501.25	8872.2	8560.46	8300.92	8561.9	7923.37	7777.27	8008.8
P62717	Rpl18a	60S ribosomal protein L18a OS=Mus musculus OX=10090 GN=Rpl18a PE=1 SV=1	6317.22	5965	6697.06	6155.71	5712.39	5873.31	5510.23	5573.34	7047.72	7966.82	6401.66
P62737	Acta2	Actin, aortic smooth muscle OS=Mus musculus OX=10090 GN=Acta2 PE=1 SV=1	44194.6	44979.4	44809.4	42470.8	43455.6	46193.5	43288	44245.5	42194.8	41421.5	41249.7
P62743	Ap2s1	AP-2 complex subunit sigma OS=Mus musculus OX=10090 GN=Ap2s1 PE=1 SV=1	1496.57	1532.24	1703.22	1482.27	1653.71	1813.36	1586.35	1609.5	1522.25	1562.49	1497.77
P62746	Rhob	Rho-related GTP-binding protein RhoB OS=Mus musculus OX=10090 GN=Rhob PE=1 SV=1	380.424	394.795	357.287	393.147	437.809	491.541	480.802	405.54	332.723	316.128	308.497
P62748	Hpcal1	Hippocalcin-like protein 1 OS=Mus musculus OX=10090 GN=Hpcal1 PE=1 SV=2	2623.61	2694.95	2738.66	2619.89	3051.47	3172.71	3286.73	3170.54	3090.84	2994.91	2990.07
P62751	Rpl23a	60S ribosomal protein L23a OS=Mus musculus OX=10090 GN=Rpl23a PE=1 SV=1	6844.49	6534.55	6588.54	6812.83	6490.03	6442.36	6356	6138.22	7027.01	6998.74	6600.56
P62754	Rps6	40S ribosomal protein S6 OS=Mus musculus OX=10090 GN=Rps6 PE=1 SV=1	7855.55	8045.19	8039.51	8029.52	7639.52	7889.36	7834.16	7548.49	8235.83	8378.47	8913.17
P62774	Mtpn	Myotrophin OS=Mus musculus OX=10090 GN=Mtpn PE=1 SV=2	2293.96	1696.52	1805.12	1568.2	1321.59	1182.41	1445.15	1219.68	1361.6	1944.61	1551.32
P62806	H4c1	Histone H4 OS=Mus musculus OX=10090 GN=H4c1 PE=1 SV=2	23859.3	21078.9	22676.6	22774.4	23652	23301.3	23445.9	23286.9	22539.9	21883.7	22770.2
P62814	Atp6v1b2	V-type proton ATPase subunit B, brain isoform OS=Mus musculus OX=10090 GN=Atp6v1b2 PE=1 SV=1	10937.4	10449.8	10935.4	11323.4	12763.6	12733.5	12748.1	12213.5	11815.7	11960.7	11512.1
P62821	Rab1A	Ras-related protein Rab-1A OS=Mus musculus OX=10090 GN=Rab1A PE=1 SV=3	3356.78	3240.59	3410.71	3367.22	3648.95	3520.87	3582.35	3578.53	3250.01	3397.45	3370.77
P62827	Ran	GTP-binding nuclear protein Ran OS=Mus musculus OX=10090 GN=Ran PE=1 SV=3	4458.82	4241.22	4300.78	4557.64	4705.29	4494.66	4298.67	4428.57	4995.71	4904.12	4853.07
P62830	Rpl23	60S ribosomal protein L23 OS=Mus musculus OX=10090 GN=Rpl23 PE=1 SV=1	8008.43	7884.33	7723.62	8120.78	7490.45	7652.86	7754.86	7454.17	8516.76	8082.81	8080.81
P62835	Rap1a	Ras-related protein Rap-1A OS=Mus musculus OX=10090 GN=Rap1a PE=1 SV=1	3922.33	3735.45	3929.35	3931.08	4083.2	3864.48	4160.19	4013	3844	3960.79	3889.85
P62843	Rps15	40S ribosomal protein S15 OS=Mus musculus OX=10090 GN=Rps15 PE=1 SV=2	3069.67	3319.6	3132.31	3301.03	2795.43	2884.31	3293.66	2981.54	3120.86	3317.4	3074.38
P62849	Rps24	40S ribosomal protein S24 OS=Mus musculus OX=10090 GN=Rps24 PE=1 SV=1	7267.06	7416.11	7289.06	7162.58	7221.18	7147.15	7033.84	7144.1	7328.76	7182.55	7569.05
P62852	Rps25	40S ribosomal protein S25 OS=Mus musculus OX=10090 GN=Rps25 PE=1 SV=1	3212.92	3177.88	2990.62	2970.56	2898.04	2939.65	2857.37	2923.45	3090.86	3108.07	2958.98
P62855	Rps26	40S ribosomal protein S26 OS=Mus musculus OX=10090 GN=Rps26 PE=1 SV=3	1895	1888.3	1881.52	1925.45	1926.8	1929.27	1844.9	1904.34	1873.45	1872.77	1985.15
P62858	Rps28	40S ribosomal protein S28 OS=Mus musculus OX=10090 GN=Rps28 PE=1 SV=1	1450.7	1486.46	1462.49	1427.47	1264.42	1327.8	1366.16	1591.52	1443.84	1473.58	1428.97
P62862	Fau	40S ribosomal protein S30 OS=Mus musculus OX=10090 GN=Fau PE=1 SV=1	467.585	488.19	457.588	510.621	446.974	445.95	390.43	405.545	488.56	475.067	467.313
P62869	Elob	Elongin-B OS=Mus musculus OX=10090 GN=Elob PE=1 SV=1	3925.54	2975.76	3128.75	2746.53	2396.86	2259.99	2452.6	1910.96	2601.92	3154.24	2845.53
P62874	Gnb1	Guanine nucleotide-binding protein G(I)/G(S)/G(T) subunit beta-1 OS=Mus musculus OX=10090 GN=Gnb1 PE=1 SV=3	2483.16	2330.92	2519.7	2597.45	2696.31	2629.87	2554.12	2563.37	2569.1	2438.43	2350.08
P62878	Rbx1	E3 ubiquitin-protein ligase RBX1 OS=Mus musculus OX=10090 GN=Rbx1 PE=1 SV=1	385.122	418.242	376.407	388.256	376.733	380.263	357.598	391.591	377.012	399.708	384.195
P62880	Gnb2	Guanine nucleotide-binding protein G(I)/G(S)/G(T) subunit beta-2 OS=Mus musculus OX=10090 GN=Gnb2 PE=1 SV=3	1588.82	1627.94	1662.42	1604.07	1807.74	1789.3	1728.68	1821.51	1604.04	1540.05	1532.53
P62881	Gnb5	Guanine nucleotide-binding protein subunit beta-5 OS=Mus musculus OX=10090 GN=Gnb5 PE=1 SV=1	390.953	417.767	415.343	387.358	380.159	419.311	427.957	448.723	381.256	390.51	420.642
P62889	Rpl30	60S ribosomal protein L30 OS=Mus musculus OX=10090 GN=Rpl30 PE=1 SV=2	5841.69	5758.96	5843.85	5782.39	5920.9	5695.24	5498.15	5673.53	6314.04	5954.09	5992.15
P62897	Cycs	Cytochrome c, somatic OS=Mus musculus OX=10090 GN=Cycs PE=1 SV=2	14820.9	12929.1	14757.5	13907.5	13491.9	12650.5	13056.6	13646.9	13359.5	13595.2	13959.1
P62900	Rpl31	60S ribosomal protein L31 OS=Mus musculus OX=10090 GN=Rpl31 PE=1 SV=1	5113.63	4936.52	4947.98	5156.58	5056.09	4975.86	4732.65	4735.77	4893.6	4997.75	4892.76
P62908	Rps3	40S ribosomal protein S3 OS=Mus musculus OX=10090 GN=Rps3 PE=1 SV=1	18591.5	18259.6	18361	18639.7	17706.1	18015.4	18065.2	18211.6	20306.7	18974.2	18763.6
P62911	Rpl32	60S ribosomal protein L32 OS=Mus musculus OX=10090 GN=Rpl32 PE=1 SV=2	8114.52	7835.81	7826.75	7890.12	7701.01	7809.74	7670.31	7560.19	8205.76	8268.71	8039.72
P62915	Gtf2b	Transcription initiation factor IIB OS=Mus musculus OX=10090 GN=Gtf2b PE=1 SV=1	2527.15	2434.69	2464.39	2412.62	2420.77	2374.15	2464.29	2374.93	2549.05	2536.81	2485.31
P62918	Rpl8	60S ribosomal protein L8 OS=Mus musculus OX=10090 GN=Rpl8 PE=1 SV=2	4229.54	4209.12	4183.92	4211.26	4174.18	4086.28	3986.29	4169.39	4380.72	4337.69	4307.55
P62960	Ybx1	Y-box-binding protein 1 OS=Mus musculus OX=10090 GN=Ybx1 PE=1 SV=3	4086.3	4359.49	4196.74	4246.11	4573.12	4669.13	4297.04	4454.47	4038.4	4124.51	4323.04
P62962	Pfn1	Profilin-1 OS=Mus musculus OX=10090 GN=Pfn1 PE=1 SV=2	8099.84	8034.3	8191.08	7783.78	8583.05	8811.63	8353.29	8284.75	8136.18	8476.83	8280.69
P62983	Rps27a	Ubiquitin-40S ribosomal protein S27a OS=Mus musculus OX=10090 GN=Rps27a PE=1 SV=2	9386.21	9772.44	9807.77	9705.96	9866.57	9859.12	10190.4	9674.79	9912.76	9842.19	9482.92
P62996	Tra2b	Transformer-2 protein homolog beta OS=Mus musculus OX=10090 GN=Tra2b PE=1 SV=1	529.005	520.399	625.456	563.896	619.964	593.398	601.23	641.321	532.955	597.467	624.907
P63001	Rac1	Ras-related C3 botulinum toxin substrate 1 OS=Mus musculus OX=10090 GN=Rac1 PE=1 SV=1	3914.26	4039.94	3985.06	3836.2	4269.74	4476.49	4403.08	4298.45	4049.96	4087.89	4043.74
P63002-2	Tle5	Isoform 2 of TLE family member 5 OS=Mus musculus OX=10090 GN=Tle5	94.4359	95.9282	91.4051	101.579	104.97	96.3493	93.1805	101.511	72.2624	86.5646	60.1989
P63005	Pafah1b1	Platelet-activating factor acetylhydrolase IB subunit alpha OS=Mus musculus OX=10090 GN=Pafah1b1 PE=1 SV=2	6496.84	6680.14	6703.71	6858.4	7276.53	7515.49	7458.43	7134.26	6448.56	6458.17	6434.72
P63011	Rab3a	Ras-related protein Rab-3A OS=Mus musculus OX=10090 GN=Rab3a PE=1 SV=1	3258.78	3317.2	3316.1	3231.6	3898.96	3889.07	3483.03	3584.02	2978.6	2939.1	3059.35
P63017	Hspa8	Heat shock cognate 71 kDa protein OS=Mus musculus OX=10090 GN=Hspa8 PE=1 SV=1	50612.4	51816.4	52077	49217.6	49348.2	50000.3	48438.6	49580.6	52159.6	53022.2	52285.8
P63024	Vamp3	Vesicle-associated membrane protein 3 OS=Mus musculus OX=10090 GN=Vamp3 PE=1 SV=1	672.682	639.034	666.701	594.855	774.599	762.612	725.091	835.585	731.427	698.335	695.364
P63028	Tpt1	Translationally-controlled tumor protein OS=Mus musculus OX=10090 GN=Tpt1 PE=1 SV=1	6553.9	6639.11	6631.32	6127.77	6173.81	6192.54	5886.74	6047.59	6579.79	6602.36	6577.77
P63030	Mpc1	Mitochondrial pyruvate carrier 1 OS=Mus musculus OX=10090 GN=Mpc1 PE=1 SV=1	419.727	401.229	396.667	428.978	379.466	359.235	360.275	325.698	377.862	379.911	402.074
P63037	Dnaja1	DnaJ homolog subfamily A member 1 OS=Mus musculus OX=10090 GN=Dnaja1 PE=1 SV=1	4653.72	5119.94	4822.68	4897.87	5081.5	5137.86	5090.88	4928.58	4924.84	4828.39	4733.16
P63038	Hspd1	60 kDa heat shock protein, mitochondrial OS=Mus musculus OX=10090 GN=Hspd1 PE=1 SV=1	86355	87295.1	86423.8	84607.1	81940.2	82535.2	84615.5	86424	86101.5	83280.2	88068.4
P63044	Vamp2	Vesicle-associated membrane protein 2 OS=Mus musculus OX=10090 GN=Vamp2 PE=1 SV=2	642.474	651.941	700.785	682.842	838.057	854.22	867.082	783.266	765.942	748.794	725.877
P63073	Eif4e	Eukaryotic translation initiation factor 4E OS=Mus musculus OX=10090 GN=Eif4e PE=1 SV=1	2639.17	2578.7	2534.35	2576.55	2404.68	2452.75	2421.1	2518.92	2412.92	2604.79	2520.5
P63082	Atp6v0c	V-type proton ATPase 16 kDa proteolipid subunit OS=Mus musculus OX=10090 GN=Atp6v0c PE=1 SV=1	751.088	848.023	858.434	856.086	999.516	929.211	848.343	1049.54	973.133	1223.37	1074.47
P63085	Mapk1	Mitogen-activated protein kinase 1 OS=Mus musculus OX=10090 GN=Mapk1 PE=1 SV=3	4533.47	4584.21	4655.86	4497.91	4435.09	4570.51	4704.82	4444.57	4518.71	4614.73	4544.45
P63087-2	Ppp1cc	Isoform 2 of Serine/threonine-protein phosphatase PP1-gamma catalytic subunit OS=Mus musculus OX=10090 GN=Ppp1cc	3572.05	3607.7	3549.93	3578.27	3559.76	3531.87	3465.23	3505.43	3859.62	3742.43	3609.86
P63101	Ywhaz	14-3-3 protein zeta/delta OS=Mus musculus OX=10090 GN=Ywhaz PE=1 SV=1	7418.52	7491.12	8078.86	7843.15	9077.5	9066.83	9278.32	8903.24	7745.28	8080.94	7737.34
P63147	Ube2b	Ubiquitin-conjugating enzyme E2 B OS=Mus musculus OX=10090 GN=Ube2b PE=1 SV=1	22.938	21.0688	17.0112	15.8654	21.6041	25.718	31.2485	25.8803	28.8066	28.4033	26.7316
P63154	Crnkl1	Crooked neck-like protein 1 OS=Mus musculus OX=10090 GN=Crnkl1 PE=1 SV=1	2174.16	2148.92	2126.98	2099.33	1944.79	1933.98	2013.86	2009.91	2079.38	2034	2103.53
P63158	Hmgb1	High mobility group protein B1 OS=Mus musculus OX=10090 GN=Hmgb1 PE=1 SV=2	8020.19	6879.76	7627.08	7365.08	8004.76	7972.71	7633.23	8251.29	8461.96	8831.02	8033.09
P63163	Snrpn	Small nuclear ribonucleoprotein-associated protein N OS=Mus musculus OX=10090 GN=Snrpn PE=1 SV=1	4385.33	3897.64	4181.38	4000.56	4314.72	4122.29	3990.31	4429.22	4145.35	4446	4467.8
P63166	Sumo1	Small ubiquitin-related modifier 1 OS=Mus musculus OX=10090 GN=Sumo1 PE=1 SV=1	1113.15	1023.37	1025.81	1115.97	1027.9	1073.23	906.109	899.896	897.503	896.008	910.307
P63168	Dynll1	Dynein light chain 1, cytoplasmic OS=Mus musculus OX=10090 GN=Dynll1 PE=1 SV=1	2092.69	2003.91	2087.58	1952.41	2032.53	1977.88	1911.01	1932.4	1804.99	1942.84	1944.35
P63213	Gng2	Guanine nucleotide-binding protein G(I)/G(S)/G(O) subunit gamma-2 OS=Mus musculus OX=10090 GN=Gng2 PE=1 SV=2	470.929	480.427	454.583	471.046	451.074	442.967	456.015	475.868	492.323	535.309	465.054
P63242	Eif5a	Eukaryotic translation initiation factor 5A-1 OS=Mus musculus OX=10090 GN=Eif5a PE=1 SV=2	7949.72	8241.12	8711.17	9149.11	8655.46	8497.99	9103.17	8227.73	10176.7	9866.95	8720.28
P63254	Crip1	Cysteine-rich protein 1 OS=Mus musculus OX=10090 GN=Crip1 PE=1 SV=2	1019.88	1108.1	1046.61	996.065	826.663	996.713	1057.61	1017.77	1000.91	1118.39	977.985
P63260	Actg1	Actin, cytoplasmic 2 OS=Mus musculus OX=10090 GN=Actg1 PE=1 SV=1	6659.72	6959.28	7003.61	6596.77	6465.34	7080.39	6811.25	6709.31	6651.37	7457.4	6184.4
P63271	Supt4h1a	Transcription elongation factor SPT4-A OS=Mus musculus OX=10090 GN=Supt4h1a PE=2 SV=1	185.004	209.236	170.636	190.036	172.583	177.391	179.815	175.23	166.635	183.657	170.085
P63276	Rps17	40S ribosomal protein S17 OS=Mus musculus OX=10090 GN=Rps17 PE=1 SV=2	5613.52	5859.68	5573.44	5669.58	5445.36	5545.83	5661.29	5419.64	5872	6071.19	5890.33
P63280	Ube2i	SUMO-conjugating enzyme UBC9 OS=Mus musculus OX=10090 GN=Ube2i PE=1 SV=1	1285.08	1301.86	1295.59	1333.04	1348.33	1382.12	1421.44	1328.64	1458.68	1544.76	1483.55
P63321	Rala	Ras-related protein Ral-A OS=Mus musculus OX=10090 GN=Rala PE=1 SV=1	2277.37	2360.85	2215.2	2404.08	2411.91	2343.33	2360.69	2305.24	1816.9	1700.26	1954.17
P63323	Rps12	40S ribosomal protein S12 OS=Mus musculus OX=10090 GN=Rps12 PE=1 SV=2	7965.23	7507.49	8062.44	7968.89	7724	7353.35	7173.35	7352.66	8548.98	8417.88	7999.72
P63325	Rps10	40S ribosomal protein S10 OS=Mus musculus OX=10090 GN=Rps10 PE=1 SV=1	11327.1	10818.2	11223.5	10817.7	10459.8	10685.3	10109.7	10836.4	11445.7	12563.4	11218.8
P63328-2	Ppp3ca	Isoform 2 of Serine/threonine-protein phosphatase 2B catalytic subunit alpha isoform OS=Mus musculus OX=10090 GN=Ppp3ca	2805.72	2755.02	2837.55	2804.54	3127.57	3312.68	3178.05	3168.94	3006.37	2984.15	3006.26
P63330	Ppp2ca	Serine/threonine-protein phosphatase 2A catalytic subunit alpha isoform OS=Mus musculus OX=10090 GN=Ppp2ca PE=1 SV=1	1100.85	1041.64	1046.44	1034.33	1127	1108.69	1125.91	1108.35	1058.15	1035.51	1021.44
P67778	Phb	Prohibitin OS=Mus musculus OX=10090 GN=Phb PE=1 SV=1	7282.47	7174.83	7173.42	7473.81	6774.95	6497.35	6665.53	6711.65	7068.78	6856.43	7050.79
P67871	Csnk2b	Casein kinase II subunit beta OS=Mus musculus OX=10090 GN=Csnk2b PE=1 SV=1	1969.97	2027.94	1969.24	2002.89	1968.51	1994.84	1981.72	2050.07	1956.02	2006.05	1968.25
P67984	Rpl22	60S ribosomal protein L22 OS=Mus musculus OX=10090 GN=Rpl22 PE=1 SV=2	2368.68	2356.23	2313.58	2499.06	2386.08	2240.3	2217.24	2228.73	2404.38	2401.44	2290.19
P68037	Ube2l3	Ubiquitin-conjugating enzyme E2 L3 OS=Mus musculus OX=10090 GN=Ube2l3 PE=1 SV=1	2505.67	2300.6	2457.22	2362.53	2305.37	2396.87	2148.62	2203.19	2475.22	2349.91	2437.14
P68040	Rack1	Receptor of activated protein C kinase 1 OS=Mus musculus OX=10090 GN=Rack1 PE=1 SV=3	8755.37	9206.55	9066.14	9200.01	9012.63	8631.45	8785.79	10589.6	9574.2	9840.6	9468.71
P68134	Acta1	Actin, alpha skeletal muscle OS=Mus musculus OX=10090 GN=Acta1 PE=1 SV=1	1018.79	1135.34	1234.59	1279.65	1179.67	1076.62	1378.46	1118.24	1206.4	1232.3	1069.96
P68181	Prkacb	cAMP-dependent protein kinase catalytic subunit beta OS=Mus musculus OX=10090 GN=Prkacb PE=1 SV=2	4358.11	4150.07	4428.34	4282.65	4300.38	4125.07	3954.91	4047.25	4537.99	4391.71	4356.55
P68254	Ywhaq	14-3-3 protein theta OS=Mus musculus OX=10090 GN=Ywhaq PE=1 SV=1	3768.06	3584.71	3605.8	3460.06	3673.46	3782.88	3642.15	3592.78	3413.31	3750.25	3446.94
P68368	Tuba4a	Tubulin alpha-4A chain OS=Mus musculus OX=10090 GN=Tuba4a PE=1 SV=1	4722.53	4662.91	4338.18	4739.01	4264.64	4281.88	4274.74	4104.21	2853.91	2987.06	2956.11
P68372	Tubb4b	Tubulin beta-4B chain OS=Mus musculus OX=10090 GN=Tubb4b PE=1 SV=1	13363.9	13272.5	13697.3	12794.8	12708.2	13242.5	13106.2	12906.1	12334.6	12821	12329.8
P68373	Tuba1c	Tubulin alpha-1C chain OS=Mus musculus OX=10090 GN=Tuba1c PE=1 SV=1	2028.05	2133.84	1965.24	2126.05	1960.64	2057.91	2070.54	1934.95	1889.14	2058.99	2021.28
P68510	Ywhah	14-3-3 protein eta OS=Mus musculus OX=10090 GN=Ywhah PE=1 SV=2	5018.51	5089.47	4927.95	5011.85	5054.3	5218.58	4997.91	4940.89	4914.19	5130.7	4884.08
P69566	Ranbp9	Ran-binding protein 9 OS=Mus musculus OX=10090 GN=Ranbp9 PE=1 SV=1	779.74	810.099	784.292	788.194	967.032	938.983	996.141	961.815	867.061	897.527	874.338
P70121	Zhx1	Zinc fingers and homeoboxes protein 1 OS=Mus musculus OX=10090 GN=Zhx1 PE=1 SV=2	678.028	711.546	676.591	660.903	689.806	656.088	688.7	691.672	732.969	698.298	674.545
P70122	Sbds	Ribosome maturation protein SBDS OS=Mus musculus OX=10090 GN=Sbds PE=1 SV=4	5574.11	5626.91	6104.52	6031.76	6067.46	6116.28	5878.06	6024.39	6470.11	6301.78	6447.22
P70158	Smpdl3a	Acid sphingomyelinase-like phosphodiesterase 3a OS=Mus musculus OX=10090 GN=Smpdl3a PE=1 SV=2	2003.17	2107.13	2277.68	1924.52	2204.21	2174.72	2144.36	2399.43	1958.44	2057.16	2195.65
P70168	Kpnb1	Importin subunit beta-1 OS=Mus musculus OX=10090 GN=Kpnb1 PE=1 SV=2	6703.4	6386.23	6643.62	6484.08	6728.04	6737.32	6902.54	6780.46	6610.74	6581.7	6461.9
P70175	Dlg3	Disks large homolog 3 OS=Mus musculus OX=10090 GN=Dlg3 PE=1 SV=1	168.602	183.539	188.901	172.641	177.737	198.902	201.921	182.478	127.845	121.775	133.444
P70180	Npr3	Atrial natriuretic peptide receptor 3 OS=Mus musculus OX=10090 GN=Npr3 PE=1 SV=3	2023.41	2452.64	2253.14	2145.35	2826	2569.29	2380.95	2503.2	1468.8	1504.53	1484.6
P70188	Kifap3	Kinesin-associated protein 3 OS=Mus musculus OX=10090 GN=Kifap3 PE=1 SV=1	774.062	777.456	785.541	779.848	865.977	856.121	856.046	850.107	744.211	739.425	725.073
P70195	Psmb7	Proteasome subunit beta type-7 OS=Mus musculus OX=10090 GN=Psmb7 PE=1 SV=1	3111.93	2956.68	2908.51	3027.07	2991.87	2970.16	3015.73	2971.51	2582.89	2632.8	2628.46
P70196	Traf6	TNF receptor-associated factor 6 OS=Mus musculus OX=10090 GN=Traf6 PE=1 SV=2	474.681	471.09	457.965	477.721	453.128	488.365	461.682	481.89	523.622	519.565	527.751
P70202	Lxn	Latexin OS=Mus musculus OX=10090 GN=Lxn PE=1 SV=2	793.28	653.213	666.102	695.72	878.543	946.881	843.981	866.548	838.313	758.043	854.381
P70206	Plxna1	Plexin-A1 OS=Mus musculus OX=10090 GN=Plxna1 PE=1 SV=1	2048.62	2142.57	2003.42	1981.45	2470.77	2613.75	2621.93	2490.43	2551.24	2391.15	2434.75
P70207	Plxna2	Plexin-A2 OS=Mus musculus OX=10090 GN=Plxna2 PE=1 SV=2	2431.5	2468.24	2457.41	2447.53	2432.01	2224.06	2204.7	2246.22	2170.3	2162.01	2244.06
P70245	Ebp	3-beta-hydroxysteroid-Delta(8),Delta(7)-isomerase OS=Mus musculus OX=10090 GN=Ebp PE=1 SV=3	136.954	140.835	139.611	147.928	172.583	181.668	173.299	176.571	150.978	146.186	152.534
P70255	Nfic	Nuclear factor 1 C-type OS=Mus musculus OX=10090 GN=Nfic PE=1 SV=1	584.478	574.824	543.012	549.286	530.287	526.848	572.793	533.671	569.374	552.362	565.469
P70257	Nfix	Nuclear factor 1 X-type OS=Mus musculus OX=10090 GN=Nfix PE=1 SV=2	178.244	209.947	188.045	281.092	201.943	220.486	220.618	218.089	181.373	183.534	196.092
P70261	Pald1	Paladin OS=Mus musculus OX=10090 GN=Pald1 PE=1 SV=1	2256.72	2247.96	2180.44	2216.6	2221.17	2176.54	2094.43	2117.26	1924.58	2002.55	1988.99
P70265	Pfkfb2	6-phosphofructo-2-kinase/fructose-2,6-bisphosphatase 2 OS=Mus musculus OX=10090 GN=Pfkfb2 PE=1 SV=2	1687.76	1680.12	1603.77	1631.81	1560.82	1547.89	1452.6	1533.14	1684.09	1765.43	1732.86
P70266	Pfkfb1	6-phosphofructo-2-kinase/fructose-2,6-bisphosphatase 1 OS=Mus musculus OX=10090 GN=Pfkfb1 PE=1 SV=2	9760.6	10367.3	10052.2	9644.52	9313.36	9714.95	9258.29	9187.95	9390.66	9504.63	9383.32
P70268-2	Pkn1	Isoform 2 of Serine/threonine-protein kinase N1 OS=Mus musculus OX=10090 GN=Pkn1	4522.27	4224.57	4024.69	4065.77	4016.02	4034	3833.68	3805	3764.07	3849.53	3857.75
P70279	Surf6	Surfeit locus protein 6 OS=Mus musculus OX=10090 GN=Surf6 PE=1 SV=1	1015.19	1039.81	1036.95	1001.75	1044.59	1061.81	1104.61	1070.86	1062.07	1041.1	1059.41
P70280	Vamp7	Vesicle-associated membrane protein 7 OS=Mus musculus OX=10090 GN=Vamp7 PE=1 SV=1	1231.92	1297.85	1276.33	1228.16	1179.36	1225.1	1212.28	1247.7	1653.22	1648.33	1693.1
P70288	Hdac2	Histone deacetylase 2 OS=Mus musculus OX=10090 GN=Hdac2 PE=1 SV=1	4684.61	4439.07	4676.03	4633.27	5044.65	4979.11	4891.19	5143.59	4609.21	4491.96	4587.27
P70290	Mpp1	55 kDa erythrocyte membrane protein OS=Mus musculus OX=10090 GN=Mpp1 PE=1 SV=1	5660.39	5572.14	5588.45	5522.66	6596.92	6524.02	6664.89	6722.78	6604.68	6270.88	6639.76
P70295	Aup1	Ancient ubiquitous protein 1 OS=Mus musculus OX=10090 GN=Aup1 PE=1 SV=1	1670.24	1663.57	1584.84	1693.09	1619.22	1682.9	1693.72	1622.75	1631.56	1555.45	1627.51
P70296	Pebp1	Phosphatidylethanolamine-binding protein 1 OS=Mus musculus OX=10090 GN=Pebp1 PE=1 SV=3	9235.76	7738.1	8133.5	7643.43	8255.81	7519.49	7639.46	6294.13	7526.13	7485.26	6928.77
P70297	Stam	Signal transducing adapter molecule 1 OS=Mus musculus OX=10090 GN=Stam PE=1 SV=3	2496.37	2269.31	2384.19	2417.66	2712.72	2724.05	2645.99	2737.64	2757.82	2769.16	2761.89
P70302	Stim1	Stromal interaction molecule 1 OS=Mus musculus OX=10090 GN=Stim1 PE=1 SV=2	3814.83	4068.47	4042.45	3626.53	4251.77	4544.78	4315.1	4426.4	3989.65	4078.12	3795.16
P70303	Ctps2	CTP synthase 2 OS=Mus musculus OX=10090 GN=Ctps2 PE=1 SV=1	4282.03	4617.68	4285.03	4333.13	4374.23	4839.24	4352.18	4484.14	4367.88	4312.98	4216.33
P70318	Tial1	Nucleolysin TIAR OS=Mus musculus OX=10090 GN=Tial1 PE=1 SV=1	2380.39	2305.12	2460.78	2315.6	2323.56	2206.98	2214.96	2253.92	2370.92	2380.73	2363.45
P70333	Hnrnph2	Heterogeneous nuclear ribonucleoprotein H2 OS=Mus musculus OX=10090 GN=Hnrnph2 PE=1 SV=1	4828.53	4902.84	4802.46	4924.28	4457.47	4558.08	4597.54	4466.99	4888.68	4992.71	4768.99
P70335	Rock1	Rho-associated protein kinase 1 OS=Mus musculus OX=10090 GN=Rock1 PE=1 SV=1	7816.35	7941.31	7745.61	7758.84	8372.07	8885.43	8670.53	8428.57	7269.55	7217.27	7357.08
P70345	Bcl2l2	Bcl-2-like protein 2 OS=Mus musculus OX=10090 GN=Bcl2l2 PE=1 SV=1	123.904	144.64	129.118	110.152	145.383	156.008	140.332	134.581	79.3999	81.6138	75.5495
P70347	Tank	TRAF family member-associated NF-kappa-B activator OS=Mus musculus OX=10090 GN=Tank PE=1 SV=1	1421.34	1406.39	1429.26	1408.41	1304.68	1286.57	1380.4	1323.04	1374.92	1421.13	1445.09
P70349	Hint1	Histidine triad nucleotide-binding protein 1 OS=Mus musculus OX=10090 GN=Hint1 PE=1 SV=3	3572.95	3272.62	3599.04	3402.36	3415.08	3327.59	3429.49	3304.84	3715.62	3789.35	3743.53
P70351	Ezh1	Histone-lysine N-methyltransferase EZH1 OS=Mus musculus OX=10090 GN=Ezh1 PE=1 SV=1	960.084	901.966	942.609	971.01	1052.41	1053.87	1074.45	1042.18	971.817	982.781	983.371
P70353	Nfyc	Nuclear transcription factor Y subunit gamma OS=Mus musculus OX=10090 GN=Nfyc PE=1 SV=2	984.938	964.824	939.06	962.752	955.791	979.857	1021.17	957.72	1046.78	992.501	985.273
P70362	Ufd1	Ubiquitin recognition factor in ER-associated degradation protein 1 OS=Mus musculus OX=10090 GN=Ufd1 PE=1 SV=2	1958.47	1827.8	1831.33	1873.31	1741.63	1765.69	1831.79	1808.74	1995.3	1867.87	1973.36
P70365	Ncoa1	Nuclear receptor coactivator 1 OS=Mus musculus OX=10090 GN=Ncoa1 PE=1 SV=2	430.74	416.745	416.505	412.881	373.431	392.532	376.688	442.849	415.085	415.094	402.376
P70372	Elavl1	ELAV-like protein 1 OS=Mus musculus OX=10090 GN=Elavl1 PE=1 SV=2	2152.1	2129.43	2217.9	2233.15	1994.22	1972.65	2164.83	2076.34	2177.83	2166.33	2052.06
P70387	Hfe	Hereditary hemochromatosis protein homolog OS=Mus musculus OX=10090 GN=Hfe PE=1 SV=2	1348.16	1344.05	1308.17	1360.78	1430.67	1351.15	1411.12	1389.43	1689.97	1811.7	1690.48
P70388	Rad50	DNA repair protein RAD50 OS=Mus musculus OX=10090 GN=Rad50 PE=1 SV=1	3620.17	3411.6	3488.19	3546.02	3595.2	3422.72	3652.98	3495.05	3690.24	3597.19	3714.16
P70398	Usp9x	Probable ubiquitin carboxyl-terminal hydrolase FAF-X OS=Mus musculus OX=10090 GN=Usp9x PE=1 SV=2	22121.1	21594.5	21607.6	21526.2	22960.7	23445.1	22952.1	22995.6	20775.6	20978.7	21413.6
P70399	Tp53bp1	TP53-binding protein 1 OS=Mus musculus OX=10090 GN=Tp53bp1 PE=1 SV=3	4027.07	4097.97	4099.85	4092.3	4138.81	4205.2	4396.82	4200.04	4169.6	4253.4	4156.04
P70403	Cux1	Protein CASP OS=Mus musculus OX=10090 GN=Cux1 PE=1 SV=2	227.869	235.416	211.192	217.972	202.284	220.138	219.571	206.165	213.182	215.894	209.764
P70404	Idh3g	Isocitrate dehydrogenase [NAD] subunit gamma 1, mitochondrial OS=Mus musculus OX=10090 GN=Idh3g PE=1 SV=1	10554.3	10320.1	10654.6	10240.4	10473	10260.8	9444.25	10458.2	10381.9	10097.9	10495
P70426	Rit1	GTP-binding protein Rit1 OS=Mus musculus OX=10090 GN=Rit1 PE=1 SV=1	160.891	158.081	151.771	174.702	162.93	170.251	195.837	193.54	192.484	212.35	202.703
P70428	Ext2	Exostosin-2 OS=Mus musculus OX=10090 GN=Ext2 PE=1 SV=2	1556.09	1699.01	1616.08	1618.85	1777.08	1840.82	1893.24	1816.42	1396.11	1405.39	1480.8
P70434	Irf7	Interferon regulatory factor 7 OS=Mus musculus OX=10090 GN=Irf7 PE=1 SV=1	119.284	145.235	140.102	146.686	453.87	528.711	500.157	338.502	116.648	111.803	105.167
P70441	Slc9a3r1	Na(+)/H(+) exchange regulatory cofactor NHE-RF1 OS=Mus musculus OX=10090 GN=Slc9a3r1 PE=1 SV=3	210.976	203.169	190.401	209.222	265.51	305.582	305.405	279.637	248.606	260.234	236.295
P70451	Fer	Tyrosine-protein kinase Fer OS=Mus musculus OX=10090 GN=Fer PE=1 SV=2	2333.63	2262.97	2255.98	2318.27	2238.73	2484.56	2364.11	2292.34	2427.98	2465.28	2480.16
P70452	Stx4	Syntaxin-4 OS=Mus musculus OX=10090 GN=Stx4 PE=1 SV=1	2165.45	1921.47	2037.14	2042.7	2331.53	2341.19	2246.32	2328.94	2076.62	2091.19	1946.51
P70459	Erf	ETS domain-containing transcription factor ERF OS=Mus musculus OX=10090 GN=Erf PE=1 SV=1	87.9528	103.799	90.3789	82.6033	75.7166	91.8799	95.0335	105.45	102.45	100.694	96.6442
P70460	Vasp	Vasodilator-stimulated phosphoprotein OS=Mus musculus OX=10090 GN=Vasp PE=1 SV=4	820.919	916.98	874.194	870.248	792.377	915.16	851.198	848.485	855.141	884.786	874.51
P70670	Naca	Nascent polypeptide-associated complex subunit alpha, muscle-specific form OS=Mus musculus OX=10090 GN=Naca PE=1 SV=2	4336.08	4324.09	4443.3	4803.92	4233.02	4166.96	4485.81	3941.7	4534.46	4720.17	4545.3
P70671	Irf3	Interferon regulatory factor 3 OS=Mus musculus OX=10090 GN=Irf3 PE=1 SV=1	4117.63	4003.62	3964.64	4035.78	3928.51	4011.25	3913.34	3815.5	3669.79	3567.92	3690.18
P70677	Casp3	Caspase-3 OS=Mus musculus OX=10090 GN=Casp3 PE=1 SV=1	2660.29	2764.05	2718.59	2864.21	2859.62	3020.85	2950.41	2780.78	2947.41	3061.54	2905.41
P70697	Urod	Uroporphyrinogen decarboxylase OS=Mus musculus OX=10090 GN=Urod PE=1 SV=2	1343.16	1277.81	1275.17	1324.7	1263.58	1290.43	1228.9	1207.7	1204.27	1219.82	1255.45
P70698	Ctps1	CTP synthase 1 OS=Mus musculus OX=10090 GN=Ctps1 PE=1 SV=2	5176.84	5426.47	5095.58	5010.69	5607.94	6118.2	6103.97	5900.03	5414.84	5325.58	5394.87
P70699	Gaa	Lysosomal alpha-glucosidase OS=Mus musculus OX=10090 GN=Gaa PE=1 SV=2	2089.53	2083.12	2142.27	2082.1	2066.78	2170	2135.62	2060.24	1938.01	1954.36	1911.25
P70700	Polr1b	DNA-directed RNA polymerase I subunit RPA2 OS=Mus musculus OX=10090 GN=Polr1b PE=1 SV=2	306.931	372.723	296.693	339.232	292.479	290.556	335.045	398.333	338.455	325.957	368.9
P80313	Cct7	T-complex protein 1 subunit eta OS=Mus musculus OX=10090 GN=Cct7 PE=1 SV=1	11077.7	10998.1	10990.1	11236.3	11514.1	11481.2	11728.4	11154.5	11213.1	11747.8	11217.1
P80314	Cct2	T-complex protein 1 subunit beta OS=Mus musculus OX=10090 GN=Cct2 PE=1 SV=4	8758.93	8589.46	8568.96	9154.76	8857.74	8791.47	9221.16	8654.99	8953.19	9174.63	8688.54
P80315	Cct4	T-complex protein 1 subunit delta OS=Mus musculus OX=10090 GN=Cct4 PE=1 SV=3	10294.1	9707.29	9898.33	9904.68	9955.45	10230.4	10027.3	10249.7	10140.7	10386.4	10073.7
P80316	Cct5	T-complex protein 1 subunit epsilon OS=Mus musculus OX=10090 GN=Cct5 PE=1 SV=1	16026.2	15501.4	15872.3	16164.5	16232.3	16252.2	16745.9	15975.9	16091.6	16167.4	15758
P80317	Cct6a	T-complex protein 1 subunit zeta OS=Mus musculus OX=10090 GN=Cct6a PE=1 SV=3	13940.8	13142.1	13694.4	13718.1	14262	14286.4	14361.7	14158.6	14541.8	13915	14218
P80318	Cct3	T-complex protein 1 subunit gamma OS=Mus musculus OX=10090 GN=Cct3 PE=1 SV=1	15690	15052	15334.1	15681.5	15630.6	15810	15685.6	15506	15805	15738.6	15755.1
P81117	Nucb2	Nucleobindin-2 OS=Mus musculus OX=10090 GN=Nucb2 PE=1 SV=2	1079.9	1262.24	1321.29	1725.97	1660.2	1442.12	1635.63	1425.56	1505.2	1612.75	1821.63
P81122	Irs2	Insulin receptor substrate 2 OS=Mus musculus OX=10090 GN=Irs2 PE=1 SV=2	855.728	867.581	805.978	775.581	1029.52	1042.74	1082.88	1042.7	989.985	952.8	916.994
P81269	Atf1	Cyclic AMP-dependent transcription factor ATF-1 OS=Mus musculus OX=10090 GN=Atf1 PE=1 SV=1	333.444	315.932	328.494	312.432	329.987	322.693	306.698	312.53	332.745	347.876	351.386
P82198	Tgfbi	Transforming growth factor-beta-induced protein ig-h3 OS=Mus musculus OX=10090 GN=Tgfbi PE=1 SV=1	419.445	501.958	444.597	446.707	419.497	362.687	420.623	506.512	464.213	438.989	458.892
P82347	Sgcd	Delta-sarcoglycan OS=Mus musculus OX=10090 GN=Sgcd PE=1 SV=1	3032.11	3003.49	2906.76	2985.25	2874.05	2971.12	3037.73	2900.42	2627.23	2666.52	2658.42
P82349	Sgcb	Beta-sarcoglycan OS=Mus musculus OX=10090 GN=Sgcb PE=1 SV=1	1005.68	1037.09	1040.09	1002.64	1052.7	1081.97	1071.46	1056.82	876.176	938.463	980.924
P83093	Stim2	Stromal interaction molecule 2 OS=Mus musculus OX=10090 GN=Stim2 PE=1 SV=2	809.707	818.342	802.015	767.458	940.624	957.716	1088.92	978.758	958.416	898.657	947.249
P83741-3	Wnk1	Isoform 3 of Serine/threonine-protein kinase WNK1 OS=Mus musculus OX=10090 GN=Wnk1	3823.64	3859.7	3957.96	3885.64	4078.08	4059.08	4119.21	4156.57	3652.08	3732.2	3705.07
P83870	Phf5a	PHD finger-like domain-containing protein 5A OS=Mus musculus OX=10090 GN=Phf5a PE=1 SV=1	988.964	1012.11	1034.02	1000.5	995.478	984.531	966.234	1003.65	991.456	1024.91	999.139
P83877	Txnl4a	Thioredoxin-like protein 4A OS=Mus musculus OX=10090 GN=Txnl4a PE=1 SV=1	84.6376	78.7309	90.3407	81.3572	88.4366	78.6684	75.4355	81.111	75.9847	81.9074	76.1069
P83882	Rpl36a	60S ribosomal protein L36a OS=Mus musculus OX=10090 GN=Rpl36a PE=3 SV=2	2408.08	2443.25	2401.41	2425.37	2428.59	2397.71	2167.88	2395.17	2515.7	2603.52	2505.07
P83887	Tubg1	Tubulin gamma-1 chain OS=Mus musculus OX=10090 GN=Tubg1 PE=1 SV=1	483.484	450.825	465.695	443.699	452.233	483.497	477.1	500.057	453.428	484.051	451.877
P83917	Cbx1	Chromobox protein homolog 1 OS=Mus musculus OX=10090 GN=Cbx1 PE=1 SV=1	1753.92	1919.12	2028.08	2213.72	1676.55	1700.39	1952.43	1668.39	1989.57	2119.28	2148.51
P83940	Eloc	Elongin-C OS=Mus musculus OX=10090 GN=Eloc PE=1 SV=1	1833.64	1922.62	2062.75	2132.4	1838.33	1738.15	1607.17	1838.81	2192.91	2546.44	2919.73
P84084	Arf5	ADP-ribosylation factor 5 OS=Mus musculus OX=10090 GN=Arf5 PE=1 SV=2	1329.94	1402.9	1285.71	1374.47	1609.62	1652.53	1514.1	1513.15	1415.69	1401.87	1411.31
P84089	Erh	Enhancer of rudimentary homolog OS=Mus musculus OX=10090 GN=Erh PE=1 SV=1	3857.61	2778.8	3409.78	3161.71	3169.8	2735.95	2835.32	2960.97	3085.4	3093.72	3205.01
P84091	Ap2m1	AP-2 complex subunit mu OS=Mus musculus OX=10090 GN=Ap2m1 PE=1 SV=1	8933.74	9063.43	8931.48	8751.7	9961.49	9914.53	9151.55	10856	9344.8	9291.96	9433.91
P84096	Rhog	Rho-related GTP-binding protein RhoG OS=Mus musculus OX=10090 GN=Rhog PE=1 SV=1	1414.7	1457.7	1347.38	1386.64	1448.77	1500.77	1445.97	1392.35	1431.73	1510.18	1480.91
P84099	Rpl19	60S ribosomal protein L19 OS=Mus musculus OX=10090 GN=Rpl19 PE=1 SV=1	15915	15409.9	15926.7	15408.3	15034.8	15334.7	15378.6	15220.3	16300.6	16158.1	15823.9
P84102	Serf2	Small EDRK-rich factor 2 OS=Mus musculus OX=10090 GN=Serf2 PE=1 SV=1	166.652	194.018	165.142	158.416	138.305	160.252	135.316	145.607	167.861	174.409	165.132
P84104	Srsf3	Serine/arginine-rich splicing factor 3 OS=Mus musculus OX=10090 GN=Srsf3 PE=1 SV=1	804.621	853.664	736.728	894.772	822.241	806.983	832.125	787.458	787.955	870.81	762.396
P84228	H3c2	Histone H3.2 OS=Mus musculus OX=10090 GN=H3c2 PE=1 SV=2	6565.69	6387.43	6135.53	6670.82	6194.6	6190.43	7148.82	6388.72	6191.4	6259.54	6192.41
P84309-2	Adcy5	Isoform 2 of Adenylate cyclase type 5 OS=Mus musculus OX=10090 GN=Adcy5	5847.92	6154.98	6136.6	5820.32	6313.19	6297.88	6385.87	6405.19	5017.38	4883.08	5053.43
P85094	Isoc2a	Isochorismatase domain-containing protein 2A OS=Mus musculus OX=10090 GN=Isoc2a PE=1 SV=1	3653.48	3726.52	3739.76	3656.89	3554.52	3434.53	3398.01	3510.91	3584.59	3595.61	3614.53
P97287	Mcl1	Induced myeloid leukemia cell differentiation protein Mcl-1 homolog OS=Mus musculus OX=10090 GN=Mcl1 PE=1 SV=3	2049.02	2127.79	2065.52	2019.55	2130.16	2254.46	2268.59	2177.93	2380.03	2277.82	2264.11
P97298	Serpinf1	Pigment epithelium-derived factor OS=Mus musculus OX=10090 GN=Serpinf1 PE=1 SV=2	44.0142	49.0033	42.5075	46.9439	56.2511	60.7561	56.019	46.1007	56.6509	56.0917	55.9948
P97300	Nptn	Neuroplastin OS=Mus musculus OX=10090 GN=Nptn PE=1 SV=3	1881.35	2357.97	2073.86	2155.02	1714.88	1829.33	1902.07	1637.12	1903.63	1875.47	1834.88
P97304	Polr1d	DNA-directed RNA polymerases I and III subunit RPAC2 OS=Mus musculus OX=10090 GN=Polr1d PE=1 SV=1	1101.84	1281.18	1183.56	1051.58	1123.32	1129.67	1128.19	1206.91	1326.52	1416.43	1272.83
P97305	Nfatc3	Nuclear factor of activated T-cells, cytoplasmic 3 OS=Mus musculus OX=10090 GN=Nfatc3 PE=1 SV=1	283.738	305.555	283.93	275.564	243.558	285.223	276.861	255.912	288.423	281.341	284.289
P97310	Mcm2	DNA replication licensing factor MCM2 OS=Mus musculus OX=10090 GN=Mcm2 PE=1 SV=3	972.075	1069.21	959.436	907.285	765.958	798.655	878.2	802.91	1047.12	971.481	1041.04
P97311	Mcm6	DNA replication licensing factor MCM6 OS=Mus musculus OX=10090 GN=Mcm6 PE=1 SV=1	1089.37	1122.07	1103.17	1102.2	980.882	1031.74	1151.56	997.254	1033.1	1042.34	1059.99
P97313	Prkdc	DNA-dependent protein kinase catalytic subunit OS=Mus musculus OX=10090 GN=Prkdc PE=1 SV=3	1474.6	1266.34	1271.2	1209.59	1153.26	1218.86	1342.42	1330.58	1308.61	1387.35	1321.63
P97314	Csrp2	Cysteine and glycine-rich protein 2 OS=Mus musculus OX=10090 GN=Csrp2 PE=1 SV=3	951.552	1035.58	939.641	943.702	1026.93	1132.7	978.587	992.406	849.589	844.977	797.066
P97315	Csrp1	Cysteine and glycine-rich protein 1 OS=Mus musculus OX=10090 GN=Csrp1 PE=1 SV=3	2459.39	2830.75	2532.26	2667.98	2286.31	2518.5	2480.34	2292.14	2644.78	2816.42	2615.28
P97328	Khk	Ketohexokinase OS=Mus musculus OX=10090 GN=Khk PE=1 SV=1	575.352	527.422	545.531	517.969	623.488	577.92	610.607	652.314	544.163	574.465	581.777
P97333	Nrp1	Neuropilin-1 OS=Mus musculus OX=10090 GN=Nrp1 PE=1 SV=2	2095.85	2216.5	2079.63	2098.44	2469.49	2387.63	2357.83	2396.03	2081.74	2075.35	2179.39
P97346	Nxn	Nucleoredoxin OS=Mus musculus OX=10090 GN=Nxn PE=1 SV=1	103.949	110.169	98.9111	89.6855	102.456	122.493	109.312	120.923	110.452	110.108	114.106
P97348	Rhod	Rho-related GTP-binding protein RhoD OS=Mus musculus OX=10090 GN=Rhod PE=1 SV=1	158.52	170.212	187.524	137.854	163.229	181.397	168.253	181.026	170.496	176.307	158.324
P97351	Rps3a	40S ribosomal protein S3a OS=Mus musculus OX=10090 GN=Rps3a PE=1 SV=3	13514.2	13546.3	13756.4	14438.7	13459.7	13117.5	13454.1	13024.8	14781.2	14554.2	14168.3
P97352	S100a13	Protein S100-A13 OS=Mus musculus OX=10090 GN=S100a13 PE=1 SV=1	1544.01	1469.66	1570.9	1524.11	1489.75	1370.43	1490.85	1455.78	1200	1259.75	1259.86
P97355	Sms	Spermine synthase OS=Mus musculus OX=10090 GN=Sms PE=1 SV=1	113.015	103.503	101.623	104.15	117.302	130.851	110.634	116.828	121.387	106.541	110.125
P97363	Sptlc2	Serine palmitoyltransferase 2 OS=Mus musculus OX=10090 GN=Sptlc2 PE=1 SV=2	1768.19	1922.72	1805.78	1759.34	2160.28	2324	2299.75	2240.17	1673.39	1680.43	1774.19
P97364	Sephs2	Selenide, water dikinase 2 OS=Mus musculus OX=10090 GN=Sephs2 PE=1 SV=3	163.181	166.659	170.489	171.322	163.783	167.759	175.528	162.079	181.516	182.742	207.898
P97366	Evi5	Ecotropic viral integration site 5 protein OS=Mus musculus OX=10090 GN=Evi5 PE=1 SV=2	1051.92	1064.51	1019.53	1033.88	1093.71	1104.19	1166.22	1074.97	1050.89	1003.66	991.761
P97370	Atp1b3	Sodium/potassium-transporting ATPase subunit beta-3 OS=Mus musculus OX=10090 GN=Atp1b3 PE=1 SV=1	3517.72	3428.26	3325.42	3417.09	3448.48	3459.35	3376.28	3513.2	3080.54	3125.16	3310.99
P97371	Psme1	Proteasome activator complex subunit 1 OS=Mus musculus OX=10090 GN=Psme1 PE=1 SV=2	9310.39	8795.26	9015.02	9197.35	9807.97	9386.53	8862.72	8761.35	9409.7	9705.42	9385.32
P97372	Psme2	Proteasome activator complex subunit 2 OS=Mus musculus OX=10090 GN=Psme2 PE=1 SV=4	4788.85	4566.44	4748.7	4584.2	4945.4	4763.19	4366.87	4476.01	4739.24	4715.41	4920.61
P97377	Cdk2	Cyclin-dependent kinase 2 OS=Mus musculus OX=10090 GN=Cdk2 PE=1 SV=2	718.526	752.615	703.422	708.082	632.085	656.862	688.227	678.217	747.559	754.255	727.735
P97379	G3bp2	Ras GTPase-activating protein-binding protein 2 OS=Mus musculus OX=10090 GN=G3bp2 PE=1 SV=2	4093.8	4704.02	4534.45	4483.95	4364.83	4210.51	4321.67	4124.15	4420.86	4515.99	4173.8
P97384	Anxa11	Annexin A11 OS=Mus musculus OX=10090 GN=Anxa11 PE=1 SV=2	2542.26	2588.7	2464.93	2536.06	2309.02	2572.26	2555.68	2519.94	2625.62	2635.87	2746.19
P97386	Lig3	DNA ligase 3 OS=Mus musculus OX=10090 GN=Lig3 PE=1 SV=2	2303.28	2252.73	2378.83	2143.84	2240.33	2215.2	2351.34	2605.62	2456.5	2631.24	2448.02
P97390	Vps45	Vacuolar protein sorting-associated protein 45 OS=Mus musculus OX=10090 GN=Vps45 PE=1 SV=1	2675	2664.64	2591.39	2722.78	2804.78	2878.6	2910.35	2817.42	2408.6	2328.45	2556.33
P97429	Anxa4	Annexin A4 OS=Mus musculus OX=10090 GN=Anxa4 PE=1 SV=4	10009.1	9383.68	9503.77	10038.3	10200.7	10392.3	10471.1	10198	11013.1	11467	11360.1
P97432	Nbr1	Next to BRCA1 gene 1 protein OS=Mus musculus OX=10090 GN=Nbr1 PE=1 SV=1	512	567.756	517.394	520.221	465.718	539.758	556.575	582.734	582.905	555.185	595.03
P97434-2	Mprip	Isoform 2 of Myosin phosphatase Rho-interacting protein OS=Mus musculus OX=10090 GN=Mprip	4377.6	4831.51	4603.52	4589.66	4213.24	4371.83	4238.06	4274.41	4310.99	4418.58	4179.13
P97447	Fhl1	Four and a half LIM domains protein 1 OS=Mus musculus OX=10090 GN=Fhl1 PE=1 SV=3	6091.23	6376.05	6337.82	6374.23	6049.07	6131.42	5982.04	5824.94	5014.71	5215.72	5037.53
P97449	Anpep	Aminopeptidase N OS=Mus musculus OX=10090 GN=Anpep PE=1 SV=4	44.7445	48.9547	45.2257	42.6652	40.159	55.5978	53.1295	47.8649	47.7343	47.9156	46.4833
P97450	Atp5pf	ATP synthase-coupling factor 6, mitochondrial OS=Mus musculus OX=10090 GN=Atp5pf PE=1 SV=1	401.483	308.709	248.208	250.304	207.648	228.36	212.222	202.052	241.594	309.371	261.497
P97452	Bop1	Ribosome biogenesis protein BOP1 OS=Mus musculus OX=10090 GN=Bop1 PE=1 SV=1	2687.51	2708.65	2866.8	2642.59	2902.58	2802.8	2779.3	2903.04	2955.9	3052.61	2927.41
P97454	Smad5	Mothers against decapentaplegic homolog 5 OS=Mus musculus OX=10090 GN=Smad5 PE=1 SV=2	700.993	650.869	611.737	647.423	706.493	755.191	765.211	757.319	568.908	598.483	592.609
P97461	Rps5	40S ribosomal protein S5 OS=Mus musculus OX=10090 GN=Rps5 PE=1 SV=3	3427.56	3568.87	3448.3	3392.12	3490.46	3370.12	3266.13	3305.74	3513.13	3578.34	3398.24
P97470	Ppp4c	Serine/threonine-protein phosphatase 4 catalytic subunit OS=Mus musculus OX=10090 GN=Ppp4c PE=1 SV=2	1031.85	1050.78	1046.01	1021.6	1001.12	1020.33	1013.71	1008.89	982.555	995.083	1012.96
P97471	Smad4	Mothers against decapentaplegic homolog 4 OS=Mus musculus OX=10090 GN=Smad4 PE=1 SV=2	547.997	563.049	535.627	496.831	640.834	667.996	629.538	695.285	585.904	602.381	628.329
P97473	Tarbp2	RISC-loading complex subunit TARBP2 OS=Mus musculus OX=10090 GN=Tarbp2 PE=1 SV=2	2661.09	2814.85	2782.11	2712.68	2637.15	2648.71	2863.42	2769.67	2619.18	2589.68	2598.14
P97478	Coq7	5-demethoxyubiquinone hydroxylase, mitochondrial OS=Mus musculus OX=10090 GN=Coq7 PE=1 SV=3	769.39	800.719	763.308	815.56	695.512	732.465	722.3	710.737	709.235	704.783	723.987
P97480	Eya3	Eyes absent homolog 3 OS=Mus musculus OX=10090 GN=Eya3 PE=1 SV=2	252.002	259.112	249.693	253.933	162.081	164.006	191.262	150.218	309.917	344.942	340.882
P97493	Txn2	Thioredoxin, mitochondrial OS=Mus musculus OX=10090 GN=Txn2 PE=1 SV=1	487.758	449.754	503.486	441.483	374.752	367.732	373.864	396.364	453.877	532.892	545.761
P97494	Gclc	Glutamate--cysteine ligase catalytic subunit OS=Mus musculus OX=10090 GN=Gclc PE=1 SV=4	4529.01	4449.79	4476.69	4555.97	4420.18	4504.56	4679.34	4565.65	4978.5	5269.29	5332.19
P97496	Smarcc1	SWI/SNF complex subunit SMARCC1 OS=Mus musculus OX=10090 GN=Smarcc1 PE=1 SV=2	1901.88	1966.14	1856.4	1881.12	2099.1	2151.52	2272.32	2154.34	2515.33	2404.51	2317.15
P97499	Tep1	Telomerase protein component 1 OS=Mus musculus OX=10090 GN=Tep1 PE=1 SV=1	6991.3	7017.83	6826.19	7562.3	7358.59	7452.24	7401.29	7332.01	6245.16	6321.75	6433.95
P97742	Cpt1a	Carnitine O-palmitoyltransferase 1, liver isoform OS=Mus musculus OX=10090 GN=Cpt1a PE=1 SV=4	5281.6	5678.84	5874.77	5443.04	6628.34	6664.23	6558.58	6703.64	6320.48	6401.71	6418.61
P97760	Polr2c	DNA-directed RNA polymerase II subunit RPB3 OS=Mus musculus OX=10090 GN=Polr2c PE=1 SV=2	575.68	612.882	581.522	586.182	573.519	580.821	587.849	599.136	601.324	585.15	584.713
P97765	Wbp2	WW domain-binding protein 2 OS=Mus musculus OX=10090 GN=Wbp2 PE=1 SV=1	3087.69	3040.66	3133.53	3063.4	2839.96	2886.34	2840.67	2846.25	3483.04	3592.18	3340.92
P97770	Thumpd3	THUMP domain-containing protein 3 OS=Mus musculus OX=10090 GN=Thumpd3 PE=1 SV=1	3558.18	3606.61	3439.6	3498.77	3074.41	3292.08	3472.37	3312.3	4105.58	3996.96	4160.26
P97792	Cxadr	Coxsackievirus and adenovirus receptor homolog OS=Mus musculus OX=10090 GN=Cxadr PE=1 SV=1	2058.06	1775.33	1927.21	1906.14	2629.62	2481.06	2590.16	2633.11	2620.57	2636.98	2652.22
P97797	Sirpa	Tyrosine-protein phosphatase non-receptor type substrate 1 OS=Mus musculus OX=10090 GN=Sirpa PE=1 SV=2	1429.67	1512.55	1527.82	1554.33	1473.99	1468.67	1554.86	1552.84	1873.17	1956.36	1880.4
P97798	Neo1	Neogenin OS=Mus musculus OX=10090 GN=Neo1 PE=1 SV=1	202.582	238.348	214.305	209.24	179.547	172.312	178.237	186.863	179.792	201.397	182.65
P97807	Fh	Fumarate hydratase, mitochondrial OS=Mus musculus OX=10090 GN=Fh PE=1 SV=3	31473.1	30953.2	31527.8	31532.5	30286.8	29505.6	29999.5	30339.7	31422.2	29619.9	30899.5
P97813	Pld2	Phospholipase D2 OS=Mus musculus OX=10090 GN=Pld2 PE=1 SV=2	475.947	364.676	412.801	425.327	503.643	475.925	498.909	482.337	400.663	370.269	417.715
P97819	Pla2g6	85/88 kDa calcium-independent phospholipase A2 OS=Mus musculus OX=10090 GN=Pla2g6 PE=1 SV=3	1430.36	1596.01	1462.6	1349.91	1377.85	1479.09	1377.67	1385.89	1593.48	1601.23	1521.12
P97820	Map4k4	Mitogen-activated protein kinase kinase kinase kinase 4 OS=Mus musculus OX=10090 GN=Map4k4 PE=1 SV=1	1763.15	1831.4	1831.89	1736.41	1940.49	1967.91	1982.61	1931.38	1916.06	1906.15	1913.87
P97821	Ctsc	Dipeptidyl peptidase 1 OS=Mus musculus OX=10090 GN=Ctsc PE=1 SV=1	432.65	453.706	428.531	434.086	402.451	378.912	403.173	369.297	408.125	446.044	433.771
P97822	Anp32e	Acidic leucine-rich nuclear phosphoprotein 32 family member E OS=Mus musculus OX=10090 GN=Anp32e PE=1 SV=2	1572.98	1629.21	1488.36	1661.67	1590.11	1538.54	1597.45	1491.86	1630.23	1769.58	1641.69
P97823	Lypla1	Acyl-protein thioesterase 1 OS=Mus musculus OX=10090 GN=Lypla1 PE=1 SV=1	1553.69	1333.39	1334.82	1360.14	1599.24	1561.37	1500.17	1368.73	1397.56	1412.84	1451.55
P97825	Jpt1	Jupiter microtubule associated homolog 1 OS=Mus musculus OX=10090 GN=Jpt1 PE=1 SV=3	1818.78	1374.6	1319.38	1092.8	760.692	1085.45	1185.53	1052.01	1293.23	1886.55	1165.58
P97855	G3bp1	Ras GTPase-activating protein-binding protein 1 OS=Mus musculus OX=10090 GN=G3bp1 PE=1 SV=1	4636.69	4962.95	4780.09	4603.42	4381.59	4370.63	4190.66	4384.26	4552.82	4655.99	4466.51
P97857	Adamts1	A disintegrin and metalloproteinase with thrombospondin motifs 1 OS=Mus musculus OX=10090 GN=Adamts1 PE=1 SV=4	2220.71	2218.93	2023.83	1982.22	2200.52	2206.59	2031.5	2013.7	1962.35	1920.54	2381.18
P97863	Nfib	Nuclear factor 1 B-type OS=Mus musculus OX=10090 GN=Nfib PE=1 SV=2	1712.37	1574.06	1769.95	1747.01	1901.69	1859.39	1915.34	1903.72	1802.89	1729.71	1777.79
P97864	Casp7	Caspase-7 OS=Mus musculus OX=10090 GN=Casp7 PE=1 SV=2	207.074	241.05	208.691	207.222	194.582	218.403	209.859	197.081	215.974	230.307	207.359
P97865	Pex7	Peroxisomal targeting signal 2 receptor OS=Mus musculus OX=10090 GN=Pex7 PE=1 SV=1	93.8799	100.784	98.9445	108.056	91.7499	114.828	123.58	109.254	114.445	107.713	98.7286
P97868	Rbbp6	E3 ubiquitin-protein ligase RBBP6 OS=Mus musculus OX=10090 GN=Rbbp6 PE=1 SV=5	2166.25	2156.72	2136.93	2183.21	1693.66	1632.17	1699.83	1680.75	2001.7	2099.31	1978.88
P97872	Fmo5	Flavin-containing monooxygenase 5 OS=Mus musculus OX=10090 GN=Fmo5 PE=1 SV=4	644.033	688.026	626.376	642.711	815.752	913.257	927.749	899.472	600.654	529.801	645.328
P97873	Loxl1	Lysyl oxidase homolog 1 OS=Mus musculus OX=10090 GN=Loxl1 PE=2 SV=3	453.396	528.523	479.514	465.628	429.832	458.69	463.381	430.367	519.998	484.915	501.386
P97927	Lama4	Laminin subunit alpha-4 OS=Mus musculus OX=10090 GN=Lama4 PE=1 SV=2	8945.26	8969.57	8845.29	9045.18	9310.05	8910.18	9063.12	8987.36	8907.91	9038.44	9048.12
P97930	Dtymk	Thymidylate kinase OS=Mus musculus OX=10090 GN=Dtymk PE=1 SV=2	2946.69	2932.94	3040.46	2971.84	3085.47	2939.75	3003.85	3135.77	2976.87	2881.83	2969.66
P97931	Ung	Uracil-DNA glycosylase OS=Mus musculus OX=10090 GN=Ung PE=1 SV=3	30.4465	27.7715	26.3843	28.1473	19.1116	17.2327	18.8785	22.2176	30.2353	37.0164	26.9427
P98078	Dab2	Disabled homolog 2 OS=Mus musculus OX=10090 GN=Dab2 PE=1 SV=2	251.009	337.535	297.192	281.508	188.48	231.256	233.205	228.046	335.61	416.361	263.39
P98083	Shc1	SHC-transforming protein 1 OS=Mus musculus OX=10090 GN=Shc1 PE=1 SV=3	2647.85	2733.08	2649.71	2671.26	2652.52	2752.28	2717.04	2745.79	2937.48	3037.37	2961.85
P98156	Vldlr	Very low-density lipoprotein receptor OS=Mus musculus OX=10090 GN=Vldlr PE=1 SV=1	4161.7	4375.41	4098.3	3997.49	3727.5	3749.93	3647.17	3710.32	4464.78	4385.33	4562.76
P98192	Gnpat	Dihydroxyacetone phosphate acyltransferase OS=Mus musculus OX=10090 GN=Gnpat PE=1 SV=1	7171.56	7539.52	7526.43	7283.53	7123.28	7096.7	6882.94	7071.42	7195.41	7401.41	7158.93
P98195	Atp9b	Probable phospholipid-transporting ATPase IIB OS=Mus musculus OX=10090 GN=Atp9b PE=1 SV=4	2953.51	2913.09	3017.84	2895.8	3196.61	3192.96	3101.83	3107.19	3115.24	3027.53	3190.67
P98197	Atp11a	Probable phospholipid-transporting ATPase IH OS=Mus musculus OX=10090 GN=Atp11a PE=1 SV=1	1470.86	1590.57	1638.76	1543.23	1522.33	1657.13	1709.4	1699.69	1545.9	1490.12	1533.19
P98200	Atp8a2	Phospholipid-transporting ATPase IB OS=Mus musculus OX=10090 GN=Atp8a2 PE=1 SV=1	361.688	350.866	334.099	331.989	311.053	324.864	330.414	310.221	348.328	368.055	352.38
P99024	Tubb5	Tubulin beta-5 chain OS=Mus musculus OX=10090 GN=Tubb5 PE=1 SV=1	1412.84	1438.02	1491.54	1512.42	1513.82	1505.17	1660.26	1580.07	1484.73	1582.63	1522.25
P99026	Psmb4	Proteasome subunit beta type-4 OS=Mus musculus OX=10090 GN=Psmb4 PE=1 SV=1	6355.57	6268.43	6410.57	6555.48	6461.16	6548.54	5968.2	6366.02	5656.7	5762.99	5794.37
P99027	Rplp2	60S acidic ribosomal protein P2 OS=Mus musculus OX=10090 GN=Rplp2 PE=1 SV=3	2527.68	2440.4	2651.65	2992.94	2722.47	2373.45	2402.25	2402.73	2697.42	2856.11	2971.26
P99028	Uqcrh	Cytochrome b-c1 complex subunit 6, mitochondrial OS=Mus musculus OX=10090 GN=Uqcrh PE=1 SV=2	1302.23	1490.65	1679.04	1886.43	1582.14	1464.35	1484.4	1451.06	1775.89	1660.57	1934.92
P99029	Prdx5	Peroxiredoxin-5, mitochondrial OS=Mus musculus OX=10090 GN=Prdx5 PE=1 SV=2	11927.6	11167.6	11278.9	11981.2	11446	11067.3	10924.9	10563.5	8957.09	9183.09	9443.2
Q00262	Stx2	Syntaxin-2 OS=Mus musculus OX=10090 GN=Stx2 PE=1 SV=1	414.914	400.398	379.973	411.93	363.143	405.476	446.01	424.16	369.818	374.446	363.3
Q00422	Gabpa	GA-binding protein alpha chain OS=Mus musculus OX=10090 GN=Gabpa PE=1 SV=2	603.117	600.317	583.234	605.835	514.088	531.723	519.823	522.614	503.84	505.892	528.645
Q00519	Xdh	Xanthine dehydrogenase/oxidase OS=Mus musculus OX=10090 GN=Xdh PE=1 SV=5	6562.55	5628.56	5708.81	5801.03	7685.42	8038.25	8631.34	7642.37	6190.61	6338.61	6016.66
Q00558	F8a1	40-kDa huntingtin-associated protein OS=Mus musculus OX=10090 GN=F8a1 PE=1 SV=1	418.312	427.148	386.082	414.708	418.295	417.221	391.918	389.164	398.091	395.524	379.854
Q00560	Il6st	Interleukin-6 receptor subunit beta OS=Mus musculus OX=10090 GN=Il6st PE=1 SV=2	383.06	388.319	364.323	402.307	447.023	469.178	469.666	450.975	472.475	470.47	481.718
Q00609	Cd80	T-lymphocyte activation antigen CD80 OS=Mus musculus OX=10090 GN=Cd80 PE=1 SV=1	762.073	752.534	742.688	698.457	772.356	897.76	944.84	902.456	772.662	789.159	801.839
Q00612	G6pdx	Glucose-6-phosphate 1-dehydrogenase X OS=Mus musculus OX=10090 GN=G6pdx PE=1 SV=3	18126.3	17439.7	17183.9	17259.8	17367.5	17646.7	16865.2	16760.7	18803.9	18897.8	18700.5
Q00623	Apoa1	Apolipoprotein A-I OS=Mus musculus OX=10090 GN=Apoa1 PE=1 SV=2	1284.19	1374	848.688	1076.59	727.659	804.344	1175.75	2198.96	1075.67	1201.76	1392.43
Q00731-6	Vegfa	Isoform L-VEGF-1 of Vascular endothelial growth factor A OS=Mus musculus OX=10090 GN=Vegfa	546.049	545.801	557.988	558.766	491.112	470.355	564.331	482.006	604.385	597.843	620.087
Q00899	Yy1	Transcriptional repressor protein YY1 OS=Mus musculus OX=10090 GN=Yy1 PE=1 SV=1	1489.9	1424.06	1503.13	1473.5	1333.74	1361.09	1431.13	1433.84	1449.31	1490.08	1468.16
Q00915	Rbp1	Retinol-binding protein 1 OS=Mus musculus OX=10090 GN=Rbp1 PE=1 SV=2	315.265	305.25	307.912	313.106	296.877	301.99	324.139	317.326	301.28	297.037	316.861
Q00PI9	Hnrnpul2	Heterogeneous nuclear ribonucleoprotein U-like protein 2 OS=Mus musculus OX=10090 GN=Hnrnpul2 PE=1 SV=2	14498.1	13715.2	13971.7	14525.4	15208.6	15083	15909.5	15073	14095.6	14242.2	14506.3
Q01065	Pde1b	Calcium/calmodulin-dependent 3',5'-cyclic nucleotide phosphodiesterase 1B OS=Mus musculus OX=10090 GN=Pde1b PE=1 SV=2	83.2094	90.2113	77.5124	71.8703	104.25	119.463	104.037	117.224	119.773	112.049	104.529
Q01147	Creb1	Cyclic AMP-responsive element-binding protein 1 OS=Mus musculus OX=10090 GN=Creb1 PE=1 SV=1	762.338	757.51	760.759	837.997	812.79	803.736	867.762	830.242	775.151	809.424	724.596
Q01149	Col1a2	Collagen alpha-2(I) chain OS=Mus musculus OX=10090 GN=Col1a2 PE=1 SV=2	2014.16	2710.09	2188	2168.57	1401.98	2031.65	1988.54	1815.02	3406.68	2883.52	3033.36
Q01237	Hmgcr	3-hydroxy-3-methylglutaryl-coenzyme A reductase OS=Mus musculus OX=10090 GN=Hmgcr PE=1 SV=3	118.033	142.209	122.008	105.685	153.201	148.429	147.977	144.89	135.186	152.219	156.623
Q01279	Egfr	Epidermal growth factor receptor OS=Mus musculus OX=10090 GN=Egfr PE=1 SV=1	474.001	551.77	498.29	483.413	539.101	610.811	605.077	609.771	401.837	412.646	405.233
Q01320	Top2a	DNA topoisomerase 2-alpha OS=Mus musculus OX=10090 GN=Top2a PE=1 SV=2	42.1468	48.5976	39.7686	45.1081	38.5577	32.8119	39.0745	40.3592	40.1821	48.0436	40.7109
Q01341	Adcy6	Adenylate cyclase type 6 OS=Mus musculus OX=10090 GN=Adcy6 PE=1 SV=1	890.979	881.162	949.003	863.97	942.264	890.306	866.391	934.726	779.829	789.677	812.616
Q01405	Sec23a	Protein transport protein Sec23A OS=Mus musculus OX=10090 GN=Sec23a PE=1 SV=2	6347.49	6245.64	6295.63	6442.64	6272.23	6455.12	6342.66	6304.88	6201.33	6330.67	6152.94
Q01705	Notch1	Neurogenic locus notch homolog protein 1 OS=Mus musculus OX=10090 GN=Notch1 PE=1 SV=3	233.706	235.817	231.292	241.332	323.684	358.48	388.803	379.078	331.627	310.264	327.071
Q01730	Rsu1	Ras suppressor protein 1 OS=Mus musculus OX=10090 GN=Rsu1 PE=1 SV=3	2502.22	2556.7	2493.97	2585.41	2882.96	2948.01	2949.44	2833.36	2495.71	2646.68	2525.47
Q01853	Vcp	Transitional endoplasmic reticulum ATPase OS=Mus musculus OX=10090 GN=Vcp PE=1 SV=4	18080	17256.2	17635	17631.2	17360.5	17268.5	16994.2	17314.5	17138.5	17338.4	17030.3
Q02053	Uba1	Ubiquitin-like modifier-activating enzyme 1 OS=Mus musculus OX=10090 GN=Uba1 PE=1 SV=1	26091.3	25895.4	25769.7	26225.9	27101.6	27270.4	27298.4	26196.7	26786.5	27287.4	26914.5
Q02248	Ctnnb1	Catenin beta-1 OS=Mus musculus OX=10090 GN=Ctnnb1 PE=1 SV=1	2406.55	2612.32	2484.88	2377.84	2505.01	2662.76	2632.66	2646.78	2507.81	2438.08	2482.64
Q02614	Sap30bp	SAP30-binding protein OS=Mus musculus OX=10090 GN=Sap30bp PE=1 SV=2	977.214	890.722	957.056	888.787	930.938	978.63	921.156	938.355	946.481	907.101	887.793
Q02780	Nfia	Nuclear factor 1 A-type OS=Mus musculus OX=10090 GN=Nfia PE=1 SV=1	3063.53	2945.54	3036.73	3078.11	3024.2	2948.56	2938.81	2838.71	2759.22	2670.72	2626.54
Q02788	Col6a2	Collagen alpha-2(VI) chain OS=Mus musculus OX=10090 GN=Col6a2 PE=1 SV=3	11078.2	11303.9	12281.4	12148.6	10124.6	9108.64	9830.03	9415.76	10811.5	11048.6	10181.8
Q02819	Nucb1	Nucleobindin-1 OS=Mus musculus OX=10090 GN=Nucb1 PE=1 SV=2	3397.66	3929.94	4416.84	4923.59	4004.33	4191.05	4105.95	3734.53	4212.8	4261.82	4904.08
Q03141	Mark3	MAP/microtubule affinity-regulating kinase 3 OS=Mus musculus OX=10090 GN=Mark3 PE=1 SV=2	420.207	458.647	433.324	418.407	448.85	460.231	459.113	435.781	393.679	423.652	431.285
Q03147	Cdk7	Cyclin-dependent kinase 7 OS=Mus musculus OX=10090 GN=Cdk7 PE=1 SV=2	803.386	747.511	696.249	798.848	624.063	679.087	715.355	624.038	697.468	692.379	697.3
Q03173	Enah	Protein enabled homolog OS=Mus musculus OX=10090 GN=Enah PE=1 SV=2	1296.32	1318.83	1360.46	1324.97	1589.28	1715.36	1654.38	1585.9	1163.39	1135.74	1271.89
Q03265	Atp5f1a	ATP synthase subunit alpha, mitochondrial OS=Mus musculus OX=10090 GN=Atp5f1a PE=1 SV=1	42115.4	43875.9	43102.6	42950.5	42907.5	43932.2	44284.4	44134.2	45594.6	44042.5	46265.3
Q03311	Bche	Cholinesterase OS=Mus musculus OX=10090 GN=Bche PE=1 SV=2	163.659	176.454	178.282	167.988	183.121	181.281	196.677	167.606	174.637	186.107	179.967
Q03350	Thbs2	Thrombospondin-2 OS=Mus musculus OX=10090 GN=Thbs2 PE=1 SV=2	986.342	1049.54	950.527	963.928	1130.05	1241.35	1219.71	1152.35	926.384	910.076	895.511
Q03958	Pfdn6	Prefoldin subunit 6 OS=Mus musculus OX=10090 GN=Pfdn6 PE=1 SV=1	1670.6	1709.98	1771.94	1836.34	1615.8	1553.95	1530.91	1579.04	1778.65	1804.79	1725.93
Q03963	Eif2ak2	Interferon-induced, double-stranded RNA-activated protein kinase OS=Mus musculus OX=10090 GN=Eif2ak2 PE=1 SV=2	2602.3	2815.53	2781.19	2583.02	5073.13	4851.59	4407.93	3546.3	2848.7	3002.71	2538.14
Q04207	Rela	Transcription factor p65 OS=Mus musculus OX=10090 GN=Rela PE=1 SV=1	311.669	293.315	344.827	343.498	354.043	332.437	369.529	354.473	377.718	376.773	327.683
Q04447	Ckb	Creatine kinase B-type OS=Mus musculus OX=10090 GN=Ckb PE=1 SV=1	5330.86	5143.13	5275.51	5331.92	6070.78	5989.16	6036.3	5042.62	4891.38	4705.97	4698.89
Q04690	Nf1	Neurofibromin OS=Mus musculus OX=10090 GN=Nf1 PE=1 SV=1	1262.21	1249.68	1165.55	1258.59	1224.26	1286.35	1283.32	1286.86	1124.66	1196.71	1108.12
Q04692	Smarcad1	SWI/SNF-related matrix-associated actin-dependent regulator of chromatin subfamily A containing DEAD/H box 1 OS=Mus musculus OX=10090 GN=Smarcad1 PE=1 SV=2	124.269	173.8	113.622	146.26	93.4938	111.119	158.743	229.945	127.566	145.368	139.392
Q04735	Cdk16	Cyclin-dependent kinase 16 OS=Mus musculus OX=10090 GN=Cdk16 PE=1 SV=1	1472.79	1517.79	1452.11	1501.6	1365.7	1325.53	1434.87	1503.8	1209.79	1279.69	1327.87
Q04736	Yes1	Tyrosine-protein kinase Yes OS=Mus musculus OX=10090 GN=Yes1 PE=1 SV=3	704.49	670.077	694.173	653.091	718.008	763.581	765.124	736.164	688.901	674.763	705.155
Q04750	Top1	DNA topoisomerase 1 OS=Mus musculus OX=10090 GN=Top1 PE=1 SV=2	9672.11	9655.36	9698.31	9804.04	10165.6	10099.1	10339.8	10168.5	10462	10164.8	10192.1
Q04857	Col6a1	Collagen alpha-1(VI) chain OS=Mus musculus OX=10090 GN=Col6a1 PE=1 SV=1	8175.47	8266.88	8653.99	8592.94	7363.27	6864.77	7350.99	7294.87	7728.45	7904.91	7698.23
Q05117	Acp5	Tartrate-resistant acid phosphatase type 5 OS=Mus musculus OX=10090 GN=Acp5 PE=1 SV=2	260.514	314.071	280.291	308.725	355.862	358.177	481.992	378.922	357.287	349.924	338.904
Q05144	Rac2	Ras-related C3 botulinum toxin substrate 2 OS=Mus musculus OX=10090 GN=Rac2 PE=1 SV=1	1019.41	1111.11	995.705	968.95	1095.8	1188.85	874.637	1116.87	1018.16	945.708	1049.44
Q05186	Rcn1	Reticulocalbin-1 OS=Mus musculus OX=10090 GN=Rcn1 PE=1 SV=1	3211.98	3982.09	3767.73	4461.64	4066.61	4499.91	4276.68	3688.04	4108.52	4286.02	4649.06
Q05512	Mark2	Serine/threonine-protein kinase MARK2 OS=Mus musculus OX=10090 GN=Mark2 PE=1 SV=3	994.999	1082.64	986.087	1008.97	1077.49	1061.69	1079.47	1067.74	958.755	975.019	979.417
Q05816	Fabp5	Fatty acid-binding protein 5 OS=Mus musculus OX=10090 GN=Fabp5 PE=1 SV=3	37401.2	34629.9	36355.6	34428.3	36431.2	36539.9	35558.8	36319	42823	43783.9	42562
Q05860	Fmn1	Formin-1 OS=Mus musculus OX=10090 GN=Fmn1 PE=1 SV=2	94.3186	85.344	78.7176	72.3697	92.6482	98.3448	75.4525	88.6399	99.1102	88.6815	101.102
Q05909	Ptprg	Receptor-type tyrosine-protein phosphatase gamma OS=Mus musculus OX=10090 GN=Ptprg PE=1 SV=1	1853.47	1681.32	1790.23	1715.38	1831.11	1737.45	1877.34	1871.65	1286	1305.21	1365.17
Q05920	Pc	Pyruvate carboxylase, mitochondrial OS=Mus musculus OX=10090 GN=Pc PE=1 SV=1	66031.1	68377	67529.2	64580.8	62938.5	62302.9	63298.4	65785	64883.2	62069.9	64864.4
Q05CL8	Larp7	La-related protein 7 OS=Mus musculus OX=10090 GN=Larp7 PE=1 SV=2	2200.96	2139.21	2140.62	2249.41	2060.38	2018.94	2175.54	2085.46	2254.53	2214.81	2195.9
Q05D44	Eif5b	Eukaryotic translation initiation factor 5B OS=Mus musculus OX=10090 GN=Eif5b PE=1 SV=2	15602.5	16188.8	15866.6	15731.7	14283.9	14751	14766.7	14664.9	16876.3	16845.8	17136.4
Q06138	Cab39	Calcium-binding protein 39 OS=Mus musculus OX=10090 GN=Cab39 PE=1 SV=2	5180.79	4975.86	5244.93	4922.79	5166.66	5333.37	5097.26	5166.83	4140.34	4377.54	4501.68
Q06180	Ptpn2	Tyrosine-protein phosphatase non-receptor type 2 OS=Mus musculus OX=10090 GN=Ptpn2 PE=1 SV=2	2548.95	1716.37	2080.3	1846.49	1699.97	1673.32	1677.04	1687.64	1751.13	1748.25	1705.71
Q06185	Atp5me	ATP synthase subunit e, mitochondrial OS=Mus musculus OX=10090 GN=Atp5me PE=1 SV=2	4261.24	4617.67	4416.76	4448.73	4394.03	4656.05	4908.58	4638.69	4650.26	4798.77	4701.81
Q06348	Prrx2	Paired mesoderm homeobox protein 2 OS=Mus musculus OX=10090 GN=Prrx2 PE=2 SV=2	351.113	348.614	330.945	333.597	284.002	298.16	301.887	286.856	309.26	305.057	316.493
Q07076	Anxa7	Annexin A7 OS=Mus musculus OX=10090 GN=Anxa7 PE=1 SV=2	2618.94	2785.79	2577.77	2680.2	2531.5	2754.7	2779.33	2642.97	2664.64	2672.6	2683.63
Q07113	Igf2r	Cation-independent mannose-6-phosphate receptor OS=Mus musculus OX=10090 GN=Igf2r PE=1 SV=1	15087.6	14985.5	15303.1	15155.6	15034.3	15285.4	15022.8	15469.3	16679.5	16610.4	16721.6
Q07235	Serpine2	Glia-derived nexin OS=Mus musculus OX=10090 GN=Serpine2 PE=1 SV=2	82.1001	74.3901	78.8147	84.2142	73.9362	70.6677	75.6763	88.9792	67.7218	64.3888	67.8689
Q07417	Acads	Short-chain specific acyl-CoA dehydrogenase, mitochondrial OS=Mus musculus OX=10090 GN=Acads PE=1 SV=2	21159.7	21369.8	21343.1	21033.5	21911.8	21479	21115.7	21684.5	20614.9	20308.2	21020.5
Q07797	Lgals3bp	Galectin-3-binding protein OS=Mus musculus OX=10090 GN=Lgals3bp PE=1 SV=1	1214.58	1527.83	1467.95	1350.69	1373.31	1305.35	1222.76	1031.66	1464.49	1506.64	1396.04
Q07813	Bax	Apoptosis regulator BAX OS=Mus musculus OX=10090 GN=Bax PE=1 SV=1	3710.13	3690.2	3735.76	3707.27	4142.55	4318.34	4339.44	4054.42	3970.53	3966.41	3912.57
Q07968	F13b	Coagulation factor XIII B chain OS=Mus musculus OX=10090 GN=F13b PE=1 SV=2	1804.3	2370.35	1621.6	1745.49	1674.28	1831.54	2335.8	2511.04	2196.44	1902.15	2476.21
Q08024	Cbfb	Core-binding factor subunit beta OS=Mus musculus OX=10090 GN=Cbfb PE=1 SV=1	176.605	179.282	179.592	175.31	145.795	167.647	148.367	171.27	180.992	195.329	183.421
Q08091	Cnn1	Calponin-1 OS=Mus musculus OX=10090 GN=Cnn1 PE=1 SV=1	2135.88	2402.36	1781.23	1715.51	1762.17	2010.21	1813.24	1691.14	1835.69	1795.46	1994.43
Q08093	Cnn2	Calponin-2 OS=Mus musculus OX=10090 GN=Cnn2 PE=1 SV=1	647.973	844.193	700.424	603.9	519.881	686.584	578.123	587.922	559.315	577.564	587.919
Q08122-4	Tle3	Isoform 4 of Transducin-like enhancer protein 3 OS=Mus musculus OX=10090 GN=Tle3	1260.07	1296.04	1289.87	1404.44	1597.62	1604.12	1751.22	1574.32	1442.26	1427.57	1430.37
Q08288	Lyar	Cell growth-regulating nucleolar protein OS=Mus musculus OX=10090 GN=Lyar PE=1 SV=2	2465.52	2457.54	2399.84	2515.61	2581.69	2507.75	2649.92	2474.75	3118.12	2651.78	2702.56
Q08761	Pros1	Vitamin K-dependent protein S OS=Mus musculus OX=10090 GN=Pros1 PE=2 SV=1	285.78	315.007	313.162	297.577	328.913	388.111	348.943	354.421	290.968	299.23	279.787
Q08857	Cd36	Platelet glycoprotein 4 OS=Mus musculus OX=10090 GN=Cd36 PE=1 SV=2	8025.73	8382.95	8054.93	8362.57	8583.58	8707.34	8663.63	8462.04	8872.76	8698.2	8361.16
Q08879	Fbln1	Fibulin-1 OS=Mus musculus OX=10090 GN=Fbln1 PE=1 SV=2	86.422	97.0759	88.4198	98.7248	106.955	99.6587	126.389	112.302	103.928	114.197	108.574
Q08943-2	Ssrp1	Isoform 2 of FACT complex subunit SSRP1 OS=Mus musculus OX=10090 GN=Ssrp1	7846.8	7442.4	7889.9	7788.15	6961.21	6934.81	7076.39	7215.2	6032.59	6272.69	5988.54
Q08AT1	Rasl12	Ras-like protein family member 12 OS=Mus musculus OX=10090 GN=Rasl12 PE=2 SV=1	186.002	177.29	219.084	205.684	214.289	194.615	183.652	179.643	98.5011	112.687	124.713
Q09143	Slc7a1	High affinity cationic amino acid transporter 1 OS=Mus musculus OX=10090 GN=Slc7a1 PE=1 SV=1	351.114	440.14	362.203	344.655	237.349	268.565	328.894	287.014	503.823	439.125	438.163
Q09XV5	Chd8	Chromodomain-helicase-DNA-binding protein 8 OS=Mus musculus OX=10090 GN=Chd8 PE=1 SV=1	1637.11	1613.8	1569.2	1611.23	1542.78	1557.89	1631.85	1602.86	1412.63	1443.26	1500.51
Q0KL02-4	Trio	Isoform 4 of Triple functional domain protein OS=Mus musculus OX=10090 GN=Trio	280.912	282.484	263.264	283.715	257.526	286.678	294.135	284.867	284.562	270.124	292.971
Q0P5W1	Vps8	Vacuolar protein sorting-associated protein 8 homolog OS=Mus musculus OX=10090 GN=Vps8 PE=1 SV=1	1018.79	1010.52	1104.65	1086.31	1000.8	969.192	1094.33	1012.73	1112.04	1049.3	1109.61
Q0P678	Zc3h18	Zinc finger CCCH domain-containing protein 18 OS=Mus musculus OX=10090 GN=Zc3h18 PE=1 SV=1	2269.32	2210.82	2196.59	2252.72	2199.61	2092.64	2183.58	2165.89	2185.87	2188.09	2162.22
Q0VBL3	Rbm15	RNA-binding protein 15 OS=Mus musculus OX=10090 GN=Rbm15 PE=1 SV=1	5893.23	5802.37	5840.89	5687.08	5874	5687.8	5980.12	5881.46	5786.69	5714.79	5852.2
Q0VEE6	Znf800	Zinc finger protein 800 OS=Mus musculus OX=10090 GN=Znf800 PE=1 SV=1	1592.88	1525.62	1489.73	1491.67	1530.58	1622.46	1725.06	1605.61	1412.52	1430.34	1495.28
Q0VG49-2		Isoform 2 of Uncharacterized protein C15orf61 homolog OS=Mus musculus OX=10090	251.525	236.369	243.124	246.895	225.317	238.495	258.809	236.856	231.847	233.26	233.988
Q0VG62-1	Rbis	Isoform 2 of Ribosomal biogenesis factor OS=Mus musculus OX=10090 GN=Rbis	121.613	138.751	124.5	134.882	125.695	115.963	128.25	128.513	152.427	140.227	134.565
Q0VGB7	Ppp4r2	Serine/threonine-protein phosphatase 4 regulatory subunit 2 OS=Mus musculus OX=10090 GN=Ppp4r2 PE=1 SV=1	2099.4	1902.96	1838.94	1879.44	1889.09	1909.09	1935.91	1865.94	1710.03	1758.88	1707.75
Q0VGY8	Tanc1	Protein TANC1 OS=Mus musculus OX=10090 GN=Tanc1 PE=1 SV=2	460.827	416.949	449.343	418.48	403.178	461.056	452.702	444.596	392.721	379.437	403.552
Q11011	Npepps	Puromycin-sensitive aminopeptidase OS=Mus musculus OX=10090 GN=Npepps PE=1 SV=2	14425	13516.3	13939.7	14065.2	15285.4	15542.5	14991.6	14699.3	14307	14333.8	14748.2
Q11136	Pepd	Xaa-Pro dipeptidase OS=Mus musculus OX=10090 GN=Pepd PE=1 SV=3	2983.47	2685.15	2602.85	2750.14	2959.77	2850.46	2798.52	2347.78	2519.94	2306.28	2476.04
Q148V7	Relch	RAB11-binding protein RELCH OS=Mus musculus OX=10090 GN=Relch PE=1 SV=1	2312.76	2360.43	2217.65	2266.06	2500.82	2626.19	2512.1	2557.82	2101.86	2054.8	2106.09
Q148V8	Fam83h	Protein FAM83H OS=Mus musculus OX=10090 GN=Fam83h PE=1 SV=1	285.319	287.973	312.445	289.075	360.16	363.509	354.957	356.092	362.248	368.803	379.494
Q149F3	Gspt2	Eukaryotic peptide chain release factor GTP-binding subunit ERF3B OS=Mus musculus OX=10090 GN=Gspt2 PE=1 SV=1	429.602	432.441	425.121	399.493	599.148	656.401	627.651	624.923	482.008	434.013	441.865
Q149L6	Dnajb14	DnaJ homolog subfamily B member 14 OS=Mus musculus OX=10090 GN=Dnajb14 PE=2 SV=1	426.491	468.709	448.548	434.871	498.03	486.016	502.728	527.242	439.956	439.379	439.776
Q14AI6	Rpusd3	Mitochondrial mRNA pseudouridine synthase Rpusd3 OS=Mus musculus OX=10090 GN=Rpusd3 PE=2 SV=1	3412.19	3759.63	3485.67	3651.37	4115.18	4171.72	4417.88	4262.78	4067.33	4017.76	4082.77
Q14AX6	Cdk12	Cyclin-dependent kinase 12 OS=Mus musculus OX=10090 GN=Cdk12 PE=1 SV=2	1500.67	1506.49	1565.02	1501.09	1399.76	1392.83	1409.66	1426.11	1422.18	1480.35	1505.62
Q14C51	Ptcd3	Pentatricopeptide repeat domain-containing protein 3, mitochondrial OS=Mus musculus OX=10090 GN=Ptcd3 PE=1 SV=2	10207.9	10431.1	10215.7	10075.5	9745.14	9484.57	9851.62	9654.45	9996.96	9596.8	9984.14
Q14CH1	Mocos	Molybdenum cofactor sulfurase OS=Mus musculus OX=10090 GN=Mocos PE=1 SV=1	536.809	500.801	517.346	515.431	547.125	543.535	541.192	546.807	542.213	525.906	534.616
Q14CH7	Aars2	Alanine--tRNA ligase, mitochondrial OS=Mus musculus OX=10090 GN=Aars2 PE=1 SV=1	2966.82	3014.43	2871.59	2938.39	2652.68	2638.63	2823.91	2799.63	2822.78	2785.69	2916.63
Q14DH7	Acss3	Acyl-CoA synthetase short-chain family member 3, mitochondrial OS=Mus musculus OX=10090 GN=Acss3 PE=1 SV=2	7556.81	8216.23	7460.84	7340.69	7039.41	7065.68	7210.69	7293.78	6647.93	6046.46	6587.96
Q1HFZ0	Nsun2	RNA cytosine C(5)-methyltransferase NSUN2 OS=Mus musculus OX=10090 GN=Nsun2 PE=1 SV=2	9767.96	9653.27	9790.76	9637.42	9149.52	9170.9	9395.95	9058.19	10653.5	10773.8	10500.2
Q2EMV9	Parp14	Protein mono-ADP-ribosyltransferase PARP14 OS=Mus musculus OX=10090 GN=Parp14 PE=1 SV=3	997.078	1090.62	1060.37	1034.83	3143.69	3437.1	3225.2	2236.39	1121.55	1170.18	1041.32
Q2HXL6	Edem3	ER degradation-enhancing alpha-mannosidase-like protein 3 OS=Mus musculus OX=10090 GN=Edem3 PE=1 SV=2	2249.34	2313.87	2405.68	2278.06	2092.59	2066.88	2029.63	2044.05	2269.77	2211.71	2212.29
Q2KN98	Specc1l	Cytospin-A OS=Mus musculus OX=10090 GN=Specc1l PE=1 SV=1	144.408	154.733	132.919	136.238	127.766	134.257	148.608	179.466	140.278	127.815	138.409
Q2NL51	Gsk3a	Glycogen synthase kinase-3 alpha OS=Mus musculus OX=10090 GN=Gsk3a PE=1 SV=2	4052.29	3700.47	4026.14	4410.23	3552.18	3580.63	3314.35	3514.58	4044.54	4158.9	4084.67
Q2TBE6	Pi4k2a	Phosphatidylinositol 4-kinase type 2-alpha OS=Mus musculus OX=10090 GN=Pi4k2a PE=1 SV=1	790.704	790.35	795.926	794.63	931.64	988.431	974.351	964.891	1030.19	1019.3	1095.38
Q2TPA8	Hsdl2	Hydroxysteroid dehydrogenase-like protein 2 OS=Mus musculus OX=10090 GN=Hsdl2 PE=1 SV=1	18420.5	19685.1	19295.8	18810.8	17105.8	16629.2	16550.4	16597.6	17222.9	17233.3	17975.6
Q2YDW2	Msto1	Protein misato homolog 1 OS=Mus musculus OX=10090 GN=Msto1 PE=1 SV=1	2442.44	2438.77	2398.5	2350.37	2560.17	2643.21	2584.77	2662.81	2387.77	2517.86	2373.49
Q30D77	Col24a1	Collagen alpha-1(XXIV) chain OS=Mus musculus OX=10090 GN=Col24a1 PE=2 SV=2	394.143	471.757	458.715	526.582	191.346	171.496	154.886	130.752	263.039	350.276	251.38
Q31125	Slc39a7	Zinc transporter SLC39A7 OS=Mus musculus OX=10090 GN=Slc39a7 PE=1 SV=2	1471.74	1527.14	1557.4	1504.06	1531.72	1610.13	1661.08	1567.81	1582.3	1602.11	1564.6
Q32NY4	Cnnm3	Metal transporter CNNM3 OS=Mus musculus OX=10090 GN=Cnnm3 PE=1 SV=2	241.499	241.937	236.673	239.887	221.894	239.255	240.784	232.951	226.423	238.744	230.953
Q32Q92	Acot6	Acyl-coenzyme A thioesterase 6 OS=Mus musculus OX=10090 GN=Acot6 PE=1 SV=1	497.347	540.615	495.714	490.962	472.282	490.849	512.877	527.097	553.966	563.733	568.995
Q33DR2	Pdss1	Decaprenyl-diphosphate synthase subunit 1 OS=Mus musculus OX=10090 GN=Pdss1 PE=1 SV=1	233.709	232.111	233.613	223.956	214.153	216.763	228.832	232.489	220.39	230.139	234.444
Q33DR3	Pdss2	Decaprenyl-diphosphate synthase subunit 2 OS=Mus musculus OX=10090 GN=Pdss2 PE=1 SV=2	416.772	429.799	392.812	419.368	386.145	406.061	429.7	412.052	361.318	358.894	376.028
Q3B7Z2	Osbp	Oxysterol-binding protein 1 OS=Mus musculus OX=10090 GN=Osbp PE=1 SV=3	9380	8940.48	9121.82	9109.3	9286.72	9112.9	8977.7	9004.25	9054.21	9048.37	9350.16
Q3KNM2	Marchf5	E3 ubiquitin-protein ligase MARCHF5 OS=Mus musculus OX=10090 GN=Marchf5 PE=1 SV=1	1772.25	1705.23	1714.38	1809.94	1974.32	1963.52	2034.06	2010.51	1724.04	1707.74	1651.63
Q3SXD3	Hddc2	5'-deoxynucleotidase HDDC2 OS=Mus musculus OX=10090 GN=Hddc2 PE=1 SV=1	596.58	531.863	521.862	534.642	557.273	485.298	451.855	441.239	485.221	421.821	463.165
Q3TA38	Tmem120b	Transmembrane protein 120B OS=Mus musculus OX=10090 GN=Tmem120b PE=2 SV=1	1113.33	1152.68	1219.36	1096.28	1088.69	1100.38	1041.71	1059.4	1110.03	1113.94	1101.79
Q3TAP4	Ap5b1	AP-5 complex subunit beta-1 OS=Mus musculus OX=10090 GN=Ap5b1 PE=1 SV=1	58.3089	61.925	65.2479	55.9046	53.8032	54.309	55.1758	51.3828	55.5479	65.797	55.554
Q3TAS6	Emc10	ER membrane protein complex subunit 10 OS=Mus musculus OX=10090 GN=Emc10 PE=2 SV=2	980.02	1037.53	1008.28	975.035	998.634	1038.7	1062.94	1083.19	859.208	809.055	872.557
Q3TBW2	Mrpl10	39S ribosomal protein L10, mitochondrial OS=Mus musculus OX=10090 GN=Mrpl10 PE=1 SV=2	5418.03	5792.19	5592.42	5480.27	5223.86	5205.55	5537.55	5791.73	5304.69	5293.45	5546.25
Q3TC33	Ccdc127	Coiled-coil domain-containing protein 127 OS=Mus musculus OX=10090 GN=Ccdc127 PE=1 SV=2	1003.03	1034.38	1035.73	1024.64	913.814	927.23	949.534	970.026	951.278	959.792	985.147
Q3TC46	Patl1	Protein PAT1 homolog 1 OS=Mus musculus OX=10090 GN=Patl1 PE=1 SV=2	3078.82	3106.77	3130.2	2911.84	3385.11	3330.78	2958.89	3306.03	3019.44	2949.69	2967.15
Q3TC93	Hs1bp3	HCLS1-binding protein 3 OS=Mus musculus OX=10090 GN=Hs1bp3 PE=1 SV=2	1132.12	1166.51	1093.57	1143.2	1019.26	1025.83	1072.94	1014.26	858.647	892.733	873.271
Q3TCH7	Cul4a	Cullin-4A OS=Mus musculus OX=10090 GN=Cul4a PE=1 SV=1	2877.86	2748.18	2866.63	2888.29	3266.45	3291.72	3318.3	3298.92	2477.2	2372.63	2493.94
Q3TCJ1	Abraxas2	BRISC complex subunit Abraxas 2 OS=Mus musculus OX=10090 GN=Abraxas2 PE=1 SV=1	3425.67	3431.11	3371.32	3514.67	3287.21	3382.92	3370.74	3245.98	3378.59	3452.47	3327.22
Q3TCN2	Plbd2	Putative phospholipase B-like 2 OS=Mus musculus OX=10090 GN=Plbd2 PE=1 SV=2	1917.97	1915.32	2070.02	1976.04	2006.32	2055.67	1812.62	1995.83	1977.4	2127.26	1943.72
Q3TCX3	Khdc4	KH homology domain-containing protein 4 OS=Mus musculus OX=10090 GN=Khdc4 PE=1 SV=1	162.411	142.464	153.623	165.128	145.631	161.712	171.553	164.418	142.272	136.588	146.572
Q3TDD9	Ppp1r21	Protein phosphatase 1 regulatory subunit 21 OS=Mus musculus OX=10090 GN=Ppp1r21 PE=1 SV=2	241.325	222.976	246.301	273.176	212.713	237.161	264.786	221.882	250.186	226.441	232.714
Q3TDN2	Faf2	FAS-associated factor 2 OS=Mus musculus OX=10090 GN=Faf2 PE=1 SV=2	5684.55	5920.85	5964.35	5896.57	5774.03	5896.23	5994.09	5784.13	6057.89	5963.92	6027.03
Q3TDQ1	Stt3b	Dolichyl-diphosphooligosaccharide--protein glycosyltransferase subunit STT3B OS=Mus musculus OX=10090 GN=Stt3b PE=1 SV=2	2884.57	3098.51	3099.87	3065.86	3185.92	3231.7	3370.85	3254.54	3196.41	3288.57	3141.42
Q3TEA8	Hp1bp3	Heterochromatin protein 1-binding protein 3 OS=Mus musculus OX=10090 GN=Hp1bp3 PE=1 SV=1	4210.4	4180.52	4234.95	4401.32	3950.65	3942.65	4221.45	3983.37	4201.01	4212.08	4161.43
Q3TFD2	Lpcat1	Lysophosphatidylcholine acyltransferase 1 OS=Mus musculus OX=10090 GN=Lpcat1 PE=1 SV=1	354.497	388.771	354.956	344.154	340.387	366.643	417.382	398.83	312.557	313.891	346.269
Q3TFQ1	Spryd7	SPRY domain-containing protein 7 OS=Mus musculus OX=10090 GN=Spryd7 PE=1 SV=2	1325.17	1277.71	1257.96	1154.61	1412.14	1447.51	1376.49	1451.55	1259.74	1263.03	1404.14
Q3TGF2	Fam107b	Protein FAM107B OS=Mus musculus OX=10090 GN=Fam107b PE=1 SV=2	909.153	823.683	821.876	806.073	790.478	734.269	749.943	832.457	650.027	777.558	724.395
Q3TGW2	Eepd1	Endonuclease/exonuclease/phosphatase family domain-containing protein 1 OS=Mus musculus OX=10090 GN=Eepd1 PE=1 SV=1	137.318	127.59	137.058	121.851	134.308	125.686	122.815	129.826	169.608	177.625	156.987
Q3TH73	Ttyh2	Protein tweety homolog 2 OS=Mus musculus OX=10090 GN=Ttyh2 PE=1 SV=1	567.785	632.565	609.542	583.997	596.992	627.306	637.029	609.794	503.942	474.354	465.326
Q3THE2	Myl12b	Myosin regulatory light chain 12B OS=Mus musculus OX=10090 GN=Myl12b PE=1 SV=2	1534.47	1515.9	1509.6	1511.59	1546.24	1641.97	1631.67	1595.65	1403.86	1461.3	1491.6
Q3THF9	Coq10b	Coenzyme Q-binding protein COQ10 homolog B, mitochondrial OS=Mus musculus OX=10090 GN=Coq10b PE=1 SV=1	1449.45	1680.92	1432.82	1472.44	1490.22	1533.37	1534.32	1637.05	1225.6	1118.12	1243.18
Q3THG9	Aarsd1	Alanyl-tRNA editing protein Aarsd1 OS=Mus musculus OX=10090 GN=Aarsd1 PE=1 SV=2	2028.56	2020	2014.14	2076.72	2086.21	2183.72	2286.75	2169.41	2351.66	2251.81	2335.21
Q3THJ3	Eif1ad	Probable RNA-binding protein EIF1AD OS=Mus musculus OX=10090 GN=Eif1ad PE=1 SV=2	469.95	570.636	510.766	444.691	338.309	355.619	342.966	346.24	428.727	449.344	448.265
Q3THK3	Gtf2f1	General transcription factor IIF subunit 1 OS=Mus musculus OX=10090 GN=Gtf2f1 PE=1 SV=2	1203.03	1143.17	1171.38	1161.58	1114.99	1087.18	1144.11	1104.55	1262.25	1193.32	1208.64
Q3THK7	Gmps	GMP synthase [glutamine-hydrolyzing] OS=Mus musculus OX=10090 GN=Gmps PE=1 SV=2	12479.6	11797.5	12122.2	11679.1	10858.9	10761.7	10237.6	10892.6	11607.7	11569.2	11561.2
Q3THS6	Mat2a	S-adenosylmethionine synthase isoform type-2 OS=Mus musculus OX=10090 GN=Mat2a PE=1 SV=2	6718.35	7054.48	6946.05	6890.82	6640.74	6796.55	6562.98	6571.02	7094.81	7107.27	7044.77
Q3THW5	H2az2	Histone H2A.V OS=Mus musculus OX=10090 GN=H2az2 PE=1 SV=3	3904.53	2969.53	3587.77	3621.43	3887.28	3597.14	3480.64	3670.64	3543.28	3201.3	3491.05
Q3TIR1-2	Trappc13	Isoform 2 of Trafficking protein particle complex subunit 13 OS=Mus musculus OX=10090 GN=Trappc13	2052.52	2203.14	2127.37	2030.19	2017.43	2163.06	2178.88	2142.71	2066.81	2164.81	2122.78
Q3TIR3	Ric8a	Synembryn-A OS=Mus musculus OX=10090 GN=Ric8a PE=1 SV=2	921.382	928.201	932.442	964.874	1082.4	1138.04	1203.19	1087.63	937.792	976.911	954.587
Q3TIU4	Pde12	2',5'-phosphodiesterase 12 OS=Mus musculus OX=10090 GN=Pde12 PE=1 SV=2	2195.18	2065.63	2054.33	2042.69	1847.05	1911.48	2036.55	1860.87	2008.28	1989.82	1960.63
Q3TIV5	Zc3h15	Zinc finger CCCH domain-containing protein 15 OS=Mus musculus OX=10090 GN=Zc3h15 PE=1 SV=2	3500.29	3705.81	3588.57	3417.69	3684.31	4157.55	3974.91	3916.81	3241.97	3106.52	3069.75
Q3TIX9	Usp39	U4/U6.U5 tri-snRNP-associated protein 2 OS=Mus musculus OX=10090 GN=Usp39 PE=1 SV=2	2508.23	2478.74	2489.58	2523.22	2593.88	2551.25	2724.42	2660.03	2444.77	2515.7	2459.25
Q3TJD7	Pdlim7	PDZ and LIM domain protein 7 OS=Mus musculus OX=10090 GN=Pdlim7 PE=1 SV=1	774.163	893.223	744.009	724.075	602.837	761.361	703.542	693.815	837.469	736.786	756.417
Q3TJZ6	Fam98a	Protein FAM98A OS=Mus musculus OX=10090 GN=Fam98a PE=1 SV=1	2927.47	2960.77	2986.83	2989.88	2605.98	2524.07	2552.19	2393.97	3172.86	3107.14	3132.72
Q3TKT4-2	Smarca4	Isoform 2 of Transcription activator BRG1 OS=Mus musculus OX=10090 GN=Smarca4	4854	4836.03	4861.64	4833.37	5055.12	4957.41	5079.48	4986.35	5252.28	5177.1	5114.72
Q3TKY6	Cwc27	Spliceosome-associated protein CWC27 homolog OS=Mus musculus OX=10090 GN=Cwc27 PE=1 SV=1	717.761	692.857	718.311	716.354	681.822	643.211	637.714	680.266	739.578	717.232	713.505
Q3TL26	Tfb2m	Dimethyladenosine transferase 2, mitochondrial OS=Mus musculus OX=10090 GN=Tfb2m PE=2 SV=1	1119.72	1201.67	1105.32	1128.8	896.928	957.346	924.273	918.232	1088.04	955.405	1001.14
Q3TL44	Nlrx1	NLR family member X1 OS=Mus musculus OX=10090 GN=Nlrx1 PE=1 SV=1	2809.77	2692.96	2721.6	2709.15	2886.52	2825.41	2841.22	2834.97	2630.8	2560.91	2752.37
Q3TLD5	Uri1	Unconventional prefoldin RPB5 interactor OS=Mus musculus OX=10090 GN=Uri1 PE=1 SV=2	1020.22	986.022	973.512	990.835	1105.12	1103.07	1082.31	1090.07	975.1	925.876	1003.46
Q3TLH4	Prrc2c	Protein PRRC2C OS=Mus musculus OX=10090 GN=Prrc2c PE=1 SV=3	11502.7	11859.2	11653.2	11381.8	10441.3	10274.4	10349.6	10380.7	11952.4	11759.7	11564.7
Q3TLI0	Trappc10	Trafficking protein particle complex subunit 10 OS=Mus musculus OX=10090 GN=Trappc10 PE=1 SV=2	483.876	516.705	500.182	483.241	483.065	463.541	470.815	476.508	374.165	377.06	425.881
Q3TLP5	Echdc2	Enoyl-CoA hydratase domain-containing protein 2, mitochondrial OS=Mus musculus OX=10090 GN=Echdc2 PE=1 SV=2	2968.16	3038.27	2823.22	2820.55	2921.35	3240.8	3172.55	2962.55	2814.18	2756.7	2740.08
Q3TLS3	Gdpgp1	GDP-D-glucose phosphorylase 1 OS=Mus musculus OX=10090 GN=Gdpgp1 PE=1 SV=2	1031.97	1074.37	1082.53	1062.02	1003.01	970.101	1010.29	1001.66	1092.4	1175.95	1101.66
Q3TMH2	Scrn3	Secernin-3 OS=Mus musculus OX=10090 GN=Scrn3 PE=1 SV=1	1876.94	1787.14	1790.63	1765.42	2142.9	2138.76	2081.99	2176.31	1896.27	1817.19	1868.56
Q3TMX7	Qsox2	Sulfhydryl oxidase 2 OS=Mus musculus OX=10090 GN=Qsox2 PE=1 SV=1	4446.91	4621.95	4666.86	4540.05	4769.62	4674.85	4698.38	4865.19	4750.65	4553.38	4896.43
Q3TN34	Micall2	MICAL-like protein 2 OS=Mus musculus OX=10090 GN=Micall2 PE=1 SV=1	1042.71	1104.23	1070.36	1027.45	1087.94	1245.83	1100.42	1110.57	1068.68	1040.11	1042.33
Q3TPE9	Ankmy2	Ankyrin repeat and MYND domain-containing protein 2 OS=Mus musculus OX=10090 GN=Ankmy2 PE=1 SV=1	334.702	347.425	323.004	296.203	368.016	354.317	328.652	346.142	310.942	295.278	300.444
Q3TPX4	Exoc5	Exocyst complex component 5 OS=Mus musculus OX=10090 GN=Exoc5 PE=1 SV=2	4154.39	4207.95	4196.08	4092.05	3925.07	3980.82	3970.51	3904.7	3608.35	3638.89	3775.62
Q3TQB2-2	Foxred1	Isoform 2 of FAD-dependent oxidoreductase domain-containing protein 1 OS=Mus musculus OX=10090 GN=Foxred1	7083.28	7260.53	7508.48	7254.19	7313.61	7213.2	7227.81	7550.4	7491.1	7356.99	7574.09
Q3TQI7		Telomere length and silencing protein 1 homolog OS=Mus musculus OX=10090 PE=1 SV=2	790.622	793.596	772.516	824.4	656.315	685.736	766.705	718.525	828.572	867.523	808.154
Q3TRM4	Pnpla6	Patatin-like phospholipase domain-containing protein 6 OS=Mus musculus OX=10090 GN=Pnpla6 PE=1 SV=2	1764.41	1746.32	1819.77	1766.88	2217.38	2212.31	2335.38	2242.28	1763.84	1694.39	1768.44
Q3TSG4	Alkbh5	RNA demethylase ALKBH5 OS=Mus musculus OX=10090 GN=Alkbh5 PE=1 SV=2	611.698	524.086	609.844	607.116	517.61	486.298	513.783	481.332	463.635	481.497	456.356
Q3TT38	Ilrun	Protein ILRUN OS=Mus musculus OX=10090 GN=Ilrun PE=2 SV=2	371.221	320.751	342.781	327.569	371.188	361.782	345.095	324.242	412.696	403.824	392.458
Q3TUH1	Tamm41	Phosphatidate cytidylyltransferase, mitochondrial OS=Mus musculus OX=10090 GN=Tamm41 PE=1 SV=2	2452.55	2436.36	2433.98	2452.79	2362.19	2367.95	2530.61	2412.98	2375.51	2281.28	2356.03
Q3TVC7-3	Ccndbp1	Isoform 3 of Cyclin-D1-binding protein 1 OS=Mus musculus OX=10090 GN=Ccndbp1	213.581	223.057	187.629	212.805	255.027	278.641	265.758	267.771	201.952	202.742	188.102
Q3TVI8	Pbxip1	Pre-B-cell leukemia transcription factor-interacting protein 1 OS=Mus musculus OX=10090 GN=Pbxip1 PE=1 SV=2	2441.53	2634.21	2402.83	2519.17	3157.25	3354.86	3392.78	3196.24	2561.43	2448.35	2526.24
Q3TW96	Uap1l1	UDP-N-acetylhexosamine pyrophosphorylase-like protein 1 OS=Mus musculus OX=10090 GN=Uap1l1 PE=1 SV=1	3813.05	3215.38	3623.05	3450.36	4609.86	4318.67	4103.86	3781.49	3311.15	3389.89	3299.17
Q3TWF6	Wdr70	WD repeat-containing protein 70 OS=Mus musculus OX=10090 GN=Wdr70 PE=1 SV=1	2508.33	2605.98	2690.66	2558.43	2234.69	2147.58	2336.51	2258.15	2361.69	2372.17	2446.18
Q3TWI9	Tmem63b	CSC1-like protein 2 OS=Mus musculus OX=10090 GN=Tmem63b PE=1 SV=1	340.782	360.913	318.723	299.78	304.587	326.454	320.586	322.354	314.781	311.871	305.713
Q3TWL2	Pip4p1	Type 1 phosphatidylinositol 4,5-bisphosphate 4-phosphatase OS=Mus musculus OX=10090 GN=Pip4p1 PE=1 SV=1	1600.74	1558.22	1653.15	1406.68	1447.64	1569.74	1704.49	1739.16	1594.56	1674.39	1583.19
Q3TWN3	Cnnm2	Metal transporter CNNM2 OS=Mus musculus OX=10090 GN=Cnnm2 PE=1 SV=3	3214.55	3467.69	3360	3140.4	2671.1	2785.27	2834.7	2706.79	2245.33	2227.46	2373.49
Q3TWW8	Srsf6	Serine/arginine-rich splicing factor 6 OS=Mus musculus OX=10090 GN=Srsf6 PE=1 SV=1	3122.86	3236.54	3060.49	3000.41	3169.88	3174.76	3204.3	3138.37	3048.86	3204.07	3019.71
Q3TXS7	Psmd1	26S proteasome non-ATPase regulatory subunit 1 OS=Mus musculus OX=10090 GN=Psmd1 PE=1 SV=1	17227.2	16549.6	16808.1	16791.9	16216.1	15954.8	15721.4	15733.2	16038.5	16299.8	16178.8
Q3TXU5	Dhps	Deoxyhypusine synthase OS=Mus musculus OX=10090 GN=Dhps PE=1 SV=2	2507.31	2331.48	2503.14	2431.81	2553.37	2533.87	2485.72	2457.43	2511.29	2366.02	2446.89
Q3TXX3-2	Zfyve27	Isoform 2 of Protrudin OS=Mus musculus OX=10090 GN=Zfyve27	68.5101	82.0587	76.3121	72.8338	80.1124	79.7429	74.5031	72.7407	78.4087	65.9591	84.9189
Q3TYA6	Mphosph8	M-phase phosphoprotein 8 OS=Mus musculus OX=10090 GN=Mphosph8 PE=1 SV=1	787.94	761.664	769.593	785.016	725.59	735.704	755.059	765.374	820.184	798.727	824.114
Q3TYS2	Cybc1	Cytochrome b-245 chaperone 1 OS=Mus musculus OX=10090 GN=Cybc1 PE=1 SV=2	1479.08	1544.43	1459.85	1499.42	1672.64	1865.52	1740.63	1735.3	1614.68	1573.29	1475.58
Q3TYX3	Smyd5	SET and MYND domain-containing protein 5 OS=Mus musculus OX=10090 GN=Smyd5 PE=1 SV=2	1321.7	1333.65	1338.14	1229.39	1061.32	1042.76	1074.91	1070.96	1528.98	1519.37	1449.25
Q3TZM9	Alg11	GDP-Man:Man(3)GlcNAc(2)-PP-Dol alpha-1,2-mannosyltransferase OS=Mus musculus OX=10090 GN=Alg11 PE=2 SV=1	1812.24	1748.86	1797.32	1658.15	1911.52	1997.69	1923.4	1931.84	1799.07	1744.62	1688.88
Q3TZX3	Slc25a33	Solute carrier family 25 member 33 OS=Mus musculus OX=10090 GN=Slc25a33 PE=2 SV=1	877.648	808.744	787.785	894.516	809.651	747.529	810.056	709.954	764.031	713.739	814.064
Q3TZX8	Nol9	Polynucleotide 5'-hydroxyl-kinase NOL9 OS=Mus musculus OX=10090 GN=Nol9 PE=1 SV=1	327.403	336.247	325.735	325.415	305.032	351.633	332.141	340.152	325.814	325.05	325.52
Q3TZZ7	Esyt2	Extended synaptotagmin-2 OS=Mus musculus OX=10090 GN=Esyt2 PE=1 SV=1	5700.78	5960.11	5849.38	5845.12	6164.14	6016.99	6537.58	6215.27	6057.34	5940.32	5913.92
Q3U0B3	Dhrs11	Dehydrogenase/reductase SDR family member 11 OS=Mus musculus OX=10090 GN=Dhrs11 PE=1 SV=1	4681.41	4707.43	4325.72	4622.23	4751.44	4646.74	4586.96	4034.83	4278.48	3936.51	4188.03
Q3U0K8	Ogfod1	Prolyl 3-hydroxylase OGFOD1 OS=Mus musculus OX=10090 GN=Ogfod1 PE=1 SV=1	661.962	621.307	630.701	634.721	504.665	511.241	496.268	478.168	650.175	602.363	618.394
Q3U0M1	Trappc9	Trafficking protein particle complex subunit 9 OS=Mus musculus OX=10090 GN=Trappc9 PE=1 SV=2	1339.21	1324.51	1372.28	1274.62	1222.92	1229.81	1225.45	1245.96	1207.75	1197.26	1204.26
Q3U0V1	Khsrp	Far upstream element-binding protein 2 OS=Mus musculus OX=10090 GN=Khsrp PE=1 SV=2	5169.51	4888.09	5067.67	5118.92	5260.83	5272.74	5271.38	5238.49	5137.69	5231.92	5063.42
Q3U0V2	Tradd	Tumor necrosis factor receptor type 1-associated DEATH domain protein OS=Mus musculus OX=10090 GN=Tradd PE=1 SV=1	671.058	639.176	590.685	617.452	626.264	654.063	689.889	657.263	555.436	572.684	562.14
Q3U182	Crtc2	CREB-regulated transcription coactivator 2 OS=Mus musculus OX=10090 GN=Crtc2 PE=1 SV=2	584.486	563.411	548.019	560.49	380.534	411.026	471.655	414.673	481.77	477.39	487.036
Q3U186	Rars2	Probable arginine--tRNA ligase, mitochondrial OS=Mus musculus OX=10090 GN=Rars2 PE=1 SV=1	2981.95	3042.63	2972.11	2949.39	3022.29	3050.3	3146.09	3194.29	3102.47	3172.92	3109.81
Q3U1J4	Ddb1	DNA damage-binding protein 1 OS=Mus musculus OX=10090 GN=Ddb1 PE=1 SV=2	16490	16350.1	16662.9	17011.1	16953.9	17029.1	16509.4	16579.3	15390	15339.3	15323.9
Q3U1V6	Uevld	Ubiquitin-conjugating enzyme E2 variant 3 OS=Mus musculus OX=10090 GN=Uevld PE=1 SV=1	392.533	403.292	393.322	381.805	381.226	402.579	366.188	361.094	387.092	356.091	390.581
Q3U213	Serac1	Protein SERAC1 OS=Mus musculus OX=10090 GN=Serac1 PE=2 SV=1	72.6315	65.313	78.4738	78.1161	70.2923	68.2825	65.7329	75.6852	73.2063	64.3078	70.3171
Q3U276	Sdhaf1	Succinate dehydrogenase assembly factor 1, mitochondrial OS=Mus musculus OX=10090 GN=Sdhaf1 PE=1 SV=1	1157.05	1210.97	1163.39	1208.22	1142.92	1083.84	1118.92	1091.19	1067.58	1064.02	1064.71
Q3U2A8	Vars2	Valine--tRNA ligase, mitochondrial OS=Mus musculus OX=10090 GN=Vars2 PE=1 SV=2	4165.4	3965.24	4175.13	4201.41	4200.68	4073.35	4217.99	4161.87	4190.68	4220.17	4201.1
Q3U2I3	Fam160a2	FTS and Hook-interacting protein OS=Mus musculus OX=10090 GN=Fam160a2 PE=1 SV=2	897.598	903.413	904.316	881.291	864.592	907.276	956.825	906.677	930.483	885.324	886.665
Q3U2P1	Sec24a	Protein transport protein Sec24A OS=Mus musculus OX=10090 GN=Sec24a PE=1 SV=1	6262.97	6001.52	6246.18	6319.91	6502.85	6448.68	6343.77	6379.84	6444.65	6189.27	6332.22
Q3U2U7	Mettl17	Methyltransferase-like protein 17, mitochondrial OS=Mus musculus OX=10090 GN=Mettl17 PE=2 SV=2	1595.03	1547.3	1584.33	1540.67	1457.07	1416.3	1433.51	1467.11	1508.53	1531.34	1522.86
Q3U2V3	Nudt18	8-oxo-dGDP phosphatase NUDT18 OS=Mus musculus OX=10090 GN=Nudt18 PE=1 SV=1	126.584	113.464	114.926	126.033	121.951	105.823	124.622	142.579	106.544	114.926	121.219
Q3U308	Ctu2	Cytoplasmic tRNA 2-thiolation protein 2 OS=Mus musculus OX=10090 GN=Ctu2 PE=1 SV=1	835.928	844.196	821.248	825.835	795.157	827.049	880.065	819.412	854.535	904.681	885.182
Q3U319	Rnf40	E3 ubiquitin-protein ligase BRE1B OS=Mus musculus OX=10090 GN=Rnf40 PE=1 SV=2	1184.3	1141.9	1130.17	1100.04	942.184	980.439	953.867	1000.96	1099.07	1078.32	1057.04
Q3U3E2	Fam117b	Protein FAM117B OS=Mus musculus OX=10090 GN=Fam117b PE=1 SV=1	737.023	535.81	702.626	672.922	574.463	540.115	523.723	496.421	480.482	589.667	523.811
Q3U3R4	Lmf1	Lipase maturation factor 1 OS=Mus musculus OX=10090 GN=Lmf1 PE=1 SV=1	1634.58	1855.91	1835.8	1825.72	1776.49	1801.93	2010.67	1788.46	1840.96	1704.83	1638.42
Q3U3W5	Prmt9	Protein arginine N-methyltransferase 9 OS=Mus musculus OX=10090 GN=Prmt9 PE=2 SV=2	1694.31	1729.73	1685.98	1674.51	1715.04	1725.19	1731.4	1697.9	1682.99	1774.58	1712.89
Q3U487	Hectd3	E3 ubiquitin-protein ligase HECTD3 OS=Mus musculus OX=10090 GN=Hectd3 PE=1 SV=2	3093.3	3120.24	3076.07	3012.2	2540.25	2541.99	2609.64	2559.77	3066.67	3030.27	3100.64
Q3U4G3	Xxylt1	Xyloside xylosyltransferase 1 OS=Mus musculus OX=10090 GN=Xxylt1 PE=1 SV=2	183.266	194.947	206.062	192.278	297.459	299.09	297.118	305.643	252.305	254.232	256.848
Q3U5F4	Yrdc	YrdC domain-containing protein, mitochondrial OS=Mus musculus OX=10090 GN=Yrdc PE=1 SV=1	452.853	425.62	442.641	433.131	414.058	446.806	435.959	439.271	422.974	433.411	425.844
Q3U5Q7	Cmpk2	UMP-CMP kinase 2, mitochondrial OS=Mus musculus OX=10090 GN=Cmpk2 PE=1 SV=2	298.915	436.573	373.294	328.65	2258.83	2425.74	2269.51	1122.4	271.214	325.404	253.299
Q3U6N9		UPF0488 protein C8orf33 homolog OS=Mus musculus OX=10090 PE=2 SV=1	132.214	142.282	114.586	124.559	115.681	110.078	114.564	115.349	115.057	111.469	101.801
Q3U6U5	Gtpbp6	Putative GTP-binding protein 6 OS=Mus musculus OX=10090 GN=Gtpbp6 PE=1 SV=1	584.583	596.096	598.433	638.504	532.721	528.759	579.692	546.775	504.288	524.84	511.863
Q3U7R1	Esyt1	Extended synaptotagmin-1 OS=Mus musculus OX=10090 GN=Esyt1 PE=1 SV=2	10458.9	10692.2	10825.6	10915.6	11850.8	11739.6	12281.4	11824.1	11754.2	11834.8	11407.3
Q3U7U3	Fbxo7	F-box only protein 7 OS=Mus musculus OX=10090 GN=Fbxo7 PE=1 SV=2	119.265	108.703	104.965	115.606	158.327	134.523	137.101	149.762	108.99	111.999	111.564
Q3U821	Wdr75	WD repeat-containing protein 75 OS=Mus musculus OX=10090 GN=Wdr75 PE=1 SV=1	344.415	339.459	350.175	369.53	332.834	361.158	354.99	355.879	424.332	366.846	358.496
Q3U962	Col5a2	Collagen alpha-2(V) chain OS=Mus musculus OX=10090 GN=Col5a2 PE=1 SV=1	1319.31	1566.21	1502.25	1448.57	1343.66	1522.99	1527.96	1415.45	1547.47	1636.57	1528.66
Q3U9F6	Rnf166	E3 ubiquitin-protein ligase RNF166 OS=Mus musculus OX=10090 GN=Rnf166 PE=2 SV=1	26.6055	29.3243	24.9716	30.7971	46.1522	42.7173	44.9187	40.0688	31.4784	34.6587	27.0269
Q3U9G9	Lbr	Delta(14)-sterol reductase LBR OS=Mus musculus OX=10090 GN=Lbr PE=1 SV=2	1191.35	1208	1267.5	1274.41	1326.67	1341.59	1502.46	1333.24	1292.45	1294.88	1221.75
Q3U9N9	Slc16a10	Monocarboxylate transporter 10 OS=Mus musculus OX=10090 GN=Slc16a10 PE=1 SV=1	939.136	1051.11	1031.1	999.53	692.199	660.309	719.808	695.366	1153.74	1130.4	1166.94
Q3UA06	Trip13	Pachytene checkpoint protein 2 homolog OS=Mus musculus OX=10090 GN=Trip13 PE=1 SV=1	763.823	818.567	750.192	757.664	781.067	807.833	954.622	825.735	767.833	729.69	751.705
Q3UA37	Qrich1	Glutamine-rich protein 1 OS=Mus musculus OX=10090 GN=Qrich1 PE=1 SV=1	490.599	470.828	436.193	422.824	411.174	461.175	409.366	410.006	423.194	489.653	454.593
Q3UBX0	Tmem109	Transmembrane protein 109 OS=Mus musculus OX=10090 GN=Tmem109 PE=1 SV=2	1311.82	1401.62	1547.36	1761.36	1849.81	1620.05	1923.96	1825.15	2247.17	1861.99	1678.71
Q3UBZ5	Mif4gd	MIF4G domain-containing protein OS=Mus musculus OX=10090 GN=Mif4gd PE=1 SV=1	1430.29	1438.43	1401.05	1511.54	1413.6	1484.86	1514.43	1341.58	1248.32	1290.52	1205.79
Q3UCV8	Otulin	Ubiquitin thioesterase otulin OS=Mus musculus OX=10090 GN=Otulin PE=1 SV=1	1505.2	1550.98	1498.98	1510.62	1420.02	1459.35	1495.88	1479.82	1497.81	1557.83	1563.99
Q3UDE2	Ttll12	Tubulin--tyrosine ligase-like protein 12 OS=Mus musculus OX=10090 GN=Ttll12 PE=1 SV=1	5865.7	5757.26	5844.48	5752.32	5807.3	5765.5	5844.41	5912.79	5873.44	5953.38	5955.59
Q3UDP0	Wdr41	WD repeat-containing protein 41 OS=Mus musculus OX=10090 GN=Wdr41 PE=1 SV=1	241.002	256.075	243.574	240.787	241.887	263.6	273.165	258.154	258.911	242.331	254.405
Q3UDR8	Yipf3	Protein YIPF3 OS=Mus musculus OX=10090 GN=Yipf3 PE=1 SV=1	1126.65	1127.78	1109.55	1139.65	1270.74	1224.35	1241.49	1280.65	1123.06	1114.63	1129.1
Q3UDW8	Hgsnat	Heparan-alpha-glucosaminide N-acetyltransferase OS=Mus musculus OX=10090 GN=Hgsnat PE=1 SV=2	803.294	878.881	883.488	886.469	825.534	886.953	932.14	895.866	1031.03	929.84	912.703
Q3UE37	Ube2z	Ubiquitin-conjugating enzyme E2 Z OS=Mus musculus OX=10090 GN=Ube2z PE=1 SV=2	2730.18	2780.01	2723.95	2686.12	2685.51	2852.62	2737.54	3017.51	2595.97	2637.96	2580.9
Q3UEB3-2	Puf60	Isoform 2 of Poly(U)-binding-splicing factor PUF60 OS=Mus musculus OX=10090 GN=Puf60	6193.24	6130.75	6135.95	6399.42	6572.44	6418.72	6606.62	6450.7	6432.46	6534.8	6246.41
Q3UFF7	Lyplal1	Lysophospholipase-like protein 1 OS=Mus musculus OX=10090 GN=Lyplal1 PE=1 SV=3	302.847	284.42	298.038	292.347	329.199	329.452	334.027	355.829	352.349	347.934	353.663
Q3UFK8	Frmd8	FERM domain-containing protein 8 OS=Mus musculus OX=10090 GN=Frmd8 PE=1 SV=2	560.046	613.75	562.664	565.692	618.06	636.477	626.068	638.036	562.113	579.549	524.568
Q3UFS0	Zyg11b	Protein zyg-11 homolog B OS=Mus musculus OX=10090 GN=Zyg11b PE=1 SV=2	290.956	303.951	319.21	331.956	291.355	310.747	339.572	297.678	289.211	306.079	315.165
Q3UFY7	Nt5c3b	7-methylguanosine phosphate-specific 5'-nucleotidase OS=Mus musculus OX=10090 GN=Nt5c3b PE=1 SV=3	2528.98	2388.99	2420.08	2295.89	2532.58	2719.53	2602.2	2523.46	2344.07	2409.2	2398.73
Q3UFY8	Trmt10c	tRNA methyltransferase 10 homolog C OS=Mus musculus OX=10090 GN=Trmt10c PE=1 SV=2	2537.69	2686.93	2560.36	2691.4	2598.34	2591.91	2758.05	2618.71	2774.97	2788.24	2816.49
Q3UG98	Nat9	N-acetyltransferase 9 OS=Mus musculus OX=10090 GN=Nat9 PE=1 SV=2	460.997	455.208	426.622	422.545	392.341	408.347	416.26	415.121	433.16	445.9	427.215
Q3UGP8	Alg10b	Putative Dol-P-Glc:Glc(2)Man(9)GlcNAc(2)-PP-Dol alpha-1,2-glucosyltransferase OS=Mus musculus OX=10090 GN=Alg10b PE=1 SV=1	1036.64	931.89	1073.07	1001.04	1097.4	1039.05	1054.65	1075.7	1021.23	992.766	984.526
Q3UGP9	Lrrc58	Leucine-rich repeat-containing protein 58 OS=Mus musculus OX=10090 GN=Lrrc58 PE=2 SV=1	336.16	328.2	329.193	289.531	188.713	187.078	186.33	190.555	192.093	194.81	216.871
Q3UGR5	Hdhd2	Haloacid dehalogenase-like hydrolase domain-containing protein 2 OS=Mus musculus OX=10090 GN=Hdhd2 PE=1 SV=2	2787.16	2611.34	2730.51	2580.49	2206.59	2129.04	2097.18	2064.48	2595.67	2623.06	2680.13
Q3UGS4	Mcrip1	Mapk-regulated corepressor-interacting protein 1 OS=Mus musculus OX=10090 GN=Mcrip1 PE=1 SV=1	574.651	491.724	507.306	527.434	491.166	485.862	526.049	546.251	645.514	691.568	609.294
Q3UGX3	Nat8l	N-acetylaspartate synthetase OS=Mus musculus OX=10090 GN=Nat8l PE=1 SV=1	228.18	302.222	282.483	248.558	249.865	257.797	243.813	246.242	287.444	248.045	243.882
Q3UH06-3	Rreb1	Isoform 3 of Ras-responsive element-binding protein 1 OS=Mus musculus OX=10090 GN=Rreb1	1524.88	1585.47	1531.36	1526.58	1326.79	1205.48	1327.85	1320.19	1654.14	1654.82	1633.46
Q3UH60	Dip2b	Disco-interacting protein 2 homolog B OS=Mus musculus OX=10090 GN=Dip2b PE=1 SV=1	2830.37	2763.2	2777.17	2737.19	3230.72	3266.07	3274.17	3311.8	2425.4	2491.82	2564.79
Q3UHA3	Spg11	Spatacsin OS=Mus musculus OX=10090 GN=Spg11 PE=1 SV=3	2325.41	2586.14	2489.8	2345.12	2044.36	2125.64	2151.53	2078.78	2402.69	2358.56	2380.2
Q3UHB1	Nt5dc3	5'-nucleotidase domain-containing protein 3 OS=Mus musculus OX=10090 GN=Nt5dc3 PE=1 SV=1	1069.74	1080.51	1013.6	1021.81	936.636	975.902	1009.88	1048.53	1081.91	1103.51	1112.68
Q3UHC2	Lrrk1	Leucine-rich repeat serine/threonine-protein kinase 1 OS=Mus musculus OX=10090 GN=Lrrk1 PE=1 SV=1	91.1824	109.626	74.4552	95.5287	76.0289	74.1368	77.8506	139.495	82.2523	90.9681	90.8189
Q3UHC7	Dab2ip	Disabled homolog 2-interacting protein OS=Mus musculus OX=10090 GN=Dab2ip PE=1 SV=1	764.023	797.128	721.404	747.57	723.606	817.453	754.166	758.794	683.931	674.6	658.689
Q3UHD6	Snx27	Sorting nexin-27 OS=Mus musculus OX=10090 GN=Snx27 PE=1 SV=2	1225.83	1218.17	1196.42	1132.52	1326.93	1378.76	1374.66	1401.19	1031.34	1075.28	1056.56
Q3UHH1	Zswim8	Zinc finger SWIM domain-containing protein 8 OS=Mus musculus OX=10090 GN=Zswim8 PE=1 SV=1	72.5072	69.8683	75.2252	62.25	72.5266	62.6063	58.5185	49.5161	70.7803	63.063	61.4364
Q3UHH2	Slc22a23	Solute carrier family 22 member 23 OS=Mus musculus OX=10090 GN=Slc22a23 PE=2 SV=1	102.9	107.71	103.412	113.382	114.27	92.113	110.714	108.068	110.72	104.751	120.865
Q3UHI4	Tmed8	Protein TMED8 OS=Mus musculus OX=10090 GN=Tmed8 PE=2 SV=1	602.956	631.193	619.3	605.175	617.958	690.637	682.816	675.407	621.538	578.245	639.968
Q3UHJ0	Aak1	AP2-associated protein kinase 1 OS=Mus musculus OX=10090 GN=Aak1 PE=1 SV=2	1698.78	1827.8	1680.92	1584.28	1422.94	1514.52	1505.7	1487.07	1690.86	1758.09	1811.71
Q3UHK6-3	Tenm4	Isoform 3 of Teneurin-4 OS=Mus musculus OX=10090 GN=Tenm4	7312.05	6551.6	6924.87	7037.25	7244.46	6933.09	6930.1	7293.08	7124.8	6934.47	7233.23
Q3UHN9	Ndst1	Bifunctional heparan sulfate N-deacetylase/N-sulfotransferase 1 OS=Mus musculus OX=10090 GN=Ndst1 PE=1 SV=2	503.711	514.504	522.159	507.831	436.694	460.058	459.917	481.268	459.448	486.116	450.925
Q3UHQ6	Dop1b	Protein dopey-2 OS=Mus musculus OX=10090 GN=Dop1b PE=1 SV=3	377.372	411.13	378.351	380.811	401.504	387.77	437.461	387.396	435.515	450.087	447.52
Q3UHX0	Nol8	Nucleolar protein 8 OS=Mus musculus OX=10090 GN=Nol8 PE=1 SV=2	1550.68	1503.45	1464.18	1535.59	1483.08	1533.79	1644.77	1550.96	1553.71	1523.8	1551.84
Q3UHX2	Pdap1	28 kDa heat- and acid-stable phosphoprotein OS=Mus musculus OX=10090 GN=Pdap1 PE=1 SV=1	4133.3	4192.4	4018.19	4091.89	3931.33	4277.94	4201.71	4014.48	4318.07	4430.79	4154.63
Q3UHX9	Spout1	Putative methyltransferase C9orf114 homolog OS=Mus musculus OX=10090 GN=Spout1 PE=1 SV=1	361.831	314.358	367.775	343.03	354.311	338.396	338.429	326.071	405.861	372.474	351.953
Q3UI43	Babam1	BRISC and BRCA1-A complex member 1 OS=Mus musculus OX=10090 GN=Babam1 PE=1 SV=1	1884.44	1716.24	1775.02	1761.5	1782.63	1769.88	1732.31	1770.74	1668.87	1713.78	1765.37
Q3UIA2	Arhgap17	Rho GTPase-activating protein 17 OS=Mus musculus OX=10090 GN=Arhgap17 PE=1 SV=1	554.553	579.485	580.191	560.757	622.95	653.264	668.791	652.987	617.126	612.164	593.281
Q3UIU2	Ndufb6	NADH dehydrogenase [ubiquinone] 1 beta subcomplex subunit 6 OS=Mus musculus OX=10090 GN=Ndufb6 PE=1 SV=3	2670.44	2910.82	2646.46	2664.75	2278.44	2388.12	2456.98	2353.57	2348.33	2335.82	2348.11
Q3UJ81	Cnep1r1	Nuclear envelope phosphatase-regulatory subunit 1 OS=Mus musculus OX=10090 GN=Cnep1r1 PE=1 SV=1	182.039	190.749	198.01	178.958	173.44	186.375	205.53	206.935	207.182	215.091	189.779
Q3UJB9	Edc4	Enhancer of mRNA-decapping protein 4 OS=Mus musculus OX=10090 GN=Edc4 PE=1 SV=2	3618.76	3577.28	3456.09	3472.8	3634.22	3671.82	3690.58	3569.09	3411.77	3406.97	3600.32
Q3UJK4	Gtpbp2	GTP-binding protein 2 OS=Mus musculus OX=10090 GN=Gtpbp2 PE=1 SV=1	56.3904	46.0034	52.7996	49.4563	48.4078	58.5925	50.7508	45.3877	49.6944	51.2428	58.952
Q3UJP5		Protein C8orf37 homolog OS=Mus musculus OX=10090 PE=1 SV=1	984.938	994.428	920.698	941.972	920.984	956.385	880.585	887.197	831.526	834.034	853.484
Q3UJU9	Rmdn3	Regulator of microtubule dynamics protein 3 OS=Mus musculus OX=10090 GN=Rmdn3 PE=1 SV=2	5788.46	6307.57	5923	5877.07	5240.78	5102.38	5371.3	5134.36	5999.38	5821.79	5914.48
Q3UKC1	Tax1bp1	Tax1-binding protein 1 homolog OS=Mus musculus OX=10090 GN=Tax1bp1 PE=1 SV=2	397.187	419.455	427.594	436.922	360.389	366.062	392.435	374.336	498.347	520.394	512.138
Q3UKJ7	Smu1	WD40 repeat-containing protein SMU1 OS=Mus musculus OX=10090 GN=Smu1 PE=2 SV=2	5256.86	4973.98	5167.36	5400.12	5138.45	4922.05	4909.17	4876.31	4873.25	4835.32	4913.25
Q3UL36	Arglu1	Arginine and glutamate-rich protein 1 OS=Mus musculus OX=10090 GN=Arglu1 PE=1 SV=2	955.603	984.987	948.768	1017.17	859.369	882.247	890.789	886.437	885.194	909.941	835.715
Q3ULD5	Mccc2	Methylcrotonoyl-CoA carboxylase beta chain, mitochondrial OS=Mus musculus OX=10090 GN=Mccc2 PE=1 SV=1	6541.45	6684.34	6628.03	6515.41	6844.41	6972.37	6940.76	7109.38	6736.13	6628	6601.59
Q3ULF4	Spg7	Paraplegin OS=Mus musculus OX=10090 GN=Spg7 PE=1 SV=1	5616.34	5731.38	5652.39	5579.92	5205.15	5326.68	5373.33	5374.23	5541.49	5375.25	5503.61
Q3ULJ0	Gpd1l	Glycerol-3-phosphate dehydrogenase 1-like protein OS=Mus musculus OX=10090 GN=Gpd1l PE=1 SV=2	5112.87	5265.93	5544.13	4839.55	5677.39	5680.85	5453.14	5884.44	5567.82	5574.41	5495.1
Q3ULW8	Parp3	Protein mono-ADP-ribosyltransferase PARP3 OS=Mus musculus OX=10090 GN=Parp3 PE=2 SV=1	4921.9	4878.59	4915.63	4924.82	4700.24	4668.26	4605.77	4385.79	4829	4759.64	4747.42
Q3UM18	Lsg1	Large subunit GTPase 1 homolog OS=Mus musculus OX=10090 GN=Lsg1 PE=1 SV=2	1995.77	2005.11	1811.54	1972.78	1818.9	1865.7	1974.73	1874.9	1932.99	1897.77	1894.77
Q3UM29	Cog7	Conserved oligomeric Golgi complex subunit 7 OS=Mus musculus OX=10090 GN=Cog7 PE=1 SV=1	4198.53	3960.26	4080.45	4063.44	4237.58	4356.52	4330.66	4244.06	3840.73	3865.16	3871.85
Q3UM45	Ppp1r7	Protein phosphatase 1 regulatory subunit 7 OS=Mus musculus OX=10090 GN=Ppp1r7 PE=1 SV=2	5159.45	5087.5	5205.56	5307.01	5090.12	5111.06	5276.28	5045.87	5438.25	5617.21	5584.25
Q3UMB5	Smcr8	Guanine nucleotide exchange protein SMCR8 OS=Mus musculus OX=10090 GN=Smcr8 PE=1 SV=2	1159.3	1198.81	1186.75	1179.23	1096.32	1177.32	1234.45	1187	1031.4	1061.87	1117.93
Q3UMB9	Washc4	WASH complex subunit 4 OS=Mus musculus OX=10090 GN=Washc4 PE=1 SV=2	2345.45	2452.53	2201.04	2314.91	2187.71	2215.44	2456.92	2122.55	2343.34	2252.62	2295.63
Q3UMC0	Spata5	ATPase family protein 2 homolog OS=Mus musculus OX=10090 GN=Spata5 PE=1 SV=2	6852.64	6745.22	6809.12	6632.96	6723.89	6813.88	7102.62	6876.75	7212.71	7040.46	7223.8
Q3UMF0	Cobll1	Cordon-bleu protein-like 1 OS=Mus musculus OX=10090 GN=Cobll1 PE=1 SV=2	9624.1	10083.2	9875.15	9675.7	9412.62	9582.31	9710.89	9674.73	6863.84	6767.58	7073.56
Q3UMR5	Mcu	Calcium uniporter protein, mitochondrial OS=Mus musculus OX=10090 GN=Mcu PE=1 SV=2	4651.84	4543.94	4594.07	4702.11	4744.54	4663.18	5004.69	4890.34	4647.84	4492.66	4674.15
Q3UMT1	Ppp1r12c	Protein phosphatase 1 regulatory subunit 12C OS=Mus musculus OX=10090 GN=Ppp1r12c PE=1 SV=1	379.786	390.057	382.303	376.884	379.301	391.316	411.52	395.637	374.757	391.051	415.031
Q3UMU9-3	Hdgfl2	Isoform 3 of Hepatoma-derived growth factor-related protein 2 OS=Mus musculus OX=10090 GN=Hdgfl2	2963.87	2900.76	2889.52	2861.78	2741.5	2738.79	2774.16	2783.85	2698.21	2728.78	2756.06
Q3UMW8	Cln5	Ceroid-lipofuscinosis neuronal protein 5 homolog OS=Mus musculus OX=10090 GN=Cln5 PE=1 SV=1	298.016	285.703	271.115	313.712	379.24	358.947	368.76	377.763	273.562	305.126	300.27
Q3UMY5	Eml4	Echinoderm microtubule-associated protein-like 4 OS=Mus musculus OX=10090 GN=Eml4 PE=1 SV=1	2525.08	2604.42	2568.74	2609.65	2305.27	2473.14	2577.25	2358.39	2521.18	2609.31	2547.09
Q3UN02	Lclat1	Lysocardiolipin acyltransferase 1 OS=Mus musculus OX=10090 GN=Lclat1 PE=1 SV=2	4502.66	4709.46	4625.78	4718.9	5476.78	5673.23	5653.46	5485.12	5244.48	5140.62	5139.39
Q3UN04	Usp30	Ubiquitin carboxyl-terminal hydrolase 30 OS=Mus musculus OX=10090 GN=Usp30 PE=1 SV=1	338.373	362.564	332.122	349.936	365.064	354.122	373.389	365.024	334.975	319.276	355.717
Q3UNZ8	Cryzl2	Quinone oxidoreductase-like protein 2 OS=Mus musculus OX=10090 GN=Cryzl2 PE=1 SV=1	169.325	186.196	164.877	183.905	207.891	210.876	215.605	198.515	180.057	171.694	179.055
Q3UPH1	Prrc1	Protein PRRC1 OS=Mus musculus OX=10090 GN=Prrc1 PE=1 SV=1	3091.29	2703.26	2922.27	2778.05	2792.18	2791.25	2699.94	2593.47	2926.8	2946.9	2976.23
Q3UPH7	Arhgef40	Rho guanine nucleotide exchange factor 40 OS=Mus musculus OX=10090 GN=Arhgef40 PE=1 SV=1	482.914	491.798	460.332	463.742	437.101	458.767	486.197	468.816	454.178	458.119	432.885
Q3UPL0	Sec31a	Protein transport protein Sec31A OS=Mus musculus OX=10090 GN=Sec31a PE=1 SV=2	10329.6	10126.3	9875.36	10312.7	10556.4	10623.3	10409.9	9821.81	7137.06	7290.61	7294
Q3UQ28	Pxdn	Peroxidasin homolog OS=Mus musculus OX=10090 GN=Pxdn PE=1 SV=2	1291.12	1489.62	1338.28	1399.81	1473.78	1446.87	1508.62	1480.96	1216.04	1233.75	1215.01
Q3UQ84	Tars2	Threonine--tRNA ligase, mitochondrial OS=Mus musculus OX=10090 GN=Tars2 PE=1 SV=1	5899.86	5806.85	5914.46	6027.93	5887.19	5784.66	5975.24	5797.92	6058.27	5981.26	6080.71
Q3UQN2	Fcho2	F-BAR domain only protein 2 OS=Mus musculus OX=10090 GN=Fcho2 PE=1 SV=1	1411.58	1442.48	1438.79	1457.74	1569.83	1631.31	1608.55	1574.69	1457.38	1470.35	1433.87
Q3UQU0	Brd9	Bromodomain-containing protein 9 OS=Mus musculus OX=10090 GN=Brd9 PE=1 SV=1	749.763	759.942	640.58	680.049	729.753	728.533	833.204	777.831	747.118	649.763	828.905
Q3UR97	Snx21	Sorting nexin-21 OS=Mus musculus OX=10090 GN=Snx21 PE=1 SV=1	1478.15	1475.45	1501.99	1456.25	1456.25	1407.22	1421.31	1426.93	1373.08	1419.06	1451.52
Q3URD3	Slmap	Sarcolemmal membrane-associated protein OS=Mus musculus OX=10090 GN=Slmap PE=1 SV=2	6672.53	6698.75	6767.38	6401.32	6240.63	6130.88	6032.32	6177.95	6690.06	6536.53	6771.14
Q3URE1	Acsf3	Malonate--CoA ligase ACSF3, mitochondrial OS=Mus musculus OX=10090 GN=Acsf3 PE=1 SV=2	5566.17	5707.16	5544.88	5646.53	5517.87	5255.84	5361.73	5486.46	5493.27	5265.7	5558.47
Q3URQ0	Tex10	Testis-expressed protein 10 OS=Mus musculus OX=10090 GN=Tex10 PE=1 SV=1	1866.79	1917.63	1922.44	1937.3	1848.31	1841.03	1996.05	1933.33	1686.49	1661.39	1653.19
Q3URS9	Ccdc51	Mitochondrial potassium channel OS=Mus musculus OX=10090 GN=Ccdc51 PE=1 SV=1	5117.38	4996.1	4913.75	5234.52	5314.71	5159.74	5481.64	5164.62	5004.43	4858.33	4855.43
Q3URU2	Peg3	Paternally-expressed gene 3 protein OS=Mus musculus OX=10090 GN=Peg3 PE=1 SV=1	462.75	466.972	377.262	466.192	400.472	440.796	424.359	410.929	396.387	353.387	389.953
Q3USH5	Sfswap	Splicing factor, suppressor of white-apricot homolog OS=Mus musculus OX=10090 GN=Sfswap PE=1 SV=2	432.644	437.517	426.431	418.334	430.994	405.332	438.16	441.226	339.523	351.166	366.706
Q3USZ8	Dipk2a	Divergent protein kinase domain 2A OS=Mus musculus OX=10090 GN=Dipk2a PE=1 SV=2	264.273	278.705	271.869	272.961	246.911	253.094	251.233	293.191	259.561	268.226	266.355
Q3UU96	Cdc42bpa	Serine/threonine-protein kinase MRCK alpha OS=Mus musculus OX=10090 GN=Cdc42bpa PE=1 SV=2	5441	5445.51	5532.92	5435.1	5384.52	5347.47	5342.62	5513.04	5214.71	5333.14	5347.32
Q3UUG6	Tbc1d24	TBC1 domain family member 24 OS=Mus musculus OX=10090 GN=Tbc1d24 PE=1 SV=2	173.21	153.165	153.417	164.473	175.936	185.217	166.773	175.527	124.741	129.26	133.477
Q3UUI3	Them4	Acyl-coenzyme A thioesterase THEM4 OS=Mus musculus OX=10090 GN=Them4 PE=1 SV=1	710.856	741.315	765.754	736.355	759.278	761.996	790.059	804.086	731.415	729.418	760.666
Q3UUQ7	Pgap1	GPI inositol-deacylase OS=Mus musculus OX=10090 GN=Pgap1 PE=1 SV=3	84.5472	80.1723	70.5034	86.0705	83.6795	80.1952	87.0269	68.4413	82.4142	71.8092	71.2835
Q3UV70	Pdp1	[Pyruvate dehydrogenase [acetyl-transferring]]-phosphatase 1, mitochondrial OS=Mus musculus OX=10090 GN=Pdp1 PE=1 SV=1	1067.99	1012.27	1053.39	1014.71	1156.12	1244.58	1257.44	1292.73	1145.62	1071.78	1108.59
Q3UVG3	Fam91a1	Protein FAM91A1 OS=Mus musculus OX=10090 GN=Fam91a1 PE=1 SV=1	1963.21	1658.47	1695.61	1669.38	1783.43	1774.18	1837.1	2476.89	1764.91	1704.33	1637.47
Q3UVK0	Ermp1	Endoplasmic reticulum metallopeptidase 1 OS=Mus musculus OX=10090 GN=Ermp1 PE=1 SV=2	4149.12	4420.79	4140.09	4269.14	5048.66	5132.38	5269.69	5089.5	5250.92	5128.57	4928.14
Q3UVL4	Vps51	Vacuolar protein sorting-associated protein 51 homolog OS=Mus musculus OX=10090 GN=Vps51 PE=1 SV=2	1988.65	1900.79	1901.96	1999.74	2005.87	1992.1	2064.94	1932.18	1981.9	1893.32	1979.36
Q3UW53	Niban1	Protein Niban 1 OS=Mus musculus OX=10090 GN=Niban1 PE=1 SV=2	9750.73	8986.34	9073.35	9454.75	7395.6	7169.82	7376.81	7277.8	10337.7	10066.3	10524.4
Q3UX10	Tubal3	Tubulin alpha chain-like 3 OS=Mus musculus OX=10090 GN=Tubal3 PE=2 SV=2	313.141	367.874	294.933	312.524	345.549	335.126	357.45	332.786	276.866	238.059	303.265
Q3UYI5	Rgl3	Ral guanine nucleotide dissociation stimulator-like 3 OS=Mus musculus OX=10090 GN=Rgl3 PE=1 SV=2	350.392	340.795	384.413	342.771	391.228	370.352	407.259	409.879	334.574	348.883	338.762
Q3UYV9	Ncbp1	Nuclear cap-binding protein subunit 1 OS=Mus musculus OX=10090 GN=Ncbp1 PE=1 SV=2	2239.72	2091.7	2148.38	2191.61	2178.4	2094.77	2138.79	2164.41	2161.02	2140.29	2161.32
Q3UZ39-2	Lrrfip1	Isoform 2 of Leucine-rich repeat flightless-interacting protein 1 OS=Mus musculus OX=10090 GN=Lrrfip1	374.02	385.335	338.649	350.673	312.631	330.641	348.814	332.063	285.955	313.018	298.278
Q3UZ39	Lrrfip1	Leucine-rich repeat flightless-interacting protein 1 OS=Mus musculus OX=10090 GN=Lrrfip1 PE=1 SV=2	8906.54	9930.87	9350.03	9176.49	10724.6	12195.7	11765.5	11227.9	8876.83	8820.66	9290.95
Q3V009	Tmed1	Transmembrane emp24 domain-containing protein 1 OS=Mus musculus OX=10090 GN=Tmed1 PE=1 SV=1	566.261	560.226	554.631	558.766	543.722	548.584	560.307	521.185	462.093	450.054	475.296
Q3V0C5-2	Usp48	Isoform 2 of Ubiquitin carboxyl-terminal hydrolase 48 OS=Mus musculus OX=10090 GN=Usp48	4415.7	4495.79	4469.27	4433.08	4242.77	4331.17	4495.71	4229.14	4407.35	4358.05	4468.12
Q3V0T4	Itgad	Integrin alpha-D OS=Mus musculus OX=10090 GN=Itgad PE=1 SV=1	80.5969	88.0517	86.12	78.9433	84.2954	108.859	100.604	88.3627	54.5748	57.6143	55.1909
Q3V125	Ccdc110	Coiled-coil domain-containing protein 110 OS=Mus musculus OX=10090 GN=Ccdc110 PE=1 SV=1	175.217	187.776	152.654	181.961	156.199	176.318	182.41	243.485	169.086	168.864	183.417
Q3V1L4	Nt5c2	Cytosolic purine 5'-nucleotidase OS=Mus musculus OX=10090 GN=Nt5c2 PE=1 SV=2	2777.54	2671.14	2675.98	2802.21	2788.22	2725.61	2419.63	2487.07	3067.34	2992.03	2990.51
Q3V1T4	P3h1	Prolyl 3-hydroxylase 1 OS=Mus musculus OX=10090 GN=P3h1 PE=1 SV=2	5465.01	5513.88	5649.09	5760.31	5806.73	6158.08	6150.11	5758.15	5751.11	5900.95	5601.26
Q3V1V3	Esf1	ESF1 homolog OS=Mus musculus OX=10090 GN=Esf1 PE=1 SV=1	1730.76	1761.2	1792.23	1758.64	1639.66	1690.84	1727.15	1714.64	1788.85	1753.91	1789.86
Q3V384	Afg1l	AFG1-like ATPase OS=Mus musculus OX=10090 GN=Afg1l PE=1 SV=1	4464.51	4768.26	4399.77	4305.5	4168.08	4282.89	3993.44	4229.88	4191.25	3955.04	4196.74
Q3V3Q7	Pacs2	Phosphofurin acidic cluster sorting protein 2 OS=Mus musculus OX=10090 GN=Pacs2 PE=1 SV=2	692.441	704.659	642.274	705.729	752.222	756.373	793.022	740.362	698.287	685.655	642.794
Q3V3R1	Mthfd1l	Monofunctional C1-tetrahydrofolate synthase, mitochondrial OS=Mus musculus OX=10090 GN=Mthfd1l PE=1 SV=2	9156.47	8314.51	8667.56	9323.9	9439.15	9718.52	9940.34	9376.74	9199.43	8998.35	9216.42
Q3V3R4	Itga1	Integrin alpha-1 OS=Mus musculus OX=10090 GN=Itga1 PE=1 SV=2	4579.39	5035.24	4831.3	4735.34	4031.3	3951.1	3931.31	3983.49	3722.1	3782.95	3914.45
Q3V4B5	Commd6	COMM domain-containing protein 6 OS=Mus musculus OX=10090 GN=Commd6 PE=1 SV=1	418.172	396.484	365.976	409.974	362.582	329.976	378.201	360.653	375.638	396.896	358.091
Q497H0	Zfand3	AN1-type zinc finger protein 3 OS=Mus musculus OX=10090 GN=Zfand3 PE=2 SV=1	168.388	165.632	163.747	185.228	152.151	172.576	160.416	157.935	161.999	145.474	181.13
Q497V5	Srbd1	S1 RNA-binding domain-containing protein 1 OS=Mus musculus OX=10090 GN=Srbd1 PE=2 SV=3	318.722	322.763	283.109	305.797	248.648	284.806	292.336	266.659	309.301	303.615	298.865
Q499X9	Mars2	Methionine--tRNA ligase, mitochondrial OS=Mus musculus OX=10090 GN=Mars2 PE=1 SV=2	3732.66	3768.98	3750.71	3769.76	3783	3820.37	3972.31	4123.04	3783.9	3843.94	3885.68
Q4FK66	Prpf38a	Pre-mRNA-splicing factor 38A OS=Mus musculus OX=10090 GN=Prpf38a PE=1 SV=1	1540.93	1547.55	1513.08	1605.28	1481.84	1514.71	1573.01	1553.94	1405.01	1367.91	1461.67
Q4FZC9	Syne3	Nesprin-3 OS=Mus musculus OX=10090 GN=Syne3 PE=1 SV=1	1091.48	1066.77	1123.88	1055.98	1307.72	1289.78	1371.12	1307.27	1214.02	1202.65	1209.88
Q4FZF3	Ddx49	Probable ATP-dependent RNA helicase DDX49 OS=Mus musculus OX=10090 GN=Ddx49 PE=2 SV=1	188.561	220.059	178.632	242.676	207.461	199.877	236.414	195.209	206.05	183.642	183.956
Q4FZG9	Ndufa4l2	NADH dehydrogenase [ubiquinone] 1 alpha subcomplex subunit 4-like 2 OS=Mus musculus OX=10090 GN=Ndufa4l2 PE=3 SV=1	1513.48	1073.56	1294.58	1525.01	1335.27	1271.83	1412.19	1410.95	1331.18	1548.74	1595.96
Q4G5Y1	Klhdc2	Kelch domain-containing protein 2 OS=Mus musculus OX=10090 GN=Klhdc2 PE=2 SV=3	397.111	430.998	385.033	407.569	453.398	446.288	454.724	470.847	438.009	426.737	427.548
Q4JIM5	Abl2	Tyrosine-protein kinase ABL2 OS=Mus musculus OX=10090 GN=Abl2 PE=1 SV=1	53.8281	67.1812	58.4447	58.6316	85.1398	79.3948	86.7262	86.6526	53.2375	60.3447	71.5792
Q4KML4	Abracl	Costars family protein ABRACL OS=Mus musculus OX=10090 GN=Abracl PE=1 SV=1	199.082	210.522	207.603	183.834	163.381	195.543	181.968	187.738	175.407	182.829	181.493
Q4KMM3	Oxr1	Oxidation resistance protein 1 OS=Mus musculus OX=10090 GN=Oxr1 PE=1 SV=3	2941.62	3098.53	2934.83	3039.78	3644.85	3877.91	3736.45	3716.67	3515.09	3619.28	3423.32
Q4LDD4	Arap1	Arf-GAP with Rho-GAP domain, ANK repeat and PH domain-containing protein 1 OS=Mus musculus OX=10090 GN=Arap1 PE=1 SV=2	355.583	338.902	323.232	328.458	316.201	365.367	357.401	326.453	293.604	316.791	284.031
Q4LFA9	Sema3g	Semaphorin-3G OS=Mus musculus OX=10090 GN=Sema3g PE=2 SV=1	724.681	559.219	736.728	755.153	738.761	444.95	415.558	415.385	386.549	557.058	497.201
Q4PJX1	Odr4	Protein odr-4 homolog OS=Mus musculus OX=10090 GN=Odr4 PE=1 SV=2	603.419	623.555	638.272	719.77	658.687	666.02	671.51	683.429	657.066	624.819	722.671
Q4PZA2	Ece1	Endothelin-converting enzyme 1 OS=Mus musculus OX=10090 GN=Ece1 PE=1 SV=1	399.96	456.358	413.821	413.76	406.568	432.862	484.799	430.412	422.072	452.224	453.237
Q4U2R1	Herc2	E3 ubiquitin-protein ligase HERC2 OS=Mus musculus OX=10090 GN=Herc2 PE=1 SV=3	1284.35	1266.22	1197.09	1253.89	1187.88	1269.75	1295.3	1263.23	1109.97	1096.16	1124.33
Q4VA53-3	Pds5b	Isoform 3 of Sister chromatid cohesion protein PDS5 homolog B OS=Mus musculus OX=10090 GN=Pds5b	10360.3	9607.12	9838.47	9788.6	9712.64	9840.87	9960.11	9773.05	9579.03	9174.13	9630.26
Q4VAA2	Cdv3	Protein CDV3 OS=Mus musculus OX=10090 GN=Cdv3 PE=1 SV=2	4510.26	4368.42	4154.61	4052.69	3900.64	4184.88	4005.72	4124.48	4707.82	5159.42	4736.94
Q4VAA7	Snx33	Sorting nexin-33 OS=Mus musculus OX=10090 GN=Snx33 PE=1 SV=1	292.037	282.159	248.382	246.489	231.956	265.445	277.286	279.312	255.451	254.474	255.828
Q4VAC9	Plekhg3	Pleckstrin homology domain-containing family G member 3 OS=Mus musculus OX=10090 GN=Plekhg3 PE=1 SV=2	59.1645	74.5815	70.7174	78.0911	62.2859	53.0179	56.0989	48.8642	80.8701	75.8692	69.2599
Q4VAE3	Tmem65	Transmembrane protein 65 OS=Mus musculus OX=10090 GN=Tmem65 PE=1 SV=1	933.776	989.913	933.066	954.99	1161.73	1085.84	1107.35	1120.65	888.282	823.953	882.483
Q4VBD2	Tapt1	Transmembrane anterior posterior transformation protein 1 OS=Mus musculus OX=10090 GN=Tapt1 PE=1 SV=2	959.136	1043.99	1026.4	1057.62	1115.96	1112.89	1120.82	1115.59	1271.89	1233.9	1182.68
Q4VBE8	Wdr18	WD repeat-containing protein 18 OS=Mus musculus OX=10090 GN=Wdr18 PE=1 SV=1	513.465	486.901	495.07	482.73	462.152	467.617	489.522	458.894	467.548	460.238	456.422
Q4VBF2	R3hdm4	R3H domain-containing protein 4 OS=Mus musculus OX=10090 GN=R3hdm4 PE=2 SV=1	105.435	97.5593	95.051	91.6843	72.5716	92.3903	76.327	87.2138	97.5656	90.5329	89.916
Q4VC33-2	Maea	Isoform 2 of E3 ubiquitin-protein transferase MAEA OS=Mus musculus OX=10090 GN=Maea	1520.8	1350.56	1393.4	1350.15	1486.44	1504.24	1463.88	1494.89	1418.15	1324.27	1423.7
Q4VGL6	Rc3h1	Roquin-1 OS=Mus musculus OX=10090 GN=Rc3h1 PE=1 SV=1	1013.26	1042.08	1084.56	998.279	1041.8	985.64	1007.89	1038.42	949.885	993.397	928.844
Q501J2	Antkmt	Adenine nucleotide translocase lysine N-methyltransferase OS=Mus musculus OX=10090 GN=Antkmt PE=1 SV=1	391.334	381.364	370.331	412.252	359.468	388.467	424.981	405.293	330.411	331.003	362.375
Q501J6	Ddx17	Probable ATP-dependent RNA helicase DDX17 OS=Mus musculus OX=10090 GN=Ddx17 PE=1 SV=1	5511.41	5704.26	5261.55	5626.46	5295.44	5276.65	5689.44	6352.4	5519.16	5627.53	5577.54
Q501J7-3	Phactr4	Isoform 3 of Phosphatase and actin regulator 4 OS=Mus musculus OX=10090 GN=Phactr4	643.071	667.145	681.516	660.023	664.426	672.428	719.18	766.698	622.811	657.604	617.461
Q505B7	Zbtb8os	Protein archease OS=Mus musculus OX=10090 GN=Zbtb8os PE=1 SV=2	1430.51	1457.82	1401.36	1349.83	1260.21	1252.09	1081.38	1176.4	1378.81	1509.22	1531.35
Q505D1	Ankrd28	Serine/threonine-protein phosphatase 6 regulatory ankyrin repeat subunit A OS=Mus musculus OX=10090 GN=Ankrd28 PE=1 SV=1	4603.27	4368.1	4427.42	4406.91	4623.65	4725.33	4756.04	4827.56	4394.3	4336.14	4592.38
Q505D7	Opa3	Optic atrophy 3 protein homolog OS=Mus musculus OX=10090 GN=Opa3 PE=1 SV=1	254.672	245.949	241.97	235.413	214.474	205.65	227.858	213.749	239.718	224.347	250.003
Q505F5	Lrrc47	Leucine-rich repeat-containing protein 47 OS=Mus musculus OX=10090 GN=Lrrc47 PE=1 SV=1	7074.63	6668.77	6766.29	6860.72	7304.91	7288.25	7255.39	7136.13	6272.22	6109.07	6500.85
Q52KE7	Ccnl1	Cyclin-L1 OS=Mus musculus OX=10090 GN=Ccnl1 PE=1 SV=1	315.761	286.258	278.757	297.157	326.263	355.263	352.905	327.36	321.174	344.913	314.119
Q52KG5	Kif26a	Kinesin-like protein KIF26A OS=Mus musculus OX=10090 GN=Kif26a PE=1 SV=2	1806.84	1564.9	1495.9	1812.47	1473.29	1532.91	2216.81	1603.53	1516.45	1535.08	1596.55
Q52KI8	Srrm1	Serine/arginine repetitive matrix protein 1 OS=Mus musculus OX=10090 GN=Srrm1 PE=1 SV=2	2994.9	2933.68	2959.77	3175.2	2992.53	3035.16	2975.51	2950.38	3017.55	2955.95	3045.45
Q52KR3	Prune2	Protein prune homolog 2 OS=Mus musculus OX=10090 GN=Prune2 PE=1 SV=2	220.69	246.974	281.103	258.45	156.365	169.824	161.649	172.227	244.464	267.125	234.371
Q566J8	Coq8b	Atypical kinase COQ8B, mitochondrial OS=Mus musculus OX=10090 GN=Coq8b PE=1 SV=1	6280.54	6233.36	6211.06	6306.2	6577.28	6521.15	6949.58	6718.09	6553.94	6516.85	6827.37
Q569Z5	Ddx46	Probable ATP-dependent RNA helicase DDX46 OS=Mus musculus OX=10090 GN=Ddx46 PE=1 SV=2	4282.53	4206.57	4335.78	4318.6	3918.02	3881.86	3927.41	3998.13	3875.16	3958.61	3905.29
Q569Z6	Thrap3	Thyroid hormone receptor-associated protein 3 OS=Mus musculus OX=10090 GN=Thrap3 PE=1 SV=1	9718.33	9501.89	9701.5	9688.12	9757.3	9427.07	9726.16	9681.94	9205.98	9148.49	9324.26
Q56A08	Gpkow	G-patch domain and KOW motifs-containing protein OS=Mus musculus OX=10090 GN=Gpkow PE=1 SV=2	2182.04	2139.09	2182.49	2183.47	1947.95	1984.11	2153.36	2049.89	1497.08	1510.37	1572.23
Q570Y9	Deptor	DEP domain-containing mTOR-interacting protein OS=Mus musculus OX=10090 GN=Deptor PE=1 SV=2	2080.77	2139.71	1999.92	2043.28	2073	2108.08	2279.06	2204.38	1949.5	1934.85	2005.78
Q571B6	Whamm	WASP homolog-associated protein with actin, membranes and microtubules OS=Mus musculus OX=10090 GN=Whamm PE=1 SV=2	231.086	227.479	223.43	244.28	267.898	264.258	277.841	258.735	256.06	276.298	237.909
Q571E4	Galns	N-acetylgalactosamine-6-sulfatase OS=Mus musculus OX=10090 GN=Galns PE=1 SV=2	1175.54	1108.97	1100.39	1139.43	1059.46	1144.33	1104.08	1120.4	1159.82	1103.85	1100.25
Q571H0	Urb1	Nucleolar pre-ribosomal-associated protein 1 OS=Mus musculus OX=10090 GN=Urb1 PE=1 SV=2	1796.47	1729.55	1769.53	1761.75	1886.94	1864.93	1999.38	1959.73	1932.85	1921.38	1980.69
Q571I9	Aldh16a1	Aldehyde dehydrogenase family 16 member A1 OS=Mus musculus OX=10090 GN=Aldh16a1 PE=1 SV=2	2090.65	1959.55	2036.71	2065.35	1993.65	2039.2	2017.5	1949.8	1985.17	2026.19	1944.05
Q58A65-2	Spag9	Isoform 2 of C-Jun-amino-terminal kinase-interacting protein 4 OS=Mus musculus OX=10090 GN=Spag9	10718	10229.1	10575.3	10221.7	11703.8	11923	11282.9	11437.8	10689.6	10618.9	10889.2
Q58NB6	Dhrs9	Dehydrogenase/reductase SDR family member 9 OS=Mus musculus OX=10090 GN=Dhrs9 PE=2 SV=2	3705.41	3611.32	3534.16	3716.43	3229.23	3160.62	3372.15	3337.97	3082.74	3078.56	3283.83
Q59J78	Ndufaf2	NADH dehydrogenase [ubiquinone] 1 alpha subcomplex assembly factor 2 OS=Mus musculus OX=10090 GN=Ndufaf2 PE=1 SV=1	4682.95	4448.1	4378.18	4545.16	4246.42	4069.75	3868.14	4282.27	4394.71	4188.84	4467.37
Q5BKR2	Slc9b2	Sodium/hydrogen exchanger 9B2 OS=Mus musculus OX=10090 GN=Slc9b2 PE=1 SV=2	349.813	274.483	360.431	366.469	321.627	324.219	353.577	323.589	368.065	396.869	375.177
Q5BL07	Pex1	Peroxisome biogenesis factor 1 OS=Mus musculus OX=10090 GN=Pex1 PE=1 SV=2	4447.76	4788.2	4660.17	4714.83	4527.34	4536.41	4761.15	4581.71	4576.55	4641.67	4691.27
Q5BLK4	Tut7	Terminal uridylyltransferase 7 OS=Mus musculus OX=10090 GN=Tut7 PE=1 SV=3	368.119	382.735	384.836	383.864	363.301	388.682	449.63	396.282	356.458	349.057	358.449
Q5DTM8	Rnf20	E3 ubiquitin-protein ligase BRE1A OS=Mus musculus OX=10090 GN=Rnf20 PE=1 SV=2	1995.06	1996.53	2053.12	1962.91	1559.9	1533.59	1671.63	1593.51	2004.83	1976.14	2105.9
Q5DU02	Usp22	Ubiquitin carboxyl-terminal hydrolase 22 OS=Mus musculus OX=10090 GN=Usp22 PE=2 SV=2	246.778	231.339	257.79	429.902	226.277	230.543	227.79	253.396	234.904	235.837	281.178
Q5DU37	Zfyve26	Zinc finger FYVE domain-containing protein 26 OS=Mus musculus OX=10090 GN=Zfyve26 PE=1 SV=2	1009.81	1144.19	1134.48	1058.94	845.842	860.762	966.111	908.447	1207.96	1206.43	1159.33
Q5EBG6	Hspb6	Heat shock protein beta-6 OS=Mus musculus OX=10090 GN=Hspb6 PE=1 SV=1	65.7396	70.2249	73.4823	67.5113	68.2612	59.332	67.7024	64.7799	72.313	68.7891	76.5033
Q5EBG8		Uncharacterized protein C1orf50 homolog OS=Mus musculus OX=10090 PE=1 SV=1	103.164	95.1122	96.072	115.196	85.2053	83.3262	88.0849	69.9732	102.868	96.6145	91.448
Q5EG47	Prkaa1	5'-AMP-activated protein kinase catalytic subunit alpha-1 OS=Mus musculus OX=10090 GN=Prkaa1 PE=1 SV=2	3668.71	3555.73	3738.8	3441.38	3643.62	3726.63	3511.3	3715.44	3751.34	3611	3845.16
Q5F2E7	Nufip2	Nuclear fragile X mental retardation-interacting protein 2 OS=Mus musculus OX=10090 GN=Nufip2 PE=1 SV=1	3367.23	3426.78	3367.75	3367.44	3950.84	3965.44	3798.46	3948.55	3647.06	3668.74	3728.23
Q5F2E8	Taok1	Serine/threonine-protein kinase TAO1 OS=Mus musculus OX=10090 GN=Taok1 PE=1 SV=1	3963.75	3928.96	3933.12	3776	3531.28	3578.11	3472.96	3553.71	3530.25	3483.87	3581.95
Q5F2F2	Abhd15	Protein ABHD15 OS=Mus musculus OX=10090 GN=Abhd15 PE=1 SV=1	3667.81	3859.36	3863.16	3847.88	3982.35	3874.84	3847.2	4048.75	3954.92	3952.25	4015.28
Q5FWI3	Cemip2	Cell surface hyaluronidase OS=Mus musculus OX=10090 GN=Cemip2 PE=1 SV=1	340.537	331.399	320.564	294.68	276.503	337.368	283.963	312.805	360.196	342.97	346.442
Q5FWK3	Arhgap1	Rho GTPase-activating protein 1 OS=Mus musculus OX=10090 GN=Arhgap1 PE=1 SV=1	5049.63	5239.29	5249.4	4860.06	4190.41	4515.8	3965.38	4263.51	4573.91	4642.57	4704.21
Q5H8C4	Vps13a	Vacuolar protein sorting-associated protein 13A OS=Mus musculus OX=10090 GN=Vps13a PE=1 SV=1	12895.4	13206.8	13278.4	13076.5	13708.4	13435.4	14048	13936.6	12217.9	12106.6	12619.2
Q5HZI9	Slc25a51	Solute carrier family 25 member 51 OS=Mus musculus OX=10090 GN=Slc25a51 PE=1 SV=1	2113.41	2114.94	2053.77	2138.41	2007.58	1973.94	1945.05	2009.72	2014.28	1957.55	2003.25
Q5I012	Slc38a10	Putative sodium-coupled neutral amino acid transporter 10 OS=Mus musculus OX=10090 GN=Slc38a10 PE=1 SV=2	1318.54	1398.94	1374.75	1351.23	1208.41	1194.8	1263.36	1195.27	1430.69	1435.89	1450.61
Q5I1X5	Ppp1r13l	RelA-associated inhibitor OS=Mus musculus OX=10090 GN=Ppp1r13l PE=1 SV=1	301.122	301.618	296.325	288.765	301.604	301.391	320.199	342.491	324.728	306.173	351.987
Q5IRJ6-2	Slc30a9	Isoform 2 of Zinc transporter 9 OS=Mus musculus OX=10090 GN=Slc30a9	3109.37	3036.51	3140.47	3074.91	3113.52	2957.02	3091.81	3087.71	2825.33	2705.19	2860.87
Q5KU39	Vps41	Vacuolar protein sorting-associated protein 41 homolog OS=Mus musculus OX=10090 GN=Vps41 PE=1 SV=1	2687.6	2789.86	2888.62	2657.35	2703.1	2820.23	2680.35	2756.32	2809.43	2801.36	2937.87
Q5M8N0	Cnrip1	CB1 cannabinoid receptor-interacting protein 1 OS=Mus musculus OX=10090 GN=Cnrip1 PE=1 SV=1	1874.77	2020.17	1859.27	2092.31	2120.97	2315.8	2222.91	2066.52	1836.78	1718.98	1806.43
Q5M8N4	Sdr39u1	Epimerase family protein SDR39U1 OS=Mus musculus OX=10090 GN=Sdr39u1 PE=1 SV=2	1838.75	1841.67	1732.05	1800.24	1956.45	1826.29	1755.18	2364.31	1893.18	1956.79	1977.02
Q5M9N4	Pigh	Phosphatidylinositol N-acetylglucosaminyltransferase subunit H OS=Mus musculus OX=10090 GN=Pigh PE=2 SV=1	563.048	628.625	592.538	587.972	600.772	602.327	613.123	566.933	473.684	473.226	478.535
Q5NC05	Ttf2	Transcription termination factor 2 OS=Mus musculus OX=10090 GN=Ttf2 PE=1 SV=2	559.768	641.306	600.413	552.196	562.08	607.158	538.484	556.019	471.165	478.047	478.788
Q5NCE8	Mrs2	Magnesium transporter MRS2 homolog, mitochondrial OS=Mus musculus OX=10090 GN=Mrs2 PE=2 SV=2	2841.5	2918.57	3013.39	2934.04	2769.42	2550.27	2697.89	2653.41	2573.19	2504.44	2574.75
Q5NCI0	Urgcp	Up-regulator of cell proliferation OS=Mus musculus OX=10090 GN=Urgcp PE=2 SV=1	1437.07	1562.96	1514.71	1548.02	1341.79	1322.38	1550.36	1395.86	1324.97	1322.07	1357.01
Q5NCQ5	Dph1	2-(3-amino-3-carboxypropyl)histidine synthase subunit 1 OS=Mus musculus OX=10090 GN=Dph1 PE=1 SV=1	295.656	276.294	301.367	285.336	295.657	288.517	299.71	312.883	315.738	291.514	291.746
Q5NCR9	Nsrp1	Nuclear speckle splicing regulatory protein 1 OS=Mus musculus OX=10090 GN=Nsrp1 PE=1 SV=1	39.4931	35.6668	40.8152	43.5939	47.7681	42.1813	42.6465	44.6809	41.5693	43.8157	40.3906
Q5NCX5	Neurl4	Neuralized-like protein 4 OS=Mus musculus OX=10090 GN=Neurl4 PE=1 SV=1	38.6599	28.5196	39.3001	32.481	30.9071	50.1065	46.2905	38.2885	29.9848	28.6621	31.4635
Q5ND29	Rilp	Rab-interacting lysosomal protein OS=Mus musculus OX=10090 GN=Rilp PE=1 SV=1	987.75	1111.82	1122.86	1001.12	903.887	832.747	791.784	783.893	787.333	834.944	790.615
Q5ND34	Wdr81	WD repeat-containing protein 81 OS=Mus musculus OX=10090 GN=Wdr81 PE=1 SV=2	1786.34	1793.05	1688.37	1706.04	1900.18	1978.3	1900.63	1967.69	1874.67	1824.54	1734.67
Q5ND52	Mrm3	rRNA methyltransferase 3, mitochondrial OS=Mus musculus OX=10090 GN=Mrm3 PE=2 SV=1	1947.95	2029.61	2011.16	2046.63	1710.55	1716.56	1815.6	1789.61	2393.91	2282.35	2344.78
Q5PRF0	Heatr5a	HEAT repeat-containing protein 5A OS=Mus musculus OX=10090 GN=Heatr5a PE=1 SV=2	1092.19	1127.56	1086.59	1080.12	1028.92	1084.23	1095.54	1150.66	1037.17	1008.92	1044.83
Q5PSV9	Mdc1	Mediator of DNA damage checkpoint protein 1 OS=Mus musculus OX=10090 GN=Mdc1 PE=1 SV=1	290.952	274.803	306.988	318.233	256.815	288.017	277.948	259.914	295.684	299.754	308.237
Q5RJG1	Nol10	Nucleolar protein 10 OS=Mus musculus OX=10090 GN=Nol10 PE=2 SV=1	1300.31	1337.91	1338.22	1274.22	1397.28	1431.11	1372.05	1414.36	1398.86	1368.71	1383.91
Q5RKS2	Smim7	Small integral membrane protein 7 OS=Mus musculus OX=10090 GN=Smim7 PE=3 SV=1	198.273	200.639	184.829	204.826	202.311	195.036	200.607	195.617	171.173	158.219	175.477
Q5RKZ7	Mocs1	Molybdenum cofactor biosynthesis protein 1 OS=Mus musculus OX=10090 GN=Mocs1 PE=1 SV=2	4217.49	4417.62	4255.53	4191.48	4523.64	4490.62	4270.71	4734.99	4968.62	4867.67	4813.7
Q5S006	Lrrk2	Leucine-rich repeat serine/threonine-protein kinase 2 OS=Mus musculus OX=10090 GN=Lrrk2 PE=1 SV=2	855.217	529.832	583.251	545.935	677.239	806.769	907.955	740.976	614.213	765.268	604.592
Q5SF07	Igf2bp2	Insulin-like growth factor 2 mRNA-binding protein 2 OS=Mus musculus OX=10090 GN=Igf2bp2 PE=1 SV=1	8847.17	8954.57	8943.77	8938.97	8594.93	8848.22	8874.44	9055.12	10352.4	10082.2	10079.1
Q5SFM8	Rbm27	RNA-binding protein 27 OS=Mus musculus OX=10090 GN=Rbm27 PE=1 SV=3	4456.54	4545.06	4443.3	4316.89	4250.67	4289.68	4269.94	4348.89	4288.63	4236.03	4301.64
Q5SNZ0	Ccdc88a	Girdin OS=Mus musculus OX=10090 GN=Ccdc88a PE=1 SV=2	802.161	797.973	730.947	917.483	766.307	834.377	774.592	700.406	704.768	631.932	754.365
Q5SPW0	Vps54	Vacuolar protein sorting-associated protein 54 OS=Mus musculus OX=10090 GN=Vps54 PE=1 SV=1	374.36	418.906	372.152	353.428	403.456	381.21	420.919	406.983	469.778	475.803	457.299
Q5SRX1	Tom1l2	TOM1-like protein 2 OS=Mus musculus OX=10090 GN=Tom1l2 PE=1 SV=1	2216.44	2253.17	2253.41	2182.33	2006.75	2025.21	2097.26	2072.28	2034.32	2005.88	2076.39
Q5SRY7-2	Fbxw11	Isoform 2 of F-box/WD repeat-containing protein 11 OS=Mus musculus OX=10090 GN=Fbxw11	1143.1	1288.47	1192.14	1221.35	1261.17	1252.02	1277.96	1219.72	1184.29	1090.8	1179.29
Q5SS80	Dhrs13	Dehydrogenase/reductase SDR family member 13 OS=Mus musculus OX=10090 GN=Dhrs13 PE=1 SV=1	518.958	443.907	449.48	446.592	494.321	522.923	557.829	511.982	514.034	532.77	508.745
Q5SSH7	Zzef1	Zinc finger ZZ-type and EF-hand domain-containing protein 1 OS=Mus musculus OX=10090 GN=Zzef1 PE=1 SV=2	3631.23	3693.88	3542.41	3415.91	2402.65	2342.05	2464.89	2470.12	3425.83	3380.99	3413.85
Q5SSI6	Utp18	U3 small nucleolar RNA-associated protein 18 homolog OS=Mus musculus OX=10090 GN=Utp18 PE=1 SV=1	535.492	531.814	539.285	589.011	508.177	503.204	541.328	513.995	559.796	566.977	544.149
Q5SSK3	Tefm	Transcription elongation factor, mitochondrial OS=Mus musculus OX=10090 GN=Tefm PE=1 SV=1	3925.7	3885.12	3810.62	4043.88	3984.87	4074.75	4297.72	4258.17	4366.97	4166.92	4335.18
Q5SSL4-2	Abr	Isoform 2 of Active breakpoint cluster region-related protein OS=Mus musculus OX=10090 GN=Abr	303.616	322.907	293.054	317.479	250.678	302.91	296.178	296.925	293.709	318.759	314.183
Q5SSW2	Psme4	Proteasome activator complex subunit 4 OS=Mus musculus OX=10090 GN=Psme4 PE=1 SV=1	8298.48	8504.73	8502.35	8204.68	7740.86	7963.07	8130.83	7891.1	8503.8	8574.35	8615.57
Q5SSZ5	Tns3	Tensin-3 OS=Mus musculus OX=10090 GN=Tns3 PE=1 SV=1	422.706	458.236	412.333	419.828	385.173	384.262	378.491	348.099	426.931	411.766	392.001
Q5SUC9	Sco1	Protein SCO1 homolog, mitochondrial OS=Mus musculus OX=10090 GN=Sco1 PE=1 SV=1	1260.75	1243.24	1267.64	1260.46	1183.1	1165.79	1246.82	1248.14	1327.36	1215.4	1246.7
Q5SUE8	Ankrd40	Ankyrin repeat domain-containing protein 40 OS=Mus musculus OX=10090 GN=Ankrd40 PE=1 SV=1	361.598	357.293	369.617	359.538	387.474	360.873	342.411	388.122	348.329	353.531	331.701
Q5SUF2-2	Luc7l3	Isoform 2 of Luc7-like protein 3 OS=Mus musculus OX=10090 GN=Luc7l3	5174.42	4733.35	5115.05	5095.73	4696.04	4662.32	4648.58	4699.28	4949.54	5187.41	5155.23
Q5SUQ9	Ctc1	CST complex subunit CTC1 OS=Mus musculus OX=10090 GN=Ctc1 PE=1 SV=2	368.837	361.929	374.893	367.176	362.589	393.906	415.759	398.491	408.312	372.729	369.538
Q5SUR0	Pfas	Phosphoribosylformylglycinamidine synthase OS=Mus musculus OX=10090 GN=Pfas PE=1 SV=1	9005.06	8119.49	8570.4	8855.1	8771.78	8619.53	8967.93	8490.27	9022.21	9062.69	8737.83
Q5SUV1	Rsad1	Radical S-adenosyl methionine domain-containing protein 1, mitochondrial OS=Mus musculus OX=10090 GN=Rsad1 PE=2 SV=1	1181.56	1215.39	1150.49	1134.25	1208.62	1143.68	1278.11	1247.17	1153.88	1236.19	1120.36
Q5SV80	Myo19	Unconventional myosin-XIX OS=Mus musculus OX=10090 GN=Myo19 PE=1 SV=1	1270.76	1489.92	1390.92	1327.24	1245.97	1202.28	1217.58	1202.35	1257.65	1236.48	1305.81
Q5SV85	Synrg	Synergin gamma OS=Mus musculus OX=10090 GN=Synrg PE=1 SV=1	1464.03	1419.61	1405.2	1640.94	1451	1489.87	1453.33	1446.37	1401.14	1418.44	1439.81
Q5SVQ0	Kat7	Histone acetyltransferase KAT7 OS=Mus musculus OX=10090 GN=Kat7 PE=1 SV=1	734.381	731.115	776.311	696.284	644.009	678.561	669.724	702.088	799.834	717.195	758.503
Q5SVR0	Tbc1d9b	TBC1 domain family member 9B OS=Mus musculus OX=10090 GN=Tbc1d9b PE=1 SV=1	4167.48	4090.95	4239.38	4144.54	4386.91	4544.29	4319.12	4369.94	4352.6	4404.09	4395.99
Q5SWD9	Tsr1	Pre-rRNA-processing protein TSR1 homolog OS=Mus musculus OX=10090 GN=Tsr1 PE=1 SV=1	1953.4	2085.74	2053.33	1954.48	2013	2072.94	2264.34	2107.84	2619.03	2554.06	2483.69
Q5SWT3	Slc25a35	Solute carrier family 25 member 35 OS=Mus musculus OX=10090 GN=Slc25a35 PE=1 SV=2	2780.92	2618.73	2695.13	2564.05	2953.42	2841.75	2719	2958.04	2614.85	2677.28	2733.68
Q5SWU9-2	Acaca	Isoform 2 of Acetyl-CoA carboxylase 1 OS=Mus musculus OX=10090 GN=Acaca	38609.5	42873.7	41123.5	38827.9	33529.6	33584	32264	32093.4	37678	37452.2	37406.5
Q5SX19	Pigl	N-acetylglucosaminyl-phosphatidylinositol de-N-acetylase OS=Mus musculus OX=10090 GN=Pigl PE=2 SV=1	221.736	234.384	209.508	205.671	190.865	195.357	205.9	200.129	257.811	254.85	259.501
Q5SX40	Myh1	Myosin-1 OS=Mus musculus OX=10090 GN=Myh1 PE=1 SV=1	1637.38	2350.09	1668.27	1617.2	1867.67	1696.56	2049.96	1733.41	1563.63	1525.37	1659.58
Q5SYD0	Myo1d	Unconventional myosin-Id OS=Mus musculus OX=10090 GN=Myo1d PE=1 SV=1	4014.22	3881.02	3961.67	3841.6	3904.84	4079.8	4035.8	3863.13	4365.58	4466.77	4358.73
Q5SYH2	Tmem199	Transmembrane protein 199 OS=Mus musculus OX=10090 GN=Tmem199 PE=1 SV=1	116.719	119.079	122.7	113.967	119.468	116.646	115.382	108.197	114.792	112.014	112.028
Q5SYL3	Kiaa0100	Protein KIAA0100 OS=Mus musculus OX=10090 GN=Kiaa0100 PE=1 SV=1	237.736	271.705	255.593	264.233	268.898	250.518	263.609	249.73	212.591	213.311	221.057
Q5U3K5	Rabl6	Rab-like protein 6 OS=Mus musculus OX=10090 GN=Rabl6 PE=1 SV=2	2785.31	2790.16	2661.46	2825.35	2831.89	2896.62	3044.7	3356.3	2514.87	2591.19	2664.93
Q5U430	Ubr3	E3 ubiquitin-protein ligase UBR3 OS=Mus musculus OX=10090 GN=Ubr3 PE=1 SV=3	4716.08	4788.2	4749.09	4760.03	4832.45	4937.51	4914.73	4813.77	4565.94	4513.37	4429.75
Q5U458	Dnajc11	DnaJ homolog subfamily C member 11 OS=Mus musculus OX=10090 GN=Dnajc11 PE=1 SV=2	4331.02	4562.73	4389.69	4323	4222.26	4160.34	4279.17	4279.48	4347.19	4247.32	4428.11
Q5U4C3	Scaf1	Splicing factor, arginine/serine-rich 19 OS=Mus musculus OX=10090 GN=Scaf1 PE=1 SV=1	526.083	538.689	532.032	561.999	519.327	520.685	515.828	507.295	478.69	521.261	483.012
Q5U4D8	Slc5a6	Sodium-dependent multivitamin transporter OS=Mus musculus OX=10090 GN=Slc5a6 PE=1 SV=2	927.807	1189.41	1070.79	978.227	1020.77	1040.91	1014.4	1003.43	940.348	868.887	904.746
Q5U4D9	Thoc6	THO complex subunit 6 homolog OS=Mus musculus OX=10090 GN=Thoc6 PE=1 SV=1	1198.8	1220	1205.25	1187.67	1234.7	1221.08	1211.92	1570.8	1323.73	1396.28	1334.26
Q5U4E2	Repin1	Replication initiator 1 OS=Mus musculus OX=10090 GN=Repin1 PE=1 SV=1	105.932	120.918	119.985	113.35	110.838	115.016	120.757	115.722	108.902	117.345	100.615
Q5U4F6	Wdr34	WD repeat-containing protein 34 OS=Mus musculus OX=10090 GN=Wdr34 PE=1 SV=2	180.854	190.812	178.641	192.332	162.035	178.285	208.125	190.52	202.174	204.908	193.539
Q5U5M8	Bloc1s3	Biogenesis of lysosome-related organelles complex 1 subunit 3 OS=Mus musculus OX=10090 GN=Bloc1s3 PE=1 SV=1	285.141	268.878	250.684	271.371	270.835	288.925	276.691	256.646	260.971	258.942	272.406
Q5U5Q9	Uimc1	BRCA1-A complex subunit RAP80 OS=Mus musculus OX=10090 GN=Uimc1 PE=1 SV=2	147.288	120.503	157.193	138.197	143.123	150.315	153.191	149.448	151.969	140.231	142.365
Q5U5V2	Hykk	Hydroxylysine kinase OS=Mus musculus OX=10090 GN=Hykk PE=1 SV=2	1432.25	1359.06	1371.95	1330.41	1507.49	1660.6	1559.06	1550.95	1414.05	1374.62	1384.12
Q5U680	Slc25a26	S-adenosylmethionine mitochondrial carrier protein OS=Mus musculus OX=10090 GN=Slc25a26 PE=1 SV=2	2390.7	2188.28	2174.74	2175.52	2163.39	2106.64	2155.26	2119.78	2382.66	2370.32	2402.28
Q5UAK0-1	Mier1	Isoform 1 of Mesoderm induction early response protein 1 OS=Mus musculus OX=10090 GN=Mier1	481.453	449.74	423.074	457.589	466.691	464.861	561.058	488.041	450.707	473.69	481.607
Q5XG71	Utp20	Small subunit processome component 20 homolog OS=Mus musculus OX=10090 GN=Utp20 PE=1 SV=2	1306.39	1343.18	1339.02	1370.06	1099.18	1146.14	1316.45	1243.09	1357.45	1392.97	1369.38
Q5XG73	Acbd5	Acyl-CoA-binding domain-containing protein 5 OS=Mus musculus OX=10090 GN=Acbd5 PE=1 SV=1	3116.69	3308.26	3282.27	3130.89	3787.51	3742.17	3473.99	3557.56	3302.8	3297.93	3238.07
Q5XJE5	Leo1	RNA polymerase-associated protein LEO1 OS=Mus musculus OX=10090 GN=Leo1 PE=1 SV=2	863.44	889.691	859.889	889.472	787.077	805.479	863.817	824.642	849.659	845.08	841.321
Q5XJY4	Parl	Presenilins-associated rhomboid-like protein, mitochondrial OS=Mus musculus OX=10090 GN=Parl PE=1 SV=1	2028.05	1896.02	1902.41	2017.75	1947.72	2018.91	2074.28	2035.64	1990.77	1974.53	2074.68
Q5XJY5	Arcn1	Coatomer subunit delta OS=Mus musculus OX=10090 GN=Arcn1 PE=1 SV=2	7002.87	6932.94	6878.22	6753.16	6885.12	7118.44	6721.72	6684.67	6607.94	6645.52	6681.38
Q5XKN4	Jagn1	Protein jagunal homolog 1 OS=Mus musculus OX=10090 GN=Jagn1 PE=1 SV=2	199.6	196.47	206.753	222.489	236.629	226.371	241.534	225.315	265.131	251.477	249.3
[truncated: 4,355 more rows]

## Sheet: HEP
Table S7b. LRRC58KD proteomics in primary hepatocytes
Uniprot accession	Gene symbol	Description	Scr1	Scr2	Scr3	Scr4	Scr5	SiA1	SiA2	SiA3	SiA4	SiA5	SiB1	SiB2	SiB3	SiB4	SiB5
A0JNU3	Aspg	60 kDa lysophospholipase OS=Mus musculus OX=10090 GN=Aspg PE=1 SV=1	1020.14	1074.26	1058.22	1049.35	1146.51	1087.2	1131.11	1088.71	1051.75	1123.34	887.586	1002.43	974.984	1038.19	928.916
A1A5B6	Tbc1d25	TBC1 domain family member 25 OS=Mus musculus OX=10090 GN=Tbc1d25 PE=1 SV=1	22.1289	18.2806	24.7851	21.4839	17.9838	19.0676	14.2923	19.4634	18.6101	25.0995	19.4726	19.7078	20.1578	21.9984	21.5388
A1L314	Mpeg1	Macrophage-expressed gene 1 protein OS=Mus musculus OX=10090 GN=Mpeg1 PE=1 SV=1	58.0148	63.6599	69.9452	57.2785	61.5918	66.3064	70.6427	70.6231	90.2894	40.9339	59.7339	77.0788	88.5883	69.6172	82.3777
A2A432	Cul4b	Cullin-4B OS=Mus musculus OX=10090 GN=Cul4b PE=1 SV=1	3084.23	3282.12	3164.75	3211.52	3291.75	2940.88	2917.42	2974.37	2884.75	3490	2984.12	2928.44	3111.05	3048.62	3062.48
A2A4P0	Dhx8	ATP-dependent RNA helicase DHX8 OS=Mus musculus OX=10090 GN=Dhx8 PE=2 SV=1	857.626	953.122	1101.68	966.239	969.542	890.922	898.271	879.814	931.71	1039.41	958.373	970.206	978.356	958.703	983.711
A2A5K6	Znf335	Zinc finger protein 335 OS=Mus musculus OX=10090 GN=Znf335 PE=1 SV=1	14.6752	19.3891	27.4782	22.1418	20.477	21.195	24.0875	20.825	24.654	17.0522	25.462	20.9526	26.8425	27.0331	24.6193
A2A5R2	Arfgef2	Brefeldin A-inhibited guanine nucleotide-exchange protein 2 OS=Mus musculus OX=10090 GN=Arfgef2 PE=1 SV=1	1469.95	1531.47	1606.37	1634.57	1532.27	1417.55	1470.49	1468.18	1532.92	1708.41	1542.23	1531.51	1591.1	1593.44	1551.37
A2A5Z6	Smurf2	E3 ubiquitin-protein ligase SMURF2 OS=Mus musculus OX=10090 GN=Smurf2 PE=1 SV=1	365.278	359.269	418.123	375.544	408.604	379.035	375.005	346.219	350.077	300.244	358.21	359.613	374.219	373.906	333.219
A2A6A1	Gpatch8	G patch domain-containing protein 8 OS=Mus musculus OX=10090 GN=Gpatch8 PE=1 SV=1	497.784	558.834	576.739	543.134	533.903	494.37	500.147	509.587	482.132	472.724	518.732	506.095	526.515	514.602	484.411
A2A6Q5-3	Cdc27	Isoform 3 of Cell division cycle protein 27 homolog OS=Mus musculus OX=10090 GN=Cdc27	412.075	353.611	342.257	354.034	329.14	318.065	306.84	344.999	324.069	324.154	338.545	336.583	341.881	318.763	346.818
A2A791	Zmym4	Zinc finger MYM-type protein 4 OS=Mus musculus OX=10090 GN=Zmym4 PE=1 SV=1	86.1927	69.3189	82.5845	94.266	70.5251	68.4113	85.5823	73.3797	79.1678	100.379	87.7307	81.7631	88.0632	83.9917	69.9109
A2A7S8-2	Kiaa1522	Isoform 2 of Uncharacterized protein KIAA1522 OS=Mus musculus OX=10090 GN=Kiaa1522	1044.1	1116.25	1078.23	1170.42	1126.02	1132.06	1086.26	1127.23	1219.61	1259.6	1217.24	1263.02	1161.43	1246.74	1309.47
A2A870	Fbf1	Fas-binding factor 1 OS=Mus musculus OX=10090 GN=Fbf1 PE=1 SV=1	28.8449	42.0916	52.9296	47.8404	54.2296	49.329	40.7862	41.8179	51.2274	63.6957	46.1262	56.001	54.841	59.0664	67.5704
A2A8L1	Chd5	Chromodomain-helicase-DNA-binding protein 5 OS=Mus musculus OX=10090 GN=Chd5 PE=1 SV=1	501.834	508.649	474.342	504.383	459.777	457.466	437.335	426.543	415.424	454.087	498.941	459.95	491.382	478.978	479.114
A2A8L5	Ptprf	Receptor-type tyrosine-protein phosphatase F OS=Mus musculus OX=10090 GN=Ptprf PE=1 SV=1	263.651	267.853	308.904	283.114	280.923	269.659	266.151	231.738	246.443	176.863	298.133	314.852	314.585	280.029	304.933
A2A8U2	Tmem201	Transmembrane protein 201 OS=Mus musculus OX=10090 GN=Tmem201 PE=1 SV=1	269.019	230.125	277.866	239.918	241.652	243.3	251.417	277.337	250.478	225.995	261.524	261.163	259.106	261.441	255.797
A2A8Z1	Osbpl9	Oxysterol-binding protein-related protein 9 OS=Mus musculus OX=10090 GN=Osbpl9 PE=1 SV=1	553.942	571.078	609.282	612.74	604.099	571.99	564.221	598.3	590.421	757.842	660.388	614.093	617.87	647.481	646.35
A2A974	Cyp4a12b	Cytochrome P450 4A12B OS=Mus musculus OX=10090 GN=Cyp4a12b PE=1 SV=1	550.258	582.429	667.885	645.154	635.023	589.992	534.672	532.804	516.275	355.515	507.311	622.627	623.177	561.151	472.909
A2A995	Fyb2	FYN-binding protein 2 OS=Mus musculus OX=10090 GN=Fyb2 PE=1 SV=1	138.192	141.363	136.596	133.85	119.288	131.598	140.249	126.018	136.449	94.099	144.869	159.205	164.134	130.186	147.254
A2A9C3	Szt2	KICSTOR complex protein SZT2 OS=Mus musculus OX=10090 GN=Szt2 PE=1 SV=1	10.8537	12.8203	12.4916	11.4094	9.41882	12.0919	11.4935	14.7552	10.2376	12.8961	11.9062	13.2632	12.3974	7.71849	12.1412
A2AAE1-3	Kiaa1109	Isoform 3 of Transmembrane protein KIAA1109 OS=Mus musculus OX=10090 GN=Kiaa1109	80.8511	88.3458	91.5522	71.7487	83.5131	80.9221	88.7425	79.7639	81.4387	64.7797	72.1935	79.2196	74.2327	64.8531	75.1739
A2AAY5	Sh3pxd2b	SH3 and PX domain-containing protein 2B OS=Mus musculus OX=10090 GN=Sh3pxd2b PE=1 SV=1	686.539	881.77	798.778	853.911	660.331	420.959	350.12	369.428	415.229	623.114	1078.13	977.154	1015.92	967.505	1057.34
A2AB59	Arhgap27	Rho GTPase-activating protein 27 OS=Mus musculus OX=10090 GN=Arhgap27 PE=1 SV=1	71.73	78.4686	79.8707	97.0977	94.3117	101.543	91.5238	105.405	129.091	86.1544	82.8632	99.2081	93.8033	98.7571	105.097
A2ABV5	Med14	Mediator of RNA polymerase II transcription subunit 14 OS=Mus musculus OX=10090 GN=Med14 PE=1 SV=1	381.496	401.502	458.729	432.627	371.733	366.297	390.942	351.642	376.497	377.15	416.582	425.909	433.661	376.187	382.133
A2ACJ2	Faap100	Fanconi anemia core complex-associated protein 100 OS=Mus musculus OX=10090 GN=Faap100 PE=2 SV=1	53.0071	65.3365	69.6054	76.6532	63.3131	59.12	66.9918	57.2613	59.8262	66.1131	74.4434	63.8411	74.1025	65.3025	68.2666
A2ADA5	Pusl1	tRNA pseudouridine synthase-like 1 OS=Mus musculus OX=10090 GN=Pusl1 PE=1 SV=1	562.125	560.757	579.071	577.836	586.215	521.086	556.417	520.735	557.928	549.452	643.901	533.799	556.233	554.794	599.364
A2ADY9	Ddi2	Protein DDI1 homolog 2 OS=Mus musculus OX=10090 GN=Ddi2 PE=1 SV=1	3934.85	4005.3	3356.62	3800.57	3693.56	3297.4	3440.54	3883.53	3518.01	4292.98	3767.54	3705.29	3570.11	3817.99	3598.79
A2AEV7	Ccdc120	Coiled-coil domain-containing protein 120 OS=Mus musculus OX=10090 GN=Ccdc120 PE=1 SV=1	37.3674	37.9137	36.6019	35.4018	28.9826	40.9475	45.6588	39.823	39.3627	31.8007	29.8774	27.1708	25.074	24.3787	34.7737
A2AGH6	Med12	Mediator of RNA polymerase II transcription subunit 12 OS=Mus musculus OX=10090 GN=Med12 PE=1 SV=1	327.606	308.014	359.437	326.826	310.01	301.099	295.567	311.522	296.996	313.888	335.117	315.104	336.667	310.678	308.056
A2AGT5	Ckap5	Cytoskeleton-associated protein 5 OS=Mus musculus OX=10090 GN=Ckap5 PE=1 SV=1	4073.91	4302.01	4190.53	4368.25	4067.18	4021.2	4029.35	4149.12	4257	4916.79	4003.45	4060.32	3956.71	4141.35	4178.28
A2AH22	Ambra1	Activating molecule in BECN1-regulated autophagy protein 1 OS=Mus musculus OX=10090 GN=Ambra1 PE=1 SV=1	121.482	110.792	101.193	114.028	119.128	108.408	100.846	110.397	117.051	96.3092	99.6005	119.343	138.051	100.088	120.398
A2AHC3	Camsap1	Calmodulin-regulated spectrin-associated protein 1 OS=Mus musculus OX=10090 GN=Camsap1 PE=1 SV=1	169.388	168.23	174.628	190.692	156.147	183.365	158.574	176.867	202.659	182.435	192.618	193.472	175.489	187.019	194.446
A2AHG0	Lzts3	Leucine zipper putative tumor suppressor 3 OS=Mus musculus OX=10090 GN=Lzts3 PE=1 SV=1	23.9999	24.1476	33.9332	26.37	27.6976	28.9696	22.1963	21.1135	22.0917	19.0024	24.7125	28.2036	28.4935	27.846	20.812
A2AI05	Ndor1	NADPH-dependent diflavin oxidoreductase 1 OS=Mus musculus OX=10090 GN=Ndor1 PE=2 SV=1	222.582	212.841	237.812	220.021	194.317	192.39	204.315	207.657	202.992	206.537	196.799	197.195	190.814	197.978	217.512
A2AI08	Tprn	Taperin OS=Mus musculus OX=10090 GN=Tprn PE=1 SV=1	80.1936	92.2907	84.5391	90.2297	81.609	70.5522	76.7097	76.2369	75.2457	72.6046	123.389	102.765	104.817	100.972	109.55
A2AIG8	Accs	1-aminocyclopropane-1-carboxylate synthase-like protein 1 OS=Mus musculus OX=10090 GN=Accs PE=2 SV=1	67.7059	82.6157	78.2747	72.9765	86.564	87.5822	83.3594	81.0463	83.4376	67.048	86.7447	99.578	96.9909	93.2063	85.6624
A2AIL4	Ndufaf6	NADH dehydrogenase (ubiquinone) complex I, assembly factor 6 OS=Mus musculus OX=10090 GN=Ndufaf6 PE=1 SV=1	355.573	310.552	295.266	284.674	315.3	324.719	392.847	365.064	289.04	263.235	339.684	294.691	306.902	272.866	275.529
A2AIV2	Virma	Protein virilizer homolog OS=Mus musculus OX=10090 GN=Virma PE=1 SV=1	794.096	775.279	768.88	778.701	749.767	799.538	765.382	769.776	841.606	820.983	830.171	779.242	830.522	767.654	805.523
A2AIW0	Entr1	Endosome-associated-trafficking regulator 1 OS=Mus musculus OX=10090 GN=Entr1 PE=1 SV=1	11.8643	11.2533	12.8586	9.36996	14.5813	10.9669	8.40356	8.55747	9.75982	10.7568	11.4108	9.65688	14.9184	10.0552	16.362
A2AJ15	Man1b1	Endoplasmic reticulum mannosyl-oligosaccharide 1,2-alpha-mannosidase OS=Mus musculus OX=10090 GN=Man1b1 PE=1 SV=1	795.148	735.843	897.617	776.458	764.087	764.921	761.002	714.356	742.556	638.751	804.249	777.98	802.811	738.788	749.08
A2AJ88	Pnpla7	Patatin-like phospholipase domain-containing protein 7 OS=Mus musculus OX=10090 GN=Pnpla7 PE=1 SV=1	935.825	906.64	1040.62	983.705	982.146	937.321	920.177	859.908	870.089	979.802	898.991	945.583	965.597	932.968	859.566
A2AJB2	Tmem141	Transmembrane protein 141 OS=Mus musculus OX=10090 GN=Tmem141 PE=3 SV=1	30.8092	40.2354	36.3346	42.8944	38.6067	30.6653	42.8554	39.4015	36.9864	24.3998	41.641	45.7914	45.5791	35.1712	45.2124
A2AJI0	Map7d1	MAP7 domain-containing protein 1 OS=Mus musculus OX=10090 GN=Map7d1 PE=1 SV=1	1933.31	2304.67	1746.79	2143.71	1870.15	1521.39	1426.98	1770.58	2023.16	2613.38	2746.59	2543.63	2453.2	2816.21	2957.45
A2AJK6	Chd7	Chromodomain-helicase-DNA-binding protein 7 OS=Mus musculus OX=10090 GN=Chd7 PE=1 SV=1	316.055	364.756	400.882	378.547	332.591	365.315	363.484	337.632	393.01	363.824	348.672	347.824	328.987	340.777	330.477
A2AJL3	Fggy	FGGY carbohydrate kinase domain-containing protein OS=Mus musculus OX=10090 GN=Fggy PE=1 SV=1	2513.29	2527.13	2320.74	2504.72	2523.84	2310.81	2398.42	2601.93	2568.6	2817.99	2222.04	2385.94	2222.54	2413.02	2366.45
A2AJN7	Slc4a11	Sodium bicarbonate transporter-like protein 11 OS=Mus musculus OX=10090 GN=Slc4a11 PE=2 SV=1	118.347	146.809	136.097	145.982	131.598	153.629	144.184	160.34	210.564	183.51	162.23	150.135	140.556	149.741	138.228
A2AJQ3	Dpy19l4	Probable C-mannosyltransferase DPY19L4 OS=Mus musculus OX=10090 GN=Dpy19l4 PE=2 SV=1	139.936	140.488	139.536	120.614	157.415	145.485	133.864	133.033	133.766	152.244	130.566	152.195	150.026	149.22	147.164
A2AJT4	Pnisr	Arginine/serine-rich protein PNISR OS=Mus musculus OX=10090 GN=Pnisr PE=1 SV=1	223.422	206.142	205.935	190.669	200.156	179.212	201.717	199.006	193.372	183.504	199.452	197.206	196.36	169.667	173.52
A2AKG8	Focad	Focadhesin OS=Mus musculus OX=10090 GN=Focad PE=1 SV=1	148.858	145.475	147.51	160.637	166.523	149.971	156.114	170.307	168.934	158.058	169.878	160.495	156.615	157.006	157.156
A2AKK5	Acnat1	Acyl-coenzyme A amino acid N-acyltransferase 1 OS=Mus musculus OX=10090 GN=Acnat1 PE=1 SV=1	1056.81	1089.42	1139.19	1106.09	1102.01	1221.43	1135.42	1110.64	1026.73	1022.36	1148.19	1183.47	1193.61	1143.8	1093.42
A2AKQ0	Slc35d1	UDP-glucuronic acid/UDP-N-acetylgalactosamine transporter OS=Mus musculus OX=10090 GN=Slc35d1 PE=2 SV=2	429.355	431.882	634.877	543.278	514.475	575.035	529.643	458.852	501.492	388.064	544.329	556.305	579.305	518.546	486.257
A2AKX3	Setx	Probable helicase senataxin OS=Mus musculus OX=10090 GN=Setx PE=1 SV=1	111.482	111.386	132.822	148.55	113.767	136.859	124.243	109.632	136.539	204.028	143.064	138.755	111.814	150.88	138.273
A2ALK8	Ptpn3	Tyrosine-protein phosphatase non-receptor type 3 OS=Mus musculus OX=10090 GN=Ptpn3 PE=1 SV=1	128.167	112.911	153.639	122.139	118.64	102.611	114.578	108.873	112.204	81.8582	95.9658	94.3617	105.084	105.396	99.9387
A2ALU4	Shroom2	Protein Shroom2 OS=Mus musculus OX=10090 GN=Shroom2 PE=1 SV=1	1526.93	1500.81	1567.5	1499.34	1430.72	1375.06	1342.36	1368.79	1434.29	1638.4	1478.54	1487.78	1437.64	1456.41	1477.59
A2ALW5	Dnajc25	DnaJ homolog subfamily C member 25 OS=Mus musculus OX=10090 GN=Dnajc25 PE=1 SV=1	837.365	828.248	944.594	923.459	925.3	919.237	926.598	869.843	848.225	721.617	939.599	935.19	998.569	901.015	910.195
A2AN08	Ubr4	E3 ubiquitin-protein ligase UBR4 OS=Mus musculus OX=10090 GN=Ubr4 PE=1 SV=1	6309.76	6752.02	6823.34	6785.54	6513.27	5941.04	6130.02	5947.82	6361.56	7183.93	6301.17	6264.74	6599.24	6171.41	6122.19
A2APT9	Klhdc7a	Kelch domain-containing protein 7A OS=Mus musculus OX=10090 GN=Klhdc7a PE=1 SV=3	381.443	356.145	369.338	360.104	386.56	362.598	365.229	353.142	332.116	317.127	367.389	353.401	382.423	343.118	367.373
A2APV2	Fmnl2	Formin-like protein 2 OS=Mus musculus OX=10090 GN=Fmnl2 PE=1 SV=2	187.368	241.705	230.66	243.686	220.124	279.024	259.06	252.332	287.193	261.179	238.987	242.655	252.075	241.995	257.02
A2APY7	Ndufaf5	Arginine-hydroxylase NDUFAF5, mitochondrial OS=Mus musculus OX=10090 GN=Ndufaf5 PE=1 SV=1	367.386	390.884	449.817	433.475	438.812	418.827	399.893	401.519	384.569	368.909	461.495	432.949	425.481	442.298	429.802
A2AQ07	Tubb1	Tubulin beta-1 chain OS=Mus musculus OX=10090 GN=Tubb1 PE=1 SV=1	2789.7	1383.47	1129.44	1234.35	1212.29	1053.41	1004.37	1263.44	1174.25	1251.65	1068.77	1101.28	1077.85	1117.82	1123.26
A2AQ19	Rtf1	RNA polymerase-associated protein RTF1 homolog OS=Mus musculus OX=10090 GN=Rtf1 PE=1 SV=1	1404.68	1406.34	1452.21	1482.82	1330.19	1166.14	1178.51	1189.95	1302.84	1718.1	1389.96	1320.71	1311.29	1298.12	1350.35
A2AQ25	Skt	Sickle tail protein OS=Mus musculus OX=10090 GN=Skt PE=1 SV=1	741.765	711.724	772.515	751.01	755.527	709.375	731.173	730.79	704.557	639.042	722.618	747.251	755.786	757.704	729.535
A2AR02	Ppig	Peptidyl-prolyl cis-trans isomerase G OS=Mus musculus OX=10090 GN=Ppig PE=1 SV=1	673.88	578.62	473.133	473.365	524.767	449.319	452.679	541.905	435.295	376.781	434.078	394.29	441.155	388.995	392.074
A2AR95	Ldlrad3	Low-density lipoprotein receptor class A domain-containing protein 3 OS=Mus musculus OX=10090 GN=Ldlrad3 PE=1 SV=1	8.86594	15.4898	15.6755	10.1578	17.2227	13.1222	11.5932	12.9318	13.3563	9.06514	14.5482	12.1706	11.6644	11.1198	13.0017
A2AS89	Agmat	Agmatinase, mitochondrial OS=Mus musculus OX=10090 GN=Agmat PE=1 SV=1	3142.12	2558.21	2507.55	2545.21	2629.49	2507.34	2249.27	2548.53	2360.57	2092.67	2624.47	2514.02	2324.18	2494.93	2538.83
A2ASS6	Ttn	Titin OS=Mus musculus OX=10090 GN=Ttn PE=1 SV=1	1305.34	1386.37	1532.08	1384.91	1406.42	1851.95	3066.07	1610.04	1560.08	1264.05	1545.03	1677.09	1651.18	1557.98	1378.3
A2ASZ8-3	Slc25a25	Isoform 3 of Calcium-binding mitochondrial carrier protein SCaMC-2 OS=Mus musculus OX=10090 GN=Slc25a25	1781.43	1606.57	1826.76	1707.89	1812.87	1819.78	1789.58	1762.1	1664.13	1264.19	1825.16	1826.03	1816.35	1743.2	1784.69
A2AT37	Upf2	Regulator of nonsense transcripts 2 OS=Mus musculus OX=10090 GN=Upf2 PE=1 SV=1	1238.22	1243.44	1257.99	1310.5	1287.01	1234.41	1185.24	1247.12	1305.33	1345.16	1284	1308.4	1265.92	1334.34	1331.96
A2ATU0	Dhtkd1	Probable 2-oxoglutarate dehydrogenase E1 component DHKTD1, mitochondrial OS=Mus musculus OX=10090 GN=Dhtkd1 PE=1 SV=1	5581.75	5717.52	6513.39	6152.83	6478.13	6386.29	6208.03	6056.41	5643.53	5150.59	6381.64	6381.95	6301	6388.31	6293.37
A2AUU0-3	Mettl8	Isoform 3 of mRNA N(3)-methylcytidine methyltransferase METTL8 OS=Mus musculus OX=10090 GN=Mettl8	113.802	109.207	104.428	103.062	103.524	124.382	118.945	128.348	139.95	144.042	163.83	150.784	141.746	128.556	143.033
A2AWA9	Rabgap1	Rab GTPase-activating protein 1 OS=Mus musculus OX=10090 GN=Rabgap1 PE=1 SV=1	1081.55	1178.7	1104.34	1195.38	1050.99	1263.67	1212.59	1074.58	1242.86	1535.6	1052.67	1097.34	1089.54	1127.91	1147.38
A2AWL7	Mga	MAX gene-associated protein OS=Mus musculus OX=10090 GN=Mga PE=2 SV=1	105.731	114.215	110.172	125.322	123.7	113.875	148.204	110.69	113.301	129.755	103.331	94.7218	95.2157	92.846	96.3294
A2AWP8	Arhgef10l	Rho guanine nucleotide exchange factor 10-like protein OS=Mus musculus OX=10090 GN=Arhgef10l PE=1 SV=1	186.503	197.153	193.974	176.872	175.166	172.768	176.702	168.332	194.789	216.005	188.253	176.935	170.717	173.848	176.739
A2BDX3	Mocs3	Adenylyltransferase and sulfurtransferase MOCS3 OS=Mus musculus OX=10090 GN=Mocs3 PE=1 SV=1	1272.11	1342.49	1282.14	1293.51	1258.46	1148.01	1101.76	1173.85	1289.83	1233.99	1211.89	1249.33	1157.71	1139.98	1241.85
A2BE28	Las1l	Ribosomal biogenesis protein LAS1L OS=Mus musculus OX=10090 GN=Las1l PE=1 SV=1	817.505	825.166	810.702	853.494	769.922	813.32	859.474	865.548	873.586	877.151	869.31	851.088	846.189	833.577	804.72
A2BH40	Arid1a	AT-rich interactive domain-containing protein 1A OS=Mus musculus OX=10090 GN=Arid1a PE=1 SV=1	922.153	946.245	1162.23	1090.63	977.026	1161.39	1123.41	1016.16	1151.31	1088.36	1219.77	1170.86	1256.96	1130.36	1169.87
A2CG49-7	Kalrn	Isoform 7 of Kalirin OS=Mus musculus OX=10090 GN=Kalrn	34.0769	63.7705	68.7566	72.0849	66.477	59.5102	59.3279	52.9232	66.2597	53.6584	63.5511	69.362	64.9884	72.3361	55.7777
A2CG63	Arid4b	AT-rich interactive domain-containing protein 4B OS=Mus musculus OX=10090 GN=Arid4b PE=1 SV=1	13.5038	14.2452	13.7603	15.818	14.529	22.299	23.0898	11.8304	20.9545	18.2253	14.8443	15.7553	12.9679	15.2775	16.6309
A2RSJ4	Uhrf1bp1l	UHRF1-binding protein 1-like OS=Mus musculus OX=10090 GN=Uhrf1bp1l PE=1 SV=2	570.363	608.998	680.221	656.617	591.519	524.095	560.201	539.985	552.993	563.266	637.674	611.434	643.087	589.542	583.101
A2RSQ0	Dennd5b	DENN domain-containing protein 5B OS=Mus musculus OX=10090 GN=Dennd5b PE=1 SV=2	672.682	648.826	735.683	686.952	685.508	563.909	548.421	586.872	523.703	635.451	664.828	633.738	683.569	662.49	634.179
A2RSX7	Tyw5	tRNA wybutosine-synthesizing protein 5 OS=Mus musculus OX=10090 GN=Tyw5 PE=2 SV=2	35.6802	27.0922	32.0029	30.5616	23.5218	42.6862	32.808	40.8782	49.0535	42.9739	39.3453	34.9013	27.8997	39.6655	29.9679
A2RSY1	Kansl3	KAT8 regulatory NSL complex subunit 3 OS=Mus musculus OX=10090 GN=Kansl3 PE=1 SV=1	42.1833	42.1778	41.6876	42.5505	46.4606	43.8259	36.5028	46.0661	42.2307	38.4232	55.7841	42.2118	49.3935	48.2059	47.6903
A2RSY6	Trmt1l	TRMT1-like protein OS=Mus musculus OX=10090 GN=Trmt1l PE=1 SV=1	1161.98	1322.76	1371.36	1410.79	1184.12	1175.82	1109.74	1131.13	1236.37	1512.55	1410.61	1432.25	1360.82	1367.5	1420.44
A2RTL5	Rsrc2	Arginine/serine-rich coiled-coil protein 2 OS=Mus musculus OX=10090 GN=Rsrc2 PE=2 SV=1	158.211	166.092	148.52	162.708	168.453	138.402	125.136	154.319	153.109	170.375	142.698	133.593	129.21	140.027	122.526
A3KGB4	Tbc1d8b	TBC1 domain family member 8B OS=Mus musculus OX=10090 GN=Tbc1d8b PE=1 SV=1	962.751	1067.73	979.557	1108.73	1091.1	1026.42	961.388	1006.14	1083.22	1171.64	1017.23	1108.61	1059.38	1142.51	1195.67
A3KGS3	Ralgapa2	Ral GTPase-activating protein subunit alpha-2 OS=Mus musculus OX=10090 GN=Ralgapa2 PE=1 SV=2	539.638	548.881	586.302	555.121	517.586	471.741	448.103	443.983	497.9	518.137	506.725	531.622	558.53	497.886	536.196
A3KGV1	Odf2	Outer dense fiber protein 2 OS=Mus musculus OX=10090 GN=Odf2 PE=1 SV=1	12.8907	12.7071	11.0888	12.8888	19.2432	17.379	8.8406	15.2249	20.8957	17.5619	14.3957	11.9647	18.5514	15.571	12.7934
A3KMP2	Ttc38	Tetratricopeptide repeat protein 38 OS=Mus musculus OX=10090 GN=Ttc38 PE=1 SV=2	3462.19	3285.76	3018.02	3088.17	3232.03	3049.19	2952.34	3305.11	3443.23	3584.12	2780.96	2978.88	2962.88	3160.93	3078.65
A4FUP9	Glt1d1	Glycosyltransferase 1 domain-containing protein 1 OS=Mus musculus OX=10090 GN=Glt1d1 PE=2 SV=2	185.028	212.612	164.81	186.954	206.928	193.594	189.382	207.035	202.893	217.414	190.209	207.165	165.548	212.431	200.158
A6H5Y3	Mtr	Methionine synthase OS=Mus musculus OX=10090 GN=Mtr PE=1 SV=1	369.817	400.672	403.217	402.913	359.426	370.173	350.919	324.899	375.224	462.233	471.368	455.24	437.781	457.636	457.784
A6H5Z3	Exoc6b	Exocyst complex component 6B OS=Mus musculus OX=10090 GN=Exoc6b PE=1 SV=1	98.3683	100.266	102.204	95.3547	95.5883	88.3753	102.938	97.896	108.209	115.793	94.0816	103.644	90.2106	88.2118	111.388
A6H611	Mipep	Mitochondrial intermediate peptidase OS=Mus musculus OX=10090 GN=Mipep PE=1 SV=1	2860.66	2767.96	3211.57	2878.89	3044.59	2899.46	3011.43	2863.64	2754.02	2255.75	3116.82	2929.57	2968.09	2803.33	2887.54
A6H619	Phrf1	PHD and RING finger domain-containing protein 1 OS=Mus musculus OX=10090 GN=Phrf1 PE=1 SV=2	31.8416	58.1386	74.247	62.4564	48.6097	80.5337	58.6731	40.7716	62.9213	74.7733	84.2941	93.0407	73.8082	95.1156	78.9668
A6H630	Armt1	Damage-control phosphatase ARMT1 OS=Mus musculus OX=10090 GN=Armt1 PE=1 SV=1	796.29	910.869	900.753	920.823	933.244	975.214	949.217	953.109	1029.35	1161.95	983.837	1098.86	982.976	1096.18	1073.13
A6H687	Sac3d1	SAC3 domain-containing protein 1 OS=Mus musculus OX=10090 GN=Sac3d1 PE=1 SV=1	79.3965	80.7899	71.3552	78.6945	67.411	78.676	64.6072	80.9808	88.7903	97.6076	83.3658	88.505	78.5142	86.2226	86.4817
A6H6A9-3	Rabgap1l	Isoform 3 of Rab GTPase-activating protein 1-like OS=Mus musculus OX=10090 GN=Rabgap1l	176.563	219.482	210.9	225.869	222.862	188.98	186.715	201.143	189.565	225.514	189.965	206.099	172.59	197.889	182.837
A6H6A9	Rabgap1l	Rab GTPase-activating protein 1-like OS=Mus musculus OX=10090 GN=Rabgap1l PE=1 SV=1	452.866	469.212	533.622	562.391	524.278	689.966	613.289	501.188	580.282	505.409	553.23	645.529	587.55	592.231	586.631
A6H8H2-2	Dennd4c	Isoform 2 of DENN domain-containing protein 4C OS=Mus musculus OX=10090 GN=Dennd4c	971.123	950.253	1031.54	994.598	1036.98	939.302	977.729	891.881	944.053	1047.12	917.326	970.064	967.948	939.036	957.396
A6X919	Dpy19l1	Probable C-mannosyltransferase DPY19L1 OS=Mus musculus OX=10090 GN=Dpy19l1 PE=1 SV=1	874.063	821.041	1010.58	919.213	927.46	889.539	883.623	824.79	763.863	658.975	884.101	845.985	903.113	857.172	759.42
A7L9Z8	Atp2c2	Calcium-transporting ATPase type 2C member 2 OS=Mus musculus OX=10090 GN=Atp2c2 PE=2 SV=1	71.8844	70.7332	88.1077	85.3106	73.6833	68.5179	74.7152	70.9419	89.3517	61.2066	86.3716	72.1561	78.7277	77.4899	69.1841
A7MCT6	Etnk2	Ethanolamine kinase 2 OS=Mus musculus OX=10090 GN=Etnk2 PE=1 SV=1	322.176	333.451	395.117	344.634	351.604	313.207	327.912	307.784	301.747	307.295	283.996	287.057	339.646	308.203	293.017
A8C756	Thada	Thyroid adenoma-associated protein homolog OS=Mus musculus OX=10090 GN=Thada PE=1 SV=1	138.942	148.425	171.352	162.64	159.779	156.129	149.311	123.534	166.696	171.27	155.319	166.63	160.192	170.894	157.111
A8Y5H7-3	Sec14l1	Isoform 3 of SEC14-like protein 1 OS=Mus musculus OX=10090 GN=Sec14l1	45.6951	42.0728	54.5248	45.5124	37.4015	34.0757	42.5042	46.5204	46.2589	47.4758	51.5309	53.0165	51.7893	48.7621	50.0701
B1AQ75	Krt36	Keratin, type I cuticular Ha6 OS=Mus musculus OX=10090 GN=Krt36 PE=1 SV=1	344.552	179.873	0	1.72689	9.72009	14.618	6.16501	3.83668	7.80429	10.2011	7.60402	7.83902	339.985	31.8174	8.34362
B1AQJ2	Usp36	Ubiquitin carboxyl-terminal hydrolase 36 OS=Mus musculus OX=10090 GN=Usp36 PE=1 SV=1	241.492	252.949	240.666	244.273	228.335	314.687	285.162	286.041	290.467	292.606	258.272	225.01	213.934	209.397	239.79
B1AR13	Cisd3	CDGSH iron-sulfur domain-containing protein 3, mitochondrial OS=Mus musculus OX=10090 GN=Cisd3 PE=1 SV=1	1970.2	1995.68	2346.96	2092.83	2184.45	2157.92	2019.71	2047.97	2003.3	1669.07	2060.9	2011.74	2224.5	2141.27	2115.82
B1ARW8		Uncharacterized protein C1orf122 homolog OS=Mus musculus OX=10090 PE=4 SV=1	19.4304	28.0258	21.0035	22.6732	23.3608	20.7526	22.0448	23.6049	24.9179	29.9576	25.6698	22.1312	25.4117	20.702	31.6151
B1AT66	Slc16a6	Monocarboxylate transporter 7 OS=Mus musculus OX=10090 GN=Slc16a6 PE=1 SV=1	95.9712	88.7746	122.344	103.299	117.24	157.528	152.584	100.618	105.771	66.3521	171.756	181.601	187.326	149.617	142.048
B1AUE5	Pex10	Peroxisome biogenesis factor 10 OS=Mus musculus OX=10090 GN=Pex10 PE=2 SV=1	964.059	900.023	916.531	881.221	893.902	903.519	989.253	952.909	917.613	819.853	986.132	913.769	977.467	860.913	953.125
B1AVY7	Kif16b	Kinesin-like protein KIF16B OS=Mus musculus OX=10090 GN=Kif16b PE=1 SV=1	136.574	134.05	161.287	158.771	130.732	141.029	141.351	136.173	149.25	152.3	155.845	140.364	156.246	134.908	155.311
B1AVZ0	Uprt	Uracil phosphoribosyltransferase homolog OS=Mus musculus OX=10090 GN=Uprt PE=1 SV=1	361.253	384.168	312.454	366.239	313.796	316.512	300.593	327.33	361.16	402.302	344.825	312.489	275.235	323.555	337.048
B1AX39	Zcchc7	Zinc finger CCHC domain-containing protein 7 OS=Mus musculus OX=10090 GN=Zcchc7 PE=2 SV=1	112.083	121.002	120.891	133.414	116.504	114.699	113.832	108.614	114.625	144.596	155.447	126.011	121.083	124.857	131.173
B1AXD8	Akirin2	Akirin-2 OS=Mus musculus OX=10090 GN=Akirin2 PE=1 SV=1	164.39	164.764	157.166	157.054	146.65	158.262	154.035	168.059	189.127	355.686	142.581	132.146	135.716	140.988	149.267
B1AXP6-4	Tomm5	Isoform 4 of Mitochondrial import receptor subunit TOM5 homolog OS=Mus musculus OX=10090 GN=Tomm5	364.403	608.445	653.685	501.556	414.184	494.701	506.396	633.205	554.354	562.788	607.248	407.604	606.366	448.793	643.808
B1AY10	Nfx1	Transcriptional repressor NF-X1 OS=Mus musculus OX=10090 GN=Nfx1 PE=1 SV=1	601.031	590.601	638.215	599.465	597.903	515.512	531.71	522.131	547.747	574.736	552.769	562.553	569.32	539.397	521.006
B1AY13	Usp24	Ubiquitin carboxyl-terminal hydrolase 24 OS=Mus musculus OX=10090 GN=Usp24 PE=1 SV=1	1632.85	1774.66	1804.62	1766.01	1732.82	1656.04	1565.9	1576.43	1688.63	1844.74	1701.78	1700.25	1701.1	1689.14	1660.86
B1AZ99	Otud3	OTU domain-containing protein 3 OS=Mus musculus OX=10090 GN=Otud3 PE=1 SV=1	97.0814	87.5268	88.6824	83.2539	82.1372	63.7487	64.2635	68.9673	76.5118	80.6985	89.323	76.6089	74.2084	73.6156	81.132
B1AZA5	Tmem245	Transmembrane protein 245 OS=Mus musculus OX=10090 GN=Tmem245 PE=1 SV=1	227.978	245.909	302.498	268.609	266.496	260.048	256.878	216.61	248.178	210.042	256.718	252.377	259.286	225.015	229.557
B1AZI6	Thoc2	THO complex subunit 2 OS=Mus musculus OX=10090 GN=Thoc2 PE=1 SV=1	2038.62	2087.46	2141.25	2080.36	2019.17	2125.74	2166.68	2093.83	2077.92	2272.81	2381.84	2187	2166.91	2111.32	2209.79
B1AZP2	Dlgap4	Disks large-associated protein 4 OS=Mus musculus OX=10090 GN=Dlgap4 PE=1 SV=1	194.019	208.3	171.182	188.296	185.051	175.264	183.034	202.741	215.122	267.571	250.22	244.61	216.193	241.507	257.105
B2RQC2	Usp42	Ubiquitin carboxyl-terminal hydrolase 42 OS=Mus musculus OX=10090 GN=Usp42 PE=1 SV=1	30.9183	53.0337	80.2137	74.5336	66.8954	94.8508	79.4358	50.6901	74.2264	47.8842	105.743	134.199	104.78	123.874	94.0349
B2RQC6	Cad	CAD protein OS=Mus musculus OX=10090 GN=Cad PE=1 SV=1	13499.7	12915.1	13140.3	12936.2	13324	12504.7	12054.3	12401.6	12285.1	12133	12927	12721.9	12462	12931.2	12611.7
B2RQE8	Arhgap42	Rho GTPase-activating protein 42 OS=Mus musculus OX=10090 GN=Arhgap42 PE=1 SV=1	428.183	413.571	526.561	459.756	450.394	392.339	392.034	350.477	345.194	333.322	419.801	414.189	453.054	400.787	385.599
B2RR83	Ythdc2	3'-5' RNA helicase YTHDC2 OS=Mus musculus OX=10090 GN=Ythdc2 PE=1 SV=1	799.162	862.824	859.53	917.905	820.258	749.679	802.801	798.73	842.213	1031.78	844.619	852.538	860.454	859.15	867.503
B2RRD7	Brpf1	Peregrin OS=Mus musculus OX=10090 GN=Brpf1 PE=1 SV=1	74.2924	81.1728	86.9389	87.885	83.0605	80.0707	77.0346	76.8603	77.931	83.7342	105.887	91.2455	95.6827	88.2056	92.0348
B2RRE7	Otud4	OTU domain-containing protein 4 OS=Mus musculus OX=10090 GN=Otud4 PE=1 SV=1	807.449	849.033	806.348	819.306	784.587	662.53	756.727	730.871	690.441	924.781	944.611	811.176	828.641	790.604	843.588
B2RS91	Rrn3	RNA polymerase I-specific transcription initiation factor RRN3 OS=Mus musculus OX=10090 GN=Rrn3 PE=1 SV=1	66.074	79.0336	74.3046	78.8114	58.3817	54.4535	67.9602	65.1441	71.862	75.452	73.6708	75.9249	54.6119	69.7497	73.2323
B2RU80	Ptprb	Receptor-type tyrosine-protein phosphatase beta OS=Mus musculus OX=10090 GN=Ptprb PE=1 SV=1	312.502	304.741	273.69	315.097	298.019	277.415	276.376	304.507	307.328	378.497	278.914	274.413	258.596	303.538	302.838
B2RUR8	Otud7b	OTU domain-containing protein 7B OS=Mus musculus OX=10090 GN=Otud7b PE=1 SV=1	893.09	934.998	851.258	947.197	862.727	878.683	836	922.685	980.852	1097.2	1124.42	1087.71	1004.42	1088.27	1164.3
B2RVL6	Zcchc24	Zinc finger CCHC domain-containing protein 24 OS=Mus musculus OX=10090 GN=Zcchc24 PE=1 SV=1	23.3061	22.4356	25.1902	17.7751	17.722	20.4447	19.5405	16.5937	19.1576	12.8163	18.3602	26.1626	18.8046	19.6895	16.9612
B2RWS6	Ep300	Histone acetyltransferase p300 OS=Mus musculus OX=10090 GN=Ep300 PE=1 SV=2	68.1675	69.84	83.0024	74.5811	77.6652	84.1643	69.8289	87.4738	60.567	76.2721	65.5671	82.5344	80.4985	79.1521	78.781
B2RX12	Abcc3	Canalicular multispecific organic anion transporter 2 OS=Mus musculus OX=10090 GN=Abcc3 PE=1 SV=1	2276.17	2156.8	2601.75	2279.88	2415.99	2331.72	2370.93	2180.62	2163.86	2259.32	2310.46	2328.19	2492.3	2241.23	2280.94
B2RX14	Tut4	Terminal uridylyltransferase 4 OS=Mus musculus OX=10090 GN=Tut4 PE=1 SV=2	208.914	227.867	248.466	251.525	202.471	196.735	164.223	186.948	213.306	232.716	216.161	248.487	230.24	256.232	249.888
B2RXC1	Trappc11	Trafficking protein particle complex subunit 11 OS=Mus musculus OX=10090 GN=Trappc11 PE=1 SV=1	1798.03	1824.13	2143.74	1995.7	2022.27	1744.99	1791	1754.68	1703.63	1735.74	1873.13	1918.25	1983	1835.68	1808.34
B2RXS4	Plxnb2	Plexin-B2 OS=Mus musculus OX=10090 GN=Plxnb2 PE=1 SV=1	3451.35	3358.42	3846.33	3514.62	3639.61	3418.94	3409.74	3144.71	3292.79	2898.32	3295.81	3422.59	3522.73	3431.28	3455.83
B2RY04	Dock5	Dedicator of cytokinesis protein 5 OS=Mus musculus OX=10090 GN=Dock5 PE=1 SV=2	42.5916	41.7716	43.3369	48.7413	35.729	44.0141	42.5312	29.5556	39.0632	40.2962	45.5388	42.2852	37.9385	35.9824	38.2661
B2RY56	Rbm25	RNA-binding protein 25 OS=Mus musculus OX=10090 GN=Rbm25 PE=1 SV=2	3710.29	3415.02	3503.48	3460.64	3352.86	3240.47	3254.08	3319.88	3323.97	3217.78	3419.43	3222.17	3365.35	3003.03	3116.57
B5X0G2	Mup17	Major urinary protein 17 OS=Mus musculus OX=10090 GN=Mup17 PE=2 SV=2	13404.1	10822.9	13233.4	13391.2	13202.7	11348.5	9850.95	10193.1	10183.5	5179.82	10645.8	9850.25	11096.7	9366.03	9264.75
B7ZMP1	Xpnpep3	Xaa-Pro aminopeptidase 3 OS=Mus musculus OX=10090 GN=Xpnpep3 PE=1 SV=1	1400.74	1361.86	1300.04	1332.02	1363.34	1566.07	1729.08	1658.84	1512.86	1328.17	1567.18	1478.4	1433.97	1471.32	1448.63
B8ZXI1	Qtrt2	Queuine tRNA-ribosyltransferase accessory subunit 2 OS=Mus musculus OX=10090 GN=Qtrt2 PE=1 SV=2	302.334	330.301	291.607	318.444	335.475	328.761	316.737	316.298	361.212	404.434	326.743	323.296	336.839	336.239	344.795
B9EJ80	Pdzd8	PDZ domain-containing protein 8 OS=Mus musculus OX=10090 GN=Pdzd8 PE=1 SV=1	604.211	546.518	653.988	613.682	613.585	559.833	568.893	501.584	549.793	499.933	562.467	596.61	625.026	559.069	555.473
B9EJ86	Osbpl8	Oxysterol-binding protein-related protein 8 OS=Mus musculus OX=10090 GN=Osbpl8 PE=1 SV=1	1771.35	1678.39	1839.87	1694.61	1698.55	1732.54	1733.28	1680.24	1704.38	1567.3	1765.34	1702.82	1743.83	1641.67	1683.76
B9EJR8	Dnaaf5	Dynein assembly factor 5, axonemal OS=Mus musculus OX=10090 GN=Dnaaf5 PE=1 SV=1	516.299	555.983	505.402	534.584	511.105	516.06	457.978	536.857	563.448	637.131	486.653	488.4	461.815	521.259	514.077
B9EKI3	Tmf1	TATA element modulatory factor OS=Mus musculus OX=10090 GN=Tmf1 PE=1 SV=2	2012.27	2137.5	2141.51	2173.21	2116.68	2001.38	2035.56	1942.77	2194.22	2244.91	2150.84	2231.22	2196.27	2108.64	2275.8
C0HKD8	Mfap1a	Microfibrillar-associated protein 1A OS=Mus musculus OX=10090 GN=Mfap1a PE=1 SV=1	456.727	513.561	426.591	457.983	452.881	435.531	464.767	479.525	513.904	636.646	520.413	500.369	485.179	522.155	562.66
C0HKE7	Hist1h2an	Histone H2A type 1-N OS=Mus musculus OX=10090 GN=Hist1h2an PE=1 SV=1	196.179	174.237	179.062	184.675	164.224	176.346	198.159	198.341	145.13	196.608	223.416	160.232	196.674	160.109	135.308
C0HKG6	Rnaset2b	Ribonuclease T2-B OS=Mus musculus OX=10090 GN=Rnaset2b PE=1 SV=1	27.5324	40.6962	34.1118	31.0758	36.5137	22.1667	31.3264	32.3139	32.6615	44.2344	35.2205	36.3196	36.4722	37.4463	29.1215
D3YXK2	Safb	Scaffold attachment factor B1 OS=Mus musculus OX=10090 GN=Safb PE=1 SV=2	2087.73	2164.71	2181.63	2146.44	2105.55	2119.16	2175.72	2149.79	2183.42	2425.34	2380.89	2237.31	2253.94	2232.56	2379.36
D3YZP9	Ccdc6	Coiled-coil domain-containing protein 6 OS=Mus musculus OX=10090 GN=Ccdc6 PE=1 SV=1	794.004	848.974	744.38	810.945	773.964	766.828	730.476	774.671	888.154	780.339	829.627	891.121	773.759	856.144	901.247
D3Z4S3	Ptrhd1	Putative peptidyl-tRNA hydrolase PTRHD1 OS=Mus musculus OX=10090 GN=Ptrhd1 PE=1 SV=1	574.793	736.946	655.395	669.122	564.179	541.617	555.618	682.886	656.09	675.589	703.93	649.336	697.608	712.685	671.961
D3Z7P3-2	Gls	Isoform 2 of Glutaminase kidney isoform, mitochondrial OS=Mus musculus OX=10090 GN=Gls	99.1174	105.148	98.9161	102.697	88.0185	100.97	110.655	105.696	112.977	96.2787	109.681	106.859	90.0967	78.6399	110.822
D3Z7P3	Gls	Glutaminase kidney isoform, mitochondrial OS=Mus musculus OX=10090 GN=Gls PE=1 SV=1	1219.14	1240.63	1160.13	1201.39	1106.27	1262.24	1137.75	1226.5	1394.24	1291.58	1200.21	1127.86	1089.8	1176.57	1248.48
D3Z7Q2	Smim20	Small integral membrane protein 20 OS=Mus musculus OX=10090 GN=Smim20 PE=1 SV=1	134.956	162.456	111.893	137.323	117.173	147.478	126.164	159.719	159.61	165.341	153.681	146.509	143.023	177.627	155.427
E9PV24	Fga	Fibrinogen alpha chain OS=Mus musculus OX=10090 GN=Fga PE=1 SV=1	5472.92	5358.75	6992.16	5912.06	6092.99	7549.44	7639.15	6140.37	5660.11	2999.44	5361.76	6817.98	7740.06	5915.76	5399.05
E9PVA8	Gcn1	eIF-2-alpha kinase activator GCN1 OS=Mus musculus OX=10090 GN=Gcn1 PE=1 SV=1	14534.4	15165.9	15249.8	14887.9	14589.3	13326.5	13419.6	13436.8	13478.1	13941.5	14016.7	14152.6	14269.4	14012.9	14268.3
E9PVB5	Ttc17	Tetratricopeptide repeat protein 17 OS=Mus musculus OX=10090 GN=Ttc17 PE=1 SV=1	197.416	198.644	211.512	214.219	184.294	176.672	158.89	181.641	218.828	225.116	177.693	175.332	173.209	164.096	183.471
E9PW74	Gimd1	GTPase IMAP family member GIMD1 OS=Mus musculus OX=10090 GN=Gimd1 PE=1 SV=1	82.1188	93.7098	96.1854	89.2207	76.7786	83.4786	88.0919	76.4586	73.1603	63.0686	87.6434	86.1252	89.302	83.0998	78.1616
E9PXF8	Sbf2	Myotubularin-related protein 13 OS=Mus musculus OX=10090 GN=Sbf2 PE=1 SV=1	190.407	199.465	214.666	222.054	203.657	194.337	178.319	172.732	169.985	179.73	194.256	201.825	197.911	180.981	194.156
E9PYH6	Setd1a	Histone-lysine N-methyltransferase SETD1A OS=Mus musculus OX=10090 GN=Setd1a PE=1 SV=1	80.6366	99.2158	105.525	114.397	110.23	101.956	108.494	96.9977	98.9462	127.303	118.716	120.398	126.045	133.066	125.282
E9PYK3	Parp4	Protein mono-ADP-ribosyltransferase PARP4 OS=Mus musculus OX=10090 GN=Parp4 PE=1 SV=1	947.683	1019.42	943.819	1052.35	921.008	1007.9	1015.58	1042.18	1166.69	1426.85	1167.14	1176.89	1048.93	1157.47	1225.44
E9PYL2	Prr12	Proline-rich protein 12 OS=Mus musculus OX=10090 GN=Prr12 PE=1 SV=1	21.9108	20.9192	21.1997	14.5345	16.2472	9.44113	16.5605	19.1226	18.0162	20.1554	19.6939	18.3241	17.6186	20.3208	24.8933
E9PZJ8	Ascc3	Activating signal cointegrator 1 complex subunit 3 OS=Mus musculus OX=10090 GN=Ascc3 PE=1 SV=1	3970.97	4140.69	4326.53	4250.34	4066.19	3688.5	3759.85	3763.97	3928.29	3826.8	3458.59	3495.22	3639.88	3395.39	3492.35
E9PZM4	Chd2	Chromodomain-helicase-DNA-binding protein 2 OS=Mus musculus OX=10090 GN=Chd2 PE=1 SV=1	1032.87	1097.17	1163.68	1174.15	1074	1045.77	1011.49	1176.84	1191.28	1189.84	1212.7	1145.29	1255.83	1142.4	1181.35
E9Q1P8	Irf2bp2	Interferon regulatory factor 2-binding protein 2 OS=Mus musculus OX=10090 GN=Irf2bp2 PE=1 SV=1	111.726	107.103	131.93	106.918	113.379	97.1832	100.265	95.5566	90.5503	107.143	106.617	108.245	119.302	100.542	103.159
E9Q286	Ice1	Little elongation complex subunit 1 OS=Mus musculus OX=10090 GN=Ice1 PE=1 SV=1	59.8548	63.7618	61.6809	67.2518	62.117	61.0483	77.1853	61.8619	78.7089	75.2776	71.9004	71.1189	68.2833	64.2991	71.3009
E9Q309	Cep350	Centrosome-associated protein 350 OS=Mus musculus OX=10090 GN=Cep350 PE=1 SV=1	15.6103	16.6794	20.9775	15.7454	15.619	10.6855	16.6712	19.5751	19.3133	17.9076	17.8544	18.5715	12.7139	20.2042	23.4994
E9Q394-2	Akap13	Isoform 2 of A-kinase anchor protein 13 OS=Mus musculus OX=10090 GN=Akap13	1034.16	1065.8	1087.95	1123.75	1041.3	853.949	897.606	862.154	917.76	832.353	1138.56	1103.59	1128.16	1050.51	1045.32
E9Q3C1	C2cd2	C2 domain-containing protein 2 OS=Mus musculus OX=10090 GN=C2cd2 PE=1 SV=1	1538.24	1443.42	1819.73	1629.74	1644.43	1628.46	1802.4	1565.61	1524.16	1305.8	1494.01	1641.52	1598.44	1509.51	1470.77
E9Q3L2	Pi4ka	Phosphatidylinositol 4-kinase alpha OS=Mus musculus OX=10090 GN=Pi4ka PE=1 SV=2	2732.05	2604.07	3108.77	2785.49	2942.82	2815.91	2839.24	2655.33	2613.23	2385.28	2671.93	2795.42	2889.51	2581.58	2684.57
E9Q414	Apob	Apolipoprotein B-100 OS=Mus musculus OX=10090 GN=Apob PE=1 SV=1	9241.3	8333.94	11102.4	9170.2	9830.96	10559.8	10962.8	8700.76	8127.26	5747.16	8588.02	9158.87	10690.5	8278.41	7554.5
E9Q4N7	Arid1b	AT-rich interactive domain-containing protein 1B OS=Mus musculus OX=10090 GN=Arid1b PE=1 SV=1	807.098	820.555	849.107	821.359	796.887	723.032	721.642	763.326	745.165	842.314	820.411	712.95	823.413	725.292	725.856
E9Q4P1	Wdfy1	WD repeat and FYVE domain-containing protein 1 OS=Mus musculus OX=10090 GN=Wdfy1 PE=1 SV=1	656.626	645.694	653.387	654.258	597.945	631.477	721.287	666.298	761.23	796.503	732.562	716.549	679.348	725.398	734.047
E9Q4Z2	Acacb	Acetyl-CoA carboxylase 2 OS=Mus musculus OX=10090 GN=Acacb PE=1 SV=1	5701.32	5716.33	6441.17	6028.82	6064.54	5824.21	5936.8	5535.42	5380.77	4943.16	5880.97	5951.74	6227.02	5624.56	5624.06
E9Q555	Rnf213	E3 ubiquitin-protein ligase RNF213 OS=Mus musculus OX=10090 GN=Rnf213 PE=1 SV=2	10500.1	10701.9	10329.8	11660.1	9590.39	9813.17	10174	10071.5	12650.7	7180.26	9180.02	10081.7	9428.2	8483.69	9798.61
E9Q557	Dsp	Desmoplakin OS=Mus musculus OX=10090 GN=Dsp PE=1 SV=1	4892.03	4898.54	5185.33	5009.17	4771.26	4924.1	4922.18	4830.51	5051.9	4584.87	5094.64	4897.75	4970.81	4782	5061.69
E9Q5C9	Nolc1	Nucleolar and coiled-body phosphoprotein 1 OS=Mus musculus OX=10090 GN=Nolc1 PE=1 SV=1	4446.27	4913.75	4141.18	4680.9	4518.26	3921.84	4139.96	4327.74	4162.41	6387.79	5553.94	4833.67	4710.72	4830.32	5221.94
E9Q5F9	Setd2	Histone-lysine N-methyltransferase SETD2 OS=Mus musculus OX=10090 GN=Setd2 PE=1 SV=1	394.666	339.782	418.685	358.809	343.06	313.042	339.853	301.224	319.527	308.787	402.255	344.631	366.671	288.503	360.066
E9Q5K4	Cyp2c23	Cytochrome P450 2C44 OS=Mus musculus OX=10090 GN=Cyp2c23 PE=1 SV=1	9845.29	8434.52	10463.6	9089.09	9857.47	8576.96	9068.94	8302.22	7435.96	4875.29	8647.29	8540.51	9406.76	7937.35	7725.84
E9Q5K9	Ythdc1	YTH domain-containing protein 1 OS=Mus musculus OX=10090 GN=Ythdc1 PE=1 SV=2	697.144	656.004	542.989	602.756	607.629	532.671	536.575	554.781	515.104	590.82	548.498	496.391	477.028	494.166	564.375
E9Q634	Myo1e	Unconventional myosin-Ie OS=Mus musculus OX=10090 GN=Myo1e PE=1 SV=1	2254.87	2237.66	2769.43	2416.58	2385.62	2358.35	2328.35	2122.77	2214.26	1966.88	2370.54	2358.47	2392.7	2304.96	2319.8
E9Q6J5-3	Bod1l	Isoform New of Biorientation of chromosomes in cell division protein 1-like 1 OS=Mus musculus OX=10090 GN=Bod1l	158.354	171.379	148.979	165.105	139.346	142.015	147.128	147.137	170.824	195.438	186.797	157.17	143.983	161.472	155.205
E9Q6P5	Ttc7b	Tetratricopeptide repeat protein 7B OS=Mus musculus OX=10090 GN=Ttc7b PE=1 SV=1	231.672	203.93	264.196	261.582	247.684	275.116	311.488	258.237	227.585	198.926	227.719	244.271	252.75	225.941	224.321
[truncated: 7,599 more rows]

## Sheet: HepG2
Table S7c. LRRC58OE proteomics in Hep G2 cells
Uniprot accession	Gene symbol	Description	WT1	WT2	WT3	WT4	OE1	OE2	OE3	OE4
[truncated: 5,344 more rows]
