# Supplementary material for: Covariation MS uncovers a protein that controls cysteine catabolism
Source: Nature. 2025 Sep 17;647(8088):268–76. doi: 10.1038/s41586-025-09535-5 (PMC12589099; doi:10.1038/s41586-025-09535-5)
Supplement: Supplementary file 5 — Supplementary Tables 1–10. [file 41586_2025_9535_MOESM5_ESM.zip › 2024-04-07889D-s5/Table_S8.xlsx]

## Sheet: tab and column descriptions
Table S8. MS quantification of LRRC58 protein abundance
Overview:	This spreadsheet summarizes LRRC58 protein abundance measured in response to cellular manipulations in the manuscript where CDO1 abundance is monitored.
Tab Name	Description
Protein	Protein abundance measurements, data presented as integrated chromatographic peaks following PRM measurement, abundance normalized relative to control.
a	Primary hepatocytes treated with Bortezomib (0,2,4,6 hrs)
b	Primary hepatocytes treated with MG-132 (0,1,2,4,6,8 hrs)
c	Primary hepatocytes treated with MNL4924 (0,2,4,6 hrs)
d	Primary hepatocytes treated with Chloroquine (0,1,2,4,6,8 hrs)
e	Primary hepatocytes treated with cycloheximide (2,4,6,8,12 hrs)
f	Primary hepatocytes siLRRC58 treated with cycloheximide (2,4,6,8,12 hrs)
g	Representative mass spectra showing quantified peptide

## Sheet: Bortezomib_a
Table S8a.LRRC58 abundace in primary hepatocytes treated with proteosome inhibitor Bortezomib
	Replicate 1	Replicate 2	Replicate 3	Average	RSD (%)
Pro Bort.0 hrs	1.04141	1.02061	0.937974	1	4.46733
Pro Bort.2 hrs	1.14982	0.9925	1.00701	1.04977	6.76232
Pro Bort.4 hrs	1.08763	1.0089		1.04826	3.75559
Pro Bort.6 hrs	1.14964	1.21167	1.11843	1.15991	3.34101

## Sheet: MG-132_b
Table S8b.LRRC58 abundace in primary hepatocytes treated with proteosome inhibitor MG-132
	Replicate 1	Replicate 2	Replicate 3	Average	RSD (%)
Pro MG 132.0 hrs	0.925558	1.15797	0.916469	1	13.6884
Pro MG 132.1 hrs	1.32999	1.08337	1.12416	1.17917	11.2108
Pro MG 132.2 hrs	1.1989	0.98866	0.9708	1.05279	12.0491
Pro MG 132.4 hrs	1.09661	1.0476	1.19287	1.11236	6.64395
Pro MG 132.6 hrs	1.01525	1.19638	1.06017	1.0906	8.64873
Pro MG 132.8 hrs	1.10939	1.00481	1.03537	1.04986	5.12225

## Sheet: MNL-4924_c
Table S8c.LRRC58 abundace in primary hepatocytes treated with NEDD8 activating enzyme (NAE) inhibitor MNL4924
	Replicate 1	Replicate 2	Replicate 3	Average	RSD (%)
Pro MNL 4924.0 hrs	1.04657	0.961694	0.991733	1	4.30391
Pro MNL 4924.2 hrs	0.807889	0.85594	0.91121	0.858346	6.02351
Pro MNL 4924.4 hrs	0.906006	0.953559	0.876804	0.912123	4.24741
Pro MNL 4924.6 hrs	1.16404	0.97974	1.06882	1.07086	8.60664

## Sheet: Chloroquine_d
Table S8e.LRRC58 abundace in primary hepatocytes treated with autophagy inhibitor chloroquine
	Replicate 1	Replicate 2	Replicate 3	Average	RSD (%)
Pro Chloro.0 hrs	0.971499	0.970059	1.05844	1	5.06167
Pro Chloro.1 hrs		1.07313	0.854854	0.96399	16.0107
Pro Chloro.2 hrs	0.982495	0.932111	1.00839	0.974333	3.9812
Pro Chloro.4 hrs	0.647321	0.934932	0.917782	0.833345	19.3593
Pro Chloro.6 hrs	0.875396	0.891175		0.883285	1.26317
Pro Chloro.8 hrs	1.02389	0.873453	0.825298	0.907545	11.4144

## Sheet: Cycloheximide_e
Table S8f. LRRC58 KD +/- Cycloheximide proteomics in primary hepatocyte
	Replicate 1	Replicate 2	Replicate 3	Average	RSD (%)
Pro Scr1_Cyclo_0hrs	0.933139	0.960345	1.10652	1	9.32427
Pro Scr2_Cyclo_2hrs	1.00504	1.11429	1.04601	1.05511	5.23094
Pro Scr3_Cyclo_4hrs	1.03774	1.0597	1.15352	1.08365	5.67461
Pro Scr4_Cyclo_6hrs	1.02729	1.22082	1.16909	1.13907	8.79655
Pro Scr5_Cyclo_8hrs	0.958157	1.07574	1.06113	1.03168	6.21195
Pro Scr6_Cyclo_12hrs		0.898983	1.09083	0.994905	13.6348

## Sheet: siRNA + Cycloheximide_f
Table S8f. LRRC58 KD +/- Cycloheximide proteomics in primary hepatocyte
	Replicate 1	Replicate 2	Replicate 3	Average	RSD (%)
Pro KD1_Cyclo_0hrs	1.0933	0.833112	1.07358	1	14.4866
Pro KD2_Cyclo_2hrs	0.93758	0.962289	0.923991	0.941286	2.06273
Pro KD3_Cyclo_4hrs	0.910022	1.09382	1.081	1.02828	9.97939
Pro KD4_Cyclo_6hrs	1.02328	0.856275	1.00273	0.960762	9.47891
Pro KD5_Cyclo_8hrs		0.950238	0.892076	0.921157	4.46473
Pro KD6_Cyclo_12hrs	0.798534	0.944449	0.912398	0.885127	8.6637

## Sheet: Representative spectra_g
Representative mass spectra of LRC58 peptide DLTYDPPTLLELAAR. Parallel reaction monitoring parameters were determined through the use of a synthesized peptide standard. Ideal conditions for quantification included a retention time of 78 min (+/- 1 min), m/z of 844.4857, 1/k0 of 1.0995, and a collision energy of 39.3 eV.
