# Supplementary material for: Covariation MS uncovers a protein that controls cysteine catabolism
Source: Nature. 2025 Sep 17;647(8088):268–76. doi: 10.1038/s41586-025-09535-5 (PMC12589099; doi:10.1038/s41586-025-09535-5)
Supplement: Supplementary file 5 — Supplementary Tables 1–10. [file 41586_2025_9535_MOESM5_ESM.zip › 2024-04-07889D-s5/Table_S9.xlsx]

## Sheet: tab and column descriptions
Table S9. Proteomics and metabolomics of LRRC58 knockdown in mouse liver
Overview:	This spreadsheet summarizes protein and metabolite abundance measured in response to knockdown of LRRC58 in moouse liver
Tab Name	Description
Protein	Protein abundance measurements, data presented as as TMT signal-to-noise ratio
Metabolite	Metabolite abundance measurements, data presented as the ratio between peak area of the metabolite and average peak area of three isotope-labeled internal standards
Column Name	Description
Uniprot accession	Uniprot accession as the protein identifier
Gene symbol	Official gene symbol as the protein identifier
Description	Protein description
Metabolite	Name of the metabolite
Pro Scr	Protein abundance in livers treated by the scramble AAV
Pro KD	Protein abundance in livers treated by the si-LRRC58 AAV
Met Scr	Metabolite abundance in livers treated by the scramble AAV
Met KD	Metabolite abundance in livers treated by the si-LRRC58 AAV

## Sheet: Protein
Table S9a. LRRC58KD proteomics in mouse liver
Uniprot accession	Gene symbol	Description	Pro Scr1	Pro Scr2	Pro Scr3	Pro Scr4	Pro Scr5	Pro Scr6	Pro Scr7	Pro KD1	Pro KD2	Pro KD3	Pro KD4	Pro KD5	Pro KD6	Pro KD7	Pro KD8
A0A0B4J1G0	Fcgr4	Low affinity immunoglobulin gamma Fc region receptor IV OS=Mus musculus OX=10090 GN=Fcgr4 PE=1 SV=1	218.792	201.855	271.137	188.545	250.444	212.237	180.984	174.485	158.19	200.952	197.361	231.788	284.833	188.66	174.093
A0JNU3	Aspg	60 kDa lysophospholipase OS=Mus musculus OX=10090 GN=Aspg PE=1 SV=1	1300.13	1288.97	1103.02	1203.08	1432.67	1246.51	1487.84	1484.18	1539.97	1405.48	1522.57	1220.1	1188.68	1237.45	1351.1
A1IGU4	Arhgef37	Rho guanine nucleotide exchange factor 37 OS=Mus musculus OX=10090 GN=Arhgef37 PE=2 SV=1	75.1312	71.3489	80.2718	78.4863	82.6267	76.0249	81.9014	101.326	76.1878	92.5473	89.3214	62.32	79.9744	63.7615	67.7264
A1L314	Mpeg1	Macrophage-expressed gene 1 protein OS=Mus musculus OX=10090 GN=Mpeg1 PE=1 SV=1	694.648	697.674	1121.17	726.198	1070.68	677.806	701.973	550.899	500.231	700.334	962.28	1513.06	1020.25	633.687	471.754
A2A432	Cul4b	Cullin-4B OS=Mus musculus OX=10090 GN=Cul4b PE=1 SV=1	4329.6	4301.28	4131.98	4411.44	4507.57	4455.95	4457.63	4375.73	4352.79	4411.55	4374.3	4172.01	4372.24	4198.99	4131.1
A2A4P0	Dhx8	ATP-dependent RNA helicase DHX8 OS=Mus musculus OX=10090 GN=Dhx8 PE=2 SV=1	982.583	919.065	1086.08	1043.97	972.543	1112.18	960.766	918.679	906.286	969.673	1004.94	1032.11	965.329	928.706	955.077
A2A5R2	Arfgef2	Brefeldin A-inhibited guanine nucleotide-exchange protein 2 OS=Mus musculus OX=10090 GN=Arfgef2 PE=1 SV=1	1616.23	1657.21	1783.77	1602.28	1683.75	1613.52	1659.25	1710.31	1688.03	1677.24	1893.31	1782.27	1900.65	1528.65	1620.25
A2A5Z6	Smurf2	E3 ubiquitin-protein ligase SMURF2 OS=Mus musculus OX=10090 GN=Smurf2 PE=1 SV=1	304.899	310.325	334.183	301.376	297.344	294.074	265.529	291.419	287.103	304.223	282.302	301.46	300.714	285.697	275.66
A2A6A1	Gpatch8	G patch domain-containing protein 8 OS=Mus musculus OX=10090 GN=Gpatch8 PE=1 SV=1	212.026	213.76	248.524	238.082	232.625	262.718	215.405	221.469	206.732	268.298	232.728	225.462	231.379	214.253	213.951
A2A6Q5-3	Cdc27	Isoform 3 of Cell division cycle protein 27 homolog OS=Mus musculus OX=10090 GN=Cdc27	241.219	234.069	272.169	175.609	230.115	232.97	201.059	215.314	204.422	224.878	223.627	229.856	222.794	227.833	200.609
A2A791	Zmym4	Zinc finger MYM-type protein 4 OS=Mus musculus OX=10090 GN=Zmym4 PE=1 SV=1	19.0209	21.6414	19.6266	19.219	16.6764	25.6415	16.9574	22.7411	17.299	34.023	25.7082	21.7046	26.8217	19.3857	20.3705
A2A7S8-2	Kiaa1522	Isoform 2 of Uncharacterized protein KIAA1522 OS=Mus musculus OX=10090 GN=Kiaa1522	1310.45	1293.7	1405.92	1338.17	1278.5	1356.82	1211.16	1239.61	1221.49	1250.63	1282.06	1147.63	1218.67	1288.28	1297.78
A2A8L1	Chd5	Chromodomain-helicase-DNA-binding protein 5 OS=Mus musculus OX=10090 GN=Chd5 PE=1 SV=1	1022.72	1030.04	1168.09	1140.09	1022	1083.9	1043.42	947.465	953.573	1025.39	1055.31	1104.44	1076.64	1011.75	966.275
A2A8L5	Ptprf	Receptor-type tyrosine-protein phosphatase F OS=Mus musculus OX=10090 GN=Ptprf PE=1 SV=1	1160.55	1132.53	1168.02	1228.73	1200.84	1249.83	1260.04	1118.63	1057.3	1151.32	1262	1153.65	1159.76	1045.36	1016.99
A2A8U2	Tmem201	Transmembrane protein 201 OS=Mus musculus OX=10090 GN=Tmem201 PE=1 SV=1	326.064	329.38	305.689	321.118	318.394	358.812	357.572	328.458	325.593	335.701	329.713	317.414	330.662	324.32	332.444
A2A8Z1	Osbpl9	Oxysterol-binding protein-related protein 9 OS=Mus musculus OX=10090 GN=Osbpl9 PE=1 SV=1	1220.64	1138.9	1258.95	1185.97	1189.29	1200.47	1136.9	1139.32	1134	1098.51	1174.35	1352.51	1142.46	1253.63	1174.33
A2A974	Cyp4a12b	Cytochrome P450 4A12B OS=Mus musculus OX=10090 GN=Cyp4a12b PE=1 SV=1	449.801	351.671	351.76	331.345	351.336	457.215	331.327	256.347	362.802	299.508	285.341	326.078	221.653	325.956	454.109
A2A995	Fyb2	FYN-binding protein 2 OS=Mus musculus OX=10090 GN=Fyb2 PE=1 SV=1	370.137	366.299	489.888	369.107	388.96	390.487	371.939	323.484	352.878	353.021	428.954	421.268	397.536	381.039	388.654
A2A9C3	Szt2	KICSTOR complex protein SZT2 OS=Mus musculus OX=10090 GN=Szt2 PE=1 SV=1	66.172	49.6533	61.2428	54.327	53.4155	59.0911	55.3	54.8109	58.3009	61.1831	67.7281	61.0129	59.139	51.6253	50.5635
A2A9F4	Kdf1	Keratinocyte differentiation factor 1 OS=Mus musculus OX=10090 GN=Kdf1 PE=1 SV=1	29.2412	33.8778	32.8072	27.8668	30.9276	30.1007	31.1893	37.0977	30.8739	34.7964	25.304	29.5465	33.8199	34.8977	39.7309
A2AAE1-3	Kiaa1109	Isoform 3 of Transmembrane protein KIAA1109 OS=Mus musculus OX=10090 GN=Kiaa1109	44.2882	46.0655	53.1022	49.7498	42.8448	50.507	42.0374	44.062	41.0831	46.0132	55.5383	49.9286	48.5876	46.7922	45.477
A2AAY5	Sh3pxd2b	SH3 and PX domain-containing protein 2B OS=Mus musculus OX=10090 GN=Sh3pxd2b PE=1 SV=1	93.9479	102.087	104.319	115.917	104.513	114.061	98.6183	108.362	136.226	108.746	82.0749	85.5729	103.462	101.095	123.993
A2AB59	Arhgap27	Rho GTPase-activating protein 27 OS=Mus musculus OX=10090 GN=Arhgap27 PE=1 SV=1	8.03856	14.3725	13.0101	8.47052	16.1599	12.7727	13.1482	7.82326	11.4783	9.43094	11.1353	14.3245	10.873	16.0804	8.41731
A2ABV5	Med14	Mediator of RNA polymerase II transcription subunit 14 OS=Mus musculus OX=10090 GN=Med14 PE=1 SV=1	130.867	125.98	149.027	139.372	125.665	142.313	139.822	117.443	114.037	114.328	127.458	126.576	120.467	122.512	126.928
A2ADA5	Pusl1	tRNA pseudouridine synthase-like 1 OS=Mus musculus OX=10090 GN=Pusl1 PE=1 SV=1	443.245	409.37	389.38	402.494	394.209	429.315	399.616	515.888	522.932	526.178	520.809	470.915	475.289	458.424	565.258
A2ADY9	Ddi2	Protein DDI1 homolog 2 OS=Mus musculus OX=10090 GN=Ddi2 PE=1 SV=1	1970.13	1833.61	2168.32	2035.74	1976.28	1995.23	1937.08	1774.36	1858.45	1776.19	1727.7	2022.47	1821.35	1860.46	1653.24
A2AF47	Dock11	Dedicator of cytokinesis protein 11 OS=Mus musculus OX=10090 GN=Dock11 PE=1 SV=1	144.982	161.14	191.473	193.14	175.719	205.754	192.718	191.406	186.126	222.32	202.12	172.529	186.032	153.081	170.218
A2AGH6	Med12	Mediator of RNA polymerase II transcription subunit 12 OS=Mus musculus OX=10090 GN=Med12 PE=1 SV=1	358.243	324.705	346.824	366.223	346.626	353.654	382.119	335.771	308.949	339.247	393.314	343.467	355.48	312.497	330.884
A2AGT5	Ckap5	Cytoskeleton-associated protein 5 OS=Mus musculus OX=10090 GN=Ckap5 PE=1 SV=1	4360.18	4230.07	4667.73	4577.4	4424.88	4432.17	4321.1	4468.82	4240.65	4526.42	4373.1	4334.91	4456.27	4099.01	4167.13
A2AHC3	Camsap1	Calmodulin-regulated spectrin-associated protein 1 OS=Mus musculus OX=10090 GN=Camsap1 PE=1 SV=1	35.7226	29.7209	41.8534	32.1411	31.302	42.2438	39.6322	37.4075	31.3916	34.3488	40.2321	38.8453	34.5954	32.1726	39.0089
A2AHG0	Lzts3	Leucine zipper putative tumor suppressor 3 OS=Mus musculus OX=10090 GN=Lzts3 PE=1 SV=1	26.2091	24.8267	34.5296	29.7155	30.6983	23.2184	30.5747	28.9273	31.3242	33.443	33.9517	28.8516	27.324	27.5865	26.5681
A2AIG8	Accs	1-aminocyclopropane-1-carboxylate synthase-like protein 1 OS=Mus musculus OX=10090 GN=Accs PE=2 SV=1	84.1921	78.7811	87.5178	85.3466	102.689	106.316	84.0611	107.425	114.905	118.892	100.975	86.476	89.9119	74.6286	71.6499
A2AIL4	Ndufaf6	NADH dehydrogenase (ubiquinone) complex I, assembly factor 6 OS=Mus musculus OX=10090 GN=Ndufaf6 PE=1 SV=1	423.99	492.224	487.863	461.523	433.116	452.571	441.791	518.745	513.568	521.984	553.782	542.043	504.601	514.239	584.051
A2AIV2	Virma	Protein virilizer homolog OS=Mus musculus OX=10090 GN=Virma PE=1 SV=1	553.572	540.67	598.777	562.608	552.468	623.437	568.866	504.923	496.582	523.568	531.683	508.661	557.08	494.862	493.112
A2AJ15	Man1b1	Endoplasmic reticulum mannosyl-oligosaccharide 1,2-alpha-mannosidase OS=Mus musculus OX=10090 GN=Man1b1 PE=1 SV=1	629.783	610.841	773.268	698.035	653.393	702.477	592.651	750.151	615.279	697.631	662.558	671.107	693.883	672.807	619.089
A2AJ88	Pnpla7	Patatin-like phospholipase domain-containing protein 7 OS=Mus musculus OX=10090 GN=Pnpla7 PE=1 SV=1	1289.96	1310.89	1142.45	1199.71	1186.31	1188.61	1205.84	1110.75	1117.53	1106.47	1095.2	1001.88	1097.37	1105.03	1092.45
A2AJB2	Tmem141	Transmembrane protein 141 OS=Mus musculus OX=10090 GN=Tmem141 PE=3 SV=1	58.3319	59.4131	60.3011	46.0043	55.6311	57.1758	50.5108	67.4537	61.4629	70.4742	79.1636	64.4221	80.9854	66.9625	67.3035
A2AJK6	Chd7	Chromodomain-helicase-DNA-binding protein 7 OS=Mus musculus OX=10090 GN=Chd7 PE=1 SV=1	42.7397	45.6989	46.4491	54.1955	48.3618	49.5942	50.0165	53.9273	35.7969	40.8757	51.4669	42.3229	56.4028	38.8622	41.9105
A2AJL3	Fggy	FGGY carbohydrate kinase domain-containing protein OS=Mus musculus OX=10090 GN=Fggy PE=1 SV=1	5366.8	5242.3	5311.86	5405.74	5486.76	5340.34	5664.73	5335.03	5409.07	5133.93	4888.83	4699.01	5303.05	4613.71	4817.21
A2AJT4	Pnisr	Arginine/serine-rich protein PNISR OS=Mus musculus OX=10090 GN=Pnisr PE=1 SV=1	281.846	252.898	277.44	282.232	244.713	297.075	283.489	283.362	238.463	273.411	256.611	278.048	273.132	256.149	253.852
A2AKB9	Dcaf10	DDB1- and CUL4-associated factor 10 OS=Mus musculus OX=10090 GN=Dcaf10 PE=1 SV=1	24.5329	22.0255	27.8499	19.5054	26.6318	22.3911	21.7899	22.5952	22.0471	19.6554	19.5761	16.8821	17.9692	20.6931	18.5646
A2AKG8	Focad	Focadhesin OS=Mus musculus OX=10090 GN=Focad PE=1 SV=1	847.089	802.517	899.139	784.52	864.218	845.436	771.198	820.56	807.994	826.848	798.64	837.992	870.535	793.431	801.546
A2AKK5	Acnat1	Acyl-coenzyme A amino acid N-acyltransferase 1 OS=Mus musculus OX=10090 GN=Acnat1 PE=1 SV=1	210.895	254.466	260.662	253.541	267.949	214.924	218.091	239.906	218.574	237.178	281.631	244.792	289.805	241.562	241.66
A2AKQ0	Slc35d1	UDP-glucuronic acid/UDP-N-acetylgalactosamine transporter OS=Mus musculus OX=10090 GN=Slc35d1 PE=2 SV=2	314.881	408.8	401.76	413.664	495.904	443.069	373.452	502.498	432.614	529.173	550.177	372.839	473.627	350.303	419.174
A2AKX3	Setx	Probable helicase senataxin OS=Mus musculus OX=10090 GN=Setx PE=1 SV=1	82.0444	80.625	94.4577	171.328	155.398	190.215	84.2031	79.2973	80.4657	117.261	89.5837	76.7528	99.7585	70.1956	67.0366
A2ALK8	Ptpn3	Tyrosine-protein phosphatase non-receptor type 3 OS=Mus musculus OX=10090 GN=Ptpn3 PE=1 SV=1	526.069	507.418	591.147	527.932	466.259	528.701	448.094	418.788	422.261	464.409	470.903	541.109	503.493	471.416	393.959
A2ALU4	Shroom2	Protein Shroom2 OS=Mus musculus OX=10090 GN=Shroom2 PE=1 SV=1	1957.52	1865.53	1776.44	1901.09	1792.9	1855.52	1752.95	1714.68	1756.79	1725.04	1612.4	1675.65	1682.77	1842.51	1737.61
A2ALW5	Dnajc25	DnaJ homolog subfamily C member 25 OS=Mus musculus OX=10090 GN=Dnajc25 PE=1 SV=1	666.533	710.42	773.31	777.233	755.054	759.496	622.873	737.697	756.813	765.573	742.972	757.348	787.743	723.431	727.517
A2AN08-5	Ubr4	Isoform 5 of E3 ubiquitin-protein ligase UBR4 OS=Mus musculus OX=10090 GN=Ubr4	10608.3	10714.3	10007.9	10278.5	10582.1	10472.2	10322.6	10397.7	10849	10702.6	10499.2	10329	10298.3	10191.3	10448.2
A2AN08	Ubr4	E3 ubiquitin-protein ligase UBR4 OS=Mus musculus OX=10090 GN=Ubr4 PE=1 SV=1	111.248	117.739	115.486	137.074	135.166	126.242	123.722	139.092	130.515	154.057	131.438	90.1496	164.074	86.4597	114.092
A2APT9	Klhdc7a	Kelch domain-containing protein 7A OS=Mus musculus OX=10090 GN=Klhdc7a PE=1 SV=3	523.878	516	543.616	520.078	516.06	517.659	453.696	516.122	452.716	546.473	408.443	520.697	467.374	502.568	430.155
A2APV2-3	Fmnl2	Isoform 3 of Formin-like protein 2 OS=Mus musculus OX=10090 GN=Fmnl2	295.634	298.444	292.877	276.408	295.446	308.599	319.292	319.759	281.164	336.276	326.537	245.95	299.089	315.38	282.12
A2APY7	Ndufaf5	Arginine-hydroxylase NDUFAF5, mitochondrial OS=Mus musculus OX=10090 GN=Ndufaf5 PE=1 SV=1	220.724	225.807	218.483	205.447	203.948	209.257	204.616	244.921	216.444	248.132	235.456	239.758	222.224	234.609	230.835
A2AQ07	Tubb1	Tubulin beta-1 chain OS=Mus musculus OX=10090 GN=Tubb1 PE=1 SV=1	785.286	690.998	761.089	741.805	705.683	690.81	668.401	694.628	671.262	626.892	580.745	749.583	598.07	772.143	635.374
A2AQ19	Rtf1	RNA polymerase-associated protein RTF1 homolog OS=Mus musculus OX=10090 GN=Rtf1 PE=1 SV=1	1394.58	1278.56	1379.26	1484.53	1366.74	1394.77	1375.93	1326.28	1285.93	1420.2	1531.91	1356.29	1382.47	1373.49	1348.4
A2AQ25	Skt	Sickle tail protein OS=Mus musculus OX=10090 GN=Skt PE=1 SV=1	789.308	779.391	859.219	743.779	818.384	810.391	884.683	865.734	831.945	884.53	1054.73	792.471	853.021	765.22	784.749
A2AR02	Ppig	Peptidyl-prolyl cis-trans isomerase G OS=Mus musculus OX=10090 GN=Ppig PE=1 SV=1	337.98	325.676	403.947	387.202	358.984	396.173	373.329	360.217	349.908	371.667	376.676	346.657	371.517	339.402	340.197
A2ARA8	Itga8	Integrin alpha-8 OS=Mus musculus OX=10090 GN=Itga8 PE=1 SV=1	172.891	181.38	164.252	216.214	180.553	180.557	190.095	176.299	159.095	174.232	197.582	168.168	190.133	171.287	139.271
A2AS89	Agmat	Agmatinase, mitochondrial OS=Mus musculus OX=10090 GN=Agmat PE=1 SV=1	1602.12	1713.07	1732.95	1669.42	1657.78	1681.31	1754.32	1544.02	1545.81	1579.26	1517.45	1531.65	1668.97	1408.13	1601.97
A2ASS6-3	Ttn	Isoform 3 of Titin OS=Mus musculus OX=10090 GN=Ttn	302.771	394.404	290.199	353.677	526.466	500.216	402.655	488.387	490.431	525.206	207.43	184.942	484.306	199.739	286.463
A2ASS6	Ttn	Titin OS=Mus musculus OX=10090 GN=Ttn PE=1 SV=1	355.214	330.861	399.674	417.024	324.536	312.605	292.553	321.017	353.208	382.676	361.222	399.757	374.055	388.812	312.718
A2ASZ8	Slc25a25	Calcium-binding mitochondrial carrier protein SCaMC-2 OS=Mus musculus OX=10090 GN=Slc25a25 PE=1 SV=1	2856.78	2473.56	2403.23	2293.94	2316.93	2269.35	2271.98	2523.48	2326.84	2316.52	2967.72	2247.5	2281.86	2388.06	2479.03
A2AT37	Upf2	Regulator of nonsense transcripts 2 OS=Mus musculus OX=10090 GN=Upf2 PE=1 SV=1	1305.07	1263.31	1328.77	1291.21	1252.83	1376	1181.63	1287.96	1213.97	1269.51	1241.98	1329.91	1284.18	1273.18	1223.73
A2ATU0	Dhtkd1	Probable 2-oxoglutarate dehydrogenase E1 component DHKTD1, mitochondrial OS=Mus musculus OX=10090 GN=Dhtkd1 PE=1 SV=1	2090.4	2247.3	2145.44	2002.51	2376.55	2202.16	2340.67	2054.99	2374.88	2257.54	2222.11	1812.21	2210.13	1634.49	2107.74
A2AWA9	Rabgap1	Rab GTPase-activating protein 1 OS=Mus musculus OX=10090 GN=Rabgap1 PE=1 SV=1	1372.24	1458.65	1445.3	1415.42	1496.54	1469.18	1457.98	1527.13	1437	1492.03	1459.97	1361.4	1450.55	1269.88	1392.87
A2AWL7	Mga	MAX gene-associated protein OS=Mus musculus OX=10090 GN=Mga PE=2 SV=1	29.3823	29.3038	34.5654	31.8395	55.729	40.2079	27.2675	31.0399	31.1244	26.1512	44.2701	22.1145	43.995	16.5268	21.2154
A2AWP8	Arhgef10l	Rho guanine nucleotide exchange factor 10-like protein OS=Mus musculus OX=10090 GN=Arhgef10l PE=1 SV=1	992.362	1011.36	1175.53	1029.17	930.881	1033.98	960.059	1021.28	975.94	1063.37	974.956	1345.78	1133.74	1105.73	992.287
A2BDX3	Mocs3	Adenylyltransferase and sulfurtransferase MOCS3 OS=Mus musculus OX=10090 GN=Mocs3 PE=1 SV=1	1197.05	1119.49	1116.76	1151.43	1132.85	1198.44	1094.05	1149.26	1100.88	1096.7	948.232	1081.35	1124.56	1013.62	1009.82
A2BE28	Las1l	Ribosomal biogenesis protein LAS1L OS=Mus musculus OX=10090 GN=Las1l PE=1 SV=1	481.002	476.233	495.821	510.079	477.154	517.141	502.153	494.062	485.728	489.102	517.184	480.247	472.547	488.04	430.502
A2BH40	Arid1a	AT-rich interactive domain-containing protein 1A OS=Mus musculus OX=10090 GN=Arid1a PE=1 SV=1	1558.48	1588.99	1825.99	1788.79	1583.8	1688.97	1599.75	1527.06	1464.62	1587.65	1675.4	1711.88	1567.26	1704.88	1446.99
A2CG49	Kalrn	Kalirin OS=Mus musculus OX=10090 GN=Kalrn PE=1 SV=1	229.412	219.974	255.488	255.104	269.638	272.874	238.746	242.652	222.791	262.83	177.948	216.761	227.665	234.366	221.788
A2CG63	Arid4b	AT-rich interactive domain-containing protein 4B OS=Mus musculus OX=10090 GN=Arid4b PE=1 SV=1	51.0996	43.53	50.2847	48.7238	46.497	56.0842	42.0387	40.3156	40.8154	41.3045	64.017	50.477	46.7052	53.7044	50.1008
A2RSJ4	Uhrf1bp1l	UHRF1-binding protein 1-like OS=Mus musculus OX=10090 GN=Uhrf1bp1l PE=1 SV=2	1044.83	1098.59	928.039	966.546	1012.7	987.689	1012.87	1182.39	1165.91	1209.62	1086.4	1036.94	1059.02	1119.91	1058.92
A2RSQ0	Dennd5b	DENN domain-containing protein 5B OS=Mus musculus OX=10090 GN=Dennd5b PE=1 SV=2	1108.23	1263.02	1274.78	1246.62	1147.88	1225.8	1245	1313.34	1322.54	1271.79	1298.63	1153.29	1188.68	1199.03	1233.8
A2RSX7	Tyw5	tRNA wybutosine-synthesizing protein 5 OS=Mus musculus OX=10090 GN=Tyw5 PE=2 SV=2	259.877	278.553	278.004	272.936	259.297	278.719	279.967	247.702	263.098	218.408	240.082	235.722	243.255	239.98	199.771
A2RSY1	Kansl3	KAT8 regulatory NSL complex subunit 3 OS=Mus musculus OX=10090 GN=Kansl3 PE=1 SV=1	18.9308	15.7249	16.1628	18.4665	17.4891	14.6404	13.35	19.0483	8.63827	18.2365	23.362	20.4821	11.0322	13.523	13.9169
A2RSY6	Trmt1l	TRMT1-like protein OS=Mus musculus OX=10090 GN=Trmt1l PE=1 SV=1	839.311	717.742	1011.87	948.211	826.936	932.872	707.94	819.061	721.795	816.861	875.63	893.159	858.255	786.494	701.023
A2RT67	Dennd3	DENN domain-containing protein 3 OS=Mus musculus OX=10090 GN=Dennd3 PE=1 SV=2	26.1755	27.2125	31.704	25.7205	23.5987	30.4181	29.4091	33.071	25.1032	25.2367	26.0133	26.986	29.5283	24.85	22.1068
A3KFM7	Chd6	Chromodomain-helicase-DNA-binding protein 6 OS=Mus musculus OX=10090 GN=Chd6 PE=1 SV=1	617.33	583.929	642.265	597.099	570.933	618.493	540.624	594.327	556.454	585.992	596.908	602.156	593.069	559.668	509.064
A3KGB4	Tbc1d8b	TBC1 domain family member 8B OS=Mus musculus OX=10090 GN=Tbc1d8b PE=1 SV=1	1462.27	1387.72	1370.89	1399.46	1305.74	1371.43	1259.73	1348.8	1253.43	1357.71	1043.05	1318.35	1277.34	1344.53	1215.73
A3KGS3	Ralgapa2	Ral GTPase-activating protein subunit alpha-2 OS=Mus musculus OX=10090 GN=Ralgapa2 PE=1 SV=2	673.676	664.343	679.735	667.535	672.424	729.847	647.604	737.711	692.635	717.979	687.776	707.877	687.046	649.003	625.822
A3KMP2	Ttc38	Tetratricopeptide repeat protein 38 OS=Mus musculus OX=10090 GN=Ttc38 PE=1 SV=2	4143.07	4420.38	4357.01	4330.95	4128.54	4363.31	4565.59	4226.37	4467.02	4301.72	4847.18	4197.61	4187.2	4003.09	4119.72
A4FUP9	Glt1d1	Glycosyltransferase 1 domain-containing protein 1 OS=Mus musculus OX=10090 GN=Glt1d1 PE=2 SV=2	195.888	178.917	218.525	171.623	194.327	186.544	189.055	235.446	192.714	198.951	211.493	202.928	183.206	183.921	196.218
A6H584	Col6a5	Collagen alpha-5(VI) chain OS=Mus musculus OX=10090 GN=Col6a5 PE=1 SV=4	578.686	565.696	694.778	684.672	867.12	648.178	850.722	587.422	292.386	711.147	628.793	945.777	823.071	642.126	585.631
A6H5X4	Phf11	PHD finger protein 11 OS=Mus musculus OX=10090 GN=Phf11 PE=2 SV=1	36.3001	38.3091	34.0819	30.5163	32.9819	33.8611	34.5322	37.1511	34.8731	38.8846	46.0429	31.7406	34.4646	30.6499	28.038
A6H5Y3	Mtr	Methionine synthase OS=Mus musculus OX=10090 GN=Mtr PE=1 SV=1	1003.4	986.768	927.425	977.489	1029.63	984.918	1036.25	986.889	977.065	1000.71	862.083	792.678	962.966	859.679	871.123
A6H5Z3	Exoc6b	Exocyst complex component 6B OS=Mus musculus OX=10090 GN=Exoc6b PE=1 SV=1	165.421	171.29	179.631	161.079	164.668	176.855	170.336	163.465	130.881	160.6	176.169	167.897	167.453	160.038	158.876
A6H611	Mipep	Mitochondrial intermediate peptidase OS=Mus musculus OX=10090 GN=Mipep PE=1 SV=1	2254.88	2187.27	2260.84	2174.39	2269.02	2279.98	2187.16	2655.53	2523.81	2705.07	2485.86	2313.54	2367.22	2260.47	2467.57
A6H619	Phrf1	PHD and RING finger domain-containing protein 1 OS=Mus musculus OX=10090 GN=Phrf1 PE=1 SV=2	8.94052	11.6951	12.0293	13.1152	10.2511	10.8485	12.374	8.08363	13.0503	11.8406	7.4751	14.0841	14.0812	11.3769	10.8687
A6H630	Armt1	Damage-control phosphatase ARMT1 OS=Mus musculus OX=10090 GN=Armt1 PE=1 SV=1	2368.6	2397.94	2727.57	2405.55	2519.28	2461.61	2318.23	2583.24	2530.05	2729.58	2861.3	2556.05	2689.16	2182.93	2534.64
A6H6A9-3	Rabgap1l	Isoform 3 of Rab GTPase-activating protein 1-like OS=Mus musculus OX=10090 GN=Rabgap1l	976.008	975.483	939.382	972.121	1071.98	1022.39	1107.72	1065.47	1085.25	1008.39	990.087	779.015	988.949	836.26	894.571
A6H6A9	Rabgap1l	Rab GTPase-activating protein 1-like OS=Mus musculus OX=10090 GN=Rabgap1l PE=1 SV=1	786.512	812.344	793.199	806.568	879.595	815.441	825.752	888.441	887.521	856.414	860.313	701.696	820.901	734.463	805.28
A6H6E2	Mmrn2	Multimerin-2 OS=Mus musculus OX=10090 GN=Mmrn2 PE=1 SV=1	195.772	196.03	202.116	198.407	182.804	226.31	180.531	188.258	175.217	194.693	205.024	203.399	177.965	199.14	172.675
A6H8H2-2	Dennd4c	Isoform 2 of DENN domain-containing protein 4C OS=Mus musculus OX=10090 GN=Dennd4c	1778.07	1906.84	1949.35	1835.73	1855.7	1841.94	1846.48	1846.2	1856.32	1952.02	1896.59	1773.55	1895.41	1765.03	1689.19
A6X8Z5	Arhgap31	Rho GTPase-activating protein 31 OS=Mus musculus OX=10090 GN=Arhgap31 PE=1 SV=1	180.223	176.343	203.981	187.923	182.656	182.035	184.313	208.459	167.146	185.555	202.233	195.456	183.708	191.657	170.979
A6X919	Dpy19l1	Probable C-mannosyltransferase DPY19L1 OS=Mus musculus OX=10090 GN=Dpy19l1 PE=1 SV=1	993.738	997.8	1159.88	1042.34	974.965	994.681	961.129	929.013	910.837	912.84	971.947	1218.21	1037.98	1053.97	929.956
A6X935	Itih4	Inter alpha-trypsin inhibitor, heavy chain 4 OS=Mus musculus OX=10090 GN=Itih4 PE=1 SV=2	1841.99	1796.09	3814.98	2875.43	2204.86	1795.22	1799.83	1986.31	1590.57	1781.96	1719.41	5141.31	3026.01	2764.44	1574.46
A7MCT6	Etnk2	Ethanolamine kinase 2 OS=Mus musculus OX=10090 GN=Etnk2 PE=1 SV=1	1903.27	2063.32	2094.89	2070.75	2153.55	2079.9	2026.97	2125.61	2368.41	2289.71	2544.68	1708.72	2139.17	1687.89	2125.55
A8C756	Thada	Thyroid adenoma-associated protein homolog OS=Mus musculus OX=10090 GN=Thada PE=1 SV=1	306.282	295.998	298.717	300.124	315.274	294.711	258.079	318.011	319.782	348.776	323.04	285.601	330.361	295.894	286.049
A8Y5H7-3	Sec14l1	Isoform 3 of SEC14-like protein 1 OS=Mus musculus OX=10090 GN=Sec14l1	113.583	128.567	142.557	134.758	145.914	139.182	134.881	128.601	122.065	115.768	150.684	159.485	145.116	123.483	127.09
B1AQJ2	Usp36	Ubiquitin carboxyl-terminal hydrolase 36 OS=Mus musculus OX=10090 GN=Usp36 PE=1 SV=1	94.8252	84.1847	84.0887	98.6515	83.0841	92.4279	92.7255	92.9484	89.8622	105.214	87.7804	98.0902	94.5032	97.8975	95.4039
B1AR13	Cisd3	CDGSH iron-sulfur domain-containing protein 3, mitochondrial OS=Mus musculus OX=10090 GN=Cisd3 PE=1 SV=1	731.673	713.265	791.969	713.891	773.939	720.479	767.739	804.744	781.148	807.085	1054.37	900.598	811.192	765.632	848.279
B1AS42	Cyb5rl	NADH-cytochrome b5 reductase-like OS=Mus musculus OX=10090 GN=Cyb5rl PE=2 SV=1	12.1352	11.2398	15.1728	7.36358	17.8205	15.576	9.75156	12.1723	16.0783	11.379	9.40988	10.4964	7.17701	9.7124	11.7175
B1AUE5	Pex10	Peroxisome biogenesis factor 10 OS=Mus musculus OX=10090 GN=Pex10 PE=2 SV=1	324.145	272.046	306.122	293.789	310.158	301.167	285.443	340.847	317.238	355.725	421.06	324.134	296.874	310.721	327.769
B1AVY7	Kif16b	Kinesin-like protein KIF16B OS=Mus musculus OX=10090 GN=Kif16b PE=1 SV=1	116.7	115.914	129.527	121.393	132.307	117.167	107.642	121.697	109.522	126.416	119.953	107.279	113.3	112.812	103.776
B1AVZ0	Uprt	Uracil phosphoribosyltransferase homolog OS=Mus musculus OX=10090 GN=Uprt PE=1 SV=1	237.18	211.905	257.049	219.459	217.311	235.244	196.536	231.332	219.28	268.484	242.254	254.525	218.662	240.046	231.043
B1AXP6-4	Tomm5	Isoform 4 of Mitochondrial import receptor subunit TOM5 homolog OS=Mus musculus OX=10090 GN=Tomm5	527.638	643.965	593.736	537.693	592.357	571.196	621.991	637.75	656.697	628.202	781.224	586.869	749.169	544.405	669.792
B1AY10	Nfx1	Transcriptional repressor NF-X1 OS=Mus musculus OX=10090 GN=Nfx1 PE=1 SV=1	865.897	841.456	890.987	844.762	809.949	841.92	739.66	777.861	773.868	907.341	888.147	851.358	819.127	841.13	782.208
B1AY13	Usp24	Ubiquitin carboxyl-terminal hydrolase 24 OS=Mus musculus OX=10090 GN=Usp24 PE=1 SV=1	3698.59	3658.56	3486.76	3495.6	3630.09	3599.07	3504.43	3694.42	3691.59	3629.52	3406.08	3521.73	3365.18	3366.96	3503.27
B1AZA5	Tmem245	Transmembrane protein 245 OS=Mus musculus OX=10090 GN=Tmem245 PE=1 SV=1	12.1512	12.772	8.64122	12.4689	10.2443	14.6268	8.25523	9.42086	12.8115	15.2716	9.55507	15.4521	12.0741	8.86776	7.31243
B1AZI6	Thoc2	THO complex subunit 2 OS=Mus musculus OX=10090 GN=Thoc2 PE=1 SV=1	1098	1048.88	1236.27	1223.12	1076.82	1214.74	1078.44	1109.79	1067.19	1171.62	1157.82	1194.95	1081.06	1138.73	1032.79
B1AZP2	Dlgap4	Disks large-associated protein 4 OS=Mus musculus OX=10090 GN=Dlgap4 PE=1 SV=1	81.216	91.8444	95.2667	101.255	87.7807	85.6671	89.4906	79.3364	91.9053	85.0079	93.7069	94.4372	93.6266	100.372	78.4616
B2RPV6	Mmrn1	Multimerin-1 OS=Mus musculus OX=10090 GN=Mmrn1 PE=1 SV=2	179.032	139.014	210.781	194.728	219.035	197.006	154.345	228.157	142.535	109.185	111.21	181.224	136.152	247.751	117.143
B2RQC6	Cad	CAD protein OS=Mus musculus OX=10090 GN=Cad PE=1 SV=1	10164.8	10163.6	10194.5	10221.6	9612.95	10355.1	9193.23	10050.1	10356.1	11384.2	11449.1	10363.8	11539.7	10365.7	11005.6
B2RQE8	Arhgap42	Rho GTPase-activating protein 42 OS=Mus musculus OX=10090 GN=Arhgap42 PE=1 SV=1	902.944	859.513	849.692	853.923	874.145	943.56	835.441	791.331	803.249	804.469	812.817	743.623	803.02	778.272	760.979
B2RR83	Ythdc2	3'-5' RNA helicase YTHDC2 OS=Mus musculus OX=10090 GN=Ythdc2 PE=1 SV=1	830.897	861.264	929.85	844.076	897.803	925.12	802.168	839.579	880.802	895.396	875.253	900.564	1001.64	815.259	789.944
B2RRE7	Otud4	OTU domain-containing protein 4 OS=Mus musculus OX=10090 GN=Otud4 PE=1 SV=1	857.134	864.244	908.553	884.01	905.618	992.422	839.689	840.898	863.112	911.501	936.341	838.386	848.765	878.546	808.108
B2RSH2	Gnai1	Guanine nucleotide-binding protein G(i) subunit alpha-1 OS=Mus musculus OX=10090 GN=Gnai1 PE=1 SV=1	38.593	30.5255	36.4165	29.6129	29.6531	33.398	29.5743	27.4381	24.7423	26.0292	23.7452	32.8455	19.8679	38.8896	28.6223
B2RU80	Ptprb	Receptor-type tyrosine-protein phosphatase beta OS=Mus musculus OX=10090 GN=Ptprb PE=1 SV=1	358.267	348.708	359.136	365.158	362.523	382.637	397.213	364.612	322.496	348.99	345.388	330.831	352.56	325.46	318.792
B2RUR8	Otud7b	OTU domain-containing protein 7B OS=Mus musculus OX=10090 GN=Otud7b PE=1 SV=1	73.0347	64.05	63.2747	68.7952	74.0075	73.6094	60.2932	70.3039	63.8652	76.8844	89.7516	64.7904	70.5813	70.743	79.5954
B2RVL6	Zcchc24	Zinc finger CCHC domain-containing protein 24 OS=Mus musculus OX=10090 GN=Zcchc24 PE=1 SV=1	104.12	110.091	115.478	120.047	106.97	108.279	108.016	90.7038	88.0573	85.1764	106.002	117.803	99.6536	102.248	88.6303
B2RWS6	Ep300	Histone acetyltransferase p300 OS=Mus musculus OX=10090 GN=Ep300 PE=1 SV=2	44.1056	42.2015	41.7792	50.6354	39.1201	50.3346	35.9664	35.0537	32.4865	49.2059	40.1012	57.7897	41.2094	47.851	46.793
B2RX12	Abcc3	Canalicular multispecific organic anion transporter 2 OS=Mus musculus OX=10090 GN=Abcc3 PE=1 SV=1	2844.47	3255.51	2092.87	2744.88	3741.99	3504.63	3502.07	3767.55	3558.71	3395.41	3785.1	1786.96	2597.3	2447.23	3737.95
B2RX14	Tut4	Terminal uridylyltransferase 4 OS=Mus musculus OX=10090 GN=Tut4 PE=1 SV=2	746.638	760.131	728.924	686.888	773.674	746.211	755.048	780.864	762.322	833.826	878.106	641.206	809.834	673.136	694.873
B2RXA1	Plcxd2	PI-PLC X domain-containing protein 2 OS=Mus musculus OX=10090 GN=Plcxd2 PE=2 SV=1	110.306	104.329	103.476	104.626	95.862	128.987	110.755	115.167	87.6151	120.34	94.852	106.764	102.916	107.81	105.283
B2RXC1	Trappc11	Trafficking protein particle complex subunit 11 OS=Mus musculus OX=10090 GN=Trappc11 PE=1 SV=1	2221.12	2286.7	2231.2	2320.61	2344.52	2483.3	2205.42	2109.6	2169.6	2231.78	2117.29	2123.57	2253.26	2108.15	2096.14
B2RXR6	Ankrd44	Serine/threonine-protein phosphatase 6 regulatory ankyrin repeat subunit B OS=Mus musculus OX=10090 GN=Ankrd44 PE=1 SV=1	591.477	575.717	539.587	531.711	546.062	562.958	547.744	500.346	490.173	486.521	495.735	473.003	501.542	492.395	443.536
B2RXS4	Plxnb2	Plexin-B2 OS=Mus musculus OX=10090 GN=Plxnb2 PE=1 SV=1	4404.19	4244.75	4610.1	4309.33	4221.29	4572.66	4259.96	4364.92	4104.23	4311.65	4071.27	4580.35	4279.85	4502.8	4466.83
B2RY04	Dock5	Dedicator of cytokinesis protein 5 OS=Mus musculus OX=10090 GN=Dock5 PE=1 SV=2	745.484	807.668	792.325	730.671	876.857	767.449	825.427	786.997	812.594	776.008	728.207	721.173	827.883	726.022	762.179
B2RY56	Rbm25	RNA-binding protein 25 OS=Mus musculus OX=10090 GN=Rbm25 PE=1 SV=2	1844.83	1789.6	2033.63	2080.4	1874.91	2158.1	1914.73	1752	1737.28	1908.51	1915.09	2007.78	1910.41	1869.91	1835.78
B5X0G2	Mup17	Major urinary protein 17 OS=Mus musculus OX=10090 GN=Mup17 PE=2 SV=2	18889.8	19698.4	24025.4	18062.8	15522.2	20499.8	11438.7	10344.3	14099.4	15088.2	5630.01	15343.8	9765.53	25199.9	16436.3
B7ZMP1	Xpnpep3	Xaa-Pro aminopeptidase 3 OS=Mus musculus OX=10090 GN=Xpnpep3 PE=1 SV=1	2041.28	2149.92	2095.79	2092.64	2089.64	2104.92	2235.61	2324.38	2410.65	2437.31	2744.12	2336.54	2339.32	2566.01	2636
B8JK39	Itga9	Integrin alpha-9 OS=Mus musculus OX=10090 GN=Itga9 PE=1 SV=1	1420.37	1426.29	1393.78	1380.52	1505.89	1562.82	1437.51	1456.23	1332.85	1459.43	1565.9	1247.33	1545.41	1354.33	1250.78
B8ZXI1	Qtrt2	Queuine tRNA-ribosyltransferase accessory subunit 2 OS=Mus musculus OX=10090 GN=Qtrt2 PE=1 SV=2	115.734	104.685	117.107	108.065	94.7677	110.991	122.389	106.542	114.759	106.338	97.4628	109.837	114.967	99.9781	108.115
B9EJ80	Pdzd8	PDZ domain-containing protein 8 OS=Mus musculus OX=10090 GN=Pdzd8 PE=1 SV=1	783.781	726.83	753.944	758.08	786.189	794.126	733.907	755.092	735.638	734.896	839.685	699.407	706.389	727.301	686.594
B9EJ86	Osbpl8	Oxysterol-binding protein-related protein 8 OS=Mus musculus OX=10090 GN=Osbpl8 PE=1 SV=1	1779.4	1830.33	1781.36	1818.58	1876.4	1914.95	1847.04	1790.98	1828.83	1786.09	1903.98	1700.86	1731.58	1743.03	1734.92
B9EJR8	Dnaaf5	Dynein assembly factor 5, axonemal OS=Mus musculus OX=10090 GN=Dnaaf5 PE=1 SV=1	244.463	270.029	240.393	244.899	236.155	256.969	228.895	233.487	248.713	253.416	249.123	248.169	252.774	231.419	263.915
B9EKI3	Tmf1	TATA element modulatory factor OS=Mus musculus OX=10090 GN=Tmf1 PE=1 SV=2	976.055	973.591	1036.08	1017.29	1012.11	1039.92	975.353	969.807	932.742	1023.4	1002.13	1056.48	1051.82	969.425	920.661
C0HKD8	Mfap1a	Microfibrillar-associated protein 1A OS=Mus musculus OX=10090 GN=Mfap1a PE=1 SV=1	163.627	140.784	173.798	166.637	152.831	168.11	152.378	157.861	138.368	157.268	151.489	164.792	143.758	156.112	155.642
C0HKE7	Hist1h2an	Histone H2A type 1-N OS=Mus musculus OX=10090 GN=Hist1h2an PE=1 SV=1	567.466	554.967	606.036	617.861	581.272	629.197	626.304	491.736	520.049	526.197	590.235	550.44	544.949	592.376	543.405
C0HKG6	Rnaset2b	Ribonuclease T2-B OS=Mus musculus OX=10090 GN=Rnaset2b PE=1 SV=1	2018.73	2096.18	1752.5	1746.63	1870.3	1832.39	1826.39	1850.03	1921.12	1760.57	1559.4	1615.28	1723.59	1921.04	1956.68
D0QMC3	Mndal	Myeloid cell nuclear differentiation antigen-like protein OS=Mus musculus OX=10090 GN=Mndal PE=1 SV=1	192.929	165.964	166.278	173.15	199.33	181.394	161.802	170.237	168.192	171.733	220.583	167.911	156.877	175.16	154.582
D3YXK2	Safb	Scaffold attachment factor B1 OS=Mus musculus OX=10090 GN=Safb PE=1 SV=2	1492.48	1409.13	1600.67	1623.02	1454.76	1663.51	1513.06	1415.55	1340.49	1523	1474.43	1611.38	1470.55	1449.85	1394.18
D3YZI9	Pgbd5	PiggyBac transposable element-derived protein 5 OS=Mus musculus OX=10090 GN=Pgbd5 PE=1 SV=1	72.2952	80.5546	53.827	83.3498	83.2971	86.6098	83.9046	105.377	110.061	100.896	84.9707	52.0296	102.257	63.1556	82.6938
D3YZP9	Ccdc6	Coiled-coil domain-containing protein 6 OS=Mus musculus OX=10090 GN=Ccdc6 PE=1 SV=1	1050.85	924.02	1135.56	1060.44	938.991	984.464	907.985	1005.74	944.928	1049.15	952.057	1110.38	982.865	1042.29	868.087
D3YZV8	Ccdc8	Coiled-coil domain-containing protein 8 homolog OS=Mus musculus OX=10090 GN=Ccdc8 PE=1 SV=2	226.789	236.285	244.395	264.219	225.995	253.727	253.799	295.437	254.658	294.067	163.216	235.704	218.759	271.892	268.024
D3Z4S3	Ptrhd1	Putative peptidyl-tRNA hydrolase PTRHD1 OS=Mus musculus OX=10090 GN=Ptrhd1 PE=1 SV=1	148.146	145.164	165.966	155.389	154.239	157.658	166.897	157.377	153.482	170.998	184.327	175.859	181.279	159.995	155.469
D3Z7P3	Gls	Glutaminase kidney isoform, mitochondrial OS=Mus musculus OX=10090 GN=Gls PE=1 SV=1	553.093	555.89	578.94	531.682	597.956	573.298	577.003	569.269	526.071	537.424	822.624	597.322	586.531	593.095	543.467
D3Z7Q2	Smim20	Small integral membrane protein 20 OS=Mus musculus OX=10090 GN=Smim20 PE=1 SV=1	296.489	296.25	266.003	272.91	256.779	247.797	262.749	251.2	261.04	284.303	330.932	242.279	284.886	310.215	297.344
E9PV24	Fga	Fibrinogen alpha chain OS=Mus musculus OX=10090 GN=Fga PE=1 SV=1	4292.57	4048.12	6391.43	5002.95	4173.4	4075.9	3826.35	3933.21	3338.47	3437.63	3262.88	8069.12	5373.55	6514.32	3538.51
E9PVA8	Gcn1	eIF-2-alpha kinase activator GCN1 OS=Mus musculus OX=10090 GN=Gcn1 PE=1 SV=1	15693	15012.1	16564.7	15173.3	14136.3	15009.6	13157.4	13214.9	13799.4	13595.2	11804.4	15136.2	14048	14585.3	13118.5
E9PVB5	Ttc17	Tetratricopeptide repeat protein 17 OS=Mus musculus OX=10090 GN=Ttc17 PE=1 SV=1	279.594	256.978	305.541	291.159	281.443	308.785	262.505	268.485	270.195	278.505	289.353	333.197	271.663	293.677	292.601
E9PVX6	Mki67	Proliferation marker protein Ki-67 OS=Mus musculus OX=10090 GN=Mki67 PE=1 SV=1	85.7079	105.148	124.107	127.056	157.682	123.88	121.052	188.77	116.689	160.103	131.705	64.232	171.499	57.2042	83.7232
E9PW74	Gimd1	GTPase IMAP family member GIMD1 OS=Mus musculus OX=10090 GN=Gimd1 PE=1 SV=1	180.526	191.46	215.419	198.904	206.417	213.938	200.412	231.487	200.822	225.625	267.685	280.475	240.895	220.623	196.017
E9PXF8	Sbf2	Myotubularin-related protein 13 OS=Mus musculus OX=10090 GN=Sbf2 PE=1 SV=1	442.519	440.318	464.29	425.828	433.966	462.718	454.061	471.481	427.971	463.61	486.271	400.948	454.405	417.859	370.698
E9PYH6	Setd1a	Histone-lysine N-methyltransferase SETD1A OS=Mus musculus OX=10090 GN=Setd1a PE=1 SV=1	22.8151	21.0526	24.4731	23.1829	18.6844	24.8625	18.3748	23.3959	22.8423	16.4617	20.709	23.4078	19.1095	20.7942	20.2134
E9PYK3	Parp4	Protein mono-ADP-ribosyltransferase PARP4 OS=Mus musculus OX=10090 GN=Parp4 PE=1 SV=1	962.508	986.804	924.711	907.718	985.055	963.227	999.37	1004.38	973.583	1012.82	1064.64	1161.36	988.524	952.315	975.392
E9PYL2	Prr12	Proline-rich protein 12 OS=Mus musculus OX=10090 GN=Prr12 PE=1 SV=1	60.5774	68.6726	66.214	54.4279	67.466	72.5011	70.4815	57.9989	53.1454	59.9677	57.1738	54.0902	51.4535	60.8444	59.7705
E9PZJ8	Ascc3	Activating signal cointegrator 1 complex subunit 3 OS=Mus musculus OX=10090 GN=Ascc3 PE=1 SV=1	5573.5	5358.8	5679.16	5480.95	5386.13	5531.81	5174.91	5441.5	5455.79	5750.13	5451.94	5454.29	5452.17	5495.15	5318.22
E9PZM4	Chd2	Chromodomain-helicase-DNA-binding protein 2 OS=Mus musculus OX=10090 GN=Chd2 PE=1 SV=1	815.159	747.228	825.32	813.256	800.993	863.088	785.376	806.456	777.236	819.594	859.273	815.277	847.038	823.52	752.494
E9Q1P8	Irf2bp2	Interferon regulatory factor 2-binding protein 2 OS=Mus musculus OX=10090 GN=Irf2bp2 PE=1 SV=1	248.01	202.65	237.986	244.183	239.667	248.001	218.145	174.586	198.138	202.071	259.674	279.419	218.194	241.913	208.293
E9Q2M9	Wdfy4	WD repeat- and FYVE domain-containing protein 4 OS=Mus musculus OX=10090 GN=Wdfy4 PE=1 SV=2	73.5285	64.4899	81.8976	70.6777	89.4658	74.5965	86.3867	76.473	68.7131	84.2698	108.556	73.8246	82.9219	60.9975	67.9942
E9Q309	Cep350	Centrosome-associated protein 350 OS=Mus musculus OX=10090 GN=Cep350 PE=1 SV=1	80.046	77.8103	89.7594	101.67	76.6449	95.5648	77.7157	81.1419	74.8352	97.078	94.4616	90.2331	92.7395	96.9695	88.3579
E9Q394-2	Akap13	Isoform 2 of A-kinase anchor protein 13 OS=Mus musculus OX=10090 GN=Akap13	1697.27	1598.18	1747.23	1669.22	1620	1741	1609.03	1663.24	1636.55	1727.29	1860.25	1736.08	1610.49	1652.16	1654.6
E9Q3C1	C2cd2	C2 domain-containing protein 2 OS=Mus musculus OX=10090 GN=C2cd2 PE=1 SV=1	1848.59	1935.78	1867.44	1818.59	1915.51	2026.1	2057.5	2005.17	1953.43	1869.37	1704.18	1730.28	1694.36	1950.91	1986.39
E9Q3L2	Pi4ka	Phosphatidylinositol 4-kinase alpha OS=Mus musculus OX=10090 GN=Pi4ka PE=1 SV=2	2778.1	2871.58	3053.02	2998.44	3051.44	3186.52	3001.39	3050.97	2929.6	2899.06	2484.2	2617.88	2508.8	2933.22	2819.49
E9Q414	Apob	Apolipoprotein B-100 OS=Mus musculus OX=10090 GN=Apob PE=1 SV=1	16529.8	17227.4	20129.4	18536.1	18410	18280.2	17720.1	17120.1	15324.3	16779.6	18926.6	19765	17999.7	19652.3	16681
E9Q4F7	Ankrd11	Ankyrin repeat domain-containing protein 11 OS=Mus musculus OX=10090 GN=Ankrd11 PE=1 SV=1	23.987	24.5129	25.5533	23.7585	21.781	22.2209	17.1879	22.2694	19.366	24.3201	25.5749	21.5607	20.454	25.3289	22.3655
E9Q4N7	Arid1b	AT-rich interactive domain-containing protein 1B OS=Mus musculus OX=10090 GN=Arid1b PE=1 SV=1	623.691	610.171	630.563	666.229	599.536	683.263	633.874	631.453	577.54	646.659	632.676	584.202	643.326	540.065	570.17
E9Q4S1	Pde8b	High affinity cAMP-specific and IBMX-insensitive 3',5'-cyclic phosphodiesterase 8B OS=Mus musculus OX=10090 GN=Pde8b PE=1 SV=1	96.2432	92.095	130.638	101.052	115.952	109.881	93.244	121.852	121.81	117.653	79.899	87.9805	101.707	105.843	108.665
E9Q4Z2	Acacb	Acetyl-CoA carboxylase 2 OS=Mus musculus OX=10090 GN=Acacb PE=1 SV=1	8591.01	8997.39	5564.8	6674.94	10941.6	7315.94	10100	11508	11300	11446	10625.5	7537.83	8274.83	7149.79	9887.6
E9Q555	Rnf213	E3 ubiquitin-protein ligase RNF213 OS=Mus musculus OX=10090 GN=Rnf213 PE=1 SV=2	9959.58	9959.47	10880	10507.8	9939.01	9752.49	8863.86	8807.2	9255.61	10131.9	10009.1	10410.2	11059.1	10882.3	8137.86
E9Q557	Dsp	Desmoplakin OS=Mus musculus OX=10090 GN=Dsp PE=1 SV=1	11088.5	11517.7	9450.97	10865.9	11881.3	11002.5	12871.7	11645.9	10723.2	10802.7	14367.8	9246.75	10639.5	10443.9	10327.5
E9Q5C9	Nolc1	Nucleolar and coiled-body phosphoprotein 1 OS=Mus musculus OX=10090 GN=Nolc1 PE=1 SV=1	2625.65	2172.85	2631.67	2811.56	2316.75	2693.02	2264.1	2462.85	2280.99	2568.52	2601.73	2779.65	2290.31	2857	2924.62
E9Q5F9	Setd2	Histone-lysine N-methyltransferase SETD2 OS=Mus musculus OX=10090 GN=Setd2 PE=1 SV=1	235.314	216.438	238.642	216.75	233.982	220.712	212.621	220.832	202.032	243.708	257.925	236.467	225.616	229.946	188.992
E9Q5K4	Cyp2c23	Cytochrome P450 2C44 OS=Mus musculus OX=10090 GN=Cyp2c23 PE=1 SV=1	6297.09	6964.23	4951.75	6283.21	6001	6664.84	6692.07	6568.37	6856.33	6465.55	5990.55	4785.7	6285.01	5167.69	6123.84
E9Q5K9	Ythdc1	YTH domain-containing protein 1 OS=Mus musculus OX=10090 GN=Ythdc1 PE=1 SV=2	335.819	337.561	360.365	384.036	385.123	388.842	347.756	326.317	338.046	339.091	351.662	398.287	356.036	380.876	330.945
E9Q634	Myo1e	Unconventional myosin-Ie OS=Mus musculus OX=10090 GN=Myo1e PE=1 SV=1	3797.02	3727.33	3801.84	3791.09	3990.48	3837.88	3799.61	3832.56	3714.95	3823.84	4026.48	3538.27	3805.63	3688.51	3813.99
E9Q649	Gcnt4	Beta-1,3-galactosyl-O-glycosyl-glycoprotein beta-1,6-N-acetylglucosaminyltransferase 4 OS=Mus musculus OX=10090 GN=Gcnt4 PE=3 SV=1	46.3207	55.7762	54.6262	47.3928	52.3723	47.6704	42.0868	47.3425	42.7226	45.7394	44.4223	56.632	60.9419	55.6706	58.612
E9Q6B2	Ccdc85c	Coiled-coil domain-containing protein 85C OS=Mus musculus OX=10090 GN=Ccdc85c PE=1 SV=1	146.185	160.588	151.693	179.62	149.804	170.311	145.858	147.927	154.367	166.1	158.828	136.303	143.635	140.396	144.774
E9Q6J5-3	Bod1l	Isoform New of Biorientation of chromosomes in cell division protein 1-like 1 OS=Mus musculus OX=10090 GN=Bod1l	451.075	425.805	456.959	446.13	390.823	427.462	432.859	406.39	392.426	424.583	448.174	445.799	381.225	458.929	380.285
E9Q6P5	Ttc7b	Tetratricopeptide repeat protein 7B OS=Mus musculus OX=10090 GN=Ttc7b PE=1 SV=1	1100.57	1008.41	1220.01	1104.75	1089.24	1146.52	1081	1136.61	1124.24	1053.38	901.94	978.78	932.377	1172.31	1139.79
E9Q7D5	Arhgef5	Rho guanine nucleotide exchange factor 5 OS=Mus musculus OX=10090 GN=Arhgef5 PE=1 SV=1	139.921	141.546	145.384	113.345	136.859	135.725	124.875	125.558	127.81	136.102	146.572	155.645	152.988	136.779	134.632
E9Q7E2	Arid2	AT-rich interactive domain-containing protein 2 OS=Mus musculus OX=10090 GN=Arid2 PE=1 SV=1	124.669	125.102	134.234	133.002	116.676	127.898	127.393	137.492	106.526	126.282	135.606	130.375	125.635	134.035	102.658
E9Q7F2	Rnf169	E3 ubiquitin-protein ligase RNF169 OS=Mus musculus OX=10090 GN=Rnf169 PE=1 SV=1	37.466	38.1014	37.1659	47.3829	45.229	45.6969	42.6355	52.6693	42.7226	46.1657	41.2326	41.0616	47.63	44.9358	50.4735
E9Q7G0	Numa1	Nuclear mitotic apparatus protein 1 OS=Mus musculus OX=10090 GN=Numa1 PE=1 SV=1	4758.37	4450.62	4590.91	4884.35	4415.8	4860.25	4637.6	4398.47	4131.64	4356.55	4432.42	4366.39	4102.96	4596.97	3986.59
E9Q8D0	Dnajc21	DnaJ homolog subfamily C member 21 OS=Mus musculus OX=10090 GN=Dnajc21 PE=1 SV=1	260.1	242.679	237.078	241.055	215.266	253.722	211.191	211.44	233.066	233.873	228.632	252.929	232.009	284.196	229.822
E9QAM5	Helz2	Helicase with zinc finger domain 2 OS=Mus musculus OX=10090 GN=Helz2 PE=1 SV=1	4180.33	4231.89	4483.04	4250.38	4037.13	4103.25	3935.16	3720.45	3833.34	4031.67	4369.41	4865.65	4290.84	4726.49	3741.18
E9QAT4-2	Sec16a	Isoform 2 of Protein transport protein Sec16A OS=Mus musculus OX=10090 GN=Sec16a	4684.1	4460.96	4609.5	4551.59	4420.01	4602.44	4225.79	4471.52	4486.94	4547.83	4481.89	5052.05	4475.67	4800.29	4643.12
F2Z461	Herc6	E3 ISG15--protein ligase Herc6 OS=Mus musculus OX=10090 GN=Herc6 PE=2 SV=1	227.718	274.962	313.363	262.357	221.318	203.271	222.263	199.632	241.046	267.884	264.545	337.595	320.502	331.221	191.333
F6VAN0	Atf6	Cyclic AMP-dependent transcription factor ATF-6 alpha OS=Mus musculus OX=10090 GN=Atf6 PE=1 SV=2	64.4091	65.2575	66.1487	72.1469	57.1401	72.6772	59.2677	64.6328	57.3116	65.2151	76.3154	72.0167	62.1937	70.9095	85.8414
F6ZDS4	Tpr	Nucleoprotein TPR OS=Mus musculus OX=10090 GN=Tpr PE=1 SV=1	5666.51	5665.58	6169.11	6233.9	5562.52	6162.44	5564.15	5237.87	5130.83	5351.83	5372.96	5885.52	5640.87	5765.4	5453.81
F7BJB9	Morc3	MORC family CW-type zinc finger protein 3 OS=Mus musculus OX=10090 GN=Morc3 PE=1 SV=1	191.704	196.72	183.384	202.908	208.491	224.515	203.584	198.782	176.292	189.32	232.622	190.946	200.366	194.24	187.123
F7BWT7	Tspan15	Tetraspanin-15 OS=Mus musculus OX=10090 GN=Tspan15 PE=1 SV=2	44.2738	50.5218	43.575	47.0008	41.1952	46.3913	50.1961	45.5671	36.4521	38.1642	65.4851	50.4247	44.6036	53.0754	50.7001
F8VPN2-2	Tex15	Isoform 2 of Testis-expressed protein 15 OS=Mus musculus OX=10090 GN=Tex15	23.6904	17.5614	20.6258	17.9801	20.8016	23.9064	24.8933	26.3456	21.3572	25.2884	20.6614	15.616	16.3313	18.6857	17.3634
F8VPU2	Farp1	FERM, ARHGEF and pleckstrin domain-containing protein 1 OS=Mus musculus OX=10090 GN=Farp1 PE=1 SV=1	1339.88	1433.96	1380.35	1221.29	1329.76	1396.81	1360.93	1191.04	1216.17	1204.95	1145.52	1249.69	1268.6	1251.6	1199
F8VQB6	Myo10	Unconventional myosin-X OS=Mus musculus OX=10090 GN=Myo10 PE=1 SV=1	238.796	274.927	312.585	259.481	251.278	265.71	304.203	253.98	267.029	263.101	283.406	246.151	252.915	250.87	267.094
G3X982	Aox3	Aldehyde oxidase 3 OS=Mus musculus OX=10090 GN=Aox3 PE=1 SV=1	18425.1	16699.6	16985.2	16979.8	16690.2	18646.6	15505.6	17044.1	18347	16789.4	14905.2	15397.9	16581.6	17504.8	17683.8
G3X987	Gimap9	GTPase IMAP family member 9 OS=Mus musculus OX=10090 GN=Gimap9 PE=1 SV=1	91.9932	97.0382	77.7591	76.4733	90.7946	83.8258	79.5967	80.1336	87.6182	86.8268	95.123	75.9769	82.0799	64.5727	63.8743
G3X9J0	Sipa1l3	Signal-induced proliferation-associated 1-like protein 3 OS=Mus musculus OX=10090 GN=Sipa1l3 PE=1 SV=1	33.3827	37.9242	35.4774	41.3283	41.1936	40.0076	33.0609	36.8361	40.5004	41.4001	36.0284	33.2944	43.4877	43.0606	25.6548
G3X9K3	Arfgef1	Brefeldin A-inhibited guanine nucleotide-exchange protein 1 OS=Mus musculus OX=10090 GN=Arfgef1 PE=1 SV=1	2642.74	2669.96	2867.89	2733.95	2695.81	2764.91	2551.19	2801.41	2680.37	2711.95	2887.08	2950.92	2840.74	2609.16	2605.83
G3XA57-2	Rab11fip2	Isoform 2 of Rab11 family-interacting protein 2 OS=Mus musculus OX=10090 GN=Rab11fip2	31.2186	33.4924	36.5121	49.3999	37.9253	36.8937	35.3602	36.3139	32.2461	35.0185	34.2545	23.4499	31.8234	25.8155	24.6936
G3XA59	Lrrc32	Transforming growth factor beta activator LRRC32 OS=Mus musculus OX=10090 GN=Lrrc32 PE=1 SV=1	30.9781	32.1619	33.5267	34.3084	35.0181	37.3154	32.0342	36.541	32.0269	45.9491	40.4772	36.1688	44.3853	35.2	42.8319
G5E829	Atp2b1	Plasma membrane calcium-transporting ATPase 1 OS=Mus musculus OX=10090 GN=Atp2b1 PE=1 SV=1	2801.64	3087.8	3126.47	2884.9	2855.09	3092.26	2873.88	2852.95	2727.83	2969.54	3238.48	2939.2	3049.53	3116.13	2938.4
G5E861	Sclt1	Sodium channel and clathrin linker 1 OS=Mus musculus OX=10090 GN=Sclt1 PE=1 SV=1	55.7404	52.7308	56.635	57.5327	59.49	63.818	60.6459	53.0663	60.0304	69.969	57.1269	43.7971	58.0831	56.0492	59.2897
G5E870	Trip12	E3 ubiquitin-protein ligase TRIP12 OS=Mus musculus OX=10090 GN=Trip12 PE=1 SV=1	1769.64	1731.55	2074.42	1949.63	1767.98	1883.52	1615.52	1642.53	1645.93	1855.91	1905.6	1858.82	1813.62	1743.61	1523.46
G5E872	Rnpepl1	Aminopeptidase RNPEPL1 OS=Mus musculus OX=10090 GN=Rnpepl1 PE=3 SV=2	26.7206	21.747	36.0839	21.004	24.9143	25.2861	19.0095	22.7839	30.0781	32.0474	32.3262	26.2202	21.7173	24.0882	15.1397
G5E897	Poglut3	Protein O-glucosyltransferase 3 OS=Mus musculus OX=10090 GN=Poglut3 PE=1 SV=1	452.578	426.42	487.458	434.272	460.11	460.793	440.299	432.185	386.646	421.14	389.909	414.944	412.051	395.721	324.414
G5E8B9	Zbtb11	Zinc finger and BTB domain-containing protein 11 OS=Mus musculus OX=10090 GN=Zbtb11 PE=2 SV=1	14.2547	18.7598	28.975	24.8706	22.4629	31.1233	23.1445	27.2134	25.8569	24.2895	24.7062	24.3635	20.4899	23.7969	24.1487
G5E8F4	Fpgt	Fucose-1-phosphate guanylyltransferase OS=Mus musculus OX=10090 GN=Fpgt PE=1 SV=1	51.8719	48.2821	44.2312	37.8512	39.9674	42.0385	48.6158	48.5219	42.5317	50.8836	49.6149	52.078	45.0512	38.0897	39.7815
G5E8K5	Ank3	Ankyrin-3 OS=Mus musculus OX=10090 GN=Ank3 PE=1 SV=1	1465.62	1513.69	1490.11	1324.75	1554.81	1502.11	1429.1	1517.76	1408.78	1569.88	1977.69	1347.53	1465.47	1337.86	1276.78
G5E8P0	Tubgcp6	Gamma-tubulin complex component 6 OS=Mus musculus OX=10090 GN=Tubgcp6 PE=1 SV=1	14.6215	11.642	10.6343	13.0534	14.4708	13.9412	9.22545	14.434	12.7922	8.40798	7.98373	11.2069	9.03236	12.4352	12.5086
G5E8Q8	Adgrf5	Adhesion G protein-coupled receptor F5 OS=Mus musculus OX=10090 GN=Adgrf5 PE=1 SV=1	295.314	297.27	243.789	236.143	257.028	321.359	251.71	262.675	285.053	263.055	269.473	207.962	237.293	264.63	262.462
O08528	Hk2	Hexokinase-2 OS=Mus musculus OX=10090 GN=Hk2 PE=1 SV=1	226.057	239.435	259.898	237.123	284.576	257.822	210.255	221.472	232.345	278.766	368.935	277.09	303.561	232.32	170.101
O08529	Capn2	Calpain-2 catalytic subunit OS=Mus musculus OX=10090 GN=Capn2 PE=1 SV=4	2603.03	2563.7	2419.17	2384.3	2781.14	2573.24	2675.89	2667.49	2607.45	2410.59	2190.11	2396.91	2321.9	2456.14	2357.85
O08530	S1pr1	Sphingosine 1-phosphate receptor 1 OS=Mus musculus OX=10090 GN=S1pr1 PE=1 SV=3	148.788	158.345	149.846	149.468	164.476	150.072	143.603	126.185	145.387	142.723	152.542	123.615	140.36	147.361	131.097
O08532	Cacna2d1	Voltage-dependent calcium channel subunit alpha-2/delta-1 OS=Mus musculus OX=10090 GN=Cacna2d1 PE=1 SV=1	156.155	124.321	155.456	184.56	148.652	145.611	150.73	137.085	122.629	141.76	195.945	152.029	141.144	159.928	118.749
O08539	Bin1	Myc box-dependent-interacting protein 1 OS=Mus musculus OX=10090 GN=Bin1 PE=1 SV=1	813.597	827.251	780.525	764.559	847.865	817.256	812.939	758.961	760.68	733.887	752.162	812.424	763.2	776.718	724.241
O08547	Sec22b	Vesicle-trafficking protein SEC22b OS=Mus musculus OX=10090 GN=Sec22b PE=1 SV=3	3141.56	3080.91	3422.92	3252.01	3181	3167	2922.31	2897.39	2998.09	2862.61	2787.88	3332.39	3239.7	3144.21	3091.75
O08553	Dpysl2	Dihydropyrimidinase-related protein 2 OS=Mus musculus OX=10090 GN=Dpysl2 PE=1 SV=2	3397.48	3678.47	3380	3348.15	3455.94	3473.73	3905.91	3277.16	3139.43	3032.97	3676.48	3350.52	3351.41	3373.31	3067.89
O08573-2	Lgals9	Isoform 2 of Galectin-9 OS=Mus musculus OX=10090 GN=Lgals9	1830.4	1838.17	1817.7	1799.77	2156.53	1790.54	1928.11	2116.1	2180.49	2158.29	2153.18	1937.85	1991.06	1862.37	1920.92
O08579	Emd	Emerin OS=Mus musculus OX=10090 GN=Emd PE=1 SV=1	231.103	267.975	221.595	237.682	253.16	264.311	265.023	275.251	238.103	276.308	280.026	238.188	250.115	229.622	245.06
O08580	Esrra	Steroid hormone receptor ERR1 OS=Mus musculus OX=10090 GN=Esrra PE=1 SV=4	258.309	269.366	278.48	287.799	277.042	284.533	293.419	281.214	260.251	281.91	222.845	217.064	216.423	236.867	280.894
O08582	Gtpbp1	GTP-binding protein 1 OS=Mus musculus OX=10090 GN=Gtpbp1 PE=1 SV=2	968.748	1021.34	973.044	1005.56	1008.15	946.481	1007.73	884.815	927.952	880.45	873.63	902.18	903.842	928.128	876.449
O08583	Alyref	THO complex subunit 4 OS=Mus musculus OX=10090 GN=Alyref PE=1 SV=3	1455.38	1420.42	1702.2	1674.09	1485.91	1672.55	1643.95	1450.03	1459.49	1488.21	1556.34	1696.17	1470.29	1604.8	1534.4
O08586	Pten	Phosphatidylinositol 3,4,5-trisphosphate 3-phosphatase and dual-specificity protein phosphatase PTEN OS=Mus musculus OX=10090 GN=Pten PE=1 SV=1	478.407	478.898	513.272	520.376	549.19	474.357	499.695	439.105	476.058	386.686	441.914	459.974	427.507	457.463	470.281
O08599-2	Stxbp1	Isoform 2 of Syntaxin-binding protein 1 OS=Mus musculus OX=10090 GN=Stxbp1	460.959	432.45	443.56	398.869	416.562	483.341	413.985	417.159	393.305	410.317	399.14	385.184	373.085	426.301	368.577
O08600	Endog	Endonuclease G, mitochondrial OS=Mus musculus OX=10090 GN=Endog PE=1 SV=1	1149.79	1073.03	1335.91	1137.96	1053.49	1199.65	1069.43	1315.22	1341.78	1559.87	1934.73	1577.63	1448.28	1317.45	1506.41
O08601-2	Mttp	Isoform 2 of Microsomal triglyceride transfer protein large subunit OS=Mus musculus OX=10090 GN=Mttp	15895.6	15951	15905.9	15993.1	16671.9	15360.6	16123	17085.8	15407.7	15859.6	15468.3	16262.2	15832.2	15390.6	16501.5
O08605	Mknk1	MAP kinase-interacting serine/threonine-protein kinase 1 OS=Mus musculus OX=10090 GN=Mknk1 PE=1 SV=2	139.654	143.136	138.021	140.988	136.888	121.995	140.5	127.687	120.161	123.148	137.048	154.115	119.565	153.937	126.599
O08609	Mlx	Max-like protein X OS=Mus musculus OX=10090 GN=Mlx PE=1 SV=1	958.158	1030.12	983.907	1047.55	1029.09	1014.23	946.267	970.655	1019.71	1000.87	896.809	922.014	927.799	858.375	918.633
O08648	Map3k4	Mitogen-activated protein kinase kinase kinase 4 OS=Mus musculus OX=10090 GN=Map3k4 PE=1 SV=2	301.311	280.661	254.738	271.827	288.382	264.148	268.804	283.319	278.26	277.044	283.371	280.073	275.066	289.927	243.04
O08663	Metap2	Methionine aminopeptidase 2 OS=Mus musculus OX=10090 GN=Metap2 PE=1 SV=1	3263.78	3045.37	2817.46	2944.53	2968.27	2992.22	2981.58	2598.1	2928.81	2674.21	2825.57	3134.94	2831.48	3205.69	2719.4
O08664	Bcl7c	B-cell CLL/lymphoma 7 protein family member C OS=Mus musculus OX=10090 GN=Bcl7c PE=1 SV=1	197.823	197.037	208.357	214.888	213.169	215.592	206.811	203.838	196.69	229.526	239.326	189.275	211.297	176.963	193.149
O08677	Kng1	Kininogen-1 OS=Mus musculus OX=10090 GN=Kng1 PE=1 SV=1	4714.53	4830.31	5249.88	5081	4567.77	4629.88	5260.61	5104.95	4451.43	4417.47	3590.73	4274.22	4236.21	5334.98	3778.59
O08688	Capn5	Calpain-5 OS=Mus musculus OX=10090 GN=Capn5 PE=1 SV=1	221.032	211.327	202.249	204.753	217.409	205.681	216.865	205.413	175.944	203.511	191.918	175.337	196.756	197.365	182.462
O08692	Ngp	Neutrophilic granule protein OS=Mus musculus OX=10090 GN=Ngp PE=1 SV=1	191.261	114.91	431.205	164.824	196.706	133.738	115.737	172.139	119.294	152.887	390.141	615.262	272.812	231.877	147.885
O08705	Slc10a1	Sodium/bile acid cotransporter OS=Mus musculus OX=10090 GN=Slc10a1 PE=1 SV=1	504.418	603.651	505.127	580.656	657.046	578.523	678.119	566.181	599.215	521.071	455.398	524.105	498.751	606.329	647.088
O08715-4	Akap1	Isoform 4 of A-kinase anchor protein 1, mitochondrial OS=Mus musculus OX=10090 GN=Akap1	2543.66	2480.61	2491.27	2432.78	2763	2540.81	2519.31	2602.09	2590.9	2520.15	2459.2	2420.77	2505.82	2471.01	2452.88
O08717	Inhbe	Inhibin beta E chain OS=Mus musculus OX=10090 GN=Inhbe PE=2 SV=2	114.442	100.754	98.9276	107.113	77.3104	71.5491	103.459	86.104	79.0269	71.6371	78.3954	90.4211	61.342	107.662	93.7102
O08734	Bak1	Bcl-2 homologous antagonist/killer OS=Mus musculus OX=10090 GN=Bak1 PE=1 SV=3	150.89	129.396	156.512	145.678	130.398	140.155	134.064	141.34	135.421	146.95	166.866	172.202	154.351	141.142	146.431
O08738	Casp6	Caspase-6 OS=Mus musculus OX=10090 GN=Casp6 PE=1 SV=1	1597.31	1710.43	1345.87	1573.51	1719.96	1637.95	1842.55	1699.29	1643.48	1749.01	1819.68	1272.34	1647.67	1338.64	1256.38
O08739	Ampd3	AMP deaminase 3 OS=Mus musculus OX=10090 GN=Ampd3 PE=1 SV=2	230.349	210.162	223.698	221.897	218.005	240.461	221.724	233.514	221.861	250.9	209.935	205.393	208.185	203.672	191.214
O08740	Polr2j	DNA-directed RNA polymerase II subunit RPB11 OS=Mus musculus OX=10090 GN=Polr2j PE=1 SV=1	187.064	171.101	174.764	175.291	161.331	160.979	166.254	156.032	158.98	148.769	168.662	182.187	159.453	187.596	141.951
O08742	Gp5	Platelet glycoprotein V OS=Mus musculus OX=10090 GN=Gp5 PE=1 SV=1	53.4211	41.8689	64.2695	59.0477	62.0051	55.4292	44.1035	60.9856	56.4458	41.8298	44.8095	47.5555	49.0628	58.5389	40.6847
O08749	Dld	Dihydrolipoyl dehydrogenase, mitochondrial OS=Mus musculus OX=10090 GN=Dld PE=1 SV=2	8619.8	8800.94	8457.41	8577.41	8545.92	8643.56	9052.61	9614.55	9692.94	9606.1	10058.8	9268.81	9767.56	9622.93	10893.3
O08755	Onecut1	Hepatocyte nuclear factor 6 OS=Mus musculus OX=10090 GN=Onecut1 PE=1 SV=1	14.0372	11.5252	20.7908	18.9003	11.8902	17.8482	21.2405	16.0448	12.7493	9.87681	10.6646	18.9224	8.91101	16.7393	13.5164
O08759	Ube3a	Ubiquitin-protein ligase E3A OS=Mus musculus OX=10090 GN=Ube3a PE=1 SV=2	2646.63	2609.73	2742.7	2742.91	2702.92	2702.93	2570.8	2688.82	2789.7	2867.49	2784.62	2605.14	2856.45	2578.92	2722.62
O08784	Tcof1	Treacle protein OS=Mus musculus OX=10090 GN=Tcof1 PE=1 SV=1	2126.14	1653.06	1712.45	2114	1667.83	1686.01	2122.84	1986.51	1560.37	2025.01	1966.84	1855.44	1309.74	2334.24	2014.27
O08785	Clock	Circadian locomoter output cycles protein kaput OS=Mus musculus OX=10090 GN=Clock PE=1 SV=1	116.512	91.9538	108.943	138.09	91.7343	104.15	97.8739	112.727	87.4418	111.725	109.179	126.525	99.3597	123.673	99.806
O08788	Dctn1	Dynactin subunit 1 OS=Mus musculus OX=10090 GN=Dctn1 PE=1 SV=3	3507.54	3464.35	3724.74	3525.5	3404.76	3478.94	3266.34	3522.67	3473.29	3684.88	3469.68	3520.87	3530.89	3414.48	3351.98
O08795-2	Prkcsh	Isoform 2 of Glucosidase 2 subunit beta OS=Mus musculus OX=10090 GN=Prkcsh	3098.8	3067.16	3306.98	3104.6	2859.49	3014.28	2809.36	2660.53	2760.37	2757.21	3058.31	3230.07	3019.71	3011.77	2794.35
O08796	Eef2k	Eukaryotic elongation factor 2 kinase OS=Mus musculus OX=10090 GN=Eef2k PE=1 SV=1	282.75	272.207	231.558	284.369	237.982	290.568	295.593	275.732	307.931	298.268	293.113	230.645	243.26	274.477	325.265
O08800	Serpinb8	Serpin B8 OS=Mus musculus OX=10090 GN=Serpinb8 PE=1 SV=2	117.657	143.63	153.6	181.627	199.417	130.984	151.332	192.273	178.036	209.885	293.133	176.908	201.777	144.544	137.264
O08807	Prdx4	Peroxiredoxin-4 OS=Mus musculus OX=10090 GN=Prdx4 PE=1 SV=1	4271.83	4616.71	4367.93	4492.93	4305.08	4517.02	4226.84	4303.89	4261.36	4104.64	4926.34	4497.56	4935.68	4112.07	4295.46
O08808	Diaph1	Protein diaphanous homolog 1 OS=Mus musculus OX=10090 GN=Diaph1 PE=1 SV=1	5948.06	6103.73	5991.72	5817.57	6413.85	5927.45	6005.55	6096.58	5955.29	5966.76	6516.71	6577.76	6422.21	5606.9	5599.61
O08810	Eftud2	116 kDa U5 small nuclear ribonucleoprotein component OS=Mus musculus OX=10090 GN=Eftud2 PE=1 SV=1	3544.02	3575.17	3944.09	3934.33	3555.65	4005.8	3703.49	3342.94	3399.59	3493.67	3689.91	3991.97	3664.26	3815.24	3497.14
O08811	Ercc2	General transcription and DNA repair factor IIH helicase subunit XPD OS=Mus musculus OX=10090 GN=Ercc2 PE=1 SV=2	390.203	439.192	421.741	427.255	434.736	411.232	389.464	362.343	354.045	396.546	454.113	413.459	383.48	404.846	360.719
O08832	Galnt4	Polypeptide N-acetylgalactosaminyltransferase 4 OS=Mus musculus OX=10090 GN=Galnt4 PE=1 SV=1	217.606	204.824	263.443	239.65	238.354	224.736	191.726	234.307	236.256	241.024	198.031	229.868	203.34	217.751	205.752
O08848	RO60	60 kDa SS-A/Ro ribonucleoprotein OS=Mus musculus OX=10090 GN=RO60 PE=1 SV=1	53.0811	42.1198	47.6171	52.4666	56.227	47.2564	42.5661	50.0105	54.4871	47.8091	55.3979	48.1921	66.9585	50.3164	42.6326
O08856	Ell	RNA polymerase II elongation factor ELL OS=Mus musculus OX=10090 GN=Ell PE=2 SV=2	85.0596	88.393	98.2888	99.0581	93.4454	113.07	84.3622	97.0162	88.7074	108.376	92.2447	119.617	102.077	93.3946	75.3044
O08908	Pik3r2	Phosphatidylinositol 3-kinase regulatory subunit beta OS=Mus musculus OX=10090 GN=Pik3r2 PE=1 SV=2	15.943	17.091	13.2704	14.9126	20.6479	12.3388	24.2491	15.7879	19.0289	18.5999	22.6283	18.7928	18.6403	26.7163	16.7076
O08911	Mapk12	Mitogen-activated protein kinase 12 OS=Mus musculus OX=10090 GN=Mapk12 PE=1 SV=1	311.368	317.748	426.505	378.294	386.827	374.096	387.215	487.513	453.838	447.935	484.241	480.489	459.075	437.442	516.739
O08912	Galnt1	Polypeptide N-acetylgalactosaminyltransferase 1 OS=Mus musculus OX=10090 GN=Galnt1 PE=1 SV=1	916.201	891.294	976.293	977.874	949.494	1009.32	890.534	957.672	887.104	962.44	960.678	941.1	939.395	965.659	882.754
O08914	Faah	Fatty-acid amide hydrolase 1 OS=Mus musculus OX=10090 GN=Faah PE=1 SV=1	2187.75	2147.28	2078.2	2160.93	2119.28	2136.91	2115.29	2245.87	2175.61	2160.78	2312.97	1976.56	2096.92	1955.98	2158.98
O08915	Aip	AH receptor-interacting protein OS=Mus musculus OX=10090 GN=Aip PE=1 SV=1	1210.28	1232.87	1239.9	1182.15	1271.2	1216.84	1218.85	1189.03	1183.78	1177.1	1240.42	1288.83	1306.33	1193.51	1113.7
O08917	Flot1	Flotillin-1 OS=Mus musculus OX=10090 GN=Flot1 PE=1 SV=1	1256.25	1455.34	1632.08	1283.17	1435.66	1313.79	1357.32	1318.14	1253.27	1222.42	1438.08	1907.86	1554.56	1393.52	1274.1
O08966	Slc22a1	Solute carrier family 22 member 1 OS=Mus musculus OX=10090 GN=Slc22a1 PE=1 SV=2	2204.92	2392.19	2018.17	2049.14	2342.92	2242.22	2112.99	2215.9	2274.27	2285.65	1409.26	1536.91	1892.3	2050	2376.01
O08983	Hps1	Hermansky-Pudlak syndrome 1 protein homolog OS=Mus musculus OX=10090 GN=Hps1 PE=2 SV=2	34.6684	34.1234	42.1948	43.5156	42.1143	38.1859	31.7766	30.6299	36.264	42.8819	41.0199	32.9133	36.2551	36.6032	27.3044
O08989	Mras	Ras-related protein M-Ras OS=Mus musculus OX=10090 GN=Mras PE=1 SV=1	103.995	98.5337	100.624	109.515	107.963	109.343	112.002	107.88	86.2517	89.3633	76.1173	83.2573	90.7203	86.292	91.521
O08992	Sdcbp	Syntenin-1 OS=Mus musculus OX=10090 GN=Sdcbp PE=1 SV=1	209.649	269.333	253.06	239.275	176.619	209.805	316.67	217.974	200.952	184.459	233.824	283.154	153.066	325.134	244.425
O08997	Atox1	Copper transport protein ATOX1 OS=Mus musculus OX=10090 GN=Atox1 PE=1 SV=1	1500.23	1570.5	847.053	852.613	948.579	863.944	862.286	656.341	832.716	942.748	995.746	878.548	745.151	1067.81	700.065
O09000	Ncoa3	Nuclear receptor coactivator 3 OS=Mus musculus OX=10090 GN=Ncoa3 PE=1 SV=2	78.4934	65.4384	63.1284	60.8196	52.8534	64.1066	56.0618	61.2353	56.5223	66.5727	53.8199	64.1136	57.0922	93.2262	61.5494
O09005	Degs1	Sphingolipid delta(4)-desaturase DES1 OS=Mus musculus OX=10090 GN=Degs1 PE=1 SV=1	179.71	210.167	212.081	183.599	199.802	212.921	203.33	212.392	200.372	205.813	286.045	242.419	207.378	225.824	221.873
O09012-2	Pex5	Isoform 2 of Peroxisomal targeting signal 1 receptor OS=Mus musculus OX=10090 GN=Pex5	80.3485	62.0021	63.2323	62.7882	76.3981	73.9925	66.6651	74.6659	83.0383	71.586	69.7727	63.5312	54.7877	68.4901	77.8614
O09012	Pex5	Peroxisomal targeting signal 1 receptor OS=Mus musculus OX=10090 GN=Pex5 PE=1 SV=2	1743.36	1752.82	1608.06	1697.6	1838.39	1799.79	1740.27	1787.28	1798.25	1821.48	1623.27	1575.52	1604.6	1545.7	1538.45
O09043	Napsa	Napsin-A OS=Mus musculus OX=10090 GN=Napsa PE=1 SV=1	30.6695	35.2908	31.9071	31.164	25.1889	32.9886	32.958	28.7722	23.1484	23.1252	25.5589	19.289	20.342	22.9391	33.2457
O09044	Snap23	Synaptosomal-associated protein 23 OS=Mus musculus OX=10090 GN=Snap23 PE=1 SV=1	985.275	921.994	988.141	991.081	982.371	1040.73	963.083	947.671	932.792	938.23	928.762	949.809	1004.65	964.514	956.725
O09046-2	Il4i1	Isoform 2 of L-amino-acid oxidase OS=Mus musculus OX=10090 GN=Il4i1	56.985	70.9018	59.6048	65.3216	60.4542	73.18	55.7704	51.7855	58.8864	66.4818	76.0684	34.2591	49.828	57.9912	57.8333
O09061	Psmb1	Proteasome subunit beta type-1 OS=Mus musculus OX=10090 GN=Psmb1 PE=1 SV=1	1591.68	1656.33	1546.43	1596.73	1504	1574.92	1849.89	1615.55	1725.52	1554.66	1389.04	1565.16	1426.93	1704.49	1669.7
O09106	Hdac1	Histone deacetylase 1 OS=Mus musculus OX=10090 GN=Hdac1 PE=1 SV=1	853.46	787.794	797.146	882.176	757.065	858.072	771.106	716.609	714.921	715.703	765.568	888.909	706.378	869.446	701.501
O09110	Map2k3	Dual specificity mitogen-activated protein kinase kinase 3 OS=Mus musculus OX=10090 GN=Map2k3 PE=1 SV=2	1543.18	1541.59	1579.2	1569.11	1575.61	1656.93	1468.74	1516.9	1526.11	1583.73	1495.16	1392.89	1398.77	1412.75	1355.8
O09111	Ndufb11	NADH dehydrogenase [ubiquinone] 1 beta subcomplex subunit 11, mitochondrial OS=Mus musculus OX=10090 GN=Ndufb11 PE=1 SV=2	2236.68	2187.95	1994.89	1886.5	2103.65	2200.08	2132.48	2069.61	2360.74	2197.66	2320.99	2125.67	2122.93	2323.32	2195.93
O09117	Sypl1	Synaptophysin-like protein 1 OS=Mus musculus OX=10090 GN=Sypl1 PE=1 SV=2	193.23	311.08	318.464	359.547	380.866	351.581	332.699	454.999	333.251	391.844	405.337	233.065	450.083	241.852	308.898
O09131	Gsto1	Glutathione S-transferase omega-1 OS=Mus musculus OX=10090 GN=Gsto1 PE=1 SV=2	5124.28	5754.08	4242.08	4825.8	5149.37	5402	5482.93	5721.96	5841.69	5344.22	5737.93	4927.02	6066.09	5186.41	6219.58
O09158	Cyp3a25	Cytochrome P450 3A25 OS=Mus musculus OX=10090 GN=Cyp3a25 PE=1 SV=1	3917.31	3300.7	4638.34	4049.16	3620.94	3683.86	3430.7	3012.2	3188.26	3047.08	2523.54	3279.21	3195.97	3490.38	3864.49
O09159	Man2b1	Lysosomal alpha-mannosidase OS=Mus musculus OX=10090 GN=Man2b1 PE=1 SV=4	5359.65	5840.01	4939.16	5338.84	5768.38	5663.37	5218.11	5186.17	5218.75	5138.64	4262.51	4621.36	5502.17	5467.74	5484.85
O09164	Sod3	Extracellular superoxide dismutase [Cu-Zn] OS=Mus musculus OX=10090 GN=Sod3 PE=1 SV=1	312.774	291.406	321.312	273.579	241.96	293.769	309.951	265.081	253.247	239.334	395.988	343.674	267.522	319.007	273.327
O09172	Gclm	Glutamate--cysteine ligase regulatory subunit OS=Mus musculus OX=10090 GN=Gclm PE=1 SV=1	2184.42	2263	1684.69	2062.95	2216.88	2018.36	2259.09	2426.08	2364.1	2105.03	1983.37	2106.43	2144.73	2062.36	2266.26
O09173	Hgd	Homogentisate 1,2-dioxygenase OS=Mus musculus OX=10090 GN=Hgd PE=1 SV=2	7735.25	7832.99	7688.08	7852.74	8107.41	8058.04	8468.1	8287.13	9121.28	8191.37	10155	8150.93	7745.09	7660.58	8267.26
O09174	Amacr	Alpha-methylacyl-CoA racemase OS=Mus musculus OX=10090 GN=Amacr PE=1 SV=4	3884.35	3795.64	3846.71	3966.89	3585.54	3847.65	3476.84	3797.16	3830.95	3971.64	4387.69	3760.42	3917.78	4015.1	4132
O35071	Kif1c	Kinesin-like protein KIF1C OS=Mus musculus OX=10090 GN=Kif1c PE=1 SV=2	2558.88	2510.21	2546.89	2492.27	2506.67	2474.66	2415.82	2576.74	2512.17	2496.48	2323.38	2266.67	2367.24	2371.4	2340.07
O35074	Ptgis	Prostacyclin synthase OS=Mus musculus OX=10090 GN=Ptgis PE=1 SV=1	450.957	389.556	486.587	494.974	355.153	422.039	392.259	376.533	309.679	337.48	302.695	461.037	335.373	551.529	352.382
O35075	Vps26c	Vacuolar protein sorting-associated protein 26C OS=Mus musculus OX=10090 GN=Vps26c PE=1 SV=1	324.726	341.709	324.835	339.798	350.711	349.592	319.225	335.769	333.885	314.828	328.023	344.739	348.322	304.563	318.99
O35083	Agpat1	1-acyl-sn-glycerol-3-phosphate acyltransferase alpha OS=Mus musculus OX=10090 GN=Agpat1 PE=1 SV=1	73.1106	64.5966	63.1275	61.7907	60.7027	52.7009	63.1485	61.555	62.6293	58.7188	68.8043	80.1337	69.6329	74.9193	76.9259
O35099	Map3k5	Mitogen-activated protein kinase kinase kinase 5 OS=Mus musculus OX=10090 GN=Map3k5 PE=1 SV=3	1194.68	1143.27	1179.07	1176.8	1210.32	1205.88	1121.3	1112.74	1032.37	1143.16	1127.89	1139.15	1149.22	1145.04	1024.83
O35114	Scarb2	Lysosome membrane protein 2 OS=Mus musculus OX=10090 GN=Scarb2 PE=1 SV=3	860.465	963.245	903.515	887.926	970.851	893.889	928.381	884.327	874.036	871.192	783.842	791.305	926.881	839.62	851.364
O35127	Grcc10	Protein C10 OS=Mus musculus OX=10090 GN=Grcc10 PE=1 SV=1	241.069	210.401	220.041	194.797	177.577	203.62	205.301	166.177	210.247	147.78	190.479	244.806	148.12	246.94	161.035
O35129	Phb2	Prohibitin-2 OS=Mus musculus OX=10090 GN=Phb2 PE=1 SV=1	5701.46	5631.76	5214.14	5516.82	5670.75	5594.24	5888.9	6975.2	6624.54	6685.23	6474.14	5804.04	5948.69	6177.23	6745.54
O35130	Emg1	Ribosomal RNA small subunit methyltransferase NEP1 OS=Mus musculus OX=10090 GN=Emg1 PE=1 SV=1	878.718	802.724	843.523	931.909	791.353	904.927	736.512	736.359	755.58	821.47	948.598	996.85	868.254	881.938	831.579
O35134	Polr1a	DNA-directed RNA polymerase I subunit RPA1 OS=Mus musculus OX=10090 GN=Polr1a PE=1 SV=2	412.106	389.798	420.582	408.751	360.812	417.263	387.044	355.608	349.172	395.681	418.576	452.516	402.361	418.394	392.439
O35143	ATP5IF1	ATPase inhibitor, mitochondrial OS=Mus musculus OX=10090 GN=ATP5IF1 PE=1 SV=2	521.368	479.091	495.663	408.463	407.71	428.305	386.89	453.831	495.284	482.391	587.806	589.038	518.153	549.994	553.3
O35149	Slc30a4	Zinc transporter 4 OS=Mus musculus OX=10090 GN=Slc30a4 PE=1 SV=2	29.4252	21.3369	29.7324	25.6228	23.3719	29.7411	27.1422	29.432	19.9416	26.4865	29.5458	31.1531	30.0952	33.6942	31.607
O35153	Bet1l	BET1-like protein OS=Mus musculus OX=10090 GN=Bet1l PE=3 SV=1	30.7182	25.014	32.2763	22.8504	27.2343	28.7638	25.6963	22.6748	22.0717	23.9255	32.7653	28.8602	23.2044	26.7473	27.3189
O35166	Gosr2	Golgi SNAP receptor complex member 2 OS=Mus musculus OX=10090 GN=Gosr2 PE=1 SV=2	1834.11	1682.21	1799.19	1726.99	1474.87	1653.91	1507.23	1412.59	1528.7	1355.76	1215.3	1745.54	1517.88	1774.1	1664.66
O35206	Col15a1	Collagen alpha-1(XV) chain OS=Mus musculus OX=10090 GN=Col15a1 PE=1 SV=2	60.6709	66.7414	74.3198	99.5171	59.4063	73.4742	73.1894	49.1	49.6447	47.3035	65.7923	90.826	72.4655	89.1964	49.1128
O35215	Ddt	D-dopachrome decarboxylase OS=Mus musculus OX=10090 GN=Ddt PE=1 SV=3	7686.63	8171.23	7362.95	7864	8437.84	7793.83	9157.19	8544.81	8698.67	8538.2	8808.63	6482.79	8008.11	6724.79	8504.45
O35218	Cpsf2	Cleavage and polyadenylation specificity factor subunit 2 OS=Mus musculus OX=10090 GN=Cpsf2 PE=1 SV=1	642.56	578.506	676.196	681.946	568.754	667.63	601.297	568.557	586.923	628.459	665.663	714.069	604.31	636.795	634.735
O35226-2	Psmd4	Isoform Rpn10B of 26S proteasome non-ATPase regulatory subunit 4 OS=Mus musculus OX=10090 GN=Psmd4	3444.26	3249.97	3136.15	3314.16	3333.4	3256.82	3277.42	3189.8	3329.47	3109.06	2952.85	3205.96	3185.39	3079.17	3132.03
O35226	Psmd4	26S proteasome non-ATPase regulatory subunit 4 OS=Mus musculus OX=10090 GN=Psmd4 PE=1 SV=1	107.009	99.437	111.684	110.407	101.739	106.934	102.412	98.3204	101.227	99.7139	76.9556	91.2602	90.8571	102.442	91.5658
O35231	Kifc3	Kinesin-like protein KIFC3 OS=Mus musculus OX=10090 GN=Kifc3 PE=1 SV=4	74.5873	73.7444	91.4977	83.7801	87.582	80.1737	74.6258	87.6212	84.9591	76.7555	93.967	92.419	80.8221	71.241	78.8734
O35239	Ptpn9	Tyrosine-protein phosphatase non-receptor type 9 OS=Mus musculus OX=10090 GN=Ptpn9 PE=1 SV=2	215.598	222.847	205.841	197.761	236.062	228.236	220.233	218.786	226.158	219.243	236.478	207.606	214.96	204.916	184.332
O35242	Nsmaf	Protein FAN OS=Mus musculus OX=10090 GN=Nsmaf PE=1 SV=2	51.6867	49.3648	48.0112	41.6628	50.0113	47.3152	48.4692	41.7788	44.4417	45.3223	53.9617	35.5907	58.9302	44.7277	35.0139
O35245	Pkd2	Polycystin-2 OS=Mus musculus OX=10090 GN=Pkd2 PE=1 SV=2	144.654	221.295	233.923	165.787	153.846	243.991	333.871	181.759	208.511	165.098	169.135	203.065	115.751	243.277	221.427
O35250	Exoc7	Exocyst complex component 7 OS=Mus musculus OX=10090 GN=Exoc7 PE=1 SV=2	1279.93	1287.73	1348.04	1265.31	1314.03	1311.03	1245.1	1188.1	1185.79	1222.33	1178.48	1234.58	1260.15	1124.05	1113.53
O35286	Dhx15	Pre-mRNA-splicing factor ATP-dependent RNA helicase DHX15 OS=Mus musculus OX=10090 GN=Dhx15 PE=1 SV=2	3661.71	3761.59	3985.53	3957.33	3827.58	3982.41	3868.82	3368.85	3467.97	3566.93	3878.05	3932.7	3939.66	3721.69	3711.4
O35295	Purb	Transcriptional activator protein Pur-beta OS=Mus musculus OX=10090 GN=Purb PE=1 SV=3	1451.22	1405.19	1350.45	1439.29	1454.25	1411.92	1407.88	1329.99	1353.66	1293.32	1492.25	1466.22	1298.19	1418.33	1398.63
O35309	Nmi	N-myc-interactor OS=Mus musculus OX=10090 GN=Nmi PE=1 SV=1	3252.66	3237.76	3260.52	3293.29	3179.86	3147.54	3171.15	3171.53	3287.57	3355.79	3041.26	3463.07	3320.72	3380.47	3105.29
O35316	Slc6a6	Sodium- and chloride-dependent taurine transporter OS=Mus musculus OX=10090 GN=Slc6a6 PE=1 SV=2	266.803	314.463	208.827	268.259	264.404	273.559	357.58	235.49	243.266	196.666	240.953	258.058	199.284	230.438	302.768
O35326	Srsf5	Serine/arginine-rich splicing factor 5 OS=Mus musculus OX=10090 GN=Srsf5 PE=1 SV=2	1577.83	1636.65	1792.39	1815.74	1658.11	1657.78	1630.29	1360.68	1480.24	1565.12	1675.04	1925.13	1750.81	1688.61	1505.63
O35344	Kpna3	Importin subunit alpha-4 OS=Mus musculus OX=10090 GN=Kpna3 PE=1 SV=1	825.036	880.215	883.637	902.741	972.812	888.575	883.15	875.318	896.003	828.914	840.573	883.25	836.751	825.407	882.773
O35345	Kpna6	Importin subunit alpha-7 OS=Mus musculus OX=10090 GN=Kpna6 PE=1 SV=2	780.375	682.224	767.299	810.133	692.149	790.952	679.838	708.686	719.753	753.472	670.029	692.331	702.698	706.975	694.226
O35347	Dgcr6	Protein DGCR6 OS=Mus musculus OX=10090 GN=Dgcr6 PE=2 SV=2	16.9343	14.9786	24.6746	20.6163	18.8183	21.3464	13.9669	15.8168	16.5944	19.7669	14.4159	18.4048	17.501	17.7439	13.5519
O35350	Capn1	Calpain-1 catalytic subunit OS=Mus musculus OX=10090 GN=Capn1 PE=1 SV=1	4006.69	3903.76	3825.89	3768.13	3864.7	3986.98	3858.47	3971.01	3773.25	3714.55	3558.68	3680.6	3795.54	3804.63	3549.98
O35372	Cnih1	Protein cornichon homolog 1 OS=Mus musculus OX=10090 GN=Cnih1 PE=2 SV=2	14.6799	9.24664	11.2834	12.1862	10.4948	12.9648	10.2266	10.8339	14.1814	7.50444	14.0295	24.1246	8.13605	13.8724	15.6964
O35375	Nrp2	Neuropilin-2 OS=Mus musculus OX=10090 GN=Nrp2 PE=1 SV=2	14.3362	13.965	19.2295	10.325	13.1748	16.1753	17.5359	16.3971	13.6757	13.7903	17.4687	22.2159	14.9978	13.237	13.4905
O35379	Abcc1	Multidrug resistance-associated protein 1 OS=Mus musculus OX=10090 GN=Abcc1 PE=1 SV=1	77.9956	87.6292	90.2305	92.6172	104.051	96.9647	83.6364	95.896	84.0429	96.1292	96.0986	74.9343	81.5335	86.5349	81.1011
O35381	Anp32a	Acidic leucine-rich nuclear phosphoprotein 32 family member A OS=Mus musculus OX=10090 GN=Anp32a PE=1 SV=1	815.905	798.302	797.092	853.09	866.756	919.856	851.234	856.289	814.506	900.241	822.323	811.609	833.843	824.625	788.619
O35382	Exoc4	Exocyst complex component 4 OS=Mus musculus OX=10090 GN=Exoc4 PE=1 SV=2	1931.71	1934.38	2148.02	2010.39	1880.42	2028.3	1912.32	1931.07	1884.3	1963.85	1901.59	2012	1922.13	1794.88	1695.16
O35386	Phyh	Phytanoyl-CoA dioxygenase, peroxisomal OS=Mus musculus OX=10090 GN=Phyh PE=1 SV=1	3710.42	3703.21	3261.24	3307.4	3234.79	3076.64	3187.51	2690.27	2986.83	2767.66	3118.57	3095.56	3016.01	3292.11	3197.86
O35387	Hax1	HCLS1-associated protein X-1 OS=Mus musculus OX=10090 GN=Hax1 PE=1 SV=1	890.481	1015.83	937.057	963.899	909.451	995.777	1004.59	1008.47	1034.12	1049.97	964.236	937.896	1065.4	1010.74	1043.66
O35405	Pld3	5'-3' exonuclease PLD3 OS=Mus musculus OX=10090 GN=Pld3 PE=1 SV=1	713.118	874.662	681.27	636.016	715.117	699.332	612.718	703.95	738.084	699.687	630.127	699.738	695.875	771.305	852.458
O35423	Agxt	Serine--pyruvate aminotransferase, mitochondrial OS=Mus musculus OX=10090 GN=Agxt PE=1 SV=3	3982.83	4062.25	4228.52	4110.35	4202.69	4190.18	3848.16	3993.52	4211.12	4534.24	10859	3969.26	4545.73	3756.25	3825.79
O35425	Bok	Bcl-2-related ovarian killer protein OS=Mus musculus OX=10090 GN=Bok PE=1 SV=1	124.868	135.484	153.722	128.087	141.145	159.541	142.096	118.71	144.339	149.249	136.333	157.849	141.54	142.33	124.257
O35435	Dhodh	Dihydroorotate dehydrogenase (quinone), mitochondrial OS=Mus musculus OX=10090 GN=Dhodh PE=1 SV=2	922.954	1000.41	908.902	911.296	874.594	913.584	918.585	1040.5	1043.81	1134.12	1116.54	1043.32	1050.6	1131.4	1273.92
O35445	Rnf5	E3 ubiquitin-protein ligase RNF5 OS=Mus musculus OX=10090 GN=Rnf5 PE=1 SV=1	211.751	186.872	173.029	181.347	184.142	190.16	190.82	165.061	158.346	162.142	163.099	167.037	159.21	154.313	150.15
O35448	Ppt2	Lysosomal thioesterase PPT2 OS=Mus musculus OX=10090 GN=Ppt2 PE=1 SV=1	168.26	172.104	136.55	155.33	139.503	169.083	145.007	152.503	143.316	161.694	108.668	147.473	137.388	170.764	146.22
O35450	Fkbpl	FK506-binding protein-like OS=Mus musculus OX=10090 GN=Fkbpl PE=2 SV=1	72.1579	71.4961	75.561	78.0624	59.8937	73.6325	73.3352	81.4498	74.5011	73.4771	69.8373	69.7991	67.0293	79.1386	67.3841
O35453	Hpn	Serine protease hepsin OS=Mus musculus OX=10090 GN=Hpn PE=1 SV=3	1823.19	1828.75	1944.09	1844.44	1730.45	1787.81	1772.99	1803.04	1794.99	1793.34	1545.14	1790.82	1831.17	1801.81	1809.84
O35459	Ech1	Delta(3,5)-Delta(2,4)-dienoyl-CoA isomerase, mitochondrial OS=Mus musculus OX=10090 GN=Ech1 PE=1 SV=1	5420.76	5425.33	4814.29	5167.02	5059.97	4997.57	5523	5636.2	5388.11	5307.65	5075.49	4857.6	5112.23	5816.86	5768.61
O35465-2	Fkbp8	Isoform 2 of Peptidyl-prolyl cis-trans isomerase FKBP8 OS=Mus musculus OX=10090 GN=Fkbp8	2354.59	2371.4	2096.67	2239.41	2440.83	2229.69	2219.21	2370.02	2197.72	2248.16	2102.68	2026.29	2116.67	2125.66	2037.72
O35465	Fkbp8	Peptidyl-prolyl cis-trans isomerase FKBP8 OS=Mus musculus OX=10090 GN=Fkbp8 PE=1 SV=2	21.7183	18.7486	30.1617	16.7332	21.6991	23.5023	16.6291	24.0167	32.1765	24.219	17.7157	15.9058	20.3716	21.1988	19.0894
O35488	Slc27a2	Very long-chain acyl-CoA synthetase OS=Mus musculus OX=10090 GN=Slc27a2 PE=1 SV=2	10487.1	9572.87	9700.84	9813.77	8083.61	8967.89	8776.71	8101.71	8629.74	7984.22	8249.95	11137.2	8531.79	11745.2	9741.62
O35490	Bhmt	Betaine--homocysteine S-methyltransferase 1 OS=Mus musculus OX=10090 GN=Bhmt PE=1 SV=1	19266.2	18570.7	26610.4	22680.3	20997.3	20003.3	18251.5	21538.1	21685.9	22281.5	12797	21814	19104.8	19129.5	21069.9
O35492	Clk3	Dual specificity protein kinase CLK3 OS=Mus musculus OX=10090 GN=Clk3 PE=1 SV=2	187.877	175.656	193.011	201.678	176.278	212.022	181.621	156.525	173.883	178.263	152.834	163.792	190.689	177.942	159.142
O35493	Clk4	Dual specificity protein kinase CLK4 OS=Mus musculus OX=10090 GN=Clk4 PE=1 SV=1	120.892	113.485	122.185	121.885	121.526	128.014	135.254	125.903	107.305	126.655	113.123	135.789	111.532	105.148	121.341
O35516	Notch2	Neurogenic locus notch homolog protein 2 OS=Mus musculus OX=10090 GN=Notch2 PE=1 SV=2	941.497	960.027	1071.96	894.278	929.048	1002.96	850.559	895.644	850.616	896.513	882.508	1059.55	923.694	965.14	874.204
O35551-6	Rabep1	Isoform 6 of Rab GTPase-binding effector protein 1 OS=Mus musculus OX=10090 GN=Rabep1	2039.17	2012.45	2086.92	1971.61	2136.07	2077.21	2001.49	2028.26	2014.07	2112.26	2107.67	1867.82	2048.46	1874.57	1859.83
O35566	Cd151	CD151 antigen OS=Mus musculus OX=10090 GN=Cd151 PE=1 SV=2	446.907	444.817	467.892	451.88	446.881	485.308	445.582	485.153	397.985	476.068	475.851	458.149	439.149	449.406	386.874
O35593	Psmd14	26S proteasome non-ATPase regulatory subunit 14 OS=Mus musculus OX=10090 GN=Psmd14 PE=1 SV=2	3993.69	3993.82	3785.97	3901.6	3967.1	3848.88	4019.4	3824.92	4037.6	3840.05	3693.16	3590.92	3899.66	3613.72	3797.91
O35598	Adam10	Disintegrin and metalloproteinase domain-containing protein 10 OS=Mus musculus OX=10090 GN=Adam10 PE=1 SV=2	675.444	756.944	817.433	756.607	669.521	773.583	708.644	745.952	612.264	678.466	664.415	636.143	687.441	665.424	618.598
O35601	Fyb1	FYN-binding protein 1 OS=Mus musculus OX=10090 GN=Fyb1 PE=1 SV=2	553.517	470.842	677.477	509.316	963.151	527.438	457.038	499.781	433.882	531.034	727.532	552.373	688.89	555.664	382.056
O35604	Npc1	NPC intracellular cholesterol transporter 1 OS=Mus musculus OX=10090 GN=Npc1 PE=1 SV=2	1954.56	2029.7	1853.05	1774.68	1834.36	1970.52	1745.66	1884.27	1910.28	2021.44	1737.94	1795.34	1903.21	2048.22	2050.26
O35607	Bmpr2	Bone morphogenetic protein receptor type-2 OS=Mus musculus OX=10090 GN=Bmpr2 PE=1 SV=1	40.8639	39.7416	48.2237	45.5298	41.5808	46.6904	41.3507	44.9802	47.4291	56.3109	47.7715	48.5604	44.298	47.3191	49.3299
O35609	Scamp3	Secretory carrier-associated membrane protein 3 OS=Mus musculus OX=10090 GN=Scamp3 PE=1 SV=3	797.94	803.231	999.931	856.815	757.593	838.563	662.795	799.086	777.429	805.763	865.572	1003.46	907.876	863.501	878.077
O35615	Zfpm1	Zinc finger protein ZFPM1 OS=Mus musculus OX=10090 GN=Zfpm1 PE=1 SV=1	58.5737	58.8062	62.7039	72.5632	61.1816	69.9843	69.4675	66.8878	51.0202	54.9404	53.8972	82.0568	65.4044	59.3085	65.4997
O35623	Bet1	BET1 homolog OS=Mus musculus OX=10090 GN=Bet1 PE=1 SV=1	339.021	336.313	326.042	339.607	318.322	355.29	369.978	363.355	352.303	320.417	294.09	303.416	283.474	342.138	357.893
O35638	Stag2	Cohesin subunit SA-2 OS=Mus musculus OX=10090 GN=Stag2 PE=1 SV=3	1120.59	1134.26	1194.53	1235.68	1147.86	1289.26	1190.67	1096.71	1118.04	1148.15	1244.77	1118.6	1110.77	1189.89	1169.82
O35639	Anxa3	Annexin A3 OS=Mus musculus OX=10090 GN=Anxa3 PE=1 SV=4	1576.83	1529.68	1738.24	1594.02	1667.45	1610.63	1612.22	1430.02	1396.69	1472.88	1780.97	1553.98	1581.14	1500.19	1452.21
O35643	Ap1b1	AP-1 complex subunit beta-1 OS=Mus musculus OX=10090 GN=Ap1b1 PE=1 SV=2	6318.25	6414.29	6614.47	6374.58	6229.8	6370.1	6171.89	6192.75	6165.93	6184.13	6073.22	6063.25	6327.29	5980.75	5951.73
O35648	Cetn3	Centrin-3 OS=Mus musculus OX=10090 GN=Cetn3 PE=1 SV=1	48.0318	65.6217	51.0282	48.7686	51.6863	69.0817	60.3519	34.4368	58.4332	61.5531	61.087	49.2227	34.9973	58.4758	32.9843
O35657	Neu1	Sialidase-1 OS=Mus musculus OX=10090 GN=Neu1 PE=1 SV=1	1053.91	1139.2	1052.47	983.306	1008.59	1086.56	996.1	963.052	1015.3	1030.4	629.104	960.808	1065.35	1113.18	1024.71
O35660	Gstm6	Glutathione S-transferase Mu 6 OS=Mus musculus OX=10090 GN=Gstm6 PE=1 SV=4	1547.22	1597.55	1335.41	1595.98	1830.07	1479.23	1847.68	1372.66	1574.68	1547.63	1516.99	956.408	1337.22	1047.26	1256.26
O35664-3	Ifnar2	Isoform 3 of Interferon alpha/beta receptor 2 OS=Mus musculus OX=10090 GN=Ifnar2	37.5567	41.2822	30.8345	31.7762	38.7588	38.5765	24.4899	36.3012	32.5925	32.5621	32.7212	28.1868	28.416	35.6977	25.8152
O35678	Mgll	Monoglyceride lipase OS=Mus musculus OX=10090 GN=Mgll PE=1 SV=1	2730.29	2370.79	1946.16	2097.21	2351.06	2036.29	2386.96	2146.1	2075.02	1950.06	1337.43	2258.62	1670.51	2470.89	2078.67
O35680	Mrps12	28S ribosomal protein S12, mitochondrial OS=Mus musculus OX=10090 GN=Mrps12 PE=2 SV=1	478	478.918	452.759	447.992	460.559	490.661	430.378	466.865	485.257	518.582	506.936	459.893	477.248	457.877	491.424
O35682	Myadm	Myeloid-associated differentiation marker OS=Mus musculus OX=10090 GN=Myadm PE=1 SV=2	75.1647	87.7728	102.141	89.5195	93.6828	80.9392	85.7128	84.628	79.8976	75.316	107.68	110.22	103.649	88.0225	80.1746
O35683	Ndufa1	NADH dehydrogenase [ubiquinone] 1 alpha subcomplex subunit 1 OS=Mus musculus OX=10090 GN=Ndufa1 PE=1 SV=1	132.558	129.516	154.366	149.866	148.65	162.356	160.4	173.997	175.774	177.074	173.256	163.882	189.059	174.018	192.256
O35685	Nudc	Nuclear migration protein nudC OS=Mus musculus OX=10090 GN=Nudc PE=1 SV=1	3654.08	3624.03	3396.29	3490.58	3455.81	3562.36	3274.33	3048.47	3156.34	3069.77	3339.32	3379.29	3504.38	3343.71	3112.97
O35691	Pnn	Pinin OS=Mus musculus OX=10090 GN=Pnn PE=1 SV=4	2082.77	1848.59	2093.55	2096.23	1822.76	2147.97	1907.27	1810.12	1767.98	1862.93	1928.3	2359.4	1799.66	2222.2	1921.36
O35704	Sptlc1	Serine palmitoyltransferase 1 OS=Mus musculus OX=10090 GN=Sptlc1 PE=1 SV=2	281.894	340.043	312.973	288.776	311.987	280.455	274.32	243.533	248.72	246.538	341.603	370.184	313.525	308.473	288.913
O35710	Noct	Nocturnin OS=Mus musculus OX=10090 GN=Noct PE=1 SV=3	157.882	155.489	149.024	139.203	145.729	152.887	166.506	199.219	169.725	182.324	217.159	145.934	136.742	155.127	180.357
O35711	Ppfibp2	Liprin-beta-2 OS=Mus musculus OX=10090 GN=Ppfibp2 PE=1 SV=3	1406.82	1413.98	1309.28	1330.65	1287.34	1394.48	1221.65	1335.09	1322.84	1284.68	1339.23	1352.5	1272.05	1367.31	1386.45
O35728	Cyp4a14	Cytochrome P450 4A14 OS=Mus musculus OX=10090 GN=Cyp4a14 PE=1 SV=1	722.844	755.434	186.24	413.859	1078.86	520.998	1545.88	1520.52	1524.96	974.761	992.638	164.323	384.475	567.179	663.828
O35730	Ring1	E3 ubiquitin-protein ligase RING1 OS=Mus musculus OX=10090 GN=Ring1 PE=1 SV=2	51.8319	43.7318	44.52	47.6588	49.4476	52.2903	50.1208	42.6984	53.0246	43.9697	52.7587	58.4088	46.528	39.3223	45.8238
O35732	Cflar	CASP8 and FADD-like apoptosis regulator OS=Mus musculus OX=10090 GN=Cflar PE=1 SV=3	42.1685	34.8771	55.9818	51.4401	40.5017	41.9227	41.7047	56.0839	41.6484	51.4718	40.4466	49.6028	46.3212	42.7968	46.5929
O35737	Hnrnph1	Heterogeneous nuclear ribonucleoprotein H OS=Mus musculus OX=10090 GN=Hnrnph1 PE=1 SV=3	1038.9	958.215	1076.41	1084.52	972.86	1119.94	983.301	906.532	872.807	997.108	877.467	1010.79	955.117	1029.53	958.809
O35738	Klf12	Krueppel-like factor 12 OS=Mus musculus OX=10090 GN=Klf12 PE=1 SV=2	132.81	132.059	130.799	128.56	140.668	162.188	152.867	184.874	182.729	179.83	182.15	150.681	161.711	141.671	181.573
O35744	Chil3	Chitinase-like protein 3 OS=Mus musculus OX=10090 GN=Chil3 PE=1 SV=2	488.204	544.5	916.687	640.005	576.687	380.912	409.673	448.102	399.542	497.505	919.141	1385.88	663.753	553.535	404.098
O35841	Api5	Apoptosis inhibitor 5 OS=Mus musculus OX=10090 GN=Api5 PE=1 SV=2	1759.93	1738.36	1866.22	2006.1	1723.31	1966.12	1818.89	1641.73	1609.65	1752	1829.93	1814.55	1848.66	1696.81	1670.33
O35855	Bcat2	Branched-chain-amino-acid aminotransferase, mitochondrial OS=Mus musculus OX=10090 GN=Bcat2 PE=1 SV=2	59.011	59.1419	58.1547	54.8898	72.6349	57.9257	57.0318	57.8157	46.3607	51.4422	71.8851	67.7326	67.8469	59.0842	55.7554
O35857	Timm44	Mitochondrial import inner membrane translocase subunit TIM44 OS=Mus musculus OX=10090 GN=Timm44 PE=1 SV=2	3003.88	2978.77	2793.88	2955.67	2785.88	2997.98	3064.94	3310.75	3271.88	3250.49	3238.2	3092.41	3287.83	3106.93	3532.48
O35864	Cops5	COP9 signalosome complex subunit 5 OS=Mus musculus OX=10090 GN=Cops5 PE=1 SV=3	1763.64	1774.35	1773.51	1834.99	1791.02	1798.17	1802.89	1793.02	1814.06	1825.75	1730.42	1681.83	1870.42	1644.41	1734.23
O35874	Slc1a4	Neutral amino acid transporter A OS=Mus musculus OX=10090 GN=Slc1a4 PE=1 SV=1	26.8221	37.0227	39.899	32.9847	29.0484	29.7392	28.6528	33.9203	39.6443	27.8825	36.9468	45.9339	46.5956	32.0742	35.5475
O35887	Calu	Calumenin OS=Mus musculus OX=10090 GN=Calu PE=1 SV=1	2017.45	2343.01	2650.3	2393.75	2570.9	2687.3	2049.39	1742.16	2001.75	2178.06	2427.59	2489.25	2255.92	2639.9	1903.98
O35900	Lsm2	U6 snRNA-associated Sm-like protein LSm2 OS=Mus musculus OX=10090 GN=Lsm2 PE=1 SV=1	519.083	580.641	612.382	557.058	587.299	564.523	563.125	517.981	563.973	531.04	582.013	546.588	582.504	520.259	505.817
O35904	Pik3cd	Phosphatidylinositol 4,5-bisphosphate 3-kinase catalytic subunit delta isoform OS=Mus musculus OX=10090 GN=Pik3cd PE=1 SV=2	33.9975	28.534	34.1372	25.0507	46.6461	32.9384	36.0864	30.4354	30.2333	29.7882	38.3824	38.4239	36.5161	29.1586	21.2937
O35930	Gp1ba	Platelet glycoprotein Ib alpha chain OS=Mus musculus OX=10090 GN=Gp1ba PE=1 SV=2	368.771	351.667	453.683	427.324	542.502	438.249	380.181	491.538	390.409	378.961	268.996	338.169	395.296	377.55	261.34
O35943	Fxn	Frataxin, mitochondrial OS=Mus musculus OX=10090 GN=Fxn PE=1 SV=1	284.588	335.171	269.369	254.192	296.285	327.753	346.215	282.72	353.245	367.062	357.823	278.655	280.77	342.007	282.99
O35945	Aldh1a7	Aldehyde dehydrogenase, cytosolic 1 OS=Mus musculus OX=10090 GN=Aldh1a7 PE=1 SV=1	19458.4	18548.4	18738.1	19207.4	21687.7	19021.3	20814.6	21555.6	21866.5	20155.7	13873.3	17201.6	18115.3	17163.7	18934.5
O35949	Elovl3	Elongation of very long chain fatty acids protein 3 OS=Mus musculus OX=10090 GN=Elovl3 PE=1 SV=1	12.3872	14.1712	14.9561	10.6277	14.0311	11.2831	10.8995	16.7241	12.4008	16.5634	16.1752	12.4651	16.1506	12.0926	15.4871
O35954	Pitpnm1	Membrane-associated phosphatidylinositol transfer protein 1 OS=Mus musculus OX=10090 GN=Pitpnm1 PE=1 SV=1	74.2013	77.3021	70.9885	53.3145	69.3977	59.1271	55.2869	58.5446	57.223	53.8744	61.0471	60.7279	61.6106	55.4765	56.9214
O35955	Psmb10	Proteasome subunit beta type-10 OS=Mus musculus OX=10090 GN=Psmb10 PE=1 SV=1	1479.94	1339.77	1662.4	1390.75	1364.87	1497.81	1491.79	1233.67	1136.05	1626.3	1386.22	1719.31	1519.3	1389.09	1011.45
O35963	Rab33b	Ras-related protein Rab-33B OS=Mus musculus OX=10090 GN=Rab33b PE=1 SV=1	316.114	340.006	315.941	328.934	352.929	316.868	301.096	293.539	301.715	320.274	342.086	369.349	355.364	342.817	302.943
O35969-2	Gamt	Isoform 2 of Guanidinoacetate N-methyltransferase OS=Mus musculus OX=10090 GN=Gamt	1018.92	1025.99	927.076	983.031	1057.72	953.616	990.241	1034.16	1168.2	1152.61	1097.72	812.338	976.711	984.013	952.581
O35972	Mrpl23	39S ribosomal protein L23, mitochondrial OS=Mus musculus OX=10090 GN=Mrpl23 PE=1 SV=1	292.774	309.06	311.815	296.123	261.141	331.78	305.437	307.483	334.092	309.639	328.91	362.716	309.967	346.756	338.943
O35980	Nthl1	Endonuclease III-like protein 1 OS=Mus musculus OX=10090 GN=Nthl1 PE=2 SV=2	179.585	185.431	172.67	191.936	208.81	186.685	196.057	169.845	162.318	189.76	182.068	176.242	186.148	157.463	143.794
O35988	Sdc4	Syndecan-4 OS=Mus musculus OX=10090 GN=Sdc4 PE=1 SV=1	619.934	574.606	671.704	608.524	565.532	641.861	647.102	641.522	505.722	540.49	556.155	909.217	597.524	685.323	548.839
O54692	Zw10	Centromere/kinetochore protein zw10 homolog OS=Mus musculus OX=10090 GN=Zw10 PE=1 SV=3	1291.06	1212.6	1367.31	1252.36	1138.77	1252.83	1188.06	1122.5	1160.48	1171.37	1077.77	1218.66	1132.66	1206.79	1161.08
O54724	Cavin1	Caveolae-associated protein 1 OS=Mus musculus OX=10090 GN=Cavin1 PE=1 SV=1	832.761	895.637	835.415	1120.48	875.395	876.085	1033.09	950.678	652.601	676.569	855.152	808.119	829.229	1151.34	751.518
O54734	Ddost	Dolichyl-diphosphooligosaccharide--protein glycosyltransferase 48 kDa subunit OS=Mus musculus OX=10090 GN=Ddost PE=1 SV=2	3646.2	3715.03	4172.33	3868.29	3795.81	3654.45	3446.03	3406.02	3394.25	3420.55	3452.3	3943.11	4001.44	3482.27	3528.05
O54749	Cyp2j5	Cytochrome P450 2J5 OS=Mus musculus OX=10090 GN=Cyp2j5 PE=1 SV=1	5257.33	5397.67	4847.4	5596.5	5538.43	4999.94	5517.32	5292.47	5489.16	5224.53	5052.68	5005.89	4901.51	4836.71	4845.18
O54750	Cyp2j6	Cytochrome P450 2J6 OS=Mus musculus OX=10090 GN=Cyp2j6 PE=2 SV=2	1826.42	1741.55	1743.56	1847.21	1786.86	1795.97	1584.22	1864.46	1929.59	1966.66	1720.58	1679.39	1662.75	1830.7	1837.83
O54774	Ap3d1	AP-3 complex subunit delta-1 OS=Mus musculus OX=10090 GN=Ap3d1 PE=1 SV=1	4877.14	5035.65	5534.28	5152.58	5125.6	5123.44	4757.79	4720.33	4679.31	4679.74	5309.93	5085.25	4980.98	4787.51	4582.58
O54782	Man2b2	Epididymis-specific alpha-mannosidase OS=Mus musculus OX=10090 GN=Man2b2 PE=1 SV=2	1672.82	1968.6	1736.38	1796.65	1766.58	1775.86	1595.57	1638.12	1776.47	1653.95	1431.26	1584.19	1471.35	1758.29	2165.53
O54784	Dapk3	Death-associated protein kinase 3 OS=Mus musculus OX=10090 GN=Dapk3 PE=1 SV=1	234.643	247.584	227.827	249.605	267.711	248.889	246.334	251.221	223.092	235.735	241.444	225.581	244.851	225.535	215.12
O54786	Dffa	DNA fragmentation factor subunit alpha OS=Mus musculus OX=10090 GN=Dffa PE=1 SV=2	247.972	244.992	224.1	218.962	240.387	254.7	240.155	257.519	263.964	270.917	293.872	243.784	274.449	225.807	243.216
O54790	Mafg	Transcription factor MafG OS=Mus musculus OX=10090 GN=Mafg PE=1 SV=1	531.604	530.115	586.899	563.262	526.676	586.091	528.901	553.767	491.001	550.204	619.641	536.491	543.363	524.08	552.557
O54804	Chka	Choline kinase alpha OS=Mus musculus OX=10090 GN=Chka PE=1 SV=3	352.687	329.736	358.761	366.038	361.49	318.695	295.667	323.172	335.49	378.438	639.694	534.201	418.744	385.604	330.956
O54818	Tpd52l1	Tumor protein D53 OS=Mus musculus OX=10090 GN=Tpd52l1 PE=1 SV=1	527.314	536.881	538.402	502.643	555.389	524.603	520.915	584.346	529.209	544.771	509.46	435.413	541.521	465.816	504.083
O54824	Il16	Pro-interleukin-16 OS=Mus musculus OX=10090 GN=Il16 PE=1 SV=3	487.468	427.489	433.134	454.559	490.23	458.773	469.017	425.684	420.143	452.634	503.232	381.639	394.62	428.35	411.294
O54825	Bysl	Bystin OS=Mus musculus OX=10090 GN=Bysl PE=1 SV=3	284.62	289.338	306.585	304.614	301.043	335.031	274.798	287.408	288.943	312.401	305.87	298.265	328.135	255.449	286.694
O54833	Csnk2a2	Casein kinase II subunit alpha' OS=Mus musculus OX=10090 GN=Csnk2a2 PE=1 SV=1	609.55	558.37	617.157	589.197	633.43	640.753	609.083	605.11	590.633	593.833	645.315	611.885	550.83	640.995	598.46
O54834	Arhgap6	Rho GTPase-activating protein 6 OS=Mus musculus OX=10090 GN=Arhgap6 PE=1 SV=3	57.6067	58.3461	47.797	56.3545	53.0022	65.437	58.7376	61.2939	55.1452	49.7905	92.5209	45.106	61.6473	43.4455	47.132
O54865	Gucy1b1	Guanylate cyclase soluble subunit beta-1 OS=Mus musculus OX=10090 GN=Gucy1b1 PE=1 SV=1	896.704	770.406	826.861	774.766	827.04	855.635	883.497	828.63	804.406	800.919	1076.84	911.066	817.858	846.681	737.226
O54879	Hmgb3	High mobility group protein B3 OS=Mus musculus OX=10090 GN=Hmgb3 PE=1 SV=3	296.761	324.616	280.677	304.947	293.557	312.242	331.157	296.654	287.521	295.365	368.184	314.423	309.102	287.753	275.603
O54890	Itgb3	Integrin beta-3 OS=Mus musculus OX=10090 GN=Itgb3 PE=1 SV=2	448.467	385.226	639.427	545.03	550.09	443.833	415.332	613.19	408.969	386.505	491.167	529.054	458.079	518.827	358.418
O54904	B3galt1	Beta-1,3-galactosyltransferase 1 OS=Mus musculus OX=10090 GN=B3galt1 PE=1 SV=2	142.667	158.49	203.541	179.063	147.79	156.84	120.804	149.539	138.745	147.419	136.673	356.021	228.845	203.968	158.196
O54909	Rdh16	Retinol dehydrogenase 16 OS=Mus musculus OX=10090 GN=Rdh16 PE=1 SV=1	7531.66	7629.08	5837.25	7120.19	7910.28	6807.53	8670.41	7595.41	8121.92	7146.36	7381.17	5829.04	7219.55	5974.14	7419.01
O54916	Reps1	RalBP1-associated Eps domain-containing protein 1 OS=Mus musculus OX=10090 GN=Reps1 PE=1 SV=2	1471.75	1497.04	1530.69	1503.39	1530.03	1599.96	1499.87	1462.04	1434.06	1530.09	1458.6	1311.96	1492.08	1316.76	1377.04
O54918	Bcl2l11	Bcl-2-like protein 11 OS=Mus musculus OX=10090 GN=Bcl2l11 PE=1 SV=1	14.0788	11.472	10.4661	8.53456	12.3845	16.4015	9.5842	13.7163	10.4618	14.6079	18.857	14.9663	12.3104	11.6104	16.1071
O54931-2	Akap2	Isoform 2 of A-kinase anchor protein 2 OS=Mus musculus OX=10090 GN=Akap2	1194.73	1192.25	1145.62	1059.87	1148.81	1213.77	1204.23	1110.58	1057.7	1107.1	1147.02	1098.57	1043.08	1185.09	1028.79
O54940	Bnip2	BCL2/adenovirus E1B 19 kDa protein-interacting protein 2 OS=Mus musculus OX=10090 GN=Bnip2 PE=1 SV=2	68.717	96.5075	107.669	103.253	114.148	108.338	100.711	112.406	102.323	105.58	111.172	84.0127	109.985	73.7909	87.8092
O54941	Smarce1	SWI/SNF-related matrix-associated actin-dependent regulator of chromatin subfamily E member 1 OS=Mus musculus OX=10090 GN=Smarce1 PE=1 SV=1	455.828	402.594	424.295	450.158	370.622	440.238	387.361	395.073	346.954	407.685	423.691	446.012	405.121	403.226	367.83
O54946-2	Dnajb6	Isoform B of DnaJ homolog subfamily B member 6 OS=Mus musculus OX=10090 GN=Dnajb6	272.534	246.839	272.486	268.205	257.953	274.935	230.213	239.56	231.763	262.564	213.352	255.961	243.72	242.107	218.729
O54946	Dnajb6	DnaJ homolog subfamily B member 6 OS=Mus musculus OX=10090 GN=Dnajb6 PE=1 SV=4	1047.01	995.059	968.43	1019.54	1017.05	1034.49	998.089	908.811	919.709	914.505	847.946	864.822	995.135	960.414	937.744
O54950	Prkag1	5'-AMP-activated protein kinase subunit gamma-1 OS=Mus musculus OX=10090 GN=Prkag1 PE=1 SV=2	2026.42	2098.86	1991.64	2055.16	2273.82	2069.54	2212.79	2144.35	2260.5	2254.61	2336.05	1841.87	2206.9	1787.11	1895.55
O54962	Banf1	Barrier-to-autointegration factor OS=Mus musculus OX=10090 GN=Banf1 PE=1 SV=1	3169.71	3137.67	2242.77	2491.2	2020.99	2322.77	2185.91	2392.17	2411.47	2240.92	2436.14	2656.7	2367.24	2816.23	2271.42
O54965	Rnf13	E3 ubiquitin-protein ligase RNF13 OS=Mus musculus OX=10090 GN=Rnf13 PE=1 SV=2	501.26	508.793	399.923	439.301	457.28	461.617	485.772	365.363	484.622	455.667	486.698	346.56	400.982	507.664	501.492
O54967-3	Tnk2	Isoform 3 of Activated CDC42 kinase 1 OS=Mus musculus OX=10090 GN=Tnk2	28.143	21.4391	26.0626	21.7421	23.0731	27.2657	20.0476	18.9482	22.9971	30.25	24.7741	15.5159	28.705	22.3431	28.2543
O54983	Crym	Ketimine reductase mu-crystallin OS=Mus musculus OX=10090 GN=Crym PE=1 SV=1	86.8071	101.823	84.1197	91.9221	111.792	85.2919	101.822	138.836	110.101	133.513	91.5307	93.2116	119.49	98.5848	121.807
O54984	Get3	ATPase GET3 OS=Mus musculus OX=10090 GN=Get3 PE=1 SV=2	2007.97	1979.87	2028	2042.29	2001.86	2083.79	1979.87	1991.66	2015.35	1915.26	1930	1947.42	1992.14	1856.05	1965.64
O54988-2	Slk	Isoform 2 of STE20-like serine/threonine-protein kinase OS=Mus musculus OX=10090 GN=Slk	15.1519	13.1405	11.5725	8.28994	11.4966	14.8855	16.9974	15.6635	21.0188	19.7219	25.9727	24.6301	20.9175	19.0887	19.821
O54988	Slk	STE20-like serine/threonine-protein kinase OS=Mus musculus OX=10090 GN=Slk PE=1 SV=2	2576.76	2567.78	2565.72	2604.44	2622.5	2751.75	2447.04	2593.14	2497.65	2639.12	2639.42	2370.14	2573.94	2390.5	2386.58
O54992	Mapkapk5	MAP kinase-activated protein kinase 5 OS=Mus musculus OX=10090 GN=Mapkapk5 PE=1 SV=1	109.904	119.423	119.508	114.369	123.454	113.946	98.1635	116.114	113.05	113.288	104.272	88.1283	105.549	89.8981	83.9554
O54998	Fkbp7	Peptidyl-prolyl cis-trans isomerase FKBP7 OS=Mus musculus OX=10090 GN=Fkbp7 PE=1 SV=1	158.529	153.782	156.332	140.631	161.172	162.136	148.85	128.063	128.723	154.165	164.688	150.01	138.976	160.937	125.259
O55003	Bnip3	BCL2/adenovirus E1B 19 kDa protein-interacting protein 3 OS=Mus musculus OX=10090 GN=Bnip3 PE=1 SV=1	1464.93	1632.33	1158.4	1419.93	1491.69	1590.22	1824.32	2031.91	1710.69	1763.64	1680.2	1041.8	1353.76	1495.71	1686.06
O55013	Trappc3	Trafficking protein particle complex subunit 3 OS=Mus musculus OX=10090 GN=Trappc3 PE=1 SV=1	665.513	655.751	649.445	645.28	693.585	686.619	672.593	649.012	693.283	667.8	663.084	692.382	681.481	600.663	642.907
O55022	Pgrmc1	Membrane-associated progesterone receptor component 1 OS=Mus musculus OX=10090 GN=Pgrmc1 PE=1 SV=4	3681.23	3464.32	2801.01	2996.56	3219.18	3125.24	3091.32	3117.76	3489.09	3182.51	3072.77	3065.95	2873.49	3156.33	3359.29
O55026	Entpd2	Ectonucleoside triphosphate diphosphohydrolase 2 OS=Mus musculus OX=10090 GN=Entpd2 PE=1 SV=2	37.2117	37.7576	34.6483	45.219	39.2687	37.3447	39.2887	29.3818	42.0143	31.0141	31.2738	31.6956	33.2372	47.0287	34.9395
O55028	Bckdk	[3-methyl-2-oxobutanoate dehydrogenase [lipoamide]] kinase, mitochondrial OS=Mus musculus OX=10090 GN=Bckdk PE=1 SV=1	181.906	188.447	173.779	187.265	162.56	175.276	193.663	217.505	209.235	216.344	215.745	210.059	213.918	217.323	247.703
O55029	Copb2	Coatomer subunit beta' OS=Mus musculus OX=10090 GN=Copb2 PE=1 SV=2	5262.67	5711.87	5979.39	5672.45	5968.45	5914.04	5590.47	5635.81	5353.88	5648.65	5770.87	6053.45	6034.61	5573.17	5434.15
O55033	Nck2	Cytoplasmic protein NCK2 OS=Mus musculus OX=10090 GN=Nck2 PE=1 SV=1	471.657	457.505	490.962	449.66	459.399	488.642	430.475	446.315	440.949	493.873	496.365	448.639	466.522	455.726	381.77
O55042	Snca	Alpha-synuclein OS=Mus musculus OX=10090 GN=Snca PE=1 SV=2	1477.29	1170.76	1453.74	1748.02	905.028	1015.07	1285.41	1290.09	927.327	987.357	673.274	885.886	839.75	1426.7	901.431
O55047	Tlk2	Serine/threonine-protein kinase tousled-like 2 OS=Mus musculus OX=10090 GN=Tlk2 PE=1 SV=2	96.415	89.51	104.943	118.012	103.568	102.265	90.013	95.8027	91.685	96.258	98.6528	123.932	105.325	106.964	109.883
O55057	Pde6d	Retinal rod rhodopsin-sensitive cGMP 3',5'-cyclic phosphodiesterase subunit delta OS=Mus musculus OX=10090 GN=Pde6d PE=1 SV=1	213.434	216.373	199.032	208.566	199.165	209.737	203.727	196.622	177.596	206.578	209.477	195.671	197.023	195.154	179.755
O55060	Tpmt	Thiopurine S-methyltransferase OS=Mus musculus OX=10090 GN=Tpmt PE=1 SV=1	4654.6	4283.32	4773.88	4397.41	4680.84	4723.3	4388.36	4823.82	4882.01	5071.04	3452.85	4567.44	4672.59	4143.97	4380.89
O55091	Impact	Protein IMPACT OS=Mus musculus OX=10090 GN=Impact PE=1 SV=2	124.679	111.881	105.098	106.878	108.896	120.706	107.72	74.7845	85.4261	89.2548	111.161	90.539	87.6897	104.256	83.9578
O55098	Stk10	Serine/threonine-protein kinase 10 OS=Mus musculus OX=10090 GN=Stk10 PE=1 SV=2	237.92	237.578	259.015	227.263	265.874	241.855	237.292	215.586	215.941	233.72	286.525	243.006	257.1	227.2	218.266
O55102	Bloc1s1	Biogenesis of lysosome-related organelles complex 1 subunit 1 OS=Mus musculus OX=10090 GN=Bloc1s1 PE=1 SV=2	753.355	698.34	832.51	761.071	715.813	721.884	633.612	693.383	674.84	698.719	710.089	762.424	734.483	712.551	640.806
O55106	Strn	Striatin OS=Mus musculus OX=10090 GN=Strn PE=1 SV=2	1418.76	1373.03	1307.67	1330.06	1332.35	1307.98	1326.65	1328.49	1306.48	1335.67	1365.87	1358.59	1337.56	1345.68	1308.96
O55111	Dsg2	Desmoglein-2 OS=Mus musculus OX=10090 GN=Dsg2 PE=1 SV=3	2794.68	3098.88	2583.51	2861.48	2951.35	3107.99	3137.9	3074.24	2964.8	2918.47	3192.74	2496.92	2779.48	2870.09	2863.58
O55125	Nipsnap1	Protein NipSnap homolog 1 OS=Mus musculus OX=10090 GN=Nipsnap1 PE=1 SV=1	3914.62	3899.06	3377.9	3441.31	3495.75	3566.41	4159.17	4099.64	4535.97	4238.95	4542.45	5241.45	3598.81	6024.34	4748.8
O55126	Nipsnap2	Protein NipSnap homolog 2 OS=Mus musculus OX=10090 GN=Nipsnap2 PE=1 SV=1	688.045	697.375	709.079	663.942	653.078	743.171	664.807	835.331	824.116	869.601	830.083	829.313	704.575	807.368	882.786
O55128	Sap18	Histone deacetylase complex subunit SAP18 OS=Mus musculus OX=10090 GN=Sap18 PE=1 SV=1	865.915	911.199	1109.24	1036.93	962.315	1058.56	965.754	1006.07	893.08	996.522	1039.75	1036.15	1121.17	924.409	907.621
O55135	Eif6	Eukaryotic translation initiation factor 6 OS=Mus musculus OX=10090 GN=Eif6 PE=1 SV=2	1208.55	1230.7	1295.13	1275.78	1332.94	1369.63	1242.26	1369.22	1293.93	1378.74	1278.12	1360.22	1441.31	1188.19	1214.66
O55137	Acot1	Acyl-coenzyme A thioesterase 1 OS=Mus musculus OX=10090 GN=Acot1 PE=1 SV=1	640.82	684.548	349.711	622.207	795.528	617.423	1056.4	979.709	974.831	777.187	645.04	257.345	397.582	600.31	706.487
O55142	Rpl35a	60S ribosomal protein L35a OS=Mus musculus OX=10090 GN=Rpl35a PE=1 SV=2	3651.02	3589.68	4019.87	4035.07	3980.38	4125.67	3285.46	3829.54	3508.14	4102.24	3771.61	3909.35	4188.81	3888.8	3582.02
O55143-2	Atp2a2	Isoform 2 of Sarcoplasmic/endoplasmic reticulum calcium ATPase 2 OS=Mus musculus OX=10090 GN=Atp2a2	20.875	19.6251	14.3381	15.1205	19.1861	17.7005	11.989	20.3399	18.4128	12.7499	11.9311	12.3396	17.7695	15.7977	15.1484
O55143	Atp2a2	Sarcoplasmic/endoplasmic reticulum calcium ATPase 2 OS=Mus musculus OX=10090 GN=Atp2a2 PE=1 SV=2	10201.9	10433.2	11706	11168.3	10985	10460.1	9813.63	10152.7	9896.44	10198.6	12381.4	11797.8	11772.9	10488.1	10636.7
O55176	Pja1	E3 ubiquitin-protein ligase Praja-1 OS=Mus musculus OX=10090 GN=Pja1 PE=1 SV=3	77.1509	84.7967	91.3335	90.2548	77.3149	95.9399	84.6651	75.5395	89.3234	82.7267	82.3823	90.8562	92.7361	84.6819	74.3716
O55186	Cd59a	CD59A glycoprotein OS=Mus musculus OX=10090 GN=Cd59a PE=2 SV=1	89.2486	116.75	132.785	109.593	58.5075	90.5113	122.328	87.0776	83.4766	72.9886	65.4445	83.4634	60.4326	115.012	82.7678
O55201	Supt5h	Transcription elongation factor SPT5 OS=Mus musculus OX=10090 GN=Supt5h PE=1 SV=1	2950.88	2784.52	3142.28	3378.94	2944.14	3202.01	2944.86	2757.38	2688.85	2929.36	3131.99	3252.47	2974.6	2941.4	2682.08
O55222	Ilk	Integrin-linked protein kinase OS=Mus musculus OX=10090 GN=Ilk PE=1 SV=2	3001.53	2968.88	2976.36	3053.19	3033.52	2966.16	2954.84	2792.1	2640.31	2713.48	3000.71	2960.22	2923.31	3000.34	2633.26
O55229	Chkb	Choline/ethanolamine kinase OS=Mus musculus OX=10090 GN=Chkb PE=1 SV=3	892.788	836.338	791.82	820.924	933.33	885.659	917.928	852.272	879.134	875.223	667.065	784.35	806.638	758.017	760.39
O55234	Psmb5	Proteasome subunit beta type-5 OS=Mus musculus OX=10090 GN=Psmb5 PE=1 SV=3	3368.47	3492.2	2832.9	3319.48	3719.3	3395.68	3432.89	3701.93	3930.89	3368.39	3202.1	2863.06	3202	3202.52	3575.36
O55236	Rngtt	mRNA-capping enzyme OS=Mus musculus OX=10090 GN=Rngtt PE=1 SV=1	264.507	266.204	298.034	311.916	277.284	301.75	267.313	230.915	230.794	267.914	288.22	290.766	279.526	248.102	262.858
O55239	Nnmt	Nicotinamide N-methyltransferase OS=Mus musculus OX=10090 GN=Nnmt PE=1 SV=1	390.649	334.794	683.895	525.044	396.139	323.799	263.641	273.355	333.518	361.793	1033.7	942.158	741.526	405.838	263.713
O55240	Rdh5	Retinol dehydrogenase 5 OS=Mus musculus OX=10090 GN=Rdh5 PE=1 SV=1	141.428	142.158	247.176	199.127	183.527	160.513	147.155	171.952	162.39	187.338	284.468	182.467	220.931	138.693	131.119
O55242	Sigmar1	Sigma non-opioid intracellular receptor 1 OS=Mus musculus OX=10090 GN=Sigmar1 PE=1 SV=1	44.7481	38.3548	45.4717	39.5694	52.1931	47.2877	57.7253	47.3626	39.7328	43.1039	47.3483	48.75	35.2358	37.5006	33.6597
O70126	Aurkb	Aurora kinase B OS=Mus musculus OX=10090 GN=Aurkb PE=1 SV=2	67.2881	83.086	103.439	67.6488	96.968	98.3751	67.8828	96.4044	74.647	96.227	80.9946	51.6357	90.844	49.5559	58.4388
O70139	Pkig	cAMP-dependent protein kinase inhibitor gamma OS=Mus musculus OX=10090 GN=Pkig PE=1 SV=1	19.6306	10.5986	12.2413	13.0112	14.7075	15.4233	11.9753	11.3408	12.7643	17.5604	19.5336	14.7193	12.5761	12.5842	11.1788
O70145	Ncf2	Neutrophil cytosol factor 2 OS=Mus musculus OX=10090 GN=Ncf2 PE=1 SV=1	113.565	95.4699	150.398	117.564	144.871	106.695	99.9857	88.8649	84.9985	114.989	126.344	124.426	128.289	117.978	87.7287
O70152	Dpm1	Dolichol-phosphate mannosyltransferase subunit 1 OS=Mus musculus OX=10090 GN=Dpm1 PE=1 SV=1	1034.24	1073.44	1237.65	1179.48	1098.1	1113.39	1082.68	1034.09	997.092	993.54	1061.65	1102.4	1125.83	1059.64	1062.97
O70161	Pip5k1c	Phosphatidylinositol 4-phosphate 5-kinase type-1 gamma OS=Mus musculus OX=10090 GN=Pip5k1c PE=1 SV=2	212.628	225.633	234.654	217.174	206.692	224.975	232.161	246.355	203.078	223.287	221.699	197.728	203.749	228.927	207.445
O70165	Fcn1	Ficolin-1 OS=Mus musculus OX=10090 GN=Fcn1 PE=1 SV=1	295.258	263.482	316.286	291.735	221.942	263.665	230.669	261.701	247.457	261.181	212.921	211.725	247.363	291.578	219.35
O70172	Pip4k2a	Phosphatidylinositol 5-phosphate 4-kinase type-2 alpha OS=Mus musculus OX=10090 GN=Pip4k2a PE=1 SV=1	472.611	380.972	391.597	387.453	361.847	376.296	365.145	349.542	332.427	348.014	335.544	425.52	302.764	419.734	345.252
O70194	Eif3d	Eukaryotic translation initiation factor 3 subunit D OS=Mus musculus OX=10090 GN=Eif3d PE=1 SV=2	3603.2	3389.13	3820.76	3566.98	3454.65	3569.76	3102.66	3121.68	3151.78	3276.65	3166.63	3791.59	3442.51	3478.16	3243.62
O70200	Aif1	Allograft inflammatory factor 1 OS=Mus musculus OX=10090 GN=Aif1 PE=1 SV=1	751.532	698.726	860.933	728.319	1376.71	684.653	685.503	563.657	587.919	693.695	855.94	741.336	968.094	668.793	577.817
O70209	Pdlim3	PDZ and LIM domain protein 3 OS=Mus musculus OX=10090 GN=Pdlim3 PE=1 SV=1	72.4669	54.8527	62.7632	195.366	46.9174	39.0554	56.6241	59.5615	33.0277	46.8998	79.2317	52.5186	35.0667	172.569	50.8998
O70228	Atp9a	Probable phospholipid-transporting ATPase IIA OS=Mus musculus OX=10090 GN=Atp9a PE=1 SV=3	1498.03	1448.18	1500.24	1521.83	1587.3	1561.64	1426.87	1429.29	1420.89	1439.54	1104.29	1126.83	1256.63	1272.97	1506.26
O70230	Znf143	Zinc finger protein 143 OS=Mus musculus OX=10090 GN=Znf143 PE=1 SV=2	42.1484	40.4205	49.3996	42.7782	40.8007	50.2892	38.9897	49.6961	45.9036	40.2363	39.4623	34.6942	44.0951	41.8557	43.2515
O70251	Eef1b	Elongation factor 1-beta OS=Mus musculus OX=10090 GN=Eef1b PE=1 SV=5	6454.93	6466.81	6834.15	6328.65	6409.26	6714.85	5778.88	5091.04	5834.91	5571.16	5022.16	6236.82	5966.45	5816.48	5523.86
O70252	Hmox2	Heme oxygenase 2 OS=Mus musculus OX=10090 GN=Hmox2 PE=1 SV=1	2003.57	2105.78	2145.05	1958.36	2008.54	1896.43	1933.12	1827.95	1794.3	1876.75	1847.8	2132.25	2267.44	1906.43	1770.4
O70255	Mpzl2	Myelin protein zero-like protein 2 OS=Mus musculus OX=10090 GN=Mpzl2 PE=1 SV=1	56.4118	75.7735	58.4675	57.2676	57.6889	66.4757	51.7441	50.5275	66.4782	63.7711	44.9266	46.2434	56.9108	58.2131	56.6012
O70274	Ptp4a2	Protein tyrosine phosphatase type IVA 2 OS=Mus musculus OX=10090 GN=Ptp4a2 PE=1 SV=1	69.0835	59.446	47.9729	56.7507	59.4739	46.1796	58.5944	51.7464	52.22	44.8788	46.5108	58.2147	48.9711	63.9837	60.6364
O70281	Tpst1	Protein-tyrosine sulfotransferase 1 OS=Mus musculus OX=10090 GN=Tpst1 PE=1 SV=1	75.9017	86.0946	87.2972	102.389	101.995	100.002	73.7524	88.5294	92.9385	115.691	109.862	92.136	113.31	96.4011	77.2708
O70293-2	Grk6	Isoform GRK6B of G protein-coupled receptor kinase 6 OS=Mus musculus OX=10090 GN=Grk6	18.9416	12.8101	7.92105	11.8589	13.6018	7.40121	13.3933	8.51033	6.9684	9.14718	12.5118	11.7704	11.3953	11.2421	9.61319
O70303	Cideb	Cell death activator CIDE-B OS=Mus musculus OX=10090 GN=Cideb PE=1 SV=2	706.528	679.639	712.332	740.395	699.696	719.658	674.316	652.793	704.663	675.61	625.843	594.762	676.205	583.716	642.74
O70309	Itgb5	Integrin beta-5 OS=Mus musculus OX=10090 GN=Itgb5 PE=1 SV=2	877.108	946.588	968.468	863.601	940.133	907.684	928.671	940.686	832.976	904.474	988.249	837.505	846.459	823.801	760.906
O70310	Nmt1	Glycylpeptide N-tetradecanoyltransferase 1 OS=Mus musculus OX=10090 GN=Nmt1 PE=1 SV=1	1953.14	1889.94	2044.85	1963.04	1911.56	1929.52	1710.37	1735.96	1821.06	1746.73	1811.78	2075.96	1954.75	1892.85	1880.85
O70311	Nmt2	Glycylpeptide N-tetradecanoyltransferase 2 OS=Mus musculus OX=10090 GN=Nmt2 PE=1 SV=1	1668.07	1643.69	1606.36	1585.27	1806.37	1656.45	1696.58	1874.02	1790.04	1782	1626.41	1567.26	1603.41	1551.97	1642.79
O70318	Epb41l2	Band 4.1-like protein 2 OS=Mus musculus OX=10090 GN=Epb41l2 PE=1 SV=2	2995.21	2934.22	2886.88	2834.3	2939.48	3081.43	2878.72	2859.23	2670.29	2783.3	3124.29	2671.53	2875.4	2998.37	2659.76
O70324	Slc16a2	Monocarboxylate transporter 8 OS=Mus musculus OX=10090 GN=Slc16a2 PE=1 SV=2	210.119	193.135	194.5	205.055	193.175	211.599	208.767	200.92	183.52	193.795	148.775	175.092	191.189	205.231	185.794
O70325-3	Gpx4	Isoform Nuclear of Phospholipid hydroperoxide glutathione peroxidase OS=Mus musculus OX=10090 GN=Gpx4	4565.53	4516.23	4019.88	4195.08	4673.25	4368.1	4645.92	4922.65	4850.58	4601.18	5480.92	4553.53	4428.49	4536.63	4862.25
O70333	Cript	Cysteine-rich PDZ-binding protein OS=Mus musculus OX=10090 GN=Cript PE=1 SV=1	31.3091	30.8147	25.1103	26.1799	25.8511	29.1243	32.2824	28.9589	25.0974	21.165	33.5435	35.243	23.6868	34.6632	24.2185
O70348	Dxo	Decapping and exoribonuclease protein OS=Mus musculus OX=10090 GN=Dxo PE=1 SV=2	110.639	92.4135	99.4648	88.7568	86.7664	101.636	78.0603	83.1656	91.1499	94.6415	96.2769	113.574	88.5593	91.5641	79.5866
O70370	Ctss	Cathepsin S OS=Mus musculus OX=10090 GN=Ctss PE=1 SV=2	412.228	389.8	504.694	431.731	451.671	502.343	410.517	412.265	298.328	420.623	426.348	366.938	454.822	368.942	339.284
O70378	Emc8	ER membrane protein complex subunit 8 OS=Mus musculus OX=10090 GN=Emc8 PE=1 SV=1	2148.12	2012.31	2187.65	2159.91	2034.74	2117.99	1956.01	2134.35	2023.9	2012.89	2042.55	2274.02	1944.62	2127.87	1974.83
O70400	Pdlim1	PDZ and LIM domain protein 1 OS=Mus musculus OX=10090 GN=Pdlim1 PE=1 SV=4	2841.54	2938.9	2875.89	2614.34	2810.86	2709.8	2789.7	2742.54	2640.81	2634.07	2937.71	3343.47	2885.58	2760.82	2637.68
O70404	Vamp8	Vesicle-associated membrane protein 8 OS=Mus musculus OX=10090 GN=Vamp8 PE=1 SV=1	597.19	532.935	583.205	624.909	573.235	630.26	590.495	1018.68	572.316	601.176	588.817	609.378	565.383	607.22	576.81
O70405	Ulk1	Serine/threonine-protein kinase ULK1 OS=Mus musculus OX=10090 GN=Ulk1 PE=1 SV=1	24.3431	20.785	26.0132	21.6619	28.5708	29.5679	21.2395	27.3026	24.705	25.4751	31.3703	28.9661	18.9161	32.2271	22.0709
O70422	Gtf2h4	General transcription factor IIH subunit 4 OS=Mus musculus OX=10090 GN=Gtf2h4 PE=1 SV=1	92.5495	89.7736	92.3626	99.0705	76.2341	87.3042	81.5344	69.6022	65.5361	68.7843	92.2486	65.5068	86.0797	97.3802	70.4798
O70423	Aoc3	Membrane primary amine oxidase OS=Mus musculus OX=10090 GN=Aoc3 PE=1 SV=3	273.618	346.914	372.94	582.254	347.299	343.339	359.057	448	251.659	298.304	543.408	249.386	271.3	628.947	320.321
O70433	Fhl2	Four and a half LIM domains protein 2 OS=Mus musculus OX=10090 GN=Fhl2 PE=1 SV=1	43.1976	41.5655	44.2224	47.0694	51.0048	48.9487	48.4369	50.3837	37.2256	46.7279	41.6502	44.8638	40.6207	40.1826	32.4842
O70435	Psma3	Proteasome subunit alpha type-3 OS=Mus musculus OX=10090 GN=Psma3 PE=1 SV=3	3791.64	3903.17	3457.61	3735.6	4019.69	3741.91	4029.06	3736.79	3956.61	3589.62	3489.04	3469.48	3764.87	3497.29	3747.17
O70439	Stx7	Syntaxin-7 OS=Mus musculus OX=10090 GN=Stx7 PE=1 SV=3	356.445	317.097	360.129	332.128	329.024	324.639	286.75	299.431	280.748	310.851	302.287	315	330.778	308.763	292.365
O70451	Slc16a7	Monocarboxylate transporter 2 OS=Mus musculus OX=10090 GN=Slc16a7 PE=1 SV=1	443.027	544.145	450.752	500.668	620.264	539.932	645.576	860.836	673.021	738.187	597.236	464.19	734.794	431.153	622.163
O70456	Sfn	14-3-3 protein sigma OS=Mus musculus OX=10090 GN=Sfn PE=1 SV=2	1309.38	1365.72	1197.92	1260.62	1364.51	1258.51	1360.74	1257.07	1277.09	1173.26	1255.98	1269.25	1368.73	1213.43	1176.49
O70458	Osmr	Oncostatin-M-specific receptor subunit beta OS=Mus musculus OX=10090 GN=Osmr PE=1 SV=1	19.7094	21.6214	26.3014	20.1369	36.9835	25.8155	30.6783	28.4493	23.0128	21.1772	49.2939	52.2969	36.5504	38.7625	23.464
O70472	Tmem131	Transmembrane protein 131 OS=Mus musculus OX=10090 GN=Tmem131 PE=2 SV=2	244.305	236.67	260.911	252.796	244.634	236.916	234.429	259.183	243.625	226.348	246.617	250.78	231.011	264.888	242.195
O70475	Ugdh	UDP-glucose 6-dehydrogenase OS=Mus musculus OX=10090 GN=Ugdh PE=1 SV=1	9342.52	9404.92	8438.81	8348.37	9326.5	8562.23	8655.39	9610.6	10843.2	9765.53	10770.4	9874.04	9366.72	9801.25	11410.1
O70479	Tnfaip1	BTB/POZ domain-containing adapter for CUL3-mediated RhoA degradation protein 2 OS=Mus musculus OX=10090 GN=Tnfaip1 PE=2 SV=1	261.715	290.288	282.729	279.843	282.446	286.982	268.712	276.083	297.684	281.193	292.216	303.718	268.528	295.681	266.695
O70481	Ubr1	E3 ubiquitin-protein ligase UBR1 OS=Mus musculus OX=10090 GN=Ubr1 PE=1 SV=2	766.544	757.827	716.191	741.819	775.922	788.834	747.441	784.011	753.861	835.134	859.486	780.823	747.022	770.036	690.866
O70492	Snx3	Sorting nexin-3 OS=Mus musculus OX=10090 GN=Snx3 PE=1 SV=3	1571.67	1498.1	1451.03	1411.64	1355.18	1430.12	1352.37	1133.55	1236.22	1124.33	1066.96	1393.3	1197.93	1397.03	1205.8
O70493	Snx12	Sorting nexin-12 OS=Mus musculus OX=10090 GN=Snx12 PE=1 SV=1	1756.11	1835.69	1845.01	1812.01	1816.68	1832.71	1768.4	1684.97	1694.25	1687.63	1880.72	1877.03	1922.93	1734.04	1656.79
O70494	Sp3	Transcription factor Sp3 OS=Mus musculus OX=10090 GN=Sp3 PE=1 SV=2	122.761	115.93	128.872	144.442	109.019	128.546	122.632	120.529	119.579	115.486	127.89	125.572	110.587	119.59	101.188
O70496	Clcn7	H(+)/Cl(-) exchange transporter 7 OS=Mus musculus OX=10090 GN=Clcn7 PE=1 SV=1	353.839	322.94	385.025	329.866	352.049	352.448	319.839	346.202	315.254	364.317	394.045	365.052	355.592	351.706	364.67
O70503	Hsd17b12	Very-long-chain 3-oxoacyl-CoA reductase OS=Mus musculus OX=10090 GN=Hsd17b12 PE=1 SV=1	3615.79	3276.38	3360.18	3395.56	3297.91	3017.73	3249.9	3136.13	3287.37	2915.24	3302.08	3702.98	2844.9	3655.49	3351.76
O70546-2	Kdm6a	Isoform 2 of Lysine-specific demethylase 6A OS=Mus musculus OX=10090 GN=Kdm6a	41.764	29.8634	32.5536	37.2105	34.2433	41.2154	39.0817	40.2481	28.8905	33.7299	36.3263	45.9928	33.0471	39.4251	36.8197
O70551	Srpk1	SRSF protein kinase 1 OS=Mus musculus OX=10090 GN=Srpk1 PE=1 SV=2	558.592	505.158	542.832	528.388	458.456	544.281	481.976	487.599	507.79	501.467	488.14	529.824	498.99	520.968	502.194
O70566	Diaph2	Protein diaphanous homolog 2 OS=Mus musculus OX=10090 GN=Diaph2 PE=1 SV=2	2311.24	2281.97	2550.68	2285.07	2164.49	2332.09	2057.1	2006.36	2144.48	2211.4	2015.88	2144.34	2195.58	2145.09	2101.62
O70570	Pigr	Polymeric immunoglobulin receptor OS=Mus musculus OX=10090 GN=Pigr PE=1 SV=1	2821.04	2981.45	3326.81	2956.43	3008.42	3530.93	2813.93	2830.96	2411.98	2983.8	1868.96	2807.73	3118.93	2805.09	2619.24
O70571	Pdk4	[Pyruvate dehydrogenase (acetyl-transferring)] kinase isozyme 4, mitochondrial OS=Mus musculus OX=10090 GN=Pdk4 PE=1 SV=1	226.256	133.336	126.358	146.429	180.721	136.521	141.204	200.719	135.809	171.625	252.303	195.577	183.488	305.493	224.513
O70572	Smpd2	Sphingomyelin phosphodiesterase 2 OS=Mus musculus OX=10090 GN=Smpd2 PE=1 SV=1	1372.27	1285.25	1667.47	1444.66	1264.91	1278.35	1205.36	1311.33	1268.88	1277.25	1326.36	1793.27	1244.1	1392.49	1459.62
O70579	Slc25a17	Peroxisomal membrane protein PMP34 OS=Mus musculus OX=10090 GN=Slc25a17 PE=1 SV=1	907.746	1103.75	1216.84	1188.45	1287.94	1215.69	1081.02	1285.31	1192.39	1312.02	1469.8	913.69	1252.14	946.918	1143.89
O70583	Mid1	E3 ubiquitin-protein ligase Midline-1 OS=Mus musculus OX=10090 GN=Mid1 PE=1 SV=2	78.2643	63.7758	84.6414	66.216	52.0759	60.7564	53.5311	57.2448	62.1598	74.9322	66.6642	157.637	81.3026	74.6356	65.0986
O70585	Dtnb	Dystrobrevin beta OS=Mus musculus OX=10090 GN=Dtnb PE=1 SV=3	600.829	586.755	680.708	587.192	560.271	624.063	540.105	544.373	552.409	560.016	632.897	602.219	577.085	572.271	543.957
O70589	Cask	Peripheral plasma membrane protein CASK OS=Mus musculus OX=10090 GN=Cask PE=1 SV=2	2049.6	2204.79	2225.22	2218.26	2198.27	2311.22	2235.42	2331.39	2099.16	2159.51	2322.04	1978.26	2190.84	2018.38	2275.19
O70591	Pfdn2	Prefoldin subunit 2 OS=Mus musculus OX=10090 GN=Pfdn2 PE=1 SV=2	953.828	935.445	886.939	924.019	923.741	923.619	928.343	948.224	928.365	938.503	959.504	870.41	965.715	827.333	841.871
O88199	Chst3	Carbohydrate sulfotransferase 3 OS=Mus musculus OX=10090 GN=Chst3 PE=2 SV=1	18.5796	21.2649	27.8745	18.7832	21.0416	23.0036	21.9989	24.734	23.7817	21.2662	24.6179	24.9207	20.6514	23.0214	23.2684
O88271	Cfdp1	Craniofacial development protein 1 OS=Mus musculus OX=10090 GN=Cfdp1 PE=1 SV=1	714.173	618.541	599.17	732.014	680.265	738.997	724.088	632.237	558.454	683.721	680.565	683.307	576.922	731.754	595.497
O88291	Znf326	DBIRD complex subunit ZNF326 OS=Mus musculus OX=10090 GN=Znf326 PE=1 SV=1	1291.35	1237.53	1293.71	1433.97	1261.74	1399.2	1319.95	1255.68	1185.07	1223.67	1281.8	1338.96	1235.59	1317.79	1237.14
O88322	Nid2	Nidogen-2 OS=Mus musculus OX=10090 GN=Nid2 PE=1 SV=2	704.613	725.432	855.507	823.628	775.194	827.407	843.26	746.053	667.814	712.258	911.699	835.958	816.682	814.589	688.756
O88342	Wdr1	WD repeat-containing protein 1 OS=Mus musculus OX=10090 GN=Wdr1 PE=1 SV=3	4891.98	4934.54	4997.84	4810.77	4875.2	4664.08	4988.37	4433.69	4600.93	4294.55	4809.95	5157.53	4762.73	5095.71	4553.85
O88343	Slc4a4	Electrogenic sodium bicarbonate cotransporter 1 OS=Mus musculus OX=10090 GN=Slc4a4 PE=1 SV=2	770.18	783.113	959.649	758.266	743.878	781.648	823.215	765.972	760.054	727.523	633.386	1116.85	939.213	898.316	711.072
O88351	Ikbkb	Inhibitor of nuclear factor kappa-B kinase subunit beta OS=Mus musculus OX=10090 GN=Ikbkb PE=1 SV=1	535.182	505.697	525.76	514.867	500.064	522.739	444.51	473.258	485.33	496.781	509.421	513.118	518.753	469.004	442.803
O88379	Baz1a	Bromodomain adjacent to zinc finger domain protein 1A OS=Mus musculus OX=10090 GN=Baz1a PE=1 SV=3	81.2577	80.3731	105.191	100.935	81.0647	90.9839	82.9444	76.6396	79.1276	95.3264	99.4829	106.209	102.503	95.9189	86.587
O88393	Tgfbr3	Transforming growth factor beta receptor type 3 OS=Mus musculus OX=10090 GN=Tgfbr3 PE=1 SV=1	78.9687	91.2842	92.8956	93.4679	82.8468	82.8702	97.8847	71.92	87.243	85.177	78.0606	85.5567	94.8657	110.34	90.8598
O88396	Grpel2	GrpE protein homolog 2, mitochondrial OS=Mus musculus OX=10090 GN=Grpel2 PE=2 SV=2	14.9222	14.2644	17.0256	13.6964	15.1862	17.6298	16.686	12.9147	14.037	17.5109	15.437	11.7383	16.7824	14.9406	18.8541
O88425	Nme6	Nucleoside diphosphate kinase 6 OS=Mus musculus OX=10090 GN=Nme6 PE=1 SV=1	24.2249	28.8539	31.2046	36.5044	29.4473	25.5198	22.5543	34.0419	38.8449	32.641	36.1543	28.9813	27.1754	33.0135	32.8883
O88428	Papss2	Bifunctional 3'-phosphoadenosine 5'-phosphosulfate synthase 2 OS=Mus musculus OX=10090 GN=Papss2 PE=1 SV=2	4313.02	4451.71	3732.69	3585.83	4352.65	4111.82	4109.04	4406.27	4451.49	4384.52	4415.75	3800.36	4160.35	3660.73	4199.47
O88441	Mtx2	Metaxin-2 OS=Mus musculus OX=10090 GN=Mtx2 PE=1 SV=1	1649.09	1633.89	1611.96	1618.91	1628.05	1653.71	1743.48	1967.56	1959.1	1865.89	1830.52	1828.64	1769.53	2024.48	2173
O88447	Klc1	Kinesin light chain 1 OS=Mus musculus OX=10090 GN=Klc1 PE=1 SV=3	633.197	601.489	613.09	564.188	617.669	550.829	522.768	514.788	568.863	531.195	638.329	602.933	587.783	594.094	591.447
O88451	Rdh7	Retinol dehydrogenase 7 OS=Mus musculus OX=10090 GN=Rdh7 PE=1 SV=1	3537.67	3598.64	3186.29	3638.14	3572.48	3608.88	3561.61	3626.07	3507.7	3538.08	3745.82	3286.08	3415.32	3092.49	3457.52
O88455	Dhcr7	7-dehydrocholesterol reductase OS=Mus musculus OX=10090 GN=Dhcr7 PE=1 SV=1	1695.56	1706.06	1945.86	1686.5	1910.5	1492.17	1526.34	1726.66	1745.36	1931.05	2193.1	1955.7	2099.4	1651.09	1646.6
O88456	Capns1	Calpain small subunit 1 OS=Mus musculus OX=10090 GN=Capns1 PE=1 SV=1	1321.5	1301.13	1223.91	1283.12	1372.07	1388.95	1438.9	1349.9	1307.34	1259.66	1198.67	1217.32	1240.34	1298.35	1226.04
O88487	Dync1i2	Cytoplasmic dynein 1 intermediate chain 2 OS=Mus musculus OX=10090 GN=Dync1i2 PE=1 SV=1	1072.37	1046.21	1089.19	1010.07	1010.21	1017.71	990.637	1028.47	1037.69	1004.16	1074.35	1118.59	1013.01	1057.19	1028.3
O88491	Nsd1	Histone-lysine N-methyltransferase, H3 lysine-36 specific OS=Mus musculus OX=10090 GN=Nsd1 PE=1 SV=1	123.374	92.3044	118.999	124.952	103.712	109.777	101.495	83.1679	99.6349	93.7178	95.3349	104.748	104.802	100.766	95.8523
O88492	Plin4	Perilipin-4 OS=Mus musculus OX=10090 GN=Plin4 PE=1 SV=2	171.906	167.78	139.607	299.874	402.961	166.956	319.026	433.241	293.637	253.127	612.752	168.247	125.726	294.463	196.042
O88502	Pde8a	High affinity cAMP-specific and IBMX-insensitive 3',5'-cyclic phosphodiesterase 8A OS=Mus musculus OX=10090 GN=Pde8a PE=1 SV=1	283.6	298.535	261.106	272.313	359.985	328.42	348.734	330.537	321.336	347.991	329.466	250.286	289.326	270.213	293.335
O88508	Dnmt3a	DNA (cytosine-5)-methyltransferase 3A OS=Mus musculus OX=10090 GN=Dnmt3a PE=1 SV=2	41.5314	67.1138	55.9542	45.2225	56.9816	46.4045	65.506	54.7023	50.3651	63.9289	70.5094	48.2522	52.197	48.9589	53.9609
O88512	Ap1g2	AP-1 complex subunit gamma-like 2 OS=Mus musculus OX=10090 GN=Ap1g2 PE=1 SV=2	14.9606	13.979	19.1012	15.0505	16.2251	15.9441	14.749	17.8418	15.9936	21.6104	16.9404	10.3931	16.0414	14.7922	18.1298
O88520	Shoc2	Leucine-rich repeat protein SHOC-2 OS=Mus musculus OX=10090 GN=Shoc2 PE=1 SV=2	513.453	518.413	477.545	529.884	533.603	554.18	514.325	561.553	487.009	533.718	507.521	487.747	526.848	491.025	462.249
O88522	Ikbkg	NF-kappa-B essential modulator OS=Mus musculus OX=10090 GN=Ikbkg PE=1 SV=2	271.246	246.313	240.95	251.738	239.298	249.07	229.358	233.371	249.898	241.119	226.01	232.866	237.891	236.397	233.86
O88531	Ppt1	Palmitoyl-protein thioesterase 1 OS=Mus musculus OX=10090 GN=Ppt1 PE=1 SV=2	1330.21	1485.94	1481.74	1495.83	1601.95	1423.03	1341.01	1257.33	1466.65	1365.35	1348.32	1563.87	1416.96	1604.59	1533.84
O88532	Zfr	Zinc finger RNA-binding protein OS=Mus musculus OX=10090 GN=Zfr PE=1 SV=2	2220.95	2029.72	2196.7	2332.27	2141.32	2383.86	2248.41	2028.05	1956.72	2125.23	2075.33	2164.35	1945.11	2194.03	2089.87
O88533	Ddc	Aromatic-L-amino-acid decarboxylase OS=Mus musculus OX=10090 GN=Ddc PE=1 SV=1	3091.91	2878.74	2686.41	2783.79	2585.91	3170.84	2638.16	2585.64	2957.82	2850.46	2871.73	2632.81	2404.75	2855.79	3120.09
O88543	Cops3	COP9 signalosome complex subunit 3 OS=Mus musculus OX=10090 GN=Cops3 PE=1 SV=3	1913.12	1982.22	1801.84	1970.02	1960.6	2013.85	1943.09	1722.34	2076.99	1916.91	1925.61	2043.83	1867.77	2080.18	1796.03
O88544	Cops4	COP9 signalosome complex subunit 4 OS=Mus musculus OX=10090 GN=Cops4 PE=1 SV=1	3107.63	3103.62	2964.73	3094.3	2975.23	3049.88	3063.9	2784.2	3075.55	2874.24	2809.77	2847.29	3016.15	2842.6	2894.28
O88545	Cops6	COP9 signalosome complex subunit 6 OS=Mus musculus OX=10090 GN=Cops6 PE=1 SV=1	678.877	617.562	600.969	658.287	618.233	654.555	605.733	687.871	651.593	673.232	620.935	640.78	594.461	670.884	598.289
O88551	Cldn1	Claudin-1 OS=Mus musculus OX=10090 GN=Cldn1 PE=1 SV=1	180.469	172.38	202.684	188.166	171.129	201.011	150.817	178.229	177.548	201.477	217.991	190.332	206.281	160.847	141.457
O88552	Cldn2	Claudin-2 OS=Mus musculus OX=10090 GN=Cldn2 PE=1 SV=1	51.4284	50.6961	63.9224	52.5537	67.0489	66.0848	55.6866	61.9033	70.5174	50.9448	80.6124	49.6325	64.3026	49.1012	51.2747
O88569-3	Hnrnpa2b1	Isoform 3 of Heterogeneous nuclear ribonucleoproteins A2/B1 OS=Mus musculus OX=10090 GN=Hnrnpa2b1	55.3465	34.3606	63.7923	63.116	56.2577	56.727	62.8306	60.0812	31.5569	64.3145	67.2225	64.0722	44.7331	61.8533	51.6546
O88569	Hnrnpa2b1	Heterogeneous nuclear ribonucleoproteins A2/B1 OS=Mus musculus OX=10090 GN=Hnrnpa2b1 PE=1 SV=2	4316.58	4235.24	4815.2	5036.71	4195.75	4861.56	4521.38	4348.17	3957.94	4436.55	4586.96	4754.04	4535.33	4505.74	4497.86
O88572	Lrp6	Low-density lipoprotein receptor-related protein 6 OS=Mus musculus OX=10090 GN=Lrp6 PE=1 SV=1	163.261	153.078	151.846	152.492	166.811	162.502	164.229	178.951	166.262	166.079	177.068	154.682	159.17	168.406	160.881
O88573	Aff1	AF4/FMR2 family member 1 OS=Mus musculus OX=10090 GN=Aff1 PE=1 SV=2	23.0233	30.6426	23.9777	30.771	32.5436	27.2359	22.2056	29.7142	29.4784	29.0841	38.2717	27.6044	38.4553	32.0504	32.0195
O88574	Sap30	Histone deacetylase complex subunit SAP30 OS=Mus musculus OX=10090 GN=Sap30 PE=1 SV=1	130.878	116.835	147.934	144.987	143.969	159.814	128.127	143.961	133.578	166.219	185.189	155.551	144.995	151.654	147.905
O88587	Comt	Catechol O-methyltransferase OS=Mus musculus OX=10090 GN=Comt PE=1 SV=2	4570.54	4413.64	3924.45	4461.21	4094.63	4348.62	3975.56	3634.71	4036.09	4034.25	3434.84	4364.59	4318.38	4152.25	3917.83
O88597	Becn1	Beclin-1 OS=Mus musculus OX=10090 GN=Becn1 PE=1 SV=3	432.121	442.253	455.897	439.286	435.184	449.642	413.827	430.63	439.185	431.467	380.622	402.802	450.012	396.888	391.722
O88622	Parg	Poly(ADP-ribose) glycohydrolase OS=Mus musculus OX=10090 GN=Parg PE=1 SV=2	424.063	418.092	434.487	417.659	450.85	441.617	421.424	402.137	390.77	441.839	432.465	417.961	454.452	386.729	367.425
O88623-3	Usp2	Isoform 3 of Ubiquitin carboxyl-terminal hydrolase 2 OS=Mus musculus OX=10090 GN=Usp2	22.3644	29.1993	21.3813	23.602	26.4297	19.5384	25.0903	34.1807	22.8777	31.4322	32.0369	10.4061	16.2963	28.0897	28.0826
O88630	Gosr1	Golgi SNAP receptor complex member 1 OS=Mus musculus OX=10090 GN=Gosr1 PE=1 SV=2	661.622	656.753	703.342	675.286	836.315	690.738	680.379	666.154	658.358	608.136	735.682	817.694	812.637	768.037	682.024
O88643	Pak1	Serine/threonine-protein kinase PAK 1 OS=Mus musculus OX=10090 GN=Pak1 PE=1 SV=1	521.845	508.287	555.008	553.611	546.095	554.304	522.029	519.946	481.892	516.805	561.13	531.816	551.004	574.773	497.216
O88653	Lamtor3	Ragulator complex protein LAMTOR3 OS=Mus musculus OX=10090 GN=Lamtor3 PE=1 SV=1	582.049	619.925	600.766	625.872	655.737	635.486	609.993	620.067	596.935	653.322	660.191	581.543	645.222	577.904	616.826
O88665	Brd7	Bromodomain-containing protein 7 OS=Mus musculus OX=10090 GN=Brd7 PE=1 SV=1	99.3154	82.0237	91.3997	85.9703	93.984	90.3852	85.7906	84.3623	70.4704	82.285	89.1007	87.2991	78.4808	83.2869	72.6625
O88668	Creg1	Protein CREG1 OS=Mus musculus OX=10090 GN=Creg1 PE=1 SV=1	293.481	324.316	256.65	265.96	265.271	281.071	306.867	355.312	318.803	328.419	319.875	296.732	248.565	361.002	383.299
O88685	Psmc3	26S proteasome regulatory subunit 6A OS=Mus musculus OX=10090 GN=Psmc3 PE=1 SV=2	4825.92	4590.95	4495.76	4647.55	4536.99	4568.15	4481.14	4459.4	4526.87	4518.61	4212.8	4606.34	4364.37	4456.39	4403.44
O88693	Ugcg	Ceramide glucosyltransferase OS=Mus musculus OX=10090 GN=Ugcg PE=1 SV=1	55.3094	63.5731	66.5657	65.6156	65.4391	72.386	72.9613	71.3481	74.8389	75.6251	63.8598	67.3689	60.145	78.3128	65.237
O88696	Clpp	ATP-dependent Clp protease proteolytic subunit, mitochondrial OS=Mus musculus OX=10090 GN=Clpp PE=1 SV=1	2322.02	2371.73	2527.17	2316.21	2152.67	2358.06	2276.7	2758.86	2722.46	2712.56	2966	2903.07	2577.93	2868.95	3187.75
O88697	Stk16	Serine/threonine-protein kinase 16 OS=Mus musculus OX=10090 GN=Stk16 PE=1 SV=3	33.205	30.2742	31.9133	33.0851	39.3308	34.2758	28.8208	30.008	28.9409	37.1137	32.2845	41.1269	32.5634	32.7858	31.9242
O88708	Orc4	Origin recognition complex subunit 4 OS=Mus musculus OX=10090 GN=Orc4 PE=1 SV=2	125.946	112.04	109.268	113.618	102.109	115.314	112.915	120.622	105.344	134.908	121.238	117.113	107.375	105.593	117.535
O88712	Ctbp1	C-terminal-binding protein 1 OS=Mus musculus OX=10090 GN=Ctbp1 PE=1 SV=2	356.791	383.466	408.707	404.883	378.634	431.578	443.425	355.111	379.118	372.728	393.871	373.377	350.359	406.376	359.378
O88735	Map7	Ensconsin OS=Mus musculus OX=10090 GN=Map7 PE=1 SV=1	1297.06	1253	1265.68	1195.29	1207.57	1336.16	1252.11	1305.64	1241.33	1275.01	1422.91	1143.13	1151.08	1324.71	1373.85
O88736	Hsd17b7	3-keto-steroid reductase OS=Mus musculus OX=10090 GN=Hsd17b7 PE=1 SV=1	1215.42	1191.75	1217.52	1168.35	1232.84	989.963	1234.34	1038.2	1182.29	1152.44	1014.84	1123.14	1120.35	1224.9	1011.83
O88738	Birc6	Baculoviral IAP repeat-containing protein 6 OS=Mus musculus OX=10090 GN=Birc6 PE=1 SV=2	3437	3432.36	3434.13	3290.52	3353.56	3340.29	3079.82	3191.17	3378.69	3523.02	3528.77	3390.9	3301.94	3223.09	3228.81
O88746	Tom1	Target of Myb protein 1 OS=Mus musculus OX=10090 GN=Tom1 PE=1 SV=1	844.479	808.697	788.732	812.645	813.865	804.925	778.615	874.04	850.755	865.143	857.207	819.742	833.639	835.405	817.672
O88783	F5	Coagulation factor V OS=Mus musculus OX=10090 GN=F5 PE=1 SV=1	1402.85	1606.3	1780	1733.21	1594.61	1627.47	1498.65	1677.64	1523.52	1665.25	1651.01	1370.64	1625.99	1635.75	1357.95
O88792	F11r	Junctional adhesion molecule A OS=Mus musculus OX=10090 GN=F11r PE=1 SV=2	1389.95	1452.11	1717.84	1602.91	1471.16	1541.42	1515	1452.18	1430.44	1383.43	1512.17	1633.12	1564.88	1705.6	1618.37
O88796	Rpp30	Ribonuclease P protein subunit p30 OS=Mus musculus OX=10090 GN=Rpp30 PE=1 SV=1	191.989	181.21	196.332	205.12	174.378	197.596	177.177	167.106	168.457	169.781	187.797	231.283	159.335	203.314	162.075
O88811	Stam2	Signal transducing adapter molecule 2 OS=Mus musculus OX=10090 GN=Stam2 PE=1 SV=1	567.898	537.622	558.858	569.519	535.981	548.172	523.225	492.584	552.608	546.069	520.707	544.175	524.128	540.791	533.956
O88822	Sc5d	Lathosterol oxidase OS=Mus musculus OX=10090 GN=Sc5d PE=2 SV=2	283.193	301.163	257.939	256.446	312.763	281.199	245.358	344.427	367.326	388.089	391.984	242.717	354.422	279.21	300.352
O88824	Jtb	Protein JTB OS=Mus musculus OX=10090 GN=Jtb PE=1 SV=1	30.0374	30.8389	40.4904	32.5763	36.232	39.934	38.8504	41.9007	29.8448	40.5015	45.6807	48.2663	31.1801	36.0683	35.6795
O88829	St3gal5	Lactosylceramide alpha-2,3-sialyltransferase OS=Mus musculus OX=10090 GN=St3gal5 PE=2 SV=2	358.42	359.261	445.97	439.607	417.275	387.947	497.84	491.616	448.006	440.97	388.387	493.772	450.933	452.655	495.905
O88833	Cyp4a10	Cytochrome P450 4A10 OS=Mus musculus OX=10090 GN=Cyp4a10 PE=2 SV=2	3133.78	3716.27	2108.7	2359.99	3844.21	3643.28	4509.47	3934.21	4973.53	4178.16	2165.28	1457.49	2178.61	3755.34	3595.15
O88838	Spsb2	SPRY domain-containing SOCS box protein 2 OS=Mus musculus OX=10090 GN=Spsb2 PE=1 SV=1	31.9119	35.0178	35.5344	36.8594	35.5594	44.5323	37.0008	37.7781	39.5767	32.5861	44.5285	40.7779	31.1959	44.2097	33.1827
O88843	Cradd	Death domain-containing protein CRADD OS=Mus musculus OX=10090 GN=Cradd PE=1 SV=2	53.3417	61.0134	52.4934	57.1918	50.6641	47.8473	51.4677	56.8888	54.2813	51.5188	56.2149	48.8126	37.958	51.5047	56.0311
O88844	Idh1	Isocitrate dehydrogenase [NADP] cytoplasmic OS=Mus musculus OX=10090 GN=Idh1 PE=1 SV=2	18818	18335.9	15652.9	17734.3	19726.8	17949.2	20792.5	18892.1	19744.1	17949.7	16875.1	16016.1	17166.5	17073.4	18071.7
O88845	Akap10	A-kinase anchor protein 10, mitochondrial OS=Mus musculus OX=10090 GN=Akap10 PE=1 SV=3	377.523	355.994	350.099	345.1	356.858	366.503	346.796	348.518	325.546	340.466	343.562	325.323	338.194	341.923	313.816
O88848-2	Arl6	Isoform 2 of ADP-ribosylation factor-like protein 6 OS=Mus musculus OX=10090 GN=Arl6	161.112	159.132	158.324	156.708	144.795	142.82	165.434	156.209	151.907	163.926	204.058	165.337	163.726	148.515	165.261
O88851	Rbbp9	Putative hydrolase RBBP9 OS=Mus musculus OX=10090 GN=Rbbp9 PE=1 SV=2	1993.75	1915.06	1747.99	1806.36	1877.34	1895.64	1867.07	1857.11	1862.87	1785.02	1623.45	1689.81	1606.24	1769.77	1687.68
O88852	Tspyl1	Testis-specific Y-encoded-like protein 1 OS=Mus musculus OX=10090 GN=Tspyl1 PE=2 SV=1	15.0678	25.526	20.6363	14.8108	20.0065	23.9665	14.9733	21.6003	22.5218	17.9412	15.6948	16.3024	29.2134	20.4433	19.7814
O88856	Tpst2	Protein-tyrosine sulfotransferase 2 OS=Mus musculus OX=10090 GN=Tpst2 PE=1 SV=1	283.982	316.541	397.256	357.015	384.972	379.185	325.131	454.946	362.588	460.387	450.953	299.053	484.285	279.574	304.179
O88874	Ccnk	Cyclin-K OS=Mus musculus OX=10090 GN=Ccnk PE=1 SV=3	776.466	748.563	833.02	838.333	787.812	900.463	754.146	779.693	716.618	805.943	795.261	774.337	783.771	758.121	715.369
O88876	Dhrs3	Short-chain dehydrogenase/reductase 3 OS=Mus musculus OX=10090 GN=Dhrs3 PE=1 SV=2	1168.92	1140.98	1133.49	1185.08	1138.11	1206.73	1145.43	1327.52	1171.55	1229.03	1164.3	1086.05	1140.02	1038.98	1142.88
O88879	Apaf1	Apoptotic protease-activating factor 1 OS=Mus musculus OX=10090 GN=Apaf1 PE=1 SV=3	154.24	160.134	177.66	175.674	179.871	180.081	155.223	155.301	157.819	183.215	206.511	159.986	177.163	151.409	152.963
O88888	Apba3	Amyloid-beta A4 precursor protein-binding family A member 3 OS=Mus musculus OX=10090 GN=Apba3 PE=1 SV=1	50.4129	48.1717	60.7737	46.7787	45.1711	59.8023	63.1562	61.4588	53.8874	53.7094	43.0686	45.454	62.2758	42.6009	44.546
O88895	Hdac3	Histone deacetylase 3 OS=Mus musculus OX=10090 GN=Hdac3 PE=1 SV=1	407.722	374.709	404.39	423.736	409.102	387.102	401.887	356.401	348.512	375.656	366.576	414.445	372.136	408.809	336.764
O88907	Pias1	E3 SUMO-protein ligase PIAS1 OS=Mus musculus OX=10090 GN=Pias1 PE=1 SV=2	108.385	102.799	124.241	129.945	112.375	120.425	94.9466	114.684	115.717	115.51	130.566	121.91	122.13	102.106	92.5107
O88908	Soat2	Sterol O-acyltransferase 2 OS=Mus musculus OX=10090 GN=Soat2 PE=1 SV=2	1313.12	1374.65	1107.1	1216.44	1267.85	1347.33	1357.96	1420.53	1433.52	1438.04	1520.89	1284.37	1341.7	1267.68	1331.78
O88939	Zbtb7a	Zinc finger and BTB domain-containing protein 7A OS=Mus musculus OX=10090 GN=Zbtb7a PE=1 SV=2	45.2147	45.067	46.9841	46.4714	54.3879	53.0199	51.7636	39.2199	56.864	47.0156	52.2029	54.4656	34.9001	45.6208	42.6508
O88942	Nfatc1	Nuclear factor of activated T-cells, cytoplasmic 1 OS=Mus musculus OX=10090 GN=Nfatc1 PE=1 SV=1	232.503	216.751	227.226	228.523	216.363	236.612	237.228	232.093	202.159	217.382	201.673	212.529	185.695	214.885	209.126
O88947	F10	Coagulation factor X OS=Mus musculus OX=10090 GN=F10 PE=1 SV=1	1832.59	2000.63	1897.18	2107.15	2028.54	1928.47	1808.31	2036.17	1816.71	1908.46	1762.05	1924.46	2029.5	2019.49	1835.39
O88952	Lin7c	Protein lin-7 homolog C OS=Mus musculus OX=10090 GN=Lin7c PE=1 SV=2	384.245	361.868	333.621	366.874	346.03	385.946	347.127	360.339	346.913	383.153	405.044	344.018	352.501	379.701	364.896
O88958	Gnpda1	Glucosamine-6-phosphate isomerase 1 OS=Mus musculus OX=10090 GN=Gnpda1 PE=1 SV=3	2375.02	2257.94	2125.76	2451.14	2402.59	2350.17	2461.98	2043.65	2260.42	1911.56	2715.04	1515.17	1910.65	1761.58	1965.33
O88962	Cyp8b1	7-alpha-hydroxycholest-4-en-3-one 12-alpha-hydroxylase OS=Mus musculus OX=10090 GN=Cyp8b1 PE=1 SV=1	6711.09	5857.62	5556.68	6063.68	5458.67	5129.51	6548.84	6719.11	6930.92	6200.48	4493.8	4646.01	5637.59	8376.63	6802.6
O88967	Yme1l1	ATP-dependent zinc metalloprotease YME1L1 OS=Mus musculus OX=10090 GN=Yme1l1 PE=1 SV=1	2545.33	2607.19	2580.63	2464.99	2424.1	2535.38	2368.85	2624.95	2518.21	2727.2	2876.65	2668.03	2692.55	2652.83	2608.96
O88968	Tcn2	Transcobalamin-2 OS=Mus musculus OX=10090 GN=Tcn2 PE=1 SV=1	268.379	283.419	253.638	254.96	234.39	270.614	291.266	274.618	259.153	270.86	229.592	220.031	241.161	237.351	225.967
O88974-4	Setdb1	Isoform 4 of Histone-lysine N-methyltransferase SETDB1 OS=Mus musculus OX=10090 GN=Setdb1	749.158	654.749	651.36	611.565	711.422	707.055	615.984	617.179	633.366	683.883	663.719	604.201	679.945	622.9	505.677
O88983	Stx8	Syntaxin-8 OS=Mus musculus OX=10090 GN=Stx8 PE=1 SV=1	488.803	479.712	492.185	473.995	435.552	448.023	435.619	419.315	412.384	455.311	451.559	420.511	435.475	434.143	391.687
O88986	Gcat	2-amino-3-ketobutyrate coenzyme A ligase, mitochondrial OS=Mus musculus OX=10090 GN=Gcat PE=1 SV=2	2386.77	2633.56	2473.96	2407.29	2488.92	2702.42	2558.62	2773.4	2829.05	2965.06	3008.06	2454	2763.41	2755.88	3266.04
O89001	Cpd	Carboxypeptidase D OS=Mus musculus OX=10090 GN=Cpd PE=1 SV=2	533.462	574.529	612.8	521.211	559.81	553.283	473.145	520.715	511.432	567.786	727.717	541.168	652.232	551.669	460.205
O89013	Leprot	Leptin receptor gene-related protein OS=Mus musculus OX=10090 GN=Leprot PE=1 SV=1	33.336	31.3365	42.2679	39.7512	39.9025	41.7436	38.0217	44.7693	35.0074	51.2838	45.6622	45.074	37.5499	32.6303	39.5019
O89016	Abcd4	Lysosomal cobalamin transporter ABCD4 OS=Mus musculus OX=10090 GN=Abcd4 PE=1 SV=2	234.948	241.756	246.578	230.391	248.212	222.351	198.374	245.895	240.339	244.659	225.689	217.732	213.63	224.508	206.215
O89017	Lgmn	Legumain OS=Mus musculus OX=10090 GN=Lgmn PE=1 SV=1	2937.09	2798.59	2854.09	2444.63	2782.72	2586.64	2541.4	2542.54	2357.09	2645.64	2456.18	2959.39	2609.46	2965.91	2662.12
O89019	Invs	Inversin OS=Mus musculus OX=10090 GN=Invs PE=1 SV=2	153.965	139.392	171.721	152.214	148.391	118.628	135.265	151.415	125.95	139.565	102.158	131.647	148.937	124.059	78.2467
O89020	Afm	Afamin OS=Mus musculus OX=10090 GN=Afm PE=1 SV=2	840.976	795.163	676.159	847.975	815.595	784.116	849.13	1017.72	795.289	894.046	643.932	517.08	643.251	886.542	669.634
O89023	Tpp1	Tripeptidyl-peptidase 1 OS=Mus musculus OX=10090 GN=Tpp1 PE=1 SV=2	1574.03	1834.37	1577.59	1560.53	1609.06	1598.45	1752.65	1552.02	1637.4	1467.72	1365.08	1604.57	1480.7	1874.82	1731.41
O89026	Robo1	Roundabout homolog 1 OS=Mus musculus OX=10090 GN=Robo1 PE=1 SV=1	9.91785	7.5956	11.8544	9.73755	12.4249	15.2113	7.07304	9.99899	7.9544	11.6797	20.7632	10.6725	10.9196	13.6966	10.2217
O89032	Sh3pxd2a	SH3 and PX domain-containing protein 2A OS=Mus musculus OX=10090 GN=Sh3pxd2a PE=1 SV=2	58.9987	55.7912	66.1568	60.4468	56.5135	57.0923	53.1887	55.6131	54.0388	60.6712	55.6733	50.319	50.4141	56.8179	58.2067
O89050	Mkln1	Muskelin OS=Mus musculus OX=10090 GN=Mkln1 PE=1 SV=1	111.824	119.474	124.468	122.145	120.97	133.983	111.383	102.588	119.363	127.637	150.243	120.004	111.088	126.263	124.679
O89051	Itm2b	Integral membrane protein 2B OS=Mus musculus OX=10090 GN=Itm2b PE=1 SV=1	417.901	436.56	476.535	440.556	439.891	465.823	434.32	430.909	442.912	412.05	412.715	370.872	353.148	408.868	396.054
O89053	Coro1a	Coronin-1A OS=Mus musculus OX=10090 GN=Coro1a PE=1 SV=5	1608.56	1442.36	2037.37	1538.76	2085.55	1535.49	1481.35	1336.26	1152.32	1517.64	1932.56	1570.12	1520.01	1291.84	1135.02
O89079	Cope	Coatomer subunit epsilon OS=Mus musculus OX=10090 GN=Cope PE=1 SV=3	1471.25	1507.41	1658.39	1515.22	1542.77	1529.16	1548.59	1514.16	1490.75	1504.41	1483.51	1674.02	1538.76	1562.09	1511.84
O89086	Rbm3	RNA-binding protein 3 OS=Mus musculus OX=10090 GN=Rbm3 PE=1 SV=1	51.5221	67.6827	64.5682	58.9068	81.5056	42.7581	53.613	57.6242	59.6977	58.0683	66.743	84.354	74.1627	50.3751	53.9583
O89090	Sp1	Transcription factor Sp1 OS=Mus musculus OX=10090 GN=Sp1 PE=1 SV=2	421.985	385.308	418.834	445.219	405.456	457.081	391.12	364.224	330.182	407.097	399.003	397.58	370.579	397.742	328.078
O89103	Cd93	Complement component C1q receptor OS=Mus musculus OX=10090 GN=Cd93 PE=1 SV=1	20.2672	17.6767	14.4641	17.0235	12.1773	16	13.9419	17.9166	16.7677	15.4806	19.6004	16.0195	13.6475	15.4439	12.0267
O89106	Fhit	Bis(5'-adenosyl)-triphosphatase OS=Mus musculus OX=10090 GN=Fhit PE=1 SV=3	547.228	527.653	705.663	623.369	567.23	624.4	506.431	695.658	704.123	723.498	687.229	688.164	764.398	580.985	789.21
O89110	Casp8	Caspase-8 OS=Mus musculus OX=10090 GN=Casp8 PE=1 SV=1	2158.24	1998.23	2065.91	2072.59	2133.44	2059.83	1936.68	1926.59	2008.39	1981.54	1604.67	1948.28	1876.8	2000.31	1929.11
O89112	Lancl1	Glutathione S-transferase LANCL1 OS=Mus musculus OX=10090 GN=Lancl1 PE=1 SV=1	1004.38	907.386	935.745	845.402	828.54	914.23	825.812	846.487	973.257	899.588	1057.26	1152.2	923.132	1189	947.325
O89116	Vti1a	Vesicle transport through interaction with t-SNAREs homolog 1A OS=Mus musculus OX=10090 GN=Vti1a PE=1 SV=1	68.8506	81.0632	74.8496	69.3649	65.2832	75.8503	78.7139	76.6352	68.9856	82.4872	69.8993	68.1913	74.0095	77.9812	69.361
P00158	Mt-Cyb	Cytochrome b OS=Mus musculus OX=10090 GN=Mt-Cyb PE=1 SV=1	432.799	404.275	292.003	278.554	234.479	299.211	281.818	240.199	339.11	270.906	333.676	521.866	202.498	560.72	433.968
P00186	Cyp1a2	Cytochrome P450 1A2 OS=Mus musculus OX=10090 GN=Cyp1a2 PE=1 SV=1	11342.9	11615.2	10595.2	11584.3	9805.86	11051.8	9019.43	9735	11603.2	10279.1	4511.17	8529.15	9358.88	9736.83	12040.6
P00329	Adh1	Alcohol dehydrogenase 1 OS=Mus musculus OX=10090 GN=Adh1 PE=1 SV=2	26719.1	29918.4	22172.9	24922.6	28416	26332.5	30075.6	28605.9	28722.5	28254.6	25492.4	23328.5	26578.3	23317.2	26375.7
P00375	Dhfr	Dihydrofolate reductase OS=Mus musculus OX=10090 GN=Dhfr PE=1 SV=3	2964.98	2960.89	2981.95	3094.29	3064.62	3113.68	3139.47	3163.12	3361.2	3345.85	3775.83	3175.21	3374.42	2804.15	3046.89
P00397	Mtco1	Cytochrome c oxidase subunit 1 OS=Mus musculus OX=10090 GN=Mtco1 PE=1 SV=2	769.554	961.165	1013.41	928.363	1035.82	936.073	1161.12	1109.23	1179.47	1040.72	1259.03	1101.58	1036.57	1117.27	1247.62
P00405	Mtco2	Cytochrome c oxidase subunit 2 OS=Mus musculus OX=10090 GN=Mtco2 PE=1 SV=1	2447.79	2287	2333.74	2221.84	2021.65	2209.48	2397.46	2461.47	2432.19	2442.36	2494.39	2361.95	2308.24	2535.12	2456.69
P00493	Hprt1	Hypoxanthine-guanine phosphoribosyltransferase OS=Mus musculus OX=10090 GN=Hprt1 PE=1 SV=3	2800.98	2608.84	2618.39	2602.09	2869.25	2622.13	2687.73	2792.14	3013.58	2718.24	2493.23	2605.84	2535.44	2538.18	2865.11
P00520-4	Abl1	Isoform IV of Tyrosine-protein kinase ABL1 OS=Mus musculus OX=10090 GN=Abl1	14.4424	18.4976	16.0163	13.2023	16.7388	15.4873	22.4295	26.6565	16.4084	28.2629	24.1624	13.5801	24.7991	15.0476	19.9206
P00687	Amy1	Alpha-amylase 1 OS=Mus musculus OX=10090 GN=Amy1 PE=1 SV=2	1164.83	1149.38	982.117	919.811	806.116	770.684	755.001	1178.84	964.665	972.902	999.259	431.404	694.54	1486.33	1157.01
P00688	Amy2	Pancreatic alpha-amylase OS=Mus musculus OX=10090 GN=Amy2 PE=1 SV=2	911.861	765.62	385.233	450.959	194.954	177.502	70.4261	149.382	53.9839	99.3301	264.695	56.4013	55.6499	1152.85	139.166
P00848	Mtatp6	ATP synthase subunit a OS=Mus musculus OX=10090 GN=Mtatp6 PE=1 SV=1	941.208	1596.65	1430.49	1455.61	1822.08	1753.42	1604.17	1635.35	1992.62	2157.27	2075.22	1184.42	1647.8	1314.46	1569.94
P00920	Ca2	Carbonic anhydrase 2 OS=Mus musculus OX=10090 GN=Ca2 PE=1 SV=4	7974.98	6948.72	7416.98	8244.85	5379.77	5560.05	7473.15	6621.11	5085.13	5342.34	3472.87	4426.44	5085.81	6931.04	4773.38
P01027	C3	Complement C3 OS=Mus musculus OX=10090 GN=C3 PE=1 SV=3	15234.1	15473.1	20173.4	18468.9	17686.9	15895.1	17155.2	17955.3	15321.8	15021.2	17034.8	27638.8	21389.1	20233.8	14693.8
P01029	C4b	Complement C4-B OS=Mus musculus OX=10090 GN=C4b PE=1 SV=3	8319.63	7119.97	11554.4	9778.5	8042.32	7475.15	7330.9	8054.55	7349.25	7467.73	7553.58	10566.6	9617.6	10040	7050.09
P01592	Jchain	Immunoglobulin J chain OS=Mus musculus OX=10090 GN=Jchain PE=1 SV=4	63.6537	76.5203	68.2622	72.5348	81.0164	71.0157	40.9637	43.6138	51.2855	58.7291	89.4702	42.0645	48.9592	36.275	38.3458
P01631		Ig kappa chain V-II region 26-10 OS=Mus musculus OX=10090 PE=1 SV=1	95.7945	95.1035	72.4915	74.7066	61.7985	73.9382	106.596	102.32	70.5904	71.4243	81.7302	80.9247	44.3254	99.5066	78.9975
P01635		Ig kappa chain V-V region K2 (Fragment) OS=Mus musculus OX=10090 PE=1 SV=1	433.002	255.669	1087.22	175.569	205.086	677.765	240.845	149.735	92.2762	140.749	272.494	134.979	92.5588	128.62	114.931
P01637		Ig kappa chain V-V region T1 OS=Mus musculus OX=10090 PE=4 SV=1	56.4531	31.5791	69.1512	32.0694	36.195	45.4687	35.2065	17.2277	26.3989	38.448	68.7628	38.9509	35.8069	22.3321	18.3261
P01642	Gm10881	Ig kappa chain V-V region L7 (Fragment) OS=Mus musculus OX=10090 GN=Gm10881 PE=1 SV=1	26.8932	14.9702	46.2229	11.4004	11.5946	28.2153	36.3892	31.2046	25.3574	19.3053	18.0761	18.7621	25.0386	11.0872	34.7696
P01646		Ig kappa chain V-V region HP 123E6 OS=Mus musculus OX=10090 PE=1 SV=1	205.199	128.537	208.466	147.923	131.471	171.567	129.096	164.117	112.69	100.628	166.532	115.898	106.126	120.551	122.477
P01656		Ig kappa chain V-III region MOPC 70 OS=Mus musculus OX=10090 PE=1 SV=1	118.359	2452.24	119.849	262.259	143.624	120.461	101.964	149.6	113.448	151.282	148.058	94.718	116.228	266.505	134.948
P01660		Ig kappa chain V-III region PC 3741/TEPC 111 OS=Mus musculus OX=10090 PE=1 SV=1	84.3143	28.3896	57.1373	43.3303	16.7355	97.053	73.1145	74.8042	29.7214	90.426	28.9528	32.3033	88.0902	130.527	70.6288
P01666		Ig kappa chain V-III region PC 7183 OS=Mus musculus OX=10090 PE=1 SV=1	290.806	53.7168	59.3098	18.0084	46.9465	67.5848	28.842	43.0903	33.1861	22.3944	27.3621	28.638	18.9489	56.2835	31.0761
P01741		Ig heavy chain V region OS=Mus musculus OX=10090 PE=1 SV=1	64.0732	106.011	83.6565	242.963	62.086	86.6973	25.9456	53.8706	47.2661	74.8117	118.513	90.4527	51.342	29.9504	36.4489
P01750		Ig heavy chain V region 102 OS=Mus musculus OX=10090 PE=1 SV=1	16.0944	6.02669	49.5333	12.4765	11.5598	12.2868	13.8359	15.4126	10.3493	9.1026	11.8238	9.34919	8.48352	7.94689	10.8143
P01802		Ig heavy chain V-III region W3082 OS=Mus musculus OX=10090 PE=1 SV=1	58.471	130.099	101.799	71.0349	44.9964	42.4008	50.7647	48.0298	41.9768	48.0868	39.5374	71.6817	44.4499	54.3015	51.2648
P01808		Ig heavy chain V region T601 OS=Mus musculus OX=10090 PE=1 SV=1	6.09251	3.73233	19.2428	9.24191	11.8844	23.0635	24.259	19.7518	21.48	12.4454	10.2781	15.3541	7.75706	22.2203	8.62414
P01837	Igkc	Immunoglobulin kappa constant OS=Mus musculus OX=10090 GN=Igkc PE=1 SV=2	896.422	887.087	1338.04	995.388	635.622	937.673	679.449	671.09	542.124	602.099	747.221	634.026	637.912	588.056	627.421
P01843		Ig lambda-1 chain C region OS=Mus musculus OX=10090 PE=1 SV=1	16.3651	16.1607	23.8326	15.6519	4.51505	8.70153	9.60231	12.6189	10.3856	9.45955	8.67298	11.1042	7.01698	5.55234	10.8573
P01872	Ighm	Immunoglobulin heavy constant mu OS=Mus musculus OX=10090 GN=Ighm PE=1 SV=2	4370.55	5694.37	4835.59	4637.43	3992.7	2899.93	1285.83	2214.82	1135.29	1706.64	2203.26	1040.47	1244.58	1711.36	1253.01
P01887	B2m	Beta-2-microglobulin OS=Mus musculus OX=10090 GN=B2m PE=1 SV=2	1548.61	1551.78	1661.1	1527.73	1593.92	1514.65	1614.74	1570.76	1428.02	1555.01	1500.6	1399.05	1482.96	1461.21	1459.7
P01898	H2-Q10	H-2 class I histocompatibility antigen, Q10 alpha chain OS=Mus musculus OX=10090 GN=H2-Q10 PE=1 SV=3	1325	1267.08	1208.14	1214.3	1239.11	1111.1	1246.74	1230.05	1213.46	1164.36	1123.67	1001.87	997.039	1253.17	1208.15
P01899	H2-D1	H-2 class I histocompatibility antigen, D-B alpha chain OS=Mus musculus OX=10090 GN=H2-D1 PE=1 SV=2	1623.27	1520.37	1832.85	1617.03	1821.91	1643.53	1710.18	1464.88	1358.81	1920.15	1879.58	1919.61	1727.07	1552.73	1356.95
P01901	H2-K1	H-2 class I histocompatibility antigen, K-B alpha chain OS=Mus musculus OX=10090 GN=H2-K1 PE=1 SV=1	3150	3123.57	3693.59	3208.92	3280.3	3366.02	3253.79	2912.66	2797.77	3342.88	3352.56	3567.12	3262.49	3133.92	2885.08
P01902	H2-K1	H-2 class I histocompatibility antigen, K-D alpha chain OS=Mus musculus OX=10090 GN=H2-K1 PE=1 SV=1	168.001	140.176	150.507	144.322	160.494	136.249	169.546	132.813	131.605	147.737	150.284	146.012	133.515	143.857	132.375
P02088	Hbb-b1	Hemoglobin subunit beta-1 OS=Mus musculus OX=10090 GN=Hbb-b1 PE=1 SV=2	12796.6	10260.1	11573.1	12698.4	8011.57	8533.91	11244.4	10887.6	8157.95	8619.47	5412.12	6980.88	7103.98	12705.7	7949.73
P02089	Hbb-b2	Hemoglobin subunit beta-2 OS=Mus musculus OX=10090 GN=Hbb-b2 PE=1 SV=2	18817.3	16265.7	16566	18512.4	11412.2	11751.9	16548.1	15948.4	11623.8	13243.2	7745.74	9466.49	10995.9	17428.9	10952.2
P02104	Hbb-y	Hemoglobin subunit epsilon-Y2 OS=Mus musculus OX=10090 GN=Hbb-y PE=1 SV=2	3997.61	3603.07	4021.39	4399.23	2989.97	2983.29	3990.38	3967.12	2787.63	2857.96	1660.34	2144.05	2527.95	3612.55	2602.84
P02301	H3-5	Histone H3.3C OS=Mus musculus OX=10090 GN=H3-5 PE=3 SV=3	169.879	160.687	172.959	205.057	167.795	194.154	170.037	163.615	151.207	159.845	166.945	169.136	140.642	188.129	162.977
P02463	Col4a1	Collagen alpha-1(IV) chain OS=Mus musculus OX=10090 GN=Col4a1 PE=1 SV=4	130.227	110.113	134.916	127.948	129.032	132.653	132.624	144.18	121.713	119.527	152.464	136.219	129.101	147.188	124.952
P02469	Lamb1	Laminin subunit beta-1 OS=Mus musculus OX=10090 GN=Lamb1 PE=1 SV=3	191.201	187.487	189.977	203.891	177.813	189.113	176.184	193.599	151.5	187.159	198.645	179.858	195.361	168.594	157.385
P02798	Mt2	Metallothionein-2 OS=Mus musculus OX=10090 GN=Mt2 PE=1 SV=2	14.3718	13.3323	51.4803	14.3355	26.8489	22.1699	9.92806	28.2754	16.2679	17.097	43.3076	176.068	61.1393	36.5279	8.47325
P02802	Mt1	Metallothionein-1 OS=Mus musculus OX=10090 GN=Mt1 PE=1 SV=1	5.85248	17.6364	81.4491	24.8637	30.8834	34.1093	10.7948	10.5523	16.6329	20.9354	68.744	240.89	96.8224	62.0848	10.9053
P03888	Mtnd1	NADH-ubiquinone oxidoreductase chain 1 OS=Mus musculus OX=10090 GN=Mtnd1 PE=1 SV=3	989.613	1018.13	987.393	948.083	1022.16	1013.29	1038.62	1076.79	1121.35	1071.28	1199.5	1166.98	1056.05	1173.99	1220.31
P03893	Mtnd2	NADH-ubiquinone oxidoreductase chain 2 OS=Mus musculus OX=10090 GN=Mtnd2 PE=1 SV=2	894.278	1042.01	937.487	921.024	1027.4	1089.9	1062.8	935.533	1133.17	1202.39	1227.63	986.051	918.867	1106.53	994.771
P03899	Mtnd3	NADH-ubiquinone oxidoreductase chain 3 OS=Mus musculus OX=10090 GN=Mtnd3 PE=1 SV=3	28.5511	29.393	25.1822	31.4151	29.1253	29.952	27.1703	31.2812	35.068	31.755	32.393	39.0412	35.6521	38.3401	38.4708
P03903	Mtnd4l	NADH-ubiquinone oxidoreductase chain 4L OS=Mus musculus OX=10090 GN=Mtnd4l PE=1 SV=2	52.166	68.8588	54.7	44.8221	70.8769	57.8089	60.2151	54.9573	66.7541	66.1711	57.4608	58.7209	51.2004	67.8099	72.8707
P03911	Mtnd4	NADH-ubiquinone oxidoreductase chain 4 OS=Mus musculus OX=10090 GN=Mtnd4 PE=1 SV=1	670.388	906.497	959.935	895.255	989.426	1026.61	986.093	1108.43	1073.81	1129.13	1229.76	898.911	1135.02	907.469	1131.08
P03921	Mtnd5	NADH-ubiquinone oxidoreductase chain 5 OS=Mus musculus OX=10090 GN=Mtnd5 PE=1 SV=3	371.094	448.005	446.947	441.989	492.86	529.832	458.646	536.713	503.251	592.357	562.463	415.547	544.713	482.674	509.61
P03930	Mtatp8	ATP synthase protein 8 OS=Mus musculus OX=10090 GN=Mtatp8 PE=1 SV=1	401.553	409.705	313.169	333.846	302.702	274.799	400.582	293.981	437.218	271.473	261.877	407.513	289.449	479.089	321.405
P03953	Cfd	Complement factor D OS=Mus musculus OX=10090 GN=Cfd PE=1 SV=1	150.877	181.259	172.385	163.833	138.911	189.894	156.191	141.464	133.006	141.8	184.366	106.217	129.746	238.193	112.176
P03958	Ada	Adenosine deaminase OS=Mus musculus OX=10090 GN=Ada PE=1 SV=3	1033.75	1043.56	844.304	956.005	979.397	981.63	984.793	904.229	1052.25	1098.55	801.884	850.265	1034.51	888.042	955.517
P03975	Iap	IgE-binding protein OS=Mus musculus OX=10090 GN=Iap PE=2 SV=1	38.2844	38.8544	42.2621	36.4854	41.0924	40.2123	37.7672	39.1483	44.1406	46.4147	44.7818	48.0743	45.3401	44.3383	38.687
P03976		Ig kappa chain V-II region 17S29.1 OS=Mus musculus OX=10090 PE=1 SV=1	6.61169	6.15575	28.1323	11.3821	4.05978	34.731	6.9903	15.8693	8.60809	6.23321	14.6147	9.1743	21.3019	6.3714	11.2743
P03987		Ig gamma-3 chain C region OS=Mus musculus OX=10090 PE=1 SV=2	1334.42	1005.29	1847.21	970.112	1068.26	1480.84	1230.42	1376.79	898.397	862.123	878.206	862.77	666.283	1180.99	953.283
P03995	Gfap	Glial fibrillary acidic protein OS=Mus musculus OX=10090 GN=Gfap PE=1 SV=4	68.2334	47.5975	63.2921	52.6937	64.7896	58.1708	86.1574	69.6137	62.3147	76.9788	87.633	72.653	67.0816	63.3942	60.1635
P04117	Fabp4	Fatty acid-binding protein, adipocyte OS=Mus musculus OX=10090 GN=Fabp4 PE=1 SV=3	1752.19	1747.57	1702.5	1748.6	1690.55	1523.06	1594.85	1751.42	1605.18	1557.68	2143.74	1931.74	1704.17	1911.62	1719.81
P04184	Tk1	Thymidine kinase, cytosolic OS=Mus musculus OX=10090 GN=Tk1 PE=1 SV=3	41.5905	49.0362	38.8888	33.5885	52.5424	39.7819	39.2462	37.9384	58.8005	58.6228	66.0853	31.5249	56.5826	42.2795	39.1397
P04202	Tgfb1	Transforming growth factor beta-1 proprotein OS=Mus musculus OX=10090 GN=Tgfb1 PE=1 SV=1	43.2711	41.7886	55.2664	47.1502	77.5686	39.4871	37.997	59.1543	43.1231	36.5373	52.824	44.9968	44.7036	66.092	28.5509
P04230	H2-Eb1	H-2 class II histocompatibility antigen, E-B beta chain OS=Mus musculus OX=10090 GN=H2-Eb1 PE=1 SV=1	19.7301	13.3698	10.7709	14.5803	12.1643	18.2718	15.137	8.12117	14.6484	21.8974	13.0492	12.9048	10.1502	11.9262	14.049
P04247	Mb	Myoglobin OS=Mus musculus OX=10090 GN=Mb PE=1 SV=3	95.7538	74.9454	67.2478	82.0745	117.291	91.787	65.3577	88.5898	77.3589	98.8316	76.4115	60.4984	109.614	51.0225	63.7373
P04441-2	Cd74	Isoform Short of H-2 class II histocompatibility antigen gamma chain OS=Mus musculus OX=10090 GN=Cd74	584.501	443.415	565.354	483.001	437.19	627.202	646.113	437.716	388.059	619.808	639.996	456.18	450.286	400.522	447.319
P04627	Araf	Serine/threonine-protein kinase A-Raf OS=Mus musculus OX=10090 GN=Araf PE=1 SV=2	1237.86	1237.61	1195.94	1194.12	1228.21	1316.84	1237.15	1226.32	1280.85	1315.57	1187.7	1177.09	1253.78	1135.35	1149.02
P04918	Saa3	Serum amyloid A-3 protein OS=Mus musculus OX=10090 GN=Saa3 PE=1 SV=1	17.4653	16.4576	21.5542	14.7462	10.4791	12.5684	13.4278	17.9551	18.8985	12.237	18.5854	64.0589	17.7687	28.0236	14.4127
P04919	Slc4a1	Band 3 anion transport protein OS=Mus musculus OX=10090 GN=Slc4a1 PE=1 SV=1	2571.08	2230.86	2367.66	2624.09	1875.91	1830.59	2486.96	2427.29	1806.54	1890.39	1179.6	1453.5	1669.39	2454.17	1632.81
P04940		Ig kappa chain V-VI region NQ2-17.4.1 OS=Mus musculus OX=10090 PE=2 SV=1	198.393	516.916	1126.24	138.827	153.701	321.198	127.599	103.414	130.122	158.903	212.714	128.831	136.949	112.353	98.6277
P05017-2	Igf1	Isoform IGF-IB of Insulin-like growth factor I OS=Mus musculus OX=10090 GN=Igf1	22.709	29.08	26.4453	36.4419	18.7842	19.3816	34.3483	35.1692	33.0071	25.3064	36.5815	41.7869	17.4496	38.24	43.0705
P05063	Aldoc	Fructose-bisphosphate aldolase C OS=Mus musculus OX=10090 GN=Aldoc PE=1 SV=4	831.544	855.091	770.24	778.968	908.114	771.81	781.742	793.037	780.467	828.526	713.267	702.772	918.112	618.565	693.871
P05064	Aldoa	Fructose-bisphosphate aldolase A OS=Mus musculus OX=10090 GN=Aldoa PE=1 SV=2	6935.5	7011.96	6397.13	6357.6	6957.15	6627.73	6810.13	6712.16	6880.4	6803.55	7471.95	6978.46	7004.16	6638.38	7206.44
P05132	Prkaca	cAMP-dependent protein kinase catalytic subunit alpha OS=Mus musculus OX=10090 GN=Prkaca PE=1 SV=3	206.103	200.754	203.925	213.911	229.6	236.966	205.204	211.786	227.214	215.39	206.791	197.663	215.138	207.658	226.329
P05201	Got1	Aspartate aminotransferase, cytoplasmic OS=Mus musculus OX=10090 GN=Got1 PE=1 SV=3	6369.49	6274.34	5808.65	6081.27	6956.54	5690.19	7116.57	6661.98	7062.63	6561.36	16510.2	7463.06	7528.78	5837.9	7143.81
P05202	Got2	Aspartate aminotransferase, mitochondrial OS=Mus musculus OX=10090 GN=Got2 PE=1 SV=1	13725.5	13959.1	13783.8	13971.8	13639.1	13297.7	14828.5	16400.8	16205.2	16092.3	17024.3	16432.1	16351.3	16084.1	17873.8
P05208	Cela2a	Chymotrypsin-like elastase family member 2A OS=Mus musculus OX=10090 GN=Cela2a PE=1 SV=1	71.5043	115.294	49.8924	87.8652	42.0469	29.619	16.0408	27.8089	8.76403	19.3732	37.1539	7.34585	9.11121	113.299	29.1508
P05366	Saa1	Serum amyloid A-1 protein OS=Mus musculus OX=10090 GN=Saa1 PE=1 SV=2	63.6655	71.0196	2009.39	6.47098	3.73675	40.2873	24.9763	45.0735	42.414	117.36	44.5856	8290.45	2220.8	720.503	17.7392
P05367	Saa2	Serum amyloid A-2 protein OS=Mus musculus OX=10090 GN=Saa2 PE=1 SV=1	42.0294	39.8316	401.199	21.8219	16.663	35.9727	34.2299	35.0023	30.7158	53.5338	42.2608	1908.4	399.152	137.109	44.5466
P05622-2	Pdgfrb	Isoform 2 of Platelet-derived growth factor receptor beta OS=Mus musculus OX=10090 GN=Pdgfrb	129.513	113.327	112.629	110.308	120.257	115.054	120.846	121.367	105.297	99.1866	146.416	138.365	120.666	124.863	105.025
P05784	Krt18	Keratin, type I cytoskeletal 18 OS=Mus musculus OX=10090 GN=Krt18 PE=1 SV=5	14343.8	14878.5	16291	14305	16064.2	14571.5	14907.6	15372.3	13573.1	13622.9	15675.9	18568	15922.6	13930.7	14159.7
P06151	Ldha	L-lactate dehydrogenase A chain OS=Mus musculus OX=10090 GN=Ldha PE=1 SV=3	11424.2	11532.6	13085.3	11892.1	11075	10555.3	12039.7	11339.6	10945.5	10664.9	11714.2	14395.9	12530.5	12329.7	10324.2
P06339	H2-T23	H-2 class I histocompatibility antigen, D-37 alpha chain OS=Mus musculus OX=10090 GN=H2-T23 PE=1 SV=1	346.327	319.4	358.572	330.173	301.887	317.564	302.388	320.809	296.335	358.185	398.953	294.193	338.375	364.869	285.386
P06537	Nr3c1	Glucocorticoid receptor OS=Mus musculus OX=10090 GN=Nr3c1 PE=1 SV=1	763.717	736.413	774.743	788.244	733.408	774.88	698.238	702.965	722.353	720.968	758.096	654.141	734.907	684.919	697.601
P06683	C9	Complement component C9 OS=Mus musculus OX=10090 GN=C9 PE=1 SV=2	2754.91	2066.78	3526.3	3277.86	2301.78	2379.07	1849.12	2016.46	1742.39	1856.89	1944.45	2535.46	2187.87	2820.28	2006.66
P06684	C5	Complement C5 OS=Mus musculus OX=10090 GN=C5 PE=1 SV=2	3839.72	3511.09	5390.29	4778.23	3585.37	3603.7	2813.4	3218.88	2731.23	3310.37	3352.73	4112.54	4057.76	4395.41	2919.17
P06728	Apoa4	Apolipoprotein A-IV OS=Mus musculus OX=10090 GN=Apoa4 PE=1 SV=3	3729.01	3046.38	4232.95	3931	3618.75	3084.38	3205.58	3446.99	2777.65	3184.75	2725.48	3393.07	3371.61	4044.12	2774.48
P06745	Gpi	Glucose-6-phosphate isomerase OS=Mus musculus OX=10090 GN=Gpi PE=1 SV=4	10552.5	10313.6	8520.18	9040.12	9810.5	9105.86	10597.4	10030.1	10154.1	10173.3	9263.04	9629.01	9679	9795.03	10731.7
P06797	Ctsl	Cathepsin L1 OS=Mus musculus OX=10090 GN=Ctsl PE=1 SV=2	1440.02	1742.84	1831.87	1585.67	1583.75	1606.58	1410.23	1415.04	1502.64	1481.25	1936.61	2051.66	1888.23	1733.68	1455.32
P06800	Ptprc	Receptor-type tyrosine-protein phosphatase C OS=Mus musculus OX=10090 GN=Ptprc PE=1 SV=4	788.474	743.171	955.473	763.044	1271.89	825.608	749.402	676.512	672.511	857.443	1057.3	837.941	907.082	713.922	628.312
P06801	Me1	NADP-dependent malic enzyme OS=Mus musculus OX=10090 GN=Me1 PE=1 SV=2	11014.4	10617.2	5355.48	7423.73	13611.8	8649.77	18247.5	16372.1	15736	13608.2	10437.9	7146.75	7750.46	11086.3	13035.5
P06802	Enpp1	Ectonucleotide pyrophosphatase/phosphodiesterase family member 1 OS=Mus musculus OX=10090 GN=Enpp1 PE=1 SV=4	1264.38	1564.58	1404.14	1461.86	1486.36	1397.29	1592.35	1530.92	1375.98	1411.45	1617.72	1467.4	1657.32	1314.19	1395.08
P06909	Cfh	Complement factor H OS=Mus musculus OX=10090 GN=Cfh PE=1 SV=2	4831.84	4755.15	5830.79	5473.13	5052	5163.72	4487.64	5447.1	4449.89	4857.44	3941.31	7047.59	5722.68	6172.46	4168.29
P07214	Sparc	SPARC OS=Mus musculus OX=10090 GN=Sparc PE=1 SV=1	165.398	191.431	224.585	175.157	207.317	206.199	187.039	189.887	184.473	188.321	258.457	227.398	197.598	199.753	171.729
P07309	Ttr	Transthyretin OS=Mus musculus OX=10090 GN=Ttr PE=1 SV=1	5022.14	4974.75	4303.57	5149.56	5043.6	4602.88	5684.33	5092.12	4754.99	4108.21	3598.62	3059.27	3928.32	4566.63	4604.23
P07310	Ckm	Creatine kinase M-type OS=Mus musculus OX=10090 GN=Ckm PE=1 SV=1	920.326	379.306	322.74	418.07	358.269	323.293	369.495	400.143	325.441	324.262	343.499	357	446.502	357.506	349.546
P07356	Anxa2	Annexin A2 OS=Mus musculus OX=10090 GN=Anxa2 PE=1 SV=2	2352.28	2518.37	2584.65	2543.65	2733.94	2594.26	2885.08	2560.8	2040.06	2076.51	2638.8	2751.99	2482.19	2713.13	2071.79
P07361	Orm2	Alpha-1-acid glycoprotein 2 OS=Mus musculus OX=10090 GN=Orm2 PE=1 SV=1	91.4301	79.3373	352.739	101.369	85.0734	115.629	79.3304	73.5517	77.1508	98.9609	72.8724	824.883	254.331	130.052	60.2884
P07607	Tyms	Thymidylate synthase OS=Mus musculus OX=10090 GN=Tyms PE=1 SV=1	16.8907	23.4604	16.1717	19.3116	21.2861	17.6478	19.8	19.3694	21.3097	18.8446	25.5723	14.7832	15.5858	11.9049	19.3679
P07724	Alb	Albumin OS=Mus musculus OX=10090 GN=Alb PE=1 SV=3	24947.1	24344	22417.3	25463.1	22659.8	22211.3	25399.2	29746.5	22329	23149.2	19032.6	18857.1	19762.4	30888.7	20730.6
P07742	Rrm1	Ribonucleoside-diphosphate reductase large subunit OS=Mus musculus OX=10090 GN=Rrm1 PE=1 SV=2	780.833	823.615	852.01	800.326	866.993	773.361	819.647	848.103	841.966	898.077	959.806	820.435	809.944	746.035	746.384
P07758	Serpina1a	Alpha-1-antitrypsin 1-1 OS=Mus musculus OX=10090 GN=Serpina1a PE=1 SV=4	4347.9	4254.3	4558.84	4648.29	4008.6	3805.01	4373.47	4174.3	3378.44	3507.84	2661.71	3101.48	3176.06	4501.11	3694.62
P07901	Hsp90aa1	Heat shock protein HSP 90-alpha OS=Mus musculus OX=10090 GN=Hsp90aa1 PE=1 SV=4	17677.1	16319.5	18209.4	17609.8	16699.4	17585.5	15701.4	16135.9	15883.6	16012.5	15806.5	17828	16725.9	17526.6	16484.2
P07903	Ercc1	DNA excision repair protein ERCC-1 OS=Mus musculus OX=10090 GN=Ercc1 PE=2 SV=2	10.8617	9.33988	15.082	10.371	13.556	17.6567	13.8034	17.0239	7.63358	11.4988	11.243	12.8153	16.4273	11.1788	10.2399
P08003	Pdia4	Protein disulfide-isomerase A4 OS=Mus musculus OX=10090 GN=Pdia4 PE=1 SV=3	19679.3	18256.3	22429.2	20230.3	18768.5	18752.9	16940.7	15557.6	15944.4	14852.4	16737.8	21936.2	19452.7	19020	15035.3
P08030	Aprt	Adenine phosphoribosyltransferase OS=Mus musculus OX=10090 GN=Aprt PE=1 SV=2	1170.63	1095.59	1243.59	1192.15	1053.41	1172.27	984.857	1049.51	1072.23	1218.51	1081.19	1269.19	1319.1	1049	1187.29
P08032	Spta1	Spectrin alpha chain, erythrocytic 1 OS=Mus musculus OX=10090 GN=Spta1 PE=1 SV=3	10497	8916.66	9518.96	10392	7103.58	7311.75	9746.13	9895.78	6945.2	7650.77	4488.84	5486.51	6355.89	10333.7	6377.28
P08071	Ltf	Lactotransferrin OS=Mus musculus OX=10090 GN=Ltf PE=1 SV=4	644.55	535.729	1181.91	664.652	708.302	528.774	489.422	667.893	505.206	563.565	972.973	1456.72	802.603	729.66	541.087
P08101-2	Fcgr2	Isoform IIB2 of Low affinity immunoglobulin gamma Fc region receptor II OS=Mus musculus OX=10090 GN=Fcgr2	74.4121	81.8107	77.1692	86.5419	50.2454	80.9303	75.0035	68.7685	66.7844	79.1401	53.7472	67.1008	71.7995	48.5563	62.9453
P08101	Fcgr2	Low affinity immunoglobulin gamma Fc region receptor II OS=Mus musculus OX=10090 GN=Fcgr2 PE=1 SV=2	1160.13	1275.93	1309.92	1342.65	870.325	1308.84	1275.18	1087.68	1126.71	1078.73	838.194	1162.25	1099.23	1129.33	1095.98
P08103	Hck	Tyrosine-protein kinase HCK OS=Mus musculus OX=10090 GN=Hck PE=1 SV=4	155.037	143.79	175.786	150.543	222.619	131.157	148.613	112.366	140.857	139.621	167.251	173.479	162.154	156.495	162.714
P08113	Hsp90b1	Endoplasmin OS=Mus musculus OX=10090 GN=Hsp90b1 PE=1 SV=2	17606.9	15947.7	21293.6	17397	16453.2	17767.5	13881.6	14416.3	14284.9	15093.3	15635.6	21588	17772.6	18187.6	14700.3
P08121	Col3a1	Collagen alpha-1(III) chain OS=Mus musculus OX=10090 GN=Col3a1 PE=1 SV=4	9.75504	9.64811	11.2782	14.7182	10.3115	13.4515	11.4074	13.3175	12.6727	7.54185	8.66597	12.2648	12.4839	9.34015	8.34918
P08122	Col4a2	Collagen alpha-2(IV) chain OS=Mus musculus OX=10090 GN=Col4a2 PE=1 SV=4	429.007	395.036	380.957	414.417	419.185	398.636	416.555	399.912	412.425	348.866	481.49	409.498	369.88	531.18	402.398
P08207	S100a10	Protein S100-A10 OS=Mus musculus OX=10090 GN=S100a10 PE=1 SV=2	343.683	353.737	310.913	378.218	359.586	323.807	375.46	342.027	278.007	246.733	255.834	377.978	386.296	390.006	267.102
P08226	Apoe	Apolipoprotein E OS=Mus musculus OX=10090 GN=Apoe PE=1 SV=2	4633.35	4774.14	4460.87	4519.92	4985.43	5174.92	5382.34	5648.76	5084.16	5069.43	4858.37	4085.98	4202.16	4520.04	5592.91
P08228	Sod1	Superoxide dismutase [Cu-Zn] OS=Mus musculus OX=10090 GN=Sod1 PE=1 SV=2	698.904	731.092	711.291	740.422	844.072	826.333	743.264	683.747	742.587	730.806	593.609	548.383	717.263	659.389	684.062
P08249	Mdh2	Malate dehydrogenase, mitochondrial OS=Mus musculus OX=10090 GN=Mdh2 PE=1 SV=3	9223.57	8976.4	8720.91	8752.88	8464.12	8802.1	9109.61	10194.3	10311.3	10027.1	11223.5	10507.9	9942.88	10471	11980.1
P08508	Fcgr3	Low affinity immunoglobulin gamma Fc region receptor III OS=Mus musculus OX=10090 GN=Fcgr3 PE=1 SV=1	13.3276	12.9168	16.2115	11.1198	18.0832	17.7579	15.1834	15.9084	6.96616	15.5152	17.3824	21.1618	14.6776	11.611	11.4587
P08556	Nras	GTPase NRas OS=Mus musculus OX=10090 GN=Nras PE=1 SV=1	1603.13	1574.5	1506.58	1525.15	1460.97	1493.24	1466.9	1413.76	1454.77	1397.41	1483.52	1580.34	1487.29	1594.04	1481.16
P08607	C4bpa	C4b-binding protein OS=Mus musculus OX=10090 GN=C4bpa PE=1 SV=3	897.68	951.692	1165.25	1006.46	973.55	830.102	875.226	1145.13	982.057	905.881	701.805	1044.51	917.926	1069.5	749.031
P08680	Alas2	5-aminolevulinate synthase, erythroid-specific, mitochondrial OS=Mus musculus OX=10090 GN=Alas2 PE=1 SV=3	810.011	727.954	776.515	704.785	747.77	735.527	630.725	629.605	673.05	655.067	705.04	633.403	615.142	666.215	550.038
P08752	Gnai2	Guanine nucleotide-binding protein G(i) subunit alpha-2 OS=Mus musculus OX=10090 GN=Gnai2 PE=1 SV=5	1733.33	1815.63	1849.36	1744.77	1791.37	1849.84	2008.59	1735.16	1709.16	1638.51	1942.98	1841.88	1665.24	1843.89	1683.77
P08775	Polr2a	DNA-directed RNA polymerase II subunit RPB1 OS=Mus musculus OX=10090 GN=Polr2a PE=1 SV=3	3021.25	2735.43	3229.44	3196.55	2874.39	3204.68	3010.93	2857	2659.3	2909.51	3093.15	3091.79	2828.49	2911.36	2758.3
P08905	Lyz2	Lysozyme C-2 OS=Mus musculus OX=10090 GN=Lyz2 PE=1 SV=2	355.568	329.634	473.049	356.754	422.814	283.835	264.92	335.172	253.383	323.753	459.616	533.695	384.547	342.613	241.774
P09041	Pgk2	Phosphoglycerate kinase 2 OS=Mus musculus OX=10090 GN=Pgk2 PE=1 SV=4	5314.22	5317.31	4997.5	5145.2	5230.77	5171.14	5562.68	5254.18	5441.36	5176.59	4948.25	4800.12	5049.68	4996.61	5434.12
P09055	Itgb1	Integrin beta-1 OS=Mus musculus OX=10090 GN=Itgb1 PE=1 SV=1	2466.77	2480.51	2463.44	2544.98	2441.34	2534.11	2462.7	2551.8	2297.85	2390.95	2663.48	2408.66	2477.83	2532.72	2294.66
P09103	P4hb	Protein disulfide-isomerase OS=Mus musculus OX=10090 GN=P4hb PE=1 SV=2	26079.9	25311.2	29284.4	26655.4	26259.7	26197.5	23484	24976.2	24724.4	24351.6	25066.8	27819.1	26757.3	25279.9	25894.3
P09242	Alpl	Alkaline phosphatase, tissue-nonspecific isozyme OS=Mus musculus OX=10090 GN=Alpl PE=1 SV=2	14.1083	17.8093	22.6146	15.2535	16.0007	17.6827	21.8741	16.0254	15.988	19.8187	24.4918	17.8522	15.9265	17.045	17.5304
P09405	Ncl	Nucleolin OS=Mus musculus OX=10090 GN=Ncl PE=1 SV=2	11338	10712.3	11013.4	11721.7	11008.8	11734.9	10653.1	10202.8	10616.8	10787.2	11365	12248.9	11091	11547.3	11702.9
P09411	Pgk1	Phosphoglycerate kinase 1 OS=Mus musculus OX=10090 GN=Pgk1 PE=1 SV=4	13179.1	12511.7	11915.4	12030.2	12258.7	12098.2	12623.2	12314.7	12775.7	12023	11620.8	11851.6	11828.9	12277.8	12756.7
P09470	Ace	Angiotensin-converting enzyme OS=Mus musculus OX=10090 GN=Ace PE=1 SV=3	266.28	249.066	303.699	294.255	256.861	284.092	270.835	286.794	226.894	276.843	268.746	236.857	251.969	306.755	237.041
P09528	Fth1	Ferritin heavy chain OS=Mus musculus OX=10090 GN=Fth1 PE=1 SV=2	1276.71	1093.12	1584.74	1423.62	1339.83	1318.99	1252.46	1185.76	995.022	1002.96	1327.84	1870.52	1605.25	1556.66	795.194
P09581	Csf1r	Macrophage colony-stimulating factor 1 receptor OS=Mus musculus OX=10090 GN=Csf1r PE=1 SV=3	1284.38	1284.25	1584.34	1263.53	1525.89	1246.28	1120.86	1090.98	1009.18	1203.43	1034.58	1175.15	1464.78	1232.54	978.824
P09602	Hmgn2	Non-histone chromosomal protein HMG-17 OS=Mus musculus OX=10090 GN=Hmgn2 PE=1 SV=2	143.413	315.3	231.112	241.935	385.236	455.011	304.231	207.707	302.584	364.715	405.65	203.859	259.783	260.69	192.917
P09671	Sod2	Superoxide dismutase [Mn], mitochondrial OS=Mus musculus OX=10090 GN=Sod2 PE=1 SV=3	3817.56	3691.88	3894.82	3749.24	3512.3	3627.88	3805.77	4368.14	4384	4338.2	3724.52	4839.07	4306.82	4696.92	5096.54
P09803	Cdh1	Cadherin-1 OS=Mus musculus OX=10090 GN=Cdh1 PE=1 SV=1	1878.21	1935.17	1965.47	1749.93	1701.18	1974.06	1560.07	1605.8	1504.34	1690.41	2051.85	1717.13	1621.23	1725.46	1754.96
P09813	Apoa2	Apolipoprotein A-II OS=Mus musculus OX=10090 GN=Apoa2 PE=1 SV=2	275.679	288.37	145.179	180.938	192.149	180.755	209.21	204.205	224.943	175.84	169.997	157.357	159.15	205.91	215.302
P09925	Surf1	Surfeit locus protein 1 OS=Mus musculus OX=10090 GN=Surf1 PE=1 SV=3	581.277	621.78	608.166	577.108	563.474	595.603	599.404	643.114	684.104	687.981	765.378	636.115	627.953	643.407	742.59
P09926	Surf2	Surfeit locus protein 2 OS=Mus musculus OX=10090 GN=Surf2 PE=1 SV=1	96.3336	95.4391	97.9038	98.1957	100.558	106.44	101.677	76.4002	93.7884	70.5162	99.2444	111.781	66.8353	110.403	89.8226
P0C090	Rc3h2	Roquin-2 OS=Mus musculus OX=10090 GN=Rc3h2 PE=1 SV=1	128.693	128.543	137.093	123.97	124.05	123.501	118.43	116.508	118.597	129.839	145.799	123.731	123.356	126.802	130.769
P0C0A3	Chmp6	Charged multivesicular body protein 6 OS=Mus musculus OX=10090 GN=Chmp6 PE=1 SV=2	161.374	157.84	175.83	162.976	170.295	150.086	166.784	131.742	166.051	166.461	157.894	155.554	179.373	132.678	137.424
P0C605-2	Prkg1	Isoform Beta of cGMP-dependent protein kinase 1 OS=Mus musculus OX=10090 GN=Prkg1	422.56	400.957	440.543	414.585	409.695	420.229	427.781	420.863	379.104	391.788	457.558	426.296	415.133	424.23	374.881
P0C7L0	Wipf3	WAS/WASL-interacting protein family member 3 OS=Mus musculus OX=10090 GN=Wipf3 PE=1 SV=1	197.569	188.498	232.889	214.183	203.694	225.392	218.306	217.077	210.687	233.709	208.296	192.7	216.192	210.433	224.402
P0C7N9	Psmg4	Proteasome assembly chaperone 4 OS=Mus musculus OX=10090 GN=Psmg4 PE=1 SV=1	202.48	168.388	177.524	150.162	141.028	153.572	174.192	150.99	171.103	136.565	178.215	234.023	113.682	245.745	185.39
P0C872	Jmjd7	Bifunctional peptidase and (3S)-lysyl hydroxylase Jmjd7 OS=Mus musculus OX=10090 GN=Jmjd7 PE=1 SV=1	73.6915	59.5892	69.2475	58.8517	75.43	75.7009	62.8475	58.8893	63.6373	69.1531	60.861	66.9211	63.1987	72.851	57.1377
P0C8B4	Gon7	EKC/KEOPS complex subunit GON7 OS=Mus musculus OX=10090 GN=Gon7 PE=3 SV=1	16.4644	11.0713	12.185	16.847	20.4694	15.1404	9.07649	9.79876	9.24609	13.5934	15.9439	10.1788	10.2711	17.7351	9.19033
P0CG14	Derpc	Decreased expression in renal and prostate cancer protein OS=Mus musculus OX=10090 GN=Derpc PE=1 SV=1	13.9182	16.9409	12.5432	12.9697	14.3985	16.2969	14.9398	12.6554	14.9238	16.2852	14.3195	17.7488	10.1514	17.5832	14.0555
P0CL69	Znf703	Zinc finger protein 703 OS=Mus musculus OX=10090 GN=Znf703 PE=1 SV=1	29.174	24.7641	24.893	27.5799	19.2156	26.2366	32.029	21.7787	29.5098	25.2151	34.6641	26.1761	19.7247	23.8004	27.7835
P0DJE0	Pet100	Protein PET100 homolog, mitochondrial OS=Mus musculus OX=10090 GN=Pet100 PE=1 SV=1	287.823	297.741	238.339	275.362	223.405	242.446	269.78	460.962	409.47	490.703	611.155	351.439	335.096	397.797	538.188
P0DN34	Ndufb1	NADH dehydrogenase [ubiquinone] 1 beta subcomplex subunit 1 OS=Mus musculus OX=10090 GN=Ndufb1 PE=1 SV=1	801.56	897.007	858.333	830	858.53	838.31	960.615	974.769	948.542	959.994	950.993	946.447	1135.66	744.113	1110.9
P0DN90-2	Tmem254b	Isoform 2 of Transmembrane protein 254b OS=Mus musculus OX=10090 GN=Tmem254b	103.545	158.679	144.339	147.062	227.238	159.287	140.24	149.393	194.395	172.813	171.182	121.422	130.745	154.298	139.174
P0DOV2	Ifi204	Interferon-activable protein 204 OS=Mus musculus OX=10090 GN=Ifi204 PE=1 SV=1	1026.76	986.699	1088.33	992.07	1100.78	1070.86	1063.08	939.546	915.755	1005.15	1280.93	1027.94	1055.31	1045.83	886.482
P0DP27	Calm2	Calmodulin-2 OS=Mus musculus OX=10090 GN=Calm2 PE=1 SV=1	1153.23	844.134	854.109	873.223	817.577	717.514	1024.18	815.364	1059.33	860.697	791.518	1117.31	803.789	979.256	994.733
P10107	Anxa1	Annexin A1 OS=Mus musculus OX=10090 GN=Anxa1 PE=1 SV=2	1324.22	1426.72	1678.53	1361.53	1642.41	1466.47	1577.4	1452.37	1104.46	1209.09	1890.15	2018.94	1606.08	1500.12	1136.12
P10126	Eef1a1	Elongation factor 1-alpha 1 OS=Mus musculus OX=10090 GN=Eef1a1 PE=1 SV=3	27705.1	29306.5	29533.7	28729.3	27588.5	28252.8	27494.8	24785.5	26124.8	25247.3	23009.8	25444	27234.5	26337.4	25019.1
P10404		MLV-related proviral Env polyprotein OS=Mus musculus OX=10090 PE=1 SV=3	100.413	75.1137	115.487	147.92	79.5407	56.1473	119.845	113.5	79.4126	64.5447	34.5872	12.93	24.1597	119.666	58.1155
P10493	Nid1	Nidogen-1 OS=Mus musculus OX=10090 GN=Nid1 PE=1 SV=2	547.393	495.821	582.054	606.096	520.255	557.643	577.402	491.22	437.432	494.426	596.06	564.104	537.018	608.076	484.543
P10518	Alad	Delta-aminolevulinic acid dehydratase OS=Mus musculus OX=10090 GN=Alad PE=1 SV=1	2408.47	2211.95	1873.21	2215.38	2188.28	2218.94	2232.96	2374.87	2360.7	2330.5	1711.92	2070.31	2045.22	2082.93	2282.3
P10605	Ctsb	Cathepsin B OS=Mus musculus OX=10090 GN=Ctsb PE=1 SV=2	2242.09	2321.91	2046.58	2106.2	2122.05	2248.13	2065.73	2084.64	2172.96	2099.11	1957.38	1965.63	1969.6	2113.79	2201.1
P10630-2	Eif4a2	Isoform 2 of Eukaryotic initiation factor 4A-II OS=Mus musculus OX=10090 GN=Eif4a2	3741.84	3614.68	3651.61	3732.01	3566.54	3664.82	3565.99	3498.48	3563.78	3479.73	3164.43	3518.14	3498.53	3529.99	3520.95
P10637	Mapt	Microtubule-associated protein tau OS=Mus musculus OX=10090 GN=Mapt PE=1 SV=3	255.84	236.996	232.392	241.816	231.208	246.212	257.261	236.819	225.246	237.364	215.204	197.342	210.474	251.195	245.524
P10639	Txn	Thioredoxin OS=Mus musculus OX=10090 GN=Txn PE=1 SV=3	6178.1	6326.76	5844.41	6044.62	6467.18	6496.71	6437.23	6183.32	6897.8	6667.65	6460.73	6635.57	6016.45	6044.08	6439.14
P10648	Gsta2	Glutathione S-transferase A2 OS=Mus musculus OX=10090 GN=Gsta2 PE=1 SV=3	4725.7	5847.4	2975.8	3957.87	6259.41	4816.2	7276.62	7523.32	8209.97	6371.78	10871.9	3787.66	5206.37	4054.17	8659.94
P10649	Gstm1	Glutathione S-transferase Mu 1 OS=Mus musculus OX=10090 GN=Gstm1 PE=1 SV=2	12619.4	14743.5	8449.5	10048.6	11974.9	10941.8	14010.8	14914.9	16497.4	15211.7	18592.1	12642.3	13428.2	12694.8	15529.7
P10711	Tcea1	Transcription elongation factor A protein 1 OS=Mus musculus OX=10090 GN=Tcea1 PE=1 SV=2	1074.19	1038.67	1091.01	1165.52	1078.38	1156.98	1071.67	898.204	849.297	876.287	910.351	882.927	1011.96	893.724	771.883
P10810	Cd14	Monocyte differentiation antigen CD14 OS=Mus musculus OX=10090 GN=Cd14 PE=1 SV=1	59.0521	47.9605	63.0366	57.6897	117.896	49.1465	37.5455	44.6648	41.8641	46.0885	60.0648	75.7566	75.7597	57.2011	47.0636
P10833	Rras	Ras-related protein R-Ras OS=Mus musculus OX=10090 GN=Rras PE=1 SV=1	771.161	862.074	824.184	816.348	863.553	782.792	788.323	718.736	685.836	680.721	719.216	656.101	755.792	720	609.698
P10852-2	Slc3a2	Isoform 2 of 4F2 cell-surface antigen heavy chain OS=Mus musculus OX=10090 GN=Slc3a2	1176.95	1234.89	1226.35	1178.31	1326.29	1177.27	1145.16	1133.57	1140.53	1159.55	1373.39	1225.58	1279.86	1219.34	1160.08
P10922	H1-0	Histone H1.0 OS=Mus musculus OX=10090 GN=H1-0 PE=2 SV=4	2524.95	2588.95	2516.92	2695.95	2808.79	2661.6	2737.29	2348.66	2329.27	2310.37	2436.63	2241.09	2047.05	2543.69	2166.11
P11031	Sub1	Activated RNA polymerase II transcriptional coactivator p15 OS=Mus musculus OX=10090 GN=Sub1 PE=1 SV=3	864.446	869.764	884.809	991.48	927.105	924.473	965.174	814.621	864.073	853.107	1050.75	923.519	985.716	897.697	928.437
P11032	Gzma	Granzyme A OS=Mus musculus OX=10090 GN=Gzma PE=1 SV=2	77.3505	95.0221	114.167	58.3116	72.4161	112.885	118.805	66.91	74.4486	101.435	206.421	85.2691	110.085	87.3185	62.4646
P11087	Col1a1	Collagen alpha-1(I) chain OS=Mus musculus OX=10090 GN=Col1a1 PE=1 SV=4	1012.74	1167.15	1225.31	1060.41	1076.07	1326.15	1229.38	985.817	798.541	1135.4	1288.11	1240.44	1470.87	1186.52	991.479
P11152	Lpl	Lipoprotein lipase OS=Mus musculus OX=10090 GN=Lpl PE=1 SV=3	59.7676	61.7354	53.5985	68.7507	64.7462	53.0888	59.1158	56.1924	46.8135	62.6901	85.181	38.982	50.4998	51.0899	46.9803
P11157	Rrm2	Ribonucleoside-diphosphate reductase subunit M2 OS=Mus musculus OX=10090 GN=Rrm2 PE=1 SV=1	21.4573	22.9477	11.9407	19.8845	44.8885	20.4222	20.8149	24.8839	22.0468	28.8587	35.5124	13.1827	15.2985	15.8228	23.8324
P11247	Mpo	Myeloperoxidase OS=Mus musculus OX=10090 GN=Mpo PE=1 SV=2	132.11	129.866	178.665	128.219	128.931	122.296	120.454	139.693	105.679	153.066	205.15	176.684	134.713	132.716	110.863
P11352	Gpx1	Glutathione peroxidase 1 OS=Mus musculus OX=10090 GN=Gpx1 PE=1 SV=2	8217.13	7960.79	8338.39	8402.56	7702.53	8575.34	7442.08	7779.45	8105.9	7839.2	6060.29	7613.44	8285.48	7728.67	8985.58
P11404	Fabp3	Fatty acid-binding protein, heart OS=Mus musculus OX=10090 GN=Fabp3 PE=1 SV=5	129.878	70.2105	54.3675	91.4346	71.1251	78.4761	54.5646	70.9599	67.1246	61.1461	68.2711	64.5098	84.1913	67.0418	70.9434
P11438	Lamp1	Lysosome-associated membrane glycoprotein 1 OS=Mus musculus OX=10090 GN=Lamp1 PE=1 SV=2	1293.41	1450.99	1454.73	1363.47	1428.31	1482.93	1261.54	1203.98	1334.51	1294.9	1248.82	1195.66	1221.08	1314.65	1269.83
P11499	Hsp90ab1	Heat shock protein HSP 90-beta OS=Mus musculus OX=10090 GN=Hsp90ab1 PE=1 SV=3	8919.82	8935.51	9074.57	9150.15	9084.38	9300.8	8573.51	8333.16	8554.19	8466.26	8752.58	8550.86	8479.65	8842.79	8405.68
P11531	Dmd	Dystrophin OS=Mus musculus OX=10090 GN=Dmd PE=1 SV=3	1340.3	1400.56	1433.51	1306.83	1405.02	1376.76	1442.89	1426.02	1413.42	1458.89	1513.65	1319.51	1476.65	1387.74	1425.47
P11609	Cd1d1	Antigen-presenting glycoprotein CD1d1 OS=Mus musculus OX=10090 GN=Cd1d1 PE=1 SV=3	907.885	1071.65	1026.16	932.088	1077.64	1164.93	1118.09	1080.57	959.263	1054.96	870.83	887.135	1201.9	827.271	988.254
P11672	Lcn2	Neutrophil gelatinase-associated lipocalin OS=Mus musculus OX=10090 GN=Lcn2 PE=1 SV=1	149.656	99.058	806.166	115.607	128.424	112.58	103.638	127.626	98.6781	175.013	257.013	4382.3	652.009	214.734	109.541
P11679	Krt8	Keratin, type II cytoskeletal 8 OS=Mus musculus OX=10090 GN=Krt8 PE=1 SV=4	11414.6	12125.9	12994.5	11172.9	13025.2	11607.7	12518.2	12076.3	11082.7	11364.9	13471.6	15701.4	13989.9	11617.3	11710.7
P11680	Cfp	Properdin OS=Mus musculus OX=10090 GN=Cfp PE=1 SV=2	303.078	330.525	418.094	400.531	396.995	330.125	420.997	378.442	305.875	278.059	310.334	305.567	273.306	472.119	307.304
P11688	Itga5	Integrin alpha-5 OS=Mus musculus OX=10090 GN=Itga5 PE=1 SV=3	1396.32	1477.95	1307.91	1415.93	1411.14	1483.91	1397.29	1458.64	1425.07	1431.95	1636.37	1267.84	1472.34	1397.83	1471.13
P11714	Cyp2d9	Cytochrome P450 2D9 OS=Mus musculus OX=10090 GN=Cyp2d9 PE=1 SV=2	3562.92	3872.57	3142.84	3566.96	3822.74	3523.69	4099.69	3953.1	4022.83	3803.99	3237.75	3150.78	3441.81	2989.12	3796.81
P11725	Otc	Ornithine carbamoyltransferase, mitochondrial OS=Mus musculus OX=10090 GN=Otc PE=1 SV=1	20748.5	22057.2	21325.3	21589.1	19690.9	21257.8	21031.2	24482.7	24550.1	25089	25729.7	22743.3	24707.7	23643.1	30078.1
P11835	Itgb2	Integrin beta-2 OS=Mus musculus OX=10090 GN=Itgb2 PE=1 SV=2	788.705	703.853	961.237	787.27	1203.81	762.539	668.159	668.058	569.847	730.637	934.645	927.591	931.648	769.126	624.995
P11862	Gas2	Growth arrest-specific protein 2 OS=Mus musculus OX=10090 GN=Gas2 PE=1 SV=1	1578.66	1678.32	1411.18	1483.42	1828.91	1458.34	1845.46	1842.99	1760.2	1854.79	3124.57	1513.27	1548.42	1542.52	1848.96
P11881	Itpr1	Inositol 1,4,5-trisphosphate receptor type 1 OS=Mus musculus OX=10090 GN=Itpr1 PE=1 SV=2	2728.77	2849.97	2760.24	2782.18	3049.87	2754.93	3106.13	3110.15	3090.42	2913.91	2798.74	2777.23	2874.76	2672.04	2689.57
P11928	Oas1a	2'-5'-oligoadenylate synthase 1A OS=Mus musculus OX=10090 GN=Oas1a PE=1 SV=2	266.162	225.207	303.012	283.537	294.871	253.284	226.365	201.847	232.463	267.725	330.812	292.928	300.739	272.501	178.15
P11930	Nudt19	Nucleoside diphosphate-linked moiety X motif 19 OS=Mus musculus OX=10090 GN=Nudt19 PE=1 SV=2	1057.3	1191.81	989.634	1124.14	1228.22	1083.68	1221.79	1248.19	1255.01	1235.78	1650.65	1055.31	1193.29	1011.48	1303.59
P11983	Tcp1	T-complex protein 1 subunit alpha OS=Mus musculus OX=10090 GN=Tcp1 PE=1 SV=3	5225.8	5252.52	4734.05	5107.15	5238.58	5111.76	5489.27	5085.88	5441.05	4921.92	4648.5	4793.65	5018.69	4902.46	5260.55
P12023	App	Amyloid-beta A4 protein OS=Mus musculus OX=10090 GN=App PE=1 SV=3	132.513	130.719	137.693	138.065	146.053	138.769	151.573	131.631	116.737	131.939	134.239	145.454	137.62	154.536	124.46
P12246	Apcs	Serum amyloid P-component OS=Mus musculus OX=10090 GN=Apcs PE=1 SV=2	107.881	138.112	258.315	156.336	135.033	110.458	93.551	99.4314	124.489	151.678	151.96	1225.69	428.284	263.006	86.4639
P12265	Gusb	Beta-glucuronidase OS=Mus musculus OX=10090 GN=Gusb PE=1 SV=2	4077.73	4525.67	3802.42	3939.79	4244.4	4046.09	4047.2	4072.14	4076.72	3924.35	3919.91	4072.65	4224.89	4302.1	4735.81
P12382	Pfkl	ATP-dependent 6-phosphofructokinase, liver type OS=Mus musculus OX=10090 GN=Pfkl PE=1 SV=4	2066.1	2072.09	1940.16	2152.36	2164.98	2073.37	2247.78	2125	2127.97	1979.3	2019.53	1835.49	2070.56	1835.94	1945.69
P12710	Fabp1	Fatty acid-binding protein, liver OS=Mus musculus OX=10090 GN=Fabp1 PE=1 SV=2	27985.2	29283.6	17120.2	22538	26517.4	25427.8	30636.8	23917.5	26973.2	26613.3	21055.5	15906.5	21076.9	21214.7	22533.1
P12787	Cox5a	Cytochrome c oxidase subunit 5A, mitochondrial OS=Mus musculus OX=10090 GN=Cox5a PE=1 SV=2	2577.55	3893.12	1678.2	1622.38	1775.63	2037.76	1705.98	1650.3	1982.16	2326.83	2288.83	2161.82	1692.62	2468.6	1994.6
P12815	Pdcd6	Programmed cell death protein 6 OS=Mus musculus OX=10090 GN=Pdcd6 PE=1 SV=2	568.361	583.105	652.79	624.025	557.839	605.612	642.888	617.549	640.171	617.359	559.889	625.781	593.147	587.723	628.527
P12970	Rpl7a	60S ribosomal protein L7a OS=Mus musculus OX=10090 GN=Rpl7a PE=1 SV=2	7460.75	7274.15	7554.71	7300.42	6840.99	6743.82	6552.05	6027.05	6649.06	6029.65	6477.18	8498.83	6733.1	7759.68	7443.48
P13020	Gsn	Gelsolin OS=Mus musculus OX=10090 GN=Gsn PE=1 SV=3	3763.49	3446.15	3564.85	3972.67	3507.83	3493.58	3699.31	3895.91	2988.67	3181.82	3126.62	2753.96	3049.33	4082.12	2791.51
P13405	Rb1	Retinoblastoma-associated protein OS=Mus musculus OX=10090 GN=Rb1 PE=1 SV=2	41.5417	34.6354	36.7247	41.8335	35.665	28.5971	26.8579	41.6389	34.8245	39.3283	34.9442	32.229	39.2768	39.3149	30.5313
P13439	Umps	Uridine 5'-monophosphate synthase OS=Mus musculus OX=10090 GN=Umps PE=1 SV=3	2202.63	2233.91	2427.33	2200.54	2415.13	2403.04	2333.11	2489.26	2470.33	2507.76	2399.13	2498.73	2635.79	2168.46	2368.4
P13504	Il1r1	Interleukin-1 receptor type 1 OS=Mus musculus OX=10090 GN=Il1r1 PE=1 SV=1	298.457	304.036	524.639	438.137	316.201	323.701	358.896	284.893	230.882	274.798	260.632	1118.78	380.828	420.182	308.855
P13516	Scd1	Acyl-CoA desaturase 1 OS=Mus musculus OX=10090 GN=Scd1 PE=1 SV=2	1126.09	1455.4	421.407	550.751	2102.72	861.953	1733.6	1910.07	2077.47	1519.89	2524.59	588.403	795.994	429.335	1476.05
P13597	Icam1	Intercellular adhesion molecule 1 OS=Mus musculus OX=10090 GN=Icam1 PE=1 SV=1	1929.17	2022.51	3361.67	1965.63	1695.09	2037.77	1639.2	1883.22	1642.34	1971.69	2249.59	4419.3	2892.08	2528.37	2084.87
P13634	Ca1	Carbonic anhydrase 1 OS=Mus musculus OX=10090 GN=Ca1 PE=1 SV=4	3150.84	3013.04	2797.97	3557.16	2385.4	2463.67	3702.33	3239.47	2341.2	2528.72	1396.07	1669.81	2296.87	2820.83	2205.14
P13707	Gpd1	Glycerol-3-phosphate dehydrogenase [NAD(+)], cytoplasmic OS=Mus musculus OX=10090 GN=Gpd1 PE=1 SV=3	15469.3	13304.4	10929.3	12587.8	14758	13267.2	14879.4	14238.9	14085.3	12223.9	9609	10611.1	10792.1	13095.5	12856.1
P13808	Slc4a2	Anion exchange protein 2 OS=Mus musculus OX=10090 GN=Slc4a2 PE=1 SV=1	86.8503	96.3732	108.151	104.824	90.7343	98.0755	83.3702	91.0191	107.743	113.767	115.937	124.256	100.56	89.4512	91.9291
P13864	Dnmt1	DNA (cytosine-5)-methyltransferase 1 OS=Mus musculus OX=10090 GN=Dnmt1 PE=1 SV=5	571.016	556.622	581.763	605.336	636.592	540.036	545.617	506.764	517.771	506.332	547.648	575.302	510.369	547.759	521.138
P14069	S100a6	Protein S100-A6 OS=Mus musculus OX=10090 GN=S100a6 PE=1 SV=3	509.802	471.048	382.129	429.936	388.358	406.636	382.446	323.57	314.785	362.731	401.505	492.786	381.613	593.992	346.645
P14094	Atp1b1	Sodium/potassium-transporting ATPase subunit beta-1 OS=Mus musculus OX=10090 GN=Atp1b1 PE=1 SV=1	2216.22	2103.92	2039.74	1959.97	1800.69	2072.22	2094.89	1841.19	1776.25	1733.23	2134.75	2231.88	1877.19	2303.35	1943.21
P14106	C1qb	Complement C1q subcomponent subunit B OS=Mus musculus OX=10090 GN=C1qb PE=1 SV=2	239.876	185.312	269.157	220.008	240.537	230.391	313.961	270.446	275.299	294.757	257.897	295.761	386.293	286.024	231.591
P14115	Rpl27a	60S ribosomal protein L27a OS=Mus musculus OX=10090 GN=Rpl27a PE=1 SV=5	2019.18	1923.36	2045.45	1915.44	1957.88	1906.68	1738.32	1749.38	1902.64	1816.34	1847.61	2292.6	1846.33	1945.98	1930.31
P14131	Rps16	40S ribosomal protein S16 OS=Mus musculus OX=10090 GN=Rps16 PE=1 SV=4	2315.67	2260.08	2356.88	2340.55	2182.09	2238.08	1972.1	2114.25	2058.65	2098.85	1979.33	2312.79	2288.46	2171.34	2100.15
P14148	Rpl7	60S ribosomal protein L7 OS=Mus musculus OX=10090 GN=Rpl7 PE=1 SV=2	5261.71	5074.56	5403.35	5173.71	4756.66	4884.34	4500.62	4320.53	4598.1	4198.08	4366.66	5829.16	4609.11	5590.16	5025.05
P14152	Mdh1	Malate dehydrogenase, cytoplasmic OS=Mus musculus OX=10090 GN=Mdh1 PE=1 SV=3	13844.1	13191	11942.9	12947	13738.5	13322.3	14288.5	13773.4	14291.4	13766.3	13362.9	11903.8	13066.9	12141.4	13748.8
P14206	Rpsa	40S ribosomal protein SA OS=Mus musculus OX=10090 GN=Rpsa PE=1 SV=4	4137.81	4020.21	4395.67	4133.79	3942.31	4236.54	3639.8	3795.9	3760.6	4001.44	3666.15	4359.55	4143.18	4051.92	3726.02
P14211	Calr	Calreticulin OS=Mus musculus OX=10090 GN=Calr PE=1 SV=1	18297.6	19089.7	21807.4	19815.7	18688.8	18755.6	17177.3	16470.7	17335.2	17014.4	17539	21013.9	20732.5	18858.5	17201.6
P14220	Gypa	Glycophorin-A OS=Mus musculus OX=10090 GN=Gypa PE=1 SV=2	50.4575	30.1545	46.6215	54.4674	34.2373	39.9599	49.6455	39.1141	36.4898	33.0285	26.8721	30.1169	23.0944	60.4903	34.1095
P14234	Fgr	Tyrosine-protein kinase Fgr OS=Mus musculus OX=10090 GN=Fgr PE=1 SV=2	17.9752	17.0127	26.4244	17.8147	37.6593	20.9777	17.7573	15.3887	18.3969	21.9312	24.5717	22.1789	22.1928	14.1512	14.7821
P14246	Slc2a2	Solute carrier family 2, facilitated glucose transporter member 2 OS=Mus musculus OX=10090 GN=Slc2a2 PE=1 SV=3	2550.25	2440.44	2019.68	2170.21	2469.19	2647.22	2613.22	2685.1	2443.83	2590.4	1191.88	1824.25	1992.36	2315.92	2600.56
P14427	H2-D1	H-2 class I histocompatibility antigen, D-P alpha chain OS=Mus musculus OX=10090 GN=H2-D1 PE=1 SV=1	42.9835	25.4137	39.7695	39.2767	39.1655	33.0195	30.8326	28.7987	33.5659	34.6483	42.6148	41.5143	31.4915	31.9889	28.1584
P14429	H2-Q7	H-2 class I histocompatibility antigen, Q7 alpha chain OS=Mus musculus OX=10090 GN=H2-Q7 PE=1 SV=1	37.0006	23.0323	37.2174	30.3865	32.9872	31.1384	29.6917	23.1493	21.8455	40.3083	33.7487	42.0006	28.9057	34.867	29.456
P14434	H2-Aa	H-2 class II histocompatibility antigen, A-B alpha chain OS=Mus musculus OX=10090 GN=H2-Aa PE=1 SV=2	83.4181	71.5763	69.3915	72.9846	70.0494	106.119	123.524	67.0408	54.3436	88.0325	108.143	54.963	54.7392	57.6022	70.7128
P14483	H2-Ab1	H-2 class II histocompatibility antigen, A beta chain OS=Mus musculus OX=10090 GN=H2-Ab1 PE=1 SV=1	240.815	205.32	193.44	203.033	183.615	259.982	323.825	193.934	160.138	240.613	239.183	155.56	148.954	158.403	177.197
P14576	Srp54	Signal recognition particle 54 kDa protein OS=Mus musculus OX=10090 GN=Srp54 PE=1 SV=2	4445.15	4240	5031.63	4523.2	4003.02	4510.94	3804.46	4025.04	3803.6	4019.33	3648.07	4746.56	4272.45	4319.88	3980.45
P14602	Hspb1	Heat shock protein beta-1 OS=Mus musculus OX=10090 GN=Hspb1 PE=1 SV=3	486.688	481.743	1236.7	841.593	655.095	542.259	452.13	434.58	304.865	265.499	1107.08	1747.07	602.637	1065.28	384.051
P14685	Psmd3	26S proteasome non-ATPase regulatory subunit 3 OS=Mus musculus OX=10090 GN=Psmd3 PE=1 SV=3	5423.23	5392.1	5246.3	5621.47	5604.97	5557.83	5349.92	5403.67	5422.66	5349.17	5014.39	5219.33	5494.14	5063.96	5157.25
P14733	Lmnb1	Lamin-B1 OS=Mus musculus OX=10090 GN=Lmnb1 PE=1 SV=3	3815.45	3722.37	3708.51	3963.59	3929.46	4270.42	4077.46	3722.78	3563.21	3765.51	3980.64	3434.53	3869.02	3510.72	3504.69
P14824	Anxa6	Annexin A6 OS=Mus musculus OX=10090 GN=Anxa6 PE=1 SV=3	12322.8	12308.5	10951.3	11615.5	12119.3	11701.7	13476.7	12453.2	12521.5	11879.8	12338	11152	11391.1	11104.8	12130.5
P14847	Crp	C-reactive protein OS=Mus musculus OX=10090 GN=Crp PE=1 SV=2	532.236	613.675	708.548	708.746	641.483	631.875	614.656	711.517	645.311	663.067	627.928	1239.25	771.308	662.826	679.727
P14869	Rplp0	60S acidic ribosomal protein P0 OS=Mus musculus OX=10090 GN=Rplp0 PE=1 SV=3	8710.7	8883.89	9474.79	8747.67	8863.16	8727.77	8095.46	7908.93	8486.6	8253.4	8098.67	9164.89	9347.22	8548.7	8485.11
P14901	Hmox1	Heme oxygenase 1 OS=Mus musculus OX=10090 GN=Hmox1 PE=1 SV=1	1185.38	1053.9	1532.14	1207.93	1887.13	1223.48	968.25	1138.05	1059.23	1149.12	1981.15	2202.67	1502.26	1384.73	1057.06
P15105	Glul	Glutamine synthetase OS=Mus musculus OX=10090 GN=Glul PE=1 SV=6	12519.1	11200.6	11179.6	10276.4	10472	9955.23	10070.2	9323.51	10685.9	10021.9	5309.22	12529.5	9793.68	11454.1	11111.3
P15116	Cdh2	Cadherin-2 OS=Mus musculus OX=10090 GN=Cdh2 PE=1 SV=2	2496.7	2445.43	2768.18	2677.08	2543.07	2595.78	2682.05	2514.03	2594.96	2505.3	2510.23	2600.35	2554.97	2664.79	2431.94
P15208	Insr	Insulin receptor OS=Mus musculus OX=10090 GN=Insr PE=1 SV=2	1437.61	1554	1430.32	1418.88	1473.62	1563.24	1501.97	1491.56	1475.48	1527.47	1457.43	1475.19	1619.29	1542.6	1453.57
P15307	Rel	Proto-oncogene c-Rel OS=Mus musculus OX=10090 GN=Rel PE=1 SV=2	476.976	478.304	508.633	472.026	518.355	469.62	403.777	466.038	443.957	476.241	558.599	540.705	529.574	459.179	427.455
P15327	Bpgm	Bisphosphoglycerate mutase OS=Mus musculus OX=10090 GN=Bpgm PE=1 SV=2	2033.05	1563.86	1529.22	2020.62	1320.04	1289.69	1746.99	1581.64	1309.18	1354.5	916.167	1072.41	1187	1775.36	1188.89
P15379	Cd44	CD44 antigen OS=Mus musculus OX=10090 GN=Cd44 PE=1 SV=3	300.184	271.84	359.373	296.844	635.962	286.505	230.392	259.009	218.547	302.57	375.41	367.93	387.652	341.106	234.318
P15392	Cyp2a4	Cytochrome P450 2A4 OS=Mus musculus OX=10090 GN=Cyp2a4 PE=2 SV=3	5508.89	6046.38	4557.27	4425.41	5385.02	5399.56	5411.19	6991	7790.4	8146.34	5488.06	3584.51	5344.31	5044.41	9163.18
P15508	Sptb	Spectrin beta chain, erythrocytic OS=Mus musculus OX=10090 GN=Sptb PE=1 SV=4	6867.07	5796.07	6227.13	6688.33	4619.84	4932.98	6278.03	6385.89	4624.55	4776.83	3052.34	3717.19	4073.38	6800.73	4274.92
P15532	Nme1	Nucleoside diphosphate kinase A OS=Mus musculus OX=10090 GN=Nme1 PE=1 SV=1	5460.43	5526.35	5931.84	5419.39	5107.97	5592.03	5415	5389.53	5751.44	5487.78	4568.92	5440.82	5480.04	5523.96	5830.81
P15535	B4galt1	Beta-1,4-galactosyltransferase 1 OS=Mus musculus OX=10090 GN=B4galt1 PE=1 SV=1	252.475	230.099	330.338	270.612	238.773	258.812	209.719	266.048	224.384	234.713	260.208	396.293	293.733	268.05	276.405
P15626	Gstm2	Glutathione S-transferase Mu 2 OS=Mus musculus OX=10090 GN=Gstm2 PE=1 SV=2	1490.86	1544.04	1529.18	1592.97	1855.41	1467.24	1903.91	1894.57	2234.54	2093.6	1999.22	1549.89	1696.89	1553.94	2120.15
P15864	H1-2	Histone H1.2 OS=Mus musculus OX=10090 GN=H1-2 PE=1 SV=2	1924.67	1921.73	1943.66	1861.35	1685.74	1823.31	1965.9	1396.31	1537.93	1456.45	1839.11	1807.59	1596.04	1750.13	1503.23
P15920	Atp6v0a2	V-type proton ATPase 116 kDa subunit a2 OS=Mus musculus OX=10090 GN=Atp6v0a2 PE=1 SV=2	235.588	251.743	306.175	283.012	289.378	293.174	247.006	253.513	264.671	261.151	307.21	287.989	307.865	248.88	287.151
P15975	Usp53	Inactive ubiquitin carboxyl-terminal hydrolase 53 OS=Mus musculus OX=10090 GN=Usp53 PE=1 SV=2	20.7679	21.6927	22.2044	25.8813	25.8674	20.3387	24.7783	25.5405	25.5822	22.4291	24.9488	25.014	25.9921	26.9859	18.4666
P16015	Ca3	Carbonic anhydrase 3 OS=Mus musculus OX=10090 GN=Ca3 PE=1 SV=3	27009.5	25019	14763.2	24110	26359.7	25720.6	26802.3	29159.1	28833.5	27828.8	15737.5	14365.9	19076.3	22006.6	24020.7
P16045	Lgals1	Galectin-1 OS=Mus musculus OX=10090 GN=Lgals1 PE=1 SV=3	2034.74	1814.39	1660.11	1657.16	2499.88	2087.2	2429.56	2793.92	2322.03	2226.41	2144.6	1718.02	1406.85	1950.37	1900.82
P16054	Prkce	Protein kinase C epsilon type OS=Mus musculus OX=10090 GN=Prkce PE=1 SV=1	71.7987	83.2249	63.4277	62.0959	57.8953	68.4868	79.1034	97.1909	80.8145	62.2173	81.4959	69.9664	65.3957	67.7661	69.2485
P16056	Met	Hepatocyte growth factor receptor OS=Mus musculus OX=10090 GN=Met PE=1 SV=1	2047.13	2014.11	2384.84	2230.45	2172.94	2210.69	2064.52	2175.7	2076.71	2198.71	1717.02	2031.46	2248.74	2074.6	2064.55
P16110	Lgals3	Galectin-3 OS=Mus musculus OX=10090 GN=Lgals3 PE=1 SV=3	501.391	471.837	662.578	488.998	696.873	507.176	455.355	439.195	372.4	534.616	723.012	545.016	593.42	446.243	369.269
P16125	Ldhb	L-lactate dehydrogenase B chain OS=Mus musculus OX=10090 GN=Ldhb PE=1 SV=2	1041.25	994.518	901.253	988.284	886.943	970.283	994.518	1027.09	939.389	907.623	1016.85	954.175	894.023	978.887	875.034
P16254	Srp14	Signal recognition particle 14 kDa protein OS=Mus musculus OX=10090 GN=Srp14 PE=1 SV=1	966.591	928.554	1053.39	984.833	952.914	1043.54	844.556	861.49	866.448	873.882	797.423	1087.1	929.781	928.401	892.7
P16294	F9	Coagulation factor IX OS=Mus musculus OX=10090 GN=F9 PE=2 SV=3	1404.85	1477.49	1653.77	1595.12	1713.23	1610.74	1553.19	1795.01	1546.65	1673.41	1725.65	1620.28	1711.72	1479.94	1636.33
P16301	Lcat	Phosphatidylcholine-sterol acyltransferase OS=Mus musculus OX=10090 GN=Lcat PE=1 SV=2	724.878	762.299	922.469	853.745	822.257	811.271	751.909	807.153	732.224	775.269	771.687	915.921	793.901	842.048	694.568
P16330	Cnp	2',3'-cyclic-nucleotide 3'-phosphodiesterase OS=Mus musculus OX=10090 GN=Cnp PE=1 SV=3	632.12	760.203	761.744	736.707	780.986	702.034	675.462	658.838	712.128	744.724	594.943	644.695	821.891	602.164	635.928
P16331	Pah	Phenylalanine-4-hydroxylase OS=Mus musculus OX=10090 GN=Pah PE=1 SV=4	6856.89	6842.17	6837.1	6886.43	6449.83	6829.57	6603.98	6502.36	7129.34	7231.52	10173.3	7332.82	6448.34	6311.15	7186.22
P16332	Mmut	Methylmalonyl-CoA mutase, mitochondrial OS=Mus musculus OX=10090 GN=Mmut PE=1 SV=2	5431.55	5290.34	5251.3	5441.24	5354.82	5368.32	5705.83	6121.53	6011.83	6130.08	6820.95	5617.2	5786.85	5752.98	6434.62
P16406	Enpep	Glutamyl aminopeptidase OS=Mus musculus OX=10090 GN=Enpep PE=1 SV=1	4037.82	4611.03	4048.95	4258.15	5137.45	4598.11	5771.79	5270.38	4977.06	5046.32	4473.45	4231.28	4407.25	4403.27	5385.31
P16460	Ass1	Argininosuccinate synthase OS=Mus musculus OX=10090 GN=Ass1 PE=1 SV=1	28078.1	28117.7	30025.6	27580.8	28790.4	28648.2	28299.4	29137.4	30268.1	31750.7	43817.5	29024.7	27940	26669.7	32228.2
P16546-2	Sptan1	Isoform 2 of Spectrin alpha chain, non-erythrocytic 1 OS=Mus musculus OX=10090 GN=Sptan1	22748.8	23249.6	23453.1	22286.9	21961.1	22719.8	22469.8	21796	21516.9	21631.9	21179	22301.6	22397	22541.3	22699.4
P16627	Hspa1l	Heat shock 70 kDa protein 1-like OS=Mus musculus OX=10090 GN=Hspa1l PE=1 SV=4	25.8971	24.8956	43.6455	23.4519	26.6319	24.2536	22.9802	17.7291	21.7293	22.9789	15.8866	31.6508	18.5978	22.4003	19.913
P16675	Ctsa	Lysosomal protective protein OS=Mus musculus OX=10090 GN=Ctsa PE=1 SV=1	1809.33	2104.73	1618.81	1719.77	1762.71	1939.19	1869.43	1747.86	1892.41	1618.57	1355.56	1714.49	1568.47	2132.78	2041.36
P16858	Gapdh	Glyceraldehyde-3-phosphate dehydrogenase OS=Mus musculus OX=10090 GN=Gapdh PE=1 SV=2	20700.7	19797.5	19153.3	19224.2	18949.6	18976	20314.5	19675.5	20321.8	19118.5	17989.3	21788.7	18300.6	21683.1	22739.7
P16879	Fes	Tyrosine-protein kinase Fes/Fps OS=Mus musculus OX=10090 GN=Fes PE=1 SV=2	184.179	187.009	196.918	180.178	181.825	180.241	189.729	172.518	156.655	186.417	204.608	182.999	199.419	157.067	158.405
P16882-2	Ghr	Isoform 2 of Growth hormone receptor OS=Mus musculus OX=10090 GN=Ghr	24.5345	24.7297	21.7091	28.2689	22.8643	32.4456	26.2495	27.0795	30.6271	22.1148	21.4899	18.5097	19.312	19.5744	18.3684
P16882	Ghr	Growth hormone receptor OS=Mus musculus OX=10090 GN=Ghr PE=1 SV=1	615.542	644.17	574.298	585.921	604.37	574.295	625.167	619.402	631.03	625.532	551.854	384.274	534.878	515.606	540.27
P16951	Atf2	Cyclic AMP-dependent transcription factor ATF-2 OS=Mus musculus OX=10090 GN=Atf2 PE=1 SV=2	17.431	12.1223	13.9933	11.2799	13.9755	9.86333	12.2828	10.6866	7.7759	9.64787	10.1789	16.2259	9.76645	19.775	11.9304
P17012	Zfx	Zinc finger X-chromosomal protein OS=Mus musculus OX=10090 GN=Zfx PE=1 SV=2	80.3121	78.8438	73.6395	83.5739	74.7277	85.1354	83.8193	83.1555	77.3147	76.5475	72.4203	78.4547	74.4539	77.7387	71.5317
P17047-3	Lamp2	Isoform LAMP-2C of Lysosome-associated membrane glycoprotein 2 OS=Mus musculus OX=10090 GN=Lamp2	1024.7	1166.58	1126.67	1070.8	1251.38	1260.95	1133.89	974.151	1105.02	1114.29	1043.39	863.559	1034.83	1121.6	1003.14
P17095	Hmga1	High mobility group protein HMG-I/HMG-Y OS=Mus musculus OX=10090 GN=Hmga1 PE=1 SV=4	823.544	981.402	820.318	925.881	978.802	1113.64	1030.43	760.401	878.856	1041.94	930.632	887.975	888.869	987.2	828.32
P17156	Hspa2	Heat shock-related 70 kDa protein 2 OS=Mus musculus OX=10090 GN=Hspa2 PE=1 SV=2	647.039	636.373	470.081	559.37	666.326	515.136	698.141	672.9	645.865	604.221	666.016	603.397	622.081	639.948	597.2
P17182	Eno1	Alpha-enolase OS=Mus musculus OX=10090 GN=Eno1 PE=1 SV=3	19380.5	18995.5	15774.3	17687.7	19845	18338.3	20943.6	19866.9	19564.5	19508.8	17569.7	17279.6	18023.2	18613.4	19837.6
P17183	Eno2	Gamma-enolase OS=Mus musculus OX=10090 GN=Eno2 PE=1 SV=2	4606.02	4646.44	4231.56	4583.66	5046.06	5046.02	5395.16	5523.21	5301.93	5528.35	5273.19	4982.88	4718.1	4933.86	5712.24
P17426	Ap2a1	AP-2 complex subunit alpha-1 OS=Mus musculus OX=10090 GN=Ap2a1 PE=1 SV=1	5145.08	5443.72	5584.75	5142.05	5373.38	5434.7	5333.58	4926.97	5088	5063.86	5152.91	5339.92	5465.4	5097.45	4905.38
P17427	Ap2a2	AP-2 complex subunit alpha-2 OS=Mus musculus OX=10090 GN=Ap2a2 PE=1 SV=2	6066.24	6200.02	6282.11	6038.16	6205.52	6194.72	6251.04	5872.33	6029.14	5804.58	5782.47	6007.34	6268.9	5912.59	5900.98
P17439	Gba	Lysosomal acid glucosylceramidase OS=Mus musculus OX=10090 GN=Gba PE=1 SV=1	1795.83	1896.88	1846.81	1833.32	1651.91	1843.3	1634.66	1523.52	1595.85	1651.28	1414.44	1577.45	1538.32	1951.74	1825.88
P17563	Selenbp1	Methanethiol oxidase OS=Mus musculus OX=10090 GN=Selenbp1 PE=1 SV=2	25777.7	25012.7	29151.9	30271.2	21429.9	25689.5	17924.8	20188.4	23674.4	24822.5	17852.8	22014.9	27470.8	24863.2	26089.8
P17665	Cox7c	Cytochrome c oxidase subunit 7C, mitochondrial OS=Mus musculus OX=10090 GN=Cox7c PE=1 SV=1	318.196	385.646	305.312	301.378	304.432	319.274	340.372	340.697	343.791	322.1	325.999	295.17	379.798	282.118	328.705
P17710	Hk1	Hexokinase-1 OS=Mus musculus OX=10090 GN=Hk1 PE=1 SV=3	1939.72	1842.6	1938.43	1862.34	1988.57	1918.61	1752.57	1812.36	1521.7	1775.43	1871.89	1821.92	1835.28	1943.28	1573.2
P17742	Ppia	Peptidyl-prolyl cis-trans isomerase A OS=Mus musculus OX=10090 GN=Ppia PE=1 SV=2	10129.8	9937.36	8726.78	9033.21	9414.01	9208.73	9754.75	9016.39	9644.77	9322.62	9991.3	9295.68	9331.24	9377.29	9930.99
P17751	Tpi1	Triosephosphate isomerase OS=Mus musculus OX=10090 GN=Tpi1 PE=1 SV=4	7776.04	7931.15	6795.06	7302.08	7707.38	7020.09	7964.25	6946.76	7724.89	7355.07	8120.7	7433.43	7815.73	6586.09	7042.88
P17809	Slc2a1	Solute carrier family 2, facilitated glucose transporter member 1 OS=Mus musculus OX=10090 GN=Slc2a1 PE=1 SV=4	105.563	98.8062	137.079	111.852	102.922	95.8141	84.9867	71.2213	86.2893	88.9759	103.252	87.5873	89.5778	95.8492	98.6263
P17879	Hspa1b	Heat shock 70 kDa protein 1B OS=Mus musculus OX=10090 GN=Hspa1b PE=1 SV=3	4848.87	4584.67	7487.89	4883.78	4481.48	4500.8	3760.32	4132.84	3348.44	2885.36	2833.77	4928.91	3501.02	4438.64	3788.98
P17918	Pcna	Proliferating cell nuclear antigen OS=Mus musculus OX=10090 GN=Pcna PE=1 SV=2	846.933	915.313	820.029	866.993	1022.6	907.21	833.507	827.521	951.752	973.066	1176.9	771.118	964.539	791.385	821.971
P18052	Ptpra	Receptor-type tyrosine-protein phosphatase alpha OS=Mus musculus OX=10090 GN=Ptpra PE=1 SV=3	204.299	214.888	228.21	205.337	221.574	209.879	189.908	204.073	208.785	204.65	184.81	169.75	178.751	205.787	203.074
P18155	Mthfd2	Bifunctional methylenetetrahydrofolate dehydrogenase/cyclohydrolase, mitochondrial OS=Mus musculus OX=10090 GN=Mthfd2 PE=1 SV=1	43.9763	44.4044	57.6133	42.9818	47.378	41.1049	29.6837	27.6462	34.0166	39.551	86.4119	102.84	55.5368	57.482	39.3724
P18181	Cd48	CD48 antigen OS=Mus musculus OX=10090 GN=Cd48 PE=1 SV=1	210.209	216.336	238.871	196.377	326.935	224.061	226.451	177.768	182.761	221.538	296.324	201.691	237.691	215.542	181.103
P18242	Ctsd	Cathepsin D OS=Mus musculus OX=10090 GN=Ctsd PE=1 SV=1	4989.07	5734.16	4559.28	4732.22	5135.64	5040.54	4762.07	5260.23	5502.14	5273.31	5557.86	5158.1	4639.56	6562.96	6160.99
P18293	Npr1	Atrial natriuretic peptide receptor 1 OS=Mus musculus OX=10090 GN=Npr1 PE=1 SV=2	97.6305	102.767	94.1346	98.1893	109.269	102.06	95.9585	118.474	104.883	114.607	93.6547	96.8969	100.334	98.1316	96.8782
P18524		Ig heavy chain V region RF OS=Mus musculus OX=10090 PE=1 SV=1	33.2124	22.4883	170.134	36.5086	13.4507	28.9981	32.252	33.732	38.489	22.6281	93.2468	9.82185	14.6382	20.6944	37.026
P18528		Ig heavy chain V region 6.96 OS=Mus musculus OX=10090 PE=4 SV=1	434.57	179.708	618.647	346.428	261.76	430.547	403.778	468.536	319.628	391.558	447.396	345.552	459.252	372.196	290.313
P18572	Bsg	Basigin OS=Mus musculus OX=10090 GN=Bsg PE=1 SV=2	1870.67	2264.19	2172.39	1843.76	1676.03	1974.26	2649.1	2046.52	2070.1	1818.07	1816.32	2427.87	1801.26	2596.98	2181
P18581-2	Slc7a2	Isoform 2 of Cationic amino acid transporter 2 OS=Mus musculus OX=10090 GN=Slc7a2	1060.71	1249.31	1437.25	1064.5	1272.92	1447.68	1218.88	1397.26	1584.25	1506.16	2029.58	1264.5	1331.26	1287.17	1578.4
P18608	Hmgn1	Non-histone chromosomal protein HMG-14 OS=Mus musculus OX=10090 GN=Hmgn1 PE=1 SV=2	286.468	352.711	335.427	369.389	456.573	510.412	359.998	346.389	371.939	444.017	536.107	337.799	390.267	350.027	276.047
P18653	Rps6ka1	Ribosomal protein S6 kinase alpha-1 OS=Mus musculus OX=10090 GN=Rps6ka1 PE=1 SV=1	1509.9	1494.35	1326.11	1374.01	1657.16	1632.84	1696.13	1758.17	1722.69	1794.36	1343.33	1386.97	1478.88	1467.3	1586.75
P18654	Rps6ka3	Ribosomal protein S6 kinase alpha-3 OS=Mus musculus OX=10090 GN=Rps6ka3 PE=1 SV=2	1239.77	1234.8	1186.27	1232.66	1241.56	1250.95	1298.14	1371.31	1299.46	1284.21	1316.7	1341.25	1212.87	1384.9	1285.54
P18760	Cfl1	Cofilin-1 OS=Mus musculus OX=10090 GN=Cfl1 PE=1 SV=3	4371.13	4654.8	4655.64	4836.18	5443.73	4759.94	4908.28	4576.04	4354.82	4542.56	4708.73	4242.12	5591.55	3871.69	3990.07
P18826	Phka1	Phosphorylase b kinase regulatory subunit alpha, skeletal muscle isoform OS=Mus musculus OX=10090 GN=Phka1 PE=1 SV=3	1127.07	1009.06	931.098	1036.75	1056.87	1102.9	1069.45	1129.82	1137.08	1136.8	961.662	965.032	925.632	1024.73	1097.73
P18828	Sdc1	Syndecan-1 OS=Mus musculus OX=10090 GN=Sdc1 PE=1 SV=1	116.136	112.093	123.234	116.679	147.592	159.794	133.702	142.631	121.842	149.408	188.482	114.575	156.252	114.717	117.179
P18872-2	Gnao1	Isoform Alpha-2 of Guanine nucleotide-binding protein G(o) subunit alpha OS=Mus musculus OX=10090 GN=Gnao1	55.6293	59.3669	56.2386	59.9374	42.0099	58.1092	57.8048	49.024	41.7361	55.8537	55.1047	42.9935	47.6308	57.9777	58.0592
P19001	Krt19	Keratin, type I cytoskeletal 19 OS=Mus musculus OX=10090 GN=Krt19 PE=1 SV=1	2336.64	2241.15	2020.36	2210.25	2118.08	2356.47	3367.01	2216	1626.43	1571.84	1636.56	2323.79	2284.95	2614.9	1988.27
P19091	Ar	Androgen receptor OS=Mus musculus OX=10090 GN=Ar PE=1 SV=1	32.0106	43.8158	31.9475	54.5804	51.8711	37.7314	57.4715	55.7269	62.204	49.8395	35.0629	32.4738	43.1673	40.7056	37.1651
P19096	Fasn	Fatty acid synthase OS=Mus musculus OX=10090 GN=Fasn PE=1 SV=2	27497.2	30538.5	18368.8	20775	37094	23357	38025.9	38121.2	39465.2	37502.4	33255.8	25694.7	26226.5	22444.3	31240.9
P19157	Gstp1	Glutathione S-transferase P 1 OS=Mus musculus OX=10090 GN=Gstp1 PE=1 SV=2	2375.93	2577.89	2236.37	2132.22	2048.29	2267.7	1918.77	2004.29	2165.11	2183.43	2079.96	2444.14	2451.92	2289.47	2741.77
P19221	F2	Prothrombin OS=Mus musculus OX=10090 GN=F2 PE=1 SV=1	2803.24	2766.87	2822.67	3024.78	2847.94	2806.49	2613.54	3142.21	2518.34	2613.14	2440.9	2844.6	2467.83	3001.15	2777.79
P19246	Nefh	Neurofilament heavy polypeptide OS=Mus musculus OX=10090 GN=Nefh PE=1 SV=3	899.687	798.927	852.271	1006.93	1015.73	971.25	989.319	886.889	615.033	731.575	950.416	1031.27	861.768	1075.59	634.441
P19253	Rpl13a	60S ribosomal protein L13a OS=Mus musculus OX=10090 GN=Rpl13a PE=1 SV=4	5104.97	5036.16	5430.56	5015.27	4923.96	5001.76	4432.57	4603.23	4745.57	4745.55	4611.99	5123.62	4842.64	4875.44	4720.37
P19258	Mpv17	Protein Mpv17 OS=Mus musculus OX=10090 GN=Mpv17 PE=1 SV=1	1354.39	1544.16	1263.7	1369.57	1556.16	1436.01	1611.59	1626.37	1746.31	1733.78	2212.87	1609.7	1737.98	1544.02	1756.61
P19324	Serpinh1	Serpin H1 OS=Mus musculus OX=10090 GN=Serpinh1 PE=1 SV=3	2794.49	2794.99	3390.52	2876.38	3040.35	3057.53	2743.31	2705.85	2416.9	2514.31	3758.65	3335.23	2904.38	3269.88	2492.76
P19426	Nelfe	Negative elongation factor E OS=Mus musculus OX=10090 GN=Nelfe PE=1 SV=2	269.335	261.183	247.404	266.265	241.606	293.224	250.129	244.083	239.174	261.118	264.388	257.706	252.509	284.009	247.226
P19536	Cox5b	Cytochrome c oxidase subunit 5B, mitochondrial OS=Mus musculus OX=10090 GN=Cox5b PE=1 SV=1	6647.94	7370.35	4400.96	4359.38	4884.19	5027.94	4918.76	4125.39	5341.28	5710.68	5366.55	5768.54	4210.06	6542.34	4703.43
P19639	Gstm3	Glutathione S-transferase Mu 3 OS=Mus musculus OX=10090 GN=Gstm3 PE=1 SV=2	4251.17	5013.69	3337.01	3552.91	4229.41	3866.17	4620.78	4963.47	5592.68	5466.7	7587.21	4364.82	4744.6	4217.55	5554.34
P19783	Cox4i1	Cytochrome c oxidase subunit 4 isoform 1, mitochondrial OS=Mus musculus OX=10090 GN=Cox4i1 PE=1 SV=2	3030.64	3023.66	3124.81	3010.24	2637.21	2991.54	3231.37	3203.82	3286.91	3167.33	3167.14	3113.53	3076.38	3421.39	3465.71
P19785	Esr1	Estrogen receptor OS=Mus musculus OX=10090 GN=Esr1 PE=1 SV=1	158.509	176.603	251.776	158.605	185.822	151.404	105.369	123.347	126.275	147.815	329.775	309.698	197.481	164.793	87.6234
P19973	Lsp1	Lymphocyte-specific protein 1 OS=Mus musculus OX=10090 GN=Lsp1 PE=1 SV=2	73.5443	57.3119	80.5033	62.0062	59.9155	72.9036	97.0785	62.4982	43.3292	72.8356	102.877	58.9136	66.0976	50.0481	43.6276
P20029	Hspa5	Endoplasmic reticulum chaperone BiP OS=Mus musculus OX=10090 GN=Hspa5 PE=1 SV=3	21686.7	19119.4	23432.8	20912.7	18770.6	20085.2	16680.9	16367.2	16705.5	16492.5	16793.6	24320.2	20720.5	21936	17485.1
P20060	Hexb	Beta-hexosaminidase subunit beta OS=Mus musculus OX=10090 GN=Hexb PE=1 SV=2	1845.93	2105.95	1982.46	1876.03	2031.59	2008.33	1900.51	1932.94	1853.95	2020.94	2156.27	1766.43	2165.96	1767.11	1848.53
P20108	Prdx3	Thioredoxin-dependent peroxide reductase, mitochondrial OS=Mus musculus OX=10090 GN=Prdx3 PE=1 SV=1	2783.85	2892	3117.64	3000.31	3029.77	2953.38	2941.54	3608.45	3396.69	3559.44	4117.13	3427.69	3725.82	3125.52	3750.68
P20152	Vim	Vimentin OS=Mus musculus OX=10090 GN=Vim PE=1 SV=3	5496.77	5528.87	6052.28	5954.38	6898.38	5881.09	6654.05	5550.11	4170.93	4739.99	6867.73	7000.81	5867.31	6809.21	4576.66
P20491	Fcer1g	High affinity immunoglobulin epsilon receptor subunit gamma OS=Mus musculus OX=10090 GN=Fcer1g PE=1 SV=1	171.373	154.908	185.784	158.894	209.918	192.274	146.426	160.673	156.046	177.112	183.89	183.519	182.01	161.863	136.32
P20664	Prim1	DNA primase small subunit OS=Mus musculus OX=10090 GN=Prim1 PE=1 SV=1	42.8846	49.1419	40.3914	46.9298	50.6862	37.0601	46.886	44.6014	47.8968	57.4007	75.3633	36.1719	35.2591	41.9264	36.0934
P20918	Plg	Plasminogen OS=Mus musculus OX=10090 GN=Plg PE=1 SV=3	5740.23	5774.43	6634.77	6613.18	5774.56	5654.91	5186.44	5927.68	5107.15	5304.49	4921.59	6071.74	5934.3	6048.04	4609.82
P21107-2	Tpm3	Isoform 2 of Tropomyosin alpha-3 chain OS=Mus musculus OX=10090 GN=Tpm3	941.873	921.194	924.587	858.189	974.613	976.938	944.362	763.945	920.301	950.453	966.728	921.117	874.514	973.492	858.233
P21107	Tpm3	Tropomyosin alpha-3 chain OS=Mus musculus OX=10090 GN=Tpm3 PE=1 SV=3	4263.63	3965.66	4202.33	4265.64	4202.11	4412.23	4267.79	3575.13	3991.77	4088.43	4623.36	4418.4	3988.11	4779.47	3758.16
P21126	Ubl4a	Ubiquitin-like protein 4A OS=Mus musculus OX=10090 GN=Ubl4a PE=1 SV=1	1311.02	1383.02	1362.77	1376.12	1235.22	1334.66	1336.18	1327.88	1392.48	1322.57	1382.03	1374.07	1257.41	1458.43	1370.73
P21180	C2	Complement C2 OS=Mus musculus OX=10090 GN=C2 PE=1 SV=2	1103.13	1104.52	1288.19	1184.64	1021.92	1200.68	1019.6	1102.17	980.589	1209.98	1130.48	1164.88	1212.64	1253.17	1117.68
P21271	Myo5b	Unconventional myosin-Vb OS=Mus musculus OX=10090 GN=Myo5b PE=1 SV=2	1029.88	1137.8	1146.45	1081.06	1175.48	1130.88	1326.78	1292.01	1190.85	1223.61	1049.2	922.341	1140.25	934.841	930.607
P21278	Gna11	Guanine nucleotide-binding protein subunit alpha-11 OS=Mus musculus OX=10090 GN=Gna11 PE=1 SV=1	1350.18	1304.82	1326.93	1379.75	1353.06	1395.69	1324.14	1329.14	1304.57	1303.61	1094.01	1200.03	1261.03	1348.73	1314.12
P21279	Gnaq	Guanine nucleotide-binding protein G(q) subunit alpha OS=Mus musculus OX=10090 GN=Gnaq PE=1 SV=4	2190	2094.64	2184.96	2097.94	2045.21	2227.51	2097.94	2038.76	1978.31	1985.82	1744.95	1852.77	1947.73	2045.07	1953.71
P21300	Akr1b7	Aldo-keto reductase family 1 member B7 OS=Mus musculus OX=10090 GN=Akr1b7 PE=1 SV=4	165.391	162.993	163.922	167.35	164.032	160.396	166.884	161.856	143.982	178.328	231.306	166.694	182.195	154.206	145.827
P21440	Abcb4	Phosphatidylcholine translocator ABCB4 OS=Mus musculus OX=10090 GN=Abcb4 PE=1 SV=2	4162.74	4171.36	4375.15	3903.11	3881.76	4160.48	4143.42	4526.59	4182.47	4316.23	3369.31	3976.05	3852.27	4565.46	5091.58
P21447	Abcb1a	ATP-dependent translocase ABCB1 OS=Mus musculus OX=10090 GN=Abcb1a PE=1 SV=3	98.117	110.752	104.775	115.198	109.574	105.608	123.843	144.791	114.447	103.282	137.791	92.6638	98.1528	97.3084	113.126
P21460	Cst3	Cystatin-C OS=Mus musculus OX=10090 GN=Cst3 PE=1 SV=2	138.334	139.042	134.43	122.633	127.556	134.678	138.88	125.374	129.716	121.972	145.64	150.899	138.222	131.148	116.735
P21550	Eno3	Beta-enolase OS=Mus musculus OX=10090 GN=Eno3 PE=1 SV=3	2271.76	1950.06	1684.2	1873.36	1824.8	1797.34	2145.8	2044	1909.69	1941.06	1843.85	1794.7	1683.38	2036.75	2013.71
P21570	Ang	Angiogenin OS=Mus musculus OX=10090 GN=Ang PE=1 SV=1	424.177	441.358	696.309	558.353	490.309	496.965	364.305	491.431	427.8	500.558	566.963	1020.44	847.828	652.996	461.926
P21614	Gc	Vitamin D-binding protein OS=Mus musculus OX=10090 GN=Gc PE=1 SV=2	4916.09	5115.05	5071.7	5176.35	4939.66	4826.76	4820.03	5385.76	4786.11	4586.56	5056.16	4656.19	4631.39	4840.02	4690.73
P21619	Lmnb2	Lamin-B2 OS=Mus musculus OX=10090 GN=Lmnb2 PE=1 SV=2	4134.98	3924.5	3677.27	4258.1	4104.97	4607.51	4583.41	4308.6	3712.23	3910.41	3295.72	3502.99	3792.79	3890.64	3934.7
P21956	Mfge8	Lactadherin OS=Mus musculus OX=10090 GN=Mfge8 PE=1 SV=3	130.315	137.64	140.467	120.201	137.655	145.502	140.893	155.194	133.183	151.657	229.912	131.338	141.335	157.817	153.41
P21958	Tap1	Antigen peptide transporter 1 OS=Mus musculus OX=10090 GN=Tap1 PE=1 SV=3	1091.38	962.46	1132.6	1055.07	1085.25	1086.05	1121.05	900.94	896.238	1163.07	1102.62	1076.2	980.953	977.777	813.168
P21981	Tgm2	Protein-glutamine gamma-glutamyltransferase 2 OS=Mus musculus OX=10090 GN=Tgm2 PE=1 SV=4	6662.88	6459.3	8469.86	7013.29	6623.91	7181.64	6511.81	6146.52	5934.05	6488.06	8141.13	9703.73	7784.5	6639.92	5589.44
P22315	Fech	Ferrochelatase, mitochondrial OS=Mus musculus OX=10090 GN=Fech PE=1 SV=2	4538.12	4980.75	4938.2	4660.23	4678.33	4840.74	4635.02	4903.16	4991.75	5218.28	5505.88	4888.46	5884.11	4705.2	4887.64
P22361	Hnf1a	Hepatocyte nuclear factor 1-alpha OS=Mus musculus OX=10090 GN=Hnf1a PE=1 SV=2	74.7849	65.4898	72.9953	87.5397	90.8083	81.4835	66.4466	76.1529	74.8272	78.9524	74.36	65.9917	82.5543	74.3757	63.1573
P22366	Myd88	Myeloid differentiation primary response protein MyD88 OS=Mus musculus OX=10090 GN=Myd88 PE=1 SV=3	580.646	539.999	603.05	585.115	605.3	584.754	568.901	611.684	543.692	561.132	560.952	658.28	610.083	588.987	487.193
P22437	Ptgs1	Prostaglandin G/H synthase 1 OS=Mus musculus OX=10090 GN=Ptgs1 PE=1 SV=1	985.809	932.785	1119.79	998.829	1138.13	997.56	883.942	963.82	893.357	955.862	958.471	991.727	1080.3	971.389	864.232
P22599	Serpina1b	Alpha-1-antitrypsin 1-2 OS=Mus musculus OX=10090 GN=Serpina1b PE=1 SV=2	7880.57	6853.33	8185.68	8716.03	7154.57	7003.75	6888.09	7403.95	5714.03	5875.57	5420.45	5910.11	5699.67	8415.58	6249.38
P22682	Cbl	E3 ubiquitin-protein ligase CBL OS=Mus musculus OX=10090 GN=Cbl PE=1 SV=3	118.893	131.183	144.997	131.069	129.368	127.581	107.55	135.9	120.999	127.334	124.573	113.417	127.279	110.373	93.8588
P22892	Ap1g1	AP-1 complex subunit gamma-1 OS=Mus musculus OX=10090 GN=Ap1g1 PE=1 SV=3	2453.34	2611.81	2615.05	2520.27	2717.86	2476.32	2559.93	2437.71	2591.95	2385.76	2558.26	2388.65	2682.46	2237.29	2456
P22907	Hmbs	Porphobilinogen deaminase OS=Mus musculus OX=10090 GN=Hmbs PE=1 SV=2	1689.83	1541.57	1509.54	1610.3	1508.26	1564.57	1475.03	1603.74	1576.11	1546.06	1384.11	1675.37	1540.56	1614.82	1572.37
P23116	Eif3a	Eukaryotic translation initiation factor 3 subunit A OS=Mus musculus OX=10090 GN=Eif3a PE=1 SV=5	14554	14246.3	15876.2	14501.7	13618.5	14223.8	12572	12679.8	12993.4	12968.4	12421.7	15690.3	14135.9	14806.7	13505.5
P23188	Furin	Furin OS=Mus musculus OX=10090 GN=Furin PE=1 SV=2	26.4133	31.5417	36.7315	37.2929	28.6212	30.0236	29.6133	25.56	29.9094	28.1002	44.9139	31.446	27.4439	26.2595	24.5927
P23198	Cbx3	Chromobox protein homolog 3 OS=Mus musculus OX=10090 GN=Cbx3 PE=1 SV=2	902.121	976.365	952.026	1021.45	1035.49	1007.21	1035.26	807.873	846.537	881.677	1046.97	797.84	1053.39	793.138	769.809
P23204	Ppara	Peroxisome proliferator-activated receptor alpha OS=Mus musculus OX=10090 GN=Ppara PE=1 SV=2	242.328	211.463	270.904	268.448	234.268	260.85	261.302	242.148	252.381	231.525	229.113	255.166	200.577	276.644	231.59
P23249	Mov10	Putative helicase MOV-10 OS=Mus musculus OX=10090 GN=Mov10 PE=1 SV=2	4595	4782.51	4832.25	4502.99	4600.26	4743.22	4606.83	4649.05	4421.03	4968.56	5726.86	4651.28	5219.96	4441.05	4199.38
P23475	Xrcc6	X-ray repair cross-complementing protein 6 OS=Mus musculus OX=10090 GN=Xrcc6 PE=1 SV=5	1524.69	1515.25	1490.35	1587.35	1524.41	1678.14	1600.93	1523.53	1476.92	1557.07	1464.45	1272.75	1516.5	1321.97	1304.17
P23492	Pnp	Purine nucleoside phosphorylase OS=Mus musculus OX=10090 GN=Pnp PE=1 SV=2	4972.02	4999.89	5209.34	5147.29	4630.82	4994.28	4703.76	3200.34	3392.6	3260.79	2526.71	3808.5	3561.44	3527.14	2931.53
P23506-2	Pcmt1	Isoform 2 of Protein-L-isoaspartate(D-aspartate) O-methyltransferase OS=Mus musculus OX=10090 GN=Pcmt1	2035.56	2010.41	1902.87	1977.2	2030.88	2012.27	2114.29	1872.39	1881.39	1881.77	1920.7	1693.36	1997.67	1835.99	1715.65
P23589	Ca5a	Carbonic anhydrase 5A, mitochondrial OS=Mus musculus OX=10090 GN=Ca5a PE=1 SV=2	2217.21	2316.05	2154.23	2291.85	2263.25	2321.8	2401.34	2840.86	2916.06	2985.31	2588.52	2171.83	2553.4	2411.61	3117.2
P23591	Tsta3	GDP-L-fucose synthase OS=Mus musculus OX=10090 GN=Tsta3 PE=1 SV=3	1819.85	1668.33	1477.45	1578	1476.44	1567.32	1555.26	1520.5	1678.68	1496.3	1533.05	1900.2	1425.04	1770.75	1630.88
P23780	Glb1	Beta-galactosidase OS=Mus musculus OX=10090 GN=Glb1 PE=1 SV=1	1373.46	1532.41	1005.92	1146.47	1253.06	1275.08	1392.43	1326.59	1390.95	1264.5	1029.96	1146.73	1230.52	1415.52	1554.38
P23881	Tcea3	Transcription elongation factor A protein 3 OS=Mus musculus OX=10090 GN=Tcea3 PE=1 SV=3	272.895	278.628	259.824	303.835	284.026	298.721	266.54	293.01	255.298	292.873	354.767	184.396	217.523	219.588	267.735
P23906	Irf2	Interferon regulatory factor 2 OS=Mus musculus OX=10090 GN=Irf2 PE=1 SV=1	139.547	120.469	131.722	158.259	159.549	154.347	126.155	141.723	133.11	141.545	147.495	132.453	131.239	129.74	102.565
P23927	Cryab	Alpha-crystallin B chain OS=Mus musculus OX=10090 GN=Cryab PE=1 SV=2	223.04	194.212	280.965	392.824	212.997	183.271	189.507	189.749	119.13	126.451	158.785	293.556	194.891	267.766	197.212
P23949	Zfp36l2	mRNA decay activator protein ZFP36L2 OS=Mus musculus OX=10090 GN=Zfp36l2 PE=1 SV=2	39.9197	35.6035	44.4682	35.6113	31.9124	47.0326	43.4482	55.2941	38.5629	40.1267	37.0765	38.2445	28.7119	30.2206	40.8107
P23950	Zfp36l1	mRNA decay activator protein ZFP36L1 OS=Mus musculus OX=10090 GN=Zfp36l1 PE=1 SV=1	50.505	24.9971	23.6939	27.6855	20.5305	24.3881	19.9296	18.5816	22.7789	19.6939	28.6656	48.9162	14.5076	36.7512	21.8393
P23953	Ces1c	Carboxylesterase 1C OS=Mus musculus OX=10090 GN=Ces1c PE=1 SV=4	2701.52	2943.32	2343.19	2924.46	2727.91	2549.73	2928.49	3073.42	2526.61	2571.23	2557.69	1835.58	2472.43	2761.29	2513.11
P24063	Itgal	Integrin alpha-L OS=Mus musculus OX=10090 GN=Itgal PE=1 SV=2	545.526	450.343	591.755	527.308	789.649	521.982	456.378	411.649	419.933	465.502	538.132	516.533	546.73	485.479	392.61
P24270	Cat	Catalase OS=Mus musculus OX=10090 GN=Cat PE=1 SV=4	19197.5	18682.5	15456.3	17774.2	18226.1	16890.7	18936.5	19174.9	19295.1	19096	19730.5	15208.3	16758.3	18287.1	19522.8
P24369	Ppib	Peptidyl-prolyl cis-trans isomerase B OS=Mus musculus OX=10090 GN=Ppib PE=1 SV=2	5600.61	5400.6	6299.35	5934.45	5334.03	5624.25	4638.97	4933.65	5100.02	5163.78	5608.56	6479.31	6052.79	5955.73	5154.74
P24456	Cyp2d10	Cytochrome P450 2D10 OS=Mus musculus OX=10090 GN=Cyp2d10 PE=1 SV=2	11987.9	12126.9	10486.6	11980.8	11203.6	11719.4	11908.1	12042.3	11901.1	11237	10471.2	11480.6	11994.3	11438.8	12831.5
P24472	Gsta4	Glutathione S-transferase A4 OS=Mus musculus OX=10090 GN=Gsta4 PE=1 SV=3	3933.84	4192.12	2844.07	3321.77	3800.67	3603.87	4227.17	4127.61	4365.66	3934.26	4132.68	3006.88	3353.91	3488.14	4234.7
P24527	Lta4h	Leukotriene A-4 hydrolase OS=Mus musculus OX=10090 GN=Lta4h PE=1 SV=4	9513.16	9491.09	9324.98	9676.52	9419.38	9506.6	9511.93	9422.95	9407.02	9236.66	8501.68	9355.66	9267.12	9325.4	9421.74
P24529	Th	Tyrosine 3-monooxygenase OS=Mus musculus OX=10090 GN=Th PE=1 SV=3	11.7675	11.187	11.5576	7.81342	10.8733	10.8194	9.53384	15.9762	11.5886	11.2244	11.4796	10.8364	12.658	11.6072	9.79751
P24547	Impdh2	Inosine-5'-monophosphate dehydrogenase 2 OS=Mus musculus OX=10090 GN=Impdh2 PE=1 SV=2	3829.82	3589.42	3357.86	3693.19	3703.42	3743.2	3409.51	3521.18	3782.37	3742.14	3697.17	3442.25	3851.99	3625.5	3539.41
P24549	Aldh1a1	Retinal dehydrogenase 1 OS=Mus musculus OX=10090 GN=Aldh1a1 PE=1 SV=5	11497.5	10561.4	9970.04	10880.8	11322.2	10678.5	11360.6	12151.6	13103.3	11562.8	5866.03	10136.8	10290.4	10719.3	11615
P24604	Tec	Tyrosine-protein kinase Tec OS=Mus musculus OX=10090 GN=Tec PE=1 SV=2	14.1133	12.8449	12.7447	14.9294	14.9602	17.0534	11.7589	10.771	15.4772	13.7522	14.9531	14.0885	9.2232	15.0149	14.577
P24638	Acp2	Lysosomal acid phosphatase OS=Mus musculus OX=10090 GN=Acp2 PE=1 SV=2	385.128	387.135	412.696	386.853	382.073	423.983	324.236	353.949	347.683	395.93	344.754	356.13	346.132	415.123	343.529
P24668	M6pr	Cation-dependent mannose-6-phosphate receptor OS=Mus musculus OX=10090 GN=M6pr PE=1 SV=1	613.2	567.525	653.722	597.116	597.984	607.896	530.482	595.07	570.1	588.306	540.68	662.045	603.688	633.073	555.538
P24721	Asgr2	Asialoglycoprotein receptor 2 OS=Mus musculus OX=10090 GN=Asgr2 PE=1 SV=1	3263.61	3422.17	3629.61	3609.83	3559.51	3763.68	3702.91	3476.77	3501.02	3321.31	2863.36	2725.7	3251.11	3148.56	3373.32
P24788	Cdk11b	Cyclin-dependent kinase 11B OS=Mus musculus OX=10090 GN=Cdk11b PE=1 SV=2	1594.14	1450.29	1678.1	1690.4	1459.56	1704.51	1528.86	1409.78	1434.63	1571.23	1566.24	1823.34	1526.52	1614.35	1436.08
P25118	Tnfrsf1a	Tumor necrosis factor receptor superfamily member 1A OS=Mus musculus OX=10090 GN=Tnfrsf1a PE=1 SV=1	9.83239	12.2098	13.7279	11.4392	11.0372	9.66292	9.9606	13.3593	7.46951	7.80536	10.5636	21.4305	12.2408	16.7516	5.34881
P25206	Mcm3	DNA replication licensing factor MCM3 OS=Mus musculus OX=10090 GN=Mcm3 PE=1 SV=2	138.174	194.712	195.406	159.829	207.919	169.971	135.416	132.044	173.468	231.392	347.743	156.51	176.708	164.76	148.437
P25322	Ccnd1	G1/S-specific cyclin-D1 OS=Mus musculus OX=10090 GN=Ccnd1 PE=1 SV=1	61.8847	97.1298	115.62	92.8975	83.0859	94.0195	58.6294	95.4286	95.141	102.467	182.81	67.7105	89.0425	94.3919	69.6702
P25425	Pou2f1	POU domain, class 2, transcription factor 1 OS=Mus musculus OX=10090 GN=Pou2f1 PE=1 SV=3	27.0792	28.5622	27.1183	25.9286	34.2789	26.7638	25.2107	36.3424	27.1986	27.1139	35.519	28.3197	28.2957	31.4809	27.1278
P25444	Rps2	40S ribosomal protein S2 OS=Mus musculus OX=10090 GN=Rps2 PE=1 SV=3	6842.56	6589.59	7059.78	6609.77	6351.11	6441.07	5950.48	5846.21	6103.98	5756.62	5933.41	7615.54	6186.47	7216.04	6469
P25446	Fas	Tumor necrosis factor receptor superfamily member 6 OS=Mus musculus OX=10090 GN=Fas PE=1 SV=2	538.053	560.799	677.459	565.008	569.01	531.223	542.746	536.955	555.855	605.8	595.37	686.805	584.495	603.085	531.429
P25688	Uox	Uricase OS=Mus musculus OX=10090 GN=Uox PE=1 SV=2	12245.9	13349.6	9523.49	11679.4	14135.6	11181	12697.2	13419.3	13167	12822.7	19417.4	11820.7	13008.4	10950.9	13384.3
P25799	Nfkb1	Nuclear factor NF-kappa-B p105 subunit OS=Mus musculus OX=10090 GN=Nfkb1 PE=1 SV=2	1269.24	1158.83	1301.29	1240.82	1332.7	1243.67	1187	1212.9	1182.36	1215.9	1300.08	1300.95	1262.33	1162.43	1104.55
P25911	Lyn	Tyrosine-protein kinase Lyn OS=Mus musculus OX=10090 GN=Lyn PE=1 SV=4	1726.31	1602.9	1665.5	1635.03	1672.76	1674.62	1496.31	1517.77	1424.63	1554.4	1595.11	1675.57	1605.51	1731.93	1439.22
P25916	Bmi1	Polycomb complex protein BMI-1 OS=Mus musculus OX=10090 GN=Bmi1 PE=1 SV=1	59.4504	50.8262	65.5436	57.8416	49.4519	60.8386	35.9055	55.5698	52.1431	57.306	55.0531	55.2516	53.5184	58.0972	57.7971
P26039	Tln1	Talin-1 OS=Mus musculus OX=10090 GN=Tln1 PE=1 SV=2	17346.4	16520.9	17425.5	17028	17786.5	16757.5	16596	15857	15226.1	14939.1	15788.9	16091	16389.5	16744.5	14247.4
P26040	Ezr	Ezrin OS=Mus musculus OX=10090 GN=Ezr PE=1 SV=3	3118.8	3001.09	3087.67	3180.89	3049.77	3316.76	3208.38	3192.14	3016.33	3134.27	2922.73	3129.65	3056.57	3225.88	2993.63
P26041	Msn	Moesin OS=Mus musculus OX=10090 GN=Msn PE=1 SV=3	3566.49	3384.42	3650.35	3360.31	4117.77	3570.04	3327.35	3292.21	3041.76	3302.81	3694.59	3459.76	3546.41	3425.99	3013.94
P26043	Rdx	Radixin OS=Mus musculus OX=10090 GN=Rdx PE=1 SV=3	8759.73	8224.92	7786.45	7884.37	7696.92	8170.21	8082.25	7993.34	8363.42	7575.12	7372.8	8482.91	7465.15	8950.1	8683.87
P26149	Hsd3b2	3 beta-hydroxysteroid dehydrogenase/Delta 5-->4-isomerase type 2 OS=Mus musculus OX=10090 GN=Hsd3b2 PE=1 SV=4	3063.78	3105.59	2990.53	3278.92	2987.74	3103.52	2821.35	3060.33	3287.59	3200.97	2707.18	2812.32	3396.75	2975.85	3353.29
P26150	Hsd3b3	3 beta-hydroxysteroid dehydrogenase/Delta 5-->4-isomerase type 3 OS=Mus musculus OX=10090 GN=Hsd3b3 PE=1 SV=3	1588.28	1583.63	1665.47	1688.06	1631.32	1744.54	1433.1	1631.25	1596.17	1589.54	1606.12	1367.01	1607.03	1350.05	1541.8
P26187	Mgmt	Methylated-DNA--protein-cysteine methyltransferase OS=Mus musculus OX=10090 GN=Mgmt PE=1 SV=3	380.101	409.781	411.371	406.944	398.416	366.63	441.957	426.804	414.605	374.626	353.987	304.808	304.07	343.88	441.425
P26231	Ctnna1	Catenin alpha-1 OS=Mus musculus OX=10090 GN=Ctnna1 PE=1 SV=1	6927.69	7079.98	7576.41	7173.75	6901.72	7566.55	6692.67	6558.38	6542.4	6743.27	6964.01	6902.43	6941.54	6904.36	6629
P26262	Klkb1	Plasma kallikrein OS=Mus musculus OX=10090 GN=Klkb1 PE=1 SV=2	2115.62	1884.18	1614.84	1901.41	1859.06	1986.88	2466.07	2348.32	2055.64	2139.24	1400.75	1229.08	1441.06	1963.8	1678.3
P26323	Fli1	Friend leukemia integration 1 transcription factor OS=Mus musculus OX=10090 GN=Fli1 PE=1 SV=1	27.4551	29.1142	28.3649	30.9332	31.7502	28.8349	33.5414	27.587	26.9688	39.3731	31.8872	28.4613	23.9078	26.5265	19.0433
P26350	Ptma	Prothymosin alpha OS=Mus musculus OX=10090 GN=Ptma PE=1 SV=2	360.073	301.175	365.479	355.907	360.65	407.298	392.982	299.467	338.329	362.266	395.816	405.335	355.427	457.022	333.513
P26369	U2af2	Splicing factor U2AF 65 kDa subunit OS=Mus musculus OX=10090 GN=U2af2 PE=1 SV=3	1393.65	1354.96	1538.98	1597.02	1379	1595.98	1390.45	1362.16	1340.66	1387.38	1430.77	1535.48	1408.77	1505.84	1325.75
P26443	Glud1	Glutamate dehydrogenase 1, mitochondrial OS=Mus musculus OX=10090 GN=Glud1 PE=1 SV=1	28916.1	29743.5	30026.6	29203.9	29243.4	27609.7	31104.5	33944.5	34551.4	33592.1	27885.4	33942.8	33332.3	33282.7	36782.6
P26450	Pik3r1	Phosphatidylinositol 3-kinase regulatory subunit alpha OS=Mus musculus OX=10090 GN=Pik3r1 PE=1 SV=2	1175.57	1141.28	1190.31	1233.44	1287.47	1268.77	1208.44	1258.25	1241.14	1261.38	1196.55	1161.75	1152.49	1134.28	1146.35
P26516	Psmd7	26S proteasome non-ATPase regulatory subunit 7 OS=Mus musculus OX=10090 GN=Psmd7 PE=1 SV=2	3573.64	3712.15	3493.4	3657.64	3668.35	3571.03	3928.67	3615.33	3799.93	3444.21	3398.12	3416.98	3741.21	3342.63	3699.68
P26638	Sars1	Serine--tRNA ligase, cytoplasmic OS=Mus musculus OX=10090 GN=Sars1 PE=1 SV=3	2508.66	2593.59	2466.16	2408.69	2354.84	2458.96	2340.38	2273.78	2554.45	2270.75	2441.94	2859.2	2504.14	2748.62	2649.27
P26645	Marcks	Myristoylated alanine-rich C-kinase substrate OS=Mus musculus OX=10090 GN=Marcks PE=1 SV=2	1379.7	1441.92	1319.19	1288.33	1756.35	1523.13	1461.65	1167.82	1260.4	1500.95	2109.95	1221.37	1329.52	1453.57	1114.77
P26883	Fkbp1a	Peptidyl-prolyl cis-trans isomerase FKBP1A OS=Mus musculus OX=10090 GN=Fkbp1a PE=1 SV=2	90.687	83.7997	84.3087	90.5323	88.8939	100.752	86.1595	96.2047	82.2403	95.9521	94.9589	93.4396	86.964	85.58	100.557
P26928	Mst1	Hepatocyte growth factor-like protein OS=Mus musculus OX=10090 GN=Mst1 PE=2 SV=2	363.507	380.602	427.461	381.487	362.026	377.756	337.226	366.931	338.243	388.807	417.068	340.683	349.866	409.998	318.904
P27005	S100a8	Protein S100-A8 OS=Mus musculus OX=10090 GN=S100a8 PE=1 SV=3	16.849	20.2674	44.5343	16.3082	21.8136	17.1926	13.6631	15.3249	9.45749	20.1028	57.2642	43.7416	27.251	32.7905	16.2681
P27038	Acvr2a	Activin receptor type-2A OS=Mus musculus OX=10090 GN=Acvr2a PE=1 SV=1	119.584	113.046	114.109	128.089	152.056	120.905	132.779	130.025	108.236	113.3	124.641	132.566	122.002	142.496	146.237
P27046	Man2a1	Alpha-mannosidase 2 OS=Mus musculus OX=10090 GN=Man2a1 PE=1 SV=2	2943.19	3163.11	4207.29	3543.12	3323.51	3209.24	3009.66	3287.52	3063.62	3125.89	3539.12	4286.21	3692.23	3444.9	3350.61
P27546-2	Map4	Isoform 2 of Microtubule-associated protein 4 OS=Mus musculus OX=10090 GN=Map4	5842.63	6028.46	5824.3	5811.64	5717.42	6040.8	6026.99	5686.17	5416.84	5820.64	6213.18	5469.55	5727.65	5950.67	5527.04
P27600	Gna12	Guanine nucleotide-binding protein subunit alpha-12 OS=Mus musculus OX=10090 GN=Gna12 PE=1 SV=3	287.54	283.11	298.248	290.51	310.065	338.551	287.386	343.008	288.263	384.624	270.407	210.9	321.529	229.838	239.267
P27601	Gna13	Guanine nucleotide-binding protein subunit alpha-13 OS=Mus musculus OX=10090 GN=Gna13 PE=1 SV=1	1982.67	1956.95	1914.47	1926.06	1986.78	2032.08	2058.75	1805.88	1911.5	1739.76	1899.14	1930.49	1926.92	2002.07	2062.56
P27612	Plaa	Phospholipase A-2-activating protein OS=Mus musculus OX=10090 GN=Plaa PE=1 SV=4	4675.23	4890.81	4899.96	4886.77	4959.83	5065.15	4770.07	4671.85	4695.99	4691.96	4315.38	4586.18	4951.62	4484.76	4681.17
P27641	Xrcc5	X-ray repair cross-complementing protein 5 OS=Mus musculus OX=10090 GN=Xrcc5 PE=1 SV=4	1464.26	1494.37	1396.5	1559.66	1484.8	1457.31	1511.45	1336.35	1471.77	1419.94	1503.54	1357.14	1420.89	1379.42	1432.8
P27656	Lipc	Hepatic triacylglycerol lipase OS=Mus musculus OX=10090 GN=Lipc PE=2 SV=2	75.7464	67.318	62.5701	79.9013	74.8507	64.1941	75.184	76.3639	60.7403	66.1023	39.2372	50.322	61.6493	61.1055	56.8836
P27659	Rpl3	60S ribosomal protein L3 OS=Mus musculus OX=10090 GN=Rpl3 PE=1 SV=3	6870.14	7275.57	8124.25	7282.19	6687.06	7289.6	7095	6617.67	6890.65	6833.12	6583.21	7890.13	6799.4	8056.71	7243.73
P27661	H2ax	Histone H2AX OS=Mus musculus OX=10090 GN=H2ax PE=1 SV=2	2327.41	2234.09	2384.69	2448.19	2234.45	2463.61	2328.41	2129.89	2041.27	2201.1	2402.42	2374.67	2315.3	2294.25	2213.91
P27699-5	Crem	Isoform 5 of cAMP-responsive element modulator OS=Mus musculus OX=10090 GN=Crem	266.415	218.342	252.135	288.332	268.956	255.429	260.542	230.996	218.532	233.915	247.567	265.238	246.514	244.928	216.062
P27773	Pdia3	Protein disulfide-isomerase A3 OS=Mus musculus OX=10090 GN=Pdia3 PE=1 SV=2	15111.8	14155.8	15881	15344	13928.5	14230.7	13099.2	7633.75	8156.6	7562.61	7606.86	10068.1	10002.8	10023.9	7202.8
P27786	Cyp17a1	Steroid 17-alpha-hydroxylase/17,20 lyase OS=Mus musculus OX=10090 GN=Cyp17a1 PE=1 SV=1	447.541	482.988	579.551	513.104	612.926	409.867	505.946	543.469	494.827	556.378	1486.84	673.228	493.373	447.73	442.791
P27808	Mgat1	Alpha-1,3-mannosyl-glycoprotein 2-beta-N-acetylglucosaminyltransferase OS=Mus musculus OX=10090 GN=Mgat1 PE=1 SV=1	1053.02	1093.56	1201.26	1009.77	1005.18	1012.77	963.468	1030.39	951.337	953.605	1053.42	1254.96	1079.9	1135.3	1018.58
P27870	Vav1	Proto-oncogene vav OS=Mus musculus OX=10090 GN=Vav1 PE=1 SV=1	414.741	394.786	514.096	444.35	653.525	398.149	362.15	384.556	363.377	433.543	589.543	445.87	496.756	375.61	323.802
P28028	Braf	Serine/threonine-protein kinase B-raf OS=Mus musculus OX=10090 GN=Braf PE=1 SV=3	1591.94	1721.64	1559.15	1583.16	1811.46	1657.5	1618.23	1628.18	1684.07	1638.63	1707.88	1554.62	1818.06	1549.87	1566.56
P28033	Cebpb	CCAAT/enhancer-binding protein beta OS=Mus musculus OX=10090 GN=Cebpb PE=1 SV=1	344.929	382.595	490.148	421.166	362.947	425.947	408.862	402.865	355.892	337.558	376.194	533.686	337.373	500.578	425.732
P28063	Psmb8	Proteasome subunit beta type-8 OS=Mus musculus OX=10090 GN=Psmb8 PE=1 SV=2	1944.79	1796.1	2124.42	1895.66	1683.64	1838.19	1974.82	1539.28	1525.41	1889.47	1637.28	2080.91	1811.62	1672.8	1558.21
P28230	Gjb1	Gap junction beta-1 protein OS=Mus musculus OX=10090 GN=Gjb1 PE=1 SV=3	1037.91	1119.79	1100.95	1193.15	1103.47	1222.94	1055.66	1050.57	1041.49	1156.66	1097.45	780.864	1073.85	960.423	1057.91
P28271	Aco1	Cytoplasmic aconitate hydratase OS=Mus musculus OX=10090 GN=Aco1 PE=1 SV=3	13080.4	12237.4	11362.3	12588.2	13020.4	12460.1	13291.8	12753.5	12890.5	12160.1	10773.4	11158.7	11762.8	11480.8	12315.4
P28352	Apex1	DNA-(apurinic or apyrimidinic site) endonuclease OS=Mus musculus OX=10090 GN=Apex1 PE=1 SV=2	1370.4	1407.62	1310.6	1316.62	1390.01	1404.07	1349.93	1314.37	1352.44	1398.36	1732.71	1683.27	1399.99	1568.09	1458.98
P28474	Adh5	Alcohol dehydrogenase class-3 OS=Mus musculus OX=10090 GN=Adh5 PE=1 SV=3	7789.66	7674.5	6797.69	7185.18	7767.82	7603	7808.13	7366.6	7807.3	7407.05	6411.35	7187.57	7245.56	7231.33	7099.15
P28571	Slc6a9	Sodium- and chloride-dependent glycine transporter 1 OS=Mus musculus OX=10090 GN=Slc6a9 PE=1 SV=3	56.2499	55.3234	60.8063	67.5613	72.8503	53.8707	77.3614	76.3499	62.0833	62.6238	84.0807	76.121	55.3231	54.5222	70.9284
P28575	Ipp	Actin-binding protein IPP OS=Mus musculus OX=10090 GN=Ipp PE=2 SV=3	18.3424	18.2089	20.2458	16.0061	16.1404	18.5454	16.4839	13.4491	21.8855	18.6577	17.1863	15.4974	14.433	19.2797	19.4851
P28650	Adss1	Adenylosuccinate synthetase isozyme 1 OS=Mus musculus OX=10090 GN=Adss1 PE=1 SV=2	1398.1	1480.37	1316.45	1405.12	1506.31	1640.24	1589.5	1465.77	1453.87	1384.2	1361.77	1195.21	1435.72	1215.02	1538.76
P28651	Ca8	Carbonic anhydrase-related protein OS=Mus musculus OX=10090 GN=Ca8 PE=1 SV=5	462.978	471.028	364.44	451.724	450.182	475.093	491.731	435.902	483.582	450.237	346.76	292.295	395.827	373.847	434.095
P28653	Bgn	Biglycan OS=Mus musculus OX=10090 GN=Bgn PE=1 SV=1	1169.15	1299.36	1217.1	1534.61	1612.55	1414.02	1837.95	1296.15	973.893	1048.73	1579.06	1453.5	1376.15	1688.4	1056.31
P28654	Dcn	Decorin OS=Mus musculus OX=10090 GN=Dcn PE=1 SV=1	1698.99	2020.68	2010.75	2869.83	2537.34	2026.29	2529.38	1804.36	1236.46	1479.3	1878.39	2054.08	2157.56	3059.04	1766.87
P28656	Nap1l1	Nucleosome assembly protein 1-like 1 OS=Mus musculus OX=10090 GN=Nap1l1 PE=1 SV=2	1656.22	1563.37	1585.15	1663.49	1838.9	1600.86	1566.93	1667.63	1658.18	1571.77	1883.33	1654.55	1583.52	1588.23	1527.88
P28658	Atxn10	Ataxin-10 OS=Mus musculus OX=10090 GN=Atxn10 PE=1 SV=2	1415.46	1410.67	1423.06	1417.71	1314.74	1378.52	1213.68	1142.75	1310.63	1253.52	1223.84	1267.7	1227.34	1357.45	1186.58
P28659-4	Celf1	Isoform 4 of CUGBP Elav-like family member 1 OS=Mus musculus OX=10090 GN=Celf1	953.84	962.951	999.189	1005.08	994.146	1009.23	948.626	975.632	958.228	1031.99	1104.58	1028.02	1016.2	987.514	1005.49
P28660	Nckap1	Nck-associated protein 1 OS=Mus musculus OX=10090 GN=Nckap1 PE=1 SV=2	4239.18	4232.73	4467.98	4262.79	4352.2	4492.47	4211.9	4203.93	4002.23	4056.08	4253.21	4167.2	4125.55	4186.09	3907.5
P28661	Septin4	Septin-4 OS=Mus musculus OX=10090 GN=Septin4 PE=1 SV=1	610.971	583.846	599.118	552.443	603.212	649.5	683.979	661.625	578.674	605.927	699.385	592.53	582.058	594.445	536.139
P28662	Bri3	Brain protein I3 OS=Mus musculus OX=10090 GN=Bri3 PE=2 SV=2	30.2865	52.1425	38.4706	47.3137	42.7612	49.8167	48.8334	48.7648	46.2762	47.1909	47.8216	40.8419	48.598	42.2011	41.3596
P28665	Mug1	Murinoglobulin-1 OS=Mus musculus OX=10090 GN=Mug1 PE=1 SV=3	14717.4	15341.8	16758.3	17240.1	14124.8	14874.2	14908	15076	14600.1	14633.7	12683.6	11024.1	14139.7	15359.6	13439.1
P28666	Mug2	Murinoglobulin-2 OS=Mus musculus OX=10090 GN=Mug2 PE=1 SV=2	1432.45	1471.41	1618.29	1594.22	1721.73	1585.34	1390.09	1820.44	1817.98	2059.84	2487.79	1068.94	1797.03	1225.7	1433.26
P28667	Marcksl1	MARCKS-related protein OS=Mus musculus OX=10090 GN=Marcksl1 PE=1 SV=2	27.1124	29.3365	14.0148	12.458	29.0597	27.6529	17.3441	13.1936	19.9696	24.0422	20.7672	16.5608	17.1395	27.6258	16.7368
P28700	Rxra	Retinoic acid receptor RXR-alpha OS=Mus musculus OX=10090 GN=Rxra PE=1 SV=1	428.996	465.733	530.28	522.361	521.271	471.396	478.199	411.064	468.541	422.047	425.777	539.397	492.412	475.01	409.929
P28704	Rxrb	Retinoic acid receptor RXR-beta OS=Mus musculus OX=10090 GN=Rxrb PE=1 SV=2	653.879	638.272	692.247	685.528	699.079	709.446	688.289	654.957	625.912	663.185	654.58	672.691	593.443	676.752	602.576
P28740-1	Kif2a	Isoform 1 of Kinesin-like protein KIF2A OS=Mus musculus OX=10090 GN=Kif2a	699.497	641.829	773.675	702.773	701.858	742.475	685.015	641.192	627.88	661.255	688.817	661.373	654.624	652.43	611.978
P28741	Kif3a	Kinesin-like protein KIF3A OS=Mus musculus OX=10090 GN=Kif3a PE=1 SV=2	114.609	105.563	89	92.4855	108.824	92.4175	95.2751	116.039	99.4518	99.5528	112.056	104.591	88.6015	83.2479	85.8144
P28798	Grn	Progranulin OS=Mus musculus OX=10090 GN=Grn PE=1 SV=2	205.427	300.152	270.5	255.15	275.782	300.75	209.194	268.181	236.912	306.876	297.7	365.816	271.857	312.703	251.329
P28828	Ptprm	Receptor-type tyrosine-protein phosphatase mu OS=Mus musculus OX=10090 GN=Ptprm PE=1 SV=2	145.292	143.988	148.435	147.823	170.654	161.346	122.638	159.764	152.92	166.085	175.211	124.492	161.924	130.108	131.751
P28843	Dpp4	Dipeptidyl peptidase 4 OS=Mus musculus OX=10090 GN=Dpp4 PE=1 SV=3	5647.01	6110.95	6063.87	5954.42	6270.61	6181.56	6521.06	5999.96	5979.35	5645.43	5431.28	5191.25	6078.18	5626.38	5948.59
P28867	Prkcd	Protein kinase C delta type OS=Mus musculus OX=10090 GN=Prkcd PE=1 SV=3	369.19	405.33	422.288	396.97	448.534	386.732	372.869	389.986	348.391	401.225	396.84	365.654	414.946	340.09	299.988
P29341	Pabpc1	Polyadenylate-binding protein 1 OS=Mus musculus OX=10090 GN=Pabpc1 PE=1 SV=2	5664.73	5635.52	5915.52	5684.17	5381.87	5532.17	5122.15	4953.04	5079.42	5038.9	4965.59	6094.18	5409.2	5675.83	5186.84
P29351-2	Ptpn6	Isoform 2 of Tyrosine-protein phosphatase non-receptor type 6 OS=Mus musculus OX=10090 GN=Ptpn6	3448.49	3172.53	3467.52	3334.37	3980.16	3296.89	3209.51	3305.88	3217.9	3360.81	3850.92	3121.03	3431.8	3089.7	2920.12
P29387	Gnb4	Guanine nucleotide-binding protein subunit beta-4 OS=Mus musculus OX=10090 GN=Gnb4 PE=1 SV=4	1354.91	1530.91	1336.87	1405.01	1514.36	1487.77	1549.88	1277.87	1337.06	1232.43	1321.72	1234.61	1490.51	1250.83	1279.42
P29391	Ftl1	Ferritin light chain 1 OS=Mus musculus OX=10090 GN=Ftl1 PE=1 SV=2	1964.45	1749.77	3084.78	2394.85	2763.98	2568.82	2234.19	1565.79	1141.52	1262.79	1721.33	1654.08	2164.16	1530.65	989.449
P29416	Hexa	Beta-hexosaminidase subunit alpha OS=Mus musculus OX=10090 GN=Hexa PE=1 SV=2	649.648	723.616	721.472	649.482	670.611	675.207	699.633	675.986	651.011	681.071	775.211	698.553	660.564	684.704	696.904
P29452	Casp1	Caspase-1 OS=Mus musculus OX=10090 GN=Casp1 PE=1 SV=1	275.711	243.695	267.705	250.348	313.944	259.33	275.96	251.998	226.138	255.595	297.813	246.732	251.772	237.911	203.718
P29533	Vcam1	Vascular cell adhesion protein 1 OS=Mus musculus OX=10090 GN=Vcam1 PE=1 SV=1	148.334	130.078	174.638	131.984	161.037	173.277	165.837	145.704	108.078	144.71	222.359	193.39	162.587	181.655	112.648
P29595	Nedd8	NEDD8 OS=Mus musculus OX=10090 GN=Nedd8 PE=1 SV=2	518.229	509.089	451.426	479.165	398.194	482.622	429.236	427.211	449.619	478.346	430.804	470.383	438.033	489.466	408.838
P29699	Ahsg	Alpha-2-HS-glycoprotein OS=Mus musculus OX=10090 GN=Ahsg PE=1 SV=1	2816.95	3089.71	3195.41	3211.75	2778.79	2921.07	2666.31	2995.87	2724.22	2739.34	2951.1	2879.99	3240.46	4166.41	2826.25
P29755	Agtr1b	Type-1B angiotensin II receptor OS=Mus musculus OX=10090 GN=Agtr1b PE=3 SV=1	88.2992	120.837	109.066	88.4126	98.743	96.0766	95.8904	100.72	77.4367	86.2746	84.2526	90.2756	117.531	72.2236	64.0438
P29758	Oat	Ornithine aminotransferase, mitochondrial OS=Mus musculus OX=10090 GN=Oat PE=1 SV=1	4439.64	4113.64	5635.71	4880.75	5025.49	4093.94	4527.62	4052.4	5389.24	4695.27	5758.67	4300.96	4728.19	4353.62	5305.99
P29788	Vtn	Vitronectin OS=Mus musculus OX=10090 GN=Vtn PE=1 SV=2	2691.67	2738.44	3829.82	3455.92	3027.24	2895.25	2424.83	2806.85	2475.61	2755.04	3469.63	3545.74	3340.82	3279.77	2494.99
P30115	Gsta3	Glutathione S-transferase A3 OS=Mus musculus OX=10090 GN=Gsta3 PE=1 SV=2	9025.75	8996.09	7718.62	8826.95	9594.19	8728.27	9586.93	10471.2	9825.32	10036.8	9396.26	7429.62	8895.8	7890.37	8872.58
P30204	Msr1	Macrophage scavenger receptor types I and II OS=Mus musculus OX=10090 GN=Msr1 PE=1 SV=3	948.975	910.836	1035.87	853.147	1053.79	973.128	763.944	818.296	814.744	892.396	854.264	933.096	974.297	849.724	751.668
P30285	Cdk4	Cyclin-dependent kinase 4 OS=Mus musculus OX=10090 GN=Cdk4 PE=1 SV=1	354.976	347.648	367.822	321.116	342.24	328.402	297.471	325.942	307.559	345.22	469.452	395.671	352.723	362.515	310.024
P30412	Ppic	Peptidyl-prolyl cis-trans isomerase C OS=Mus musculus OX=10090 GN=Ppic PE=1 SV=1	81.583	91.8764	92.3062	93.0994	90.6293	88.4603	80.2851	79.9766	85.372	87.4017	96.1772	81.6561	92.2365	91.5231	70.5475
P30415	Nktr	NK-tumor recognition protein OS=Mus musculus OX=10090 GN=Nktr PE=1 SV=4	178.041	186.435	192.748	205.101	163.828	181.314	193.28	184.218	180.587	190.088	187.297	196.224	169.363	180.991	164.923
P30416	Fkbp4	Peptidyl-prolyl cis-trans isomerase FKBP4 OS=Mus musculus OX=10090 GN=Fkbp4 PE=1 SV=5	9209.37	8818.24	9208.84	9238.32	8588.23	9164.18	8293.96	8030.24	8450.51	8045.04	8001.53	8186.02	7900.64	8924.02	8342.43
P30561	Ahr	Aryl hydrocarbon receptor OS=Mus musculus OX=10090 GN=Ahr PE=1 SV=3	223.891	223.164	274.441	244.352	251.065	236.99	195.811	232.969	245.275	279.321	246.869	359.203	313.155	296.009	218.169
P30681	Hmgb2	High mobility group protein B2 OS=Mus musculus OX=10090 GN=Hmgb2 PE=1 SV=3	547.988	476.356	461.122	391.588	434.566	406.591	445.755	292.618	415.995	403.531	582.124	510.992	377.458	506.179	413.012
P30875	Sstr2	Somatostatin receptor type 2 OS=Mus musculus OX=10090 GN=Sstr2 PE=2 SV=1	22.7767	41.2477	33.5685	25.1891	31.2442	29.4514	29.3751	29.2602	20.2425	32.5896	49.0646	27.0121	29.2484	25.0513	26.8592
P30999-3	Ctnnd1	Isoform 3 of Catenin delta-1 OS=Mus musculus OX=10090 GN=Ctnnd1	12.7205	15.7252	11.6124	13.5274	15.127	14.4909	12.6981	16.3294	9.83317	8.55239	17.193	15.9037	14.386	12.7696	14.8537
P30999	Ctnnd1	Catenin delta-1 OS=Mus musculus OX=10090 GN=Ctnnd1 PE=1 SV=2	4752.93	4552.98	4897.46	4643.18	4500.78	4924.72	4669.9	4348.52	4266.59	4371.04	4704.85	4941.55	4463.62	4970.19	4699.9
P31001	Des	Desmin OS=Mus musculus OX=10090 GN=Des PE=1 SV=3	2567.92	2082.88	2208.65	2695.39	2183.49	2210.95	2417.41	2024.3	1771.75	1896.24	2414.55	2436.8	2021.87	2734.24	1793.57
P31230	Aimp1	Aminoacyl tRNA synthase complex-interacting multifunctional protein 1 OS=Mus musculus OX=10090 GN=Aimp1 PE=1 SV=2	1823.27	1709.09	1838.9	1674.59	1634.54	1761.43	1656.34	1598.28	1667.04	1603.81	1526.47	1887.98	1676.85	1736.38	1687.65
P31266	Rbpj	Recombining binding protein suppressor of hairless OS=Mus musculus OX=10090 GN=Rbpj PE=1 SV=1	16.8827	12.706	13.6138	9.83966	9.67952	18.6145	12.7267	15.0982	9.77601	9.28098	14.9149	8.88469	9.3986	13.8899	11.8403
P31324	Prkar2b	cAMP-dependent protein kinase type II-beta regulatory subunit OS=Mus musculus OX=10090 GN=Prkar2b PE=1 SV=3	519.698	651.561	755.359	731.796	784.209	757.6	702.355	844.992	738.606	859.812	767.762	526.948	838.763	502.727	639.963
P31428	Dpep1	Dipeptidase 1 OS=Mus musculus OX=10090 GN=Dpep1 PE=1 SV=2	285.963	345.639	354.846	411.448	397.437	350.902	504.16	365.571	311.406	321.48	271.281	366.862	330.476	411.104	347.274
P31532	Saa4	Serum amyloid A-4 protein OS=Mus musculus OX=10090 GN=Saa4 PE=1 SV=2	345.17	244.952	710.744	425.332	298.785	312.35	302.734	322.65	231.916	279.124	161.141	559.788	340.518	560.685	283.193
P31649	Slc6a13	Sodium- and chloride-dependent GABA transporter 2 OS=Mus musculus OX=10090 GN=Slc6a13 PE=1 SV=1	645.945	659.831	631.481	626.435	593.138	654.452	654.004	751.626	664.297	651.179	658.285	594.301	670.293	674.001	742.004
P31650	Slc6a11	Sodium- and chloride-dependent GABA transporter 3 OS=Mus musculus OX=10090 GN=Slc6a11 PE=1 SV=2	321.595	364.023	300.427	313.327	352.151	347.884	381.772	336.077	316.316	333.135	332.05	310.101	340.208	301.361	329.715
P31651	Slc6a12	Sodium- and chloride-dependent betaine transporter OS=Mus musculus OX=10090 GN=Slc6a12 PE=2 SV=1	526.134	550.638	566.448	525.861	566.024	561.734	547.938	563.509	537.718	571.593	677.112	517.276	538.373	512.791	568.173
P31695	Notch4	Neurogenic locus notch homolog protein 4 OS=Mus musculus OX=10090 GN=Notch4 PE=1 SV=3	42.1154	46.4789	50.55	50.7245	48.1039	48.1073	57.0621	39.8638	50.0117	46.5552	56.3815	53.3038	44.945	39.7117	49.9829
P31725	S100a9	Protein S100-A9 OS=Mus musculus OX=10090 GN=S100a9 PE=1 SV=3	132.114	101.295	347.489	147.86	187.141	94.337	105.762	176.12	110.262	123.189	389.404	423.415	263.491	214.968	160.483
P31750	Akt1	RAC-alpha serine/threonine-protein kinase OS=Mus musculus OX=10090 GN=Akt1 PE=1 SV=2	294.83	318.277	305.965	296.788	315.151	295.144	278.268	266.173	291.191	315.507	284.324	296.478	305.193	262.13	241.594
P31786	Dbi	Acyl-CoA-binding protein OS=Mus musculus OX=10090 GN=Dbi PE=1 SV=2	2234.17	2210.64	1412.26	1425.27	1133.89	1320.19	1512.72	1288.31	1701.25	1325.56	1526.59	1815.7	1386.45	1832.03	1384.79
P31809-2	Ceacam1	Isoform 2 of Carcinoembryonic antigen-related cell adhesion molecule 1 OS=Mus musculus OX=10090 GN=Ceacam1	63.8176	96.9474	109.87	87.4317	88.1332	96.4416	98.3445	84.6016	83.3365	101.111	79.8885	87.8259	89.0704	82.3	112.41
P31809	Ceacam1	Carcinoembryonic antigen-related cell adhesion molecule 1 OS=Mus musculus OX=10090 GN=Ceacam1 PE=1 SV=1	430.881	489.86	487.532	447.85	519.964	565.501	459.553	423.935	466.901	562.329	448.848	405.102	429.507	444.579	507.985
P31938	Map2k1	Dual specificity mitogen-activated protein kinase kinase 1 OS=Mus musculus OX=10090 GN=Map2k1 PE=1 SV=2	1993.95	1570.96	1481.63	1628.72	1250.27	1320.83	1437.77	1179.59	1452.29	1112.69	1355.69	2343.61	1120.33	2630.48	1880.3
P31996	Cd68	Macrosialin OS=Mus musculus OX=10090 GN=Cd68 PE=1 SV=1	947.934	973.701	1072.94	914.867	1046.81	986.343	860.511	790.928	735.338	866.779	1100.13	965.453	990.677	825.042	765.2
P32020	Scp2	Non-specific lipid-transfer protein OS=Mus musculus OX=10090 GN=Scp2 PE=1 SV=3	42272.2	39051.8	35952.2	41749.9	41082.2	36892.9	36832.8	34414	34769.8	33712	44064.8	33903.2	35069.1	38828.6	35784.9
P32037	Slc2a3	Solute carrier family 2, facilitated glucose transporter member 3 OS=Mus musculus OX=10090 GN=Slc2a3 PE=1 SV=1	90.38	79.4683	151.538	127.374	134.441	80.2001	86.086	146.252	82.858	63.0038	80.8428	116.503	80.9412	126.264	57.463
P32067	Ssb	Lupus La protein homolog OS=Mus musculus OX=10090 GN=Ssb PE=1 SV=1	3328.87	3211.21	3355.9	3563.65	3393.86	3560.42	3292.28	3033.65	3034.37	3164.83	3082.58	3326.03	3292.58	3189.7	2943.18
P32233	Drg1	Developmentally-regulated GTP-binding protein 1 OS=Mus musculus OX=10090 GN=Drg1 PE=1 SV=1	1584.31	1557.01	1631.42	1596.42	1601.37	1625.27	1443.51	1389.22	1441.69	1397.51	1540.33	1485.73	1552.51	1461.36	1412.24
P32261	Serpinc1	Antithrombin-III OS=Mus musculus OX=10090 GN=Serpinc1 PE=1 SV=1	5367.65	5554.29	5241.05	5439.27	5686.35	5747.3	5967.14	6136.59	5466	5599.52	5513.16	4923.16	4977.31	5447.14	5331.75
P32507	Nectin2	Nectin-2 OS=Mus musculus OX=10090 GN=Nectin2 PE=1 SV=2	1010.61	1043	1191.38	1062.76	982.445	1073.72	944.621	919.224	907.319	906.521	854.841	1030.3	963.197	1035.41	1053.68
P32883	Kras	GTPase KRas OS=Mus musculus OX=10090 GN=Kras PE=1 SV=1	362.195	336.81	326.247	325.932	302.73	322.778	307.606	300.658	306.75	292.921	296.482	405.744	294.479	401.014	323.012
P32921	Wars1	Tryptophan--tRNA ligase, cytoplasmic OS=Mus musculus OX=10090 GN=Wars1 PE=1 SV=2	3076.73	2873.39	3307.13	3053.43	2872.26	3079.57	2771.24	2761.27	2798.62	2856.93	2653.91	3405.84	3140.76	2874.92	2682.01
P33215	Nedd1	Protein NEDD1 OS=Mus musculus OX=10090 GN=Nedd1 PE=1 SV=2	204.709	198.892	231.083	200.303	203.898	221.718	188.947	207.182	221.383	231.335	233.665	197.39	228.404	201.332	201.14
P33267	Cyp2f2	Cytochrome P450 2F2 OS=Mus musculus OX=10090 GN=Cyp2f2 PE=1 SV=1	15855	15860.8	17073.9	15593.5	15126.7	16505.8	13674.9	14184.9	14455	14933.6	13748	16138	15893.9	14864.3	15743.7
P33434	Mmp2	72 kDa type IV collagenase OS=Mus musculus OX=10090 GN=Mmp2 PE=1 SV=1	368.609	288.287	196.737	201.118	177.598	249.903	239.153	202.919	264.985	231.067	203.255	367.665	189.813	396.233	313.554
P33587	Proc	Vitamin K-dependent protein C OS=Mus musculus OX=10090 GN=Proc PE=1 SV=2	1406.16	1628.73	1357.13	1613.9	1578.23	1574.19	1496.48	1594.74	1479.62	1590.57	1335.32	1310.52	1482.93	1446.54	1555.38
P33622	Apoc3	Apolipoprotein C-III OS=Mus musculus OX=10090 GN=Apoc3 PE=1 SV=2	184.632	262.833	113.44	106.148	155.808	155.157	136.517	107.331	122.724	155.236	106.495	88.5537	72.2316	142.676	105.175
P34022	Ranbp1	Ran-specific GTPase-activating protein OS=Mus musculus OX=10090 GN=Ranbp1 PE=1 SV=2	1244.25	1335.87	1129.63	1105.07	1224.29	1255.76	1171.59	907.128	1178.46	1077.09	1104.07	1097.06	1151.79	1121.09	972.799
P34152-2	Ptk2	Isoform 2 of Focal adhesion kinase 1 OS=Mus musculus OX=10090 GN=Ptk2	1142.8	1113.02	1112.95	1082.87	1158.11	1195.32	1089.36	1095.83	1063.19	1107.35	1078.99	1052.79	1061.78	1061.45	1041.54
P34884	Mif	Macrophage migration inhibitory factor OS=Mus musculus OX=10090 GN=Mif PE=1 SV=2	774.807	809.544	633.508	700.519	572.354	665.209	893.375	690.765	809.569	680.576	705.215	761.827	659.876	935.531	926.232
P34914	Ephx2	Bifunctional epoxide hydrolase 2 OS=Mus musculus OX=10090 GN=Ephx2 PE=1 SV=2	13406.8	12967.4	11228.2	12431.1	13282.3	13217.5	13618.8	14222.5	13678.3	13599.2	12047.1	10828.4	11419.6	12479.1	13430.4
P34927	Asgr1	Asialoglycoprotein receptor 1 OS=Mus musculus OX=10090 GN=Asgr1 PE=1 SV=4	2578.63	2680.16	2740.07	2804.69	2755.76	2874.56	2693.39	2764.93	2747.28	2682.26	2146.97	2403.46	2600.65	2491.49	2555.04
P34928	Apoc1	Apolipoprotein C-I OS=Mus musculus OX=10090 GN=Apoc1 PE=1 SV=1	2158.03	2053.01	2249.6	2059.03	2341.86	2111.92	3171.67	2608.88	2320.98	1817.89	1484.93	1744.29	1960.84	2123.02	2911.11
P35123	Usp4	Ubiquitin carboxyl-terminal hydrolase 4 OS=Mus musculus OX=10090 GN=Usp4 PE=1 SV=3	2077.16	2058.82	2038.57	1951.54	2008.61	1992.3	1842.52	1918.53	1972.08	2021.23	1792.51	1926.52	1978.87	1988.79	1787.53
P35235-1	Ptpn11	Isoform 2 of Tyrosine-protein phosphatase non-receptor type 11 OS=Mus musculus OX=10090 GN=Ptpn11	3329.2	3247.24	3335.02	3509.28	3485.18	3512.21	3248.42	3300.05	3252.5	3281.28	3308.32	3200.21	3252.15	3167.12	3061.38
P35235	Ptpn11	Tyrosine-protein phosphatase non-receptor type 11 OS=Mus musculus OX=10090 GN=Ptpn11 PE=1 SV=3	40.3908	24.6237	26.4461	28.4002	30.0495	29.3035	29.7429	25.8559	30.6001	28.1651	28.2136	22.3065	29.0908	25.489	23.7981
P35276	Rab3d	Ras-related protein Rab-3D OS=Mus musculus OX=10090 GN=Rab3d PE=1 SV=1	1144.73	962.067	904.607	931.262	950.564	956.364	865.436	1042.39	903.806	1021.64	1043.38	1038.05	955.209	1009.85	931.226
P35278	Rab5c	Ras-related protein Rab-5C OS=Mus musculus OX=10090 GN=Rab5c PE=1 SV=2	1689.64	1724.18	1753.6	1678.52	1760.32	1728.61	1648.84	1667.46	1668.35	1740.19	1607.82	1551.22	1797.1	1512.89	1535.91
P35279-2	Rab6a	Isoform 2 of Ras-related protein Rab-6A OS=Mus musculus OX=10090 GN=Rab6a	35.1373	33.3788	43.5969	42.2437	35.5931	43.0991	41.3474	43.3947	40.0527	37.291	34.5149	45.8293	30.0839	37.046	30.9724
P35279	Rab6a	Ras-related protein Rab-6A OS=Mus musculus OX=10090 GN=Rab6a PE=1 SV=4	2518.88	2599.11	2951.25	2623.8	2762.62	2689.98	2535.31	2521.27	2527.43	2510.11	2846.47	2728.27	2877.61	2548.75	2514.56
P35282	Rab21	Ras-related protein Rab-21 OS=Mus musculus OX=10090 GN=Rab21 PE=1 SV=4	540.031	574.745	515.861	530.346	586.184	518.965	500.339	524.891	518.48	538.893	540.994	528.822	543.012	480.799	497.021
P35283	Rab12	Ras-related protein Rab-12 OS=Mus musculus OX=10090 GN=Rab12 PE=1 SV=3	784.606	826.246	905.215	833.328	849.029	833.297	752.73	785.352	760.698	837.731	875.308	933.484	859.769	827.702	757.253
P35285	Rab22a	Ras-related protein Rab-22A OS=Mus musculus OX=10090 GN=Rab22a PE=1 SV=2	1101.44	1037.55	1111.07	1097.53	1081.77	1166.17	1045.33	1045.34	986.597	1034.23	1070.27	1106.29	1061.79	1111.16	1035.22
P35288	Rab23	Ras-related protein Rab-23 OS=Mus musculus OX=10090 GN=Rab23 PE=1 SV=2	23.8726	18.2529	21.5599	20.7688	17.9003	22.0776	21.5023	21.6586	20.1362	20.4656	19.31	15.1071	16.5067	25.6156	22.3928
P35290	Rab24	Ras-related protein Rab-24 OS=Mus musculus OX=10090 GN=Rab24 PE=1 SV=2	569.145	569.7	526.273	549.308	518.095	561.765	577.363	586.042	581.109	598.847	629.225	592.096	570.491	556.179	610.31
P35292	Rab17	Ras-related protein Rab-17 OS=Mus musculus OX=10090 GN=Rab17 PE=1 SV=1	756.433	740.977	795.916	872.021	723.39	812.218	694.931	755.833	684.19	755.192	683.531	836.301	846.51	707.435	667.045
P35293	Rab18	Ras-related protein Rab-18 OS=Mus musculus OX=10090 GN=Rab18 PE=1 SV=2	1748.86	1744.08	1708.1	1838.01	1906.92	1741.2	1734.39	1684.6	1689.2	1619.97	1673.2	1817.06	1889.54	1553.44	1666.11
P35295	Rab20	Ras-related protein Rab-20 OS=Mus musculus OX=10090 GN=Rab20 PE=2 SV=2	38.4278	42.2233	40.9697	43.9996	52.1538	46.1632	31.9966	40.7471	33.9996	43.3836	51.7121	39.8316	48.7122	41.741	44.7818
P35330	Icam2	Intercellular adhesion molecule 2 OS=Mus musculus OX=10090 GN=Icam2 PE=1 SV=1	103.513	112.055	116.795	101.981	105.787	114.201	97.9021	100.639	118.949	108.054	136.79	97.8476	108.654	96.3634	115.267
P35486	Pdha1	Pyruvate dehydrogenase E1 component subunit alpha, somatic form, mitochondrial OS=Mus musculus OX=10090 GN=Pdha1 PE=1 SV=1	6582.38	6663.32	5607.01	6075.22	6478.82	6100.98	7409.93	7441.16	7670.08	7208.51	6779.38	6419.84	6889.03	7216.49	8452.85
P35492	Hal	Histidine ammonia-lyase OS=Mus musculus OX=10090 GN=Hal PE=1 SV=1	9274.45	9251.15	8830.06	8982.03	10158.8	9735.01	9459.06	10243.1	10448.5	10530.3	11750.5	8575.77	9674.24	7585.96	9797.47
P35505	Fah	Fumarylacetoacetase OS=Mus musculus OX=10090 GN=Fah PE=1 SV=2	9360.24	9669.95	9581.46	9735.99	9788.15	9662.19	10101.2	9706.61	10176.2	9393.79	9512.9	9630.3	9196.22	9276.92	9665.94
P35550	Fbl	rRNA 2'-O-methyltransferase fibrillarin OS=Mus musculus OX=10090 GN=Fbl PE=1 SV=2	5278.52	5297.31	6101.36	5977.89	5435.9	5815	5232.97	4930.7	5285.76	5218.14	5902.44	6071.48	5731.77	5705.52	6130.26
P35564	Canx	Calnexin OS=Mus musculus OX=10090 GN=Canx PE=1 SV=1	9986.36	10272.9	10772.7	11129.4	10561.3	9890.58	9540.65	9486.96	9191.9	9433.48	10136.4	10123.9	11093.1	9519.95	9691.42
P35569	Irs1	Insulin receptor substrate 1 OS=Mus musculus OX=10090 GN=Irs1 PE=1 SV=1	459.893	457.864	469.661	438.892	413.211	499.142	433.611	505.828	508.732	510.963	537.263	408.712	450.448	463.963	519.707
P35576	G6pc	Glucose-6-phosphatase OS=Mus musculus OX=10090 GN=G6pc PE=1 SV=2	537.937	623.458	572.113	624.636	649.085	606.358	669.677	565.941	561.133	550.481	624.471	498.442	570.328	546.04	542.862
P35582	Foxa1	Hepatocyte nuclear factor 3-alpha OS=Mus musculus OX=10090 GN=Foxa1 PE=1 SV=2	30.7555	26.3238	37.5425	28.198	27.0958	27.7314	30.227	33.8414	27.4439	24.9047	29.2197	31.2735	22.3023	32.0106	35.3165
P35583	Foxa2	Hepatocyte nuclear factor 3-beta OS=Mus musculus OX=10090 GN=Foxa2 PE=1 SV=2	63.9678	53.6109	51.3523	58.7574	47.1374	55.9403	52.8713	50.4669	54.3762	62.0318	64.8531	71.6235	39.8009	51.6356	63.889
P35585	Ap1m1	AP-1 complex subunit mu-1 OS=Mus musculus OX=10090 GN=Ap1m1 PE=1 SV=3	1793.67	1809.33	1895.6	1882.44	2023.18	1849.92	1921.12	1945.8	1842.53	1874.58	1963.41	1810.16	1946.06	1742.69	1836.34
P35601	Rfc1	Replication factor C subunit 1 OS=Mus musculus OX=10090 GN=Rfc1 PE=1 SV=2	588.247	599.748	626.928	687.044	624.843	668.12	603.056	564.688	555.758	564.852	559.193	562.886	625.667	559.877	502.219
P35689	Ercc5	DNA repair protein complementing XP-G cells homolog OS=Mus musculus OX=10090 GN=Ercc5 PE=1 SV=4	16.732	16.9526	19.4491	16.4163	11.9829	13.6411	18.3596	18.6976	16.064	17.0826	17.3052	19.0293	18.626	21.5162	14.2256
P35700	Prdx1	Peroxiredoxin-1 OS=Mus musculus OX=10090 GN=Prdx1 PE=1 SV=1	19761.5	20566.9	18237.1	19007.6	19476.2	19576.5	20036.1	18589.8	19946.6	18052.3	18782.9	18954.7	20038.6	18570.2	19214.8
P35710	Sox5	Transcription factor SOX-5 OS=Mus musculus OX=10090 GN=Sox5 PE=1 SV=2	300.202	313.747	329.515	356.061	330.283	374.306	317.764	359.301	310.92	362.662	357.973	308.879	317.499	332.356	309.927
P35762	Cd81	CD81 antigen OS=Mus musculus OX=10090 GN=Cd81 PE=1 SV=2	459.148	467.105	503.542	452.763	424.305	458.837	454.864	399.54	386.918	390.491	309.536	420.095	403.171	475.231	396.881
P35802	Gpm6a	Neuronal membrane glycoprotein M6-a OS=Mus musculus OX=10090 GN=Gpm6a PE=1 SV=1	81.3493	97.8845	87.7171	121.564	115.602	110.714	183.235	101.35	87.0142	73.8843	76.6692	87.9189	130.923	91.8539	82.8111
P35821	Ptpn1	Tyrosine-protein phosphatase non-receptor type 1 OS=Mus musculus OX=10090 GN=Ptpn1 PE=1 SV=2	1319.85	1311.28	1694.4	1399.08	1576.14	1284.87	1283.44	1250.67	1180.34	1306.84	1569.71	1956.49	1654.71	1385.09	1182.95
P35822	Ptprk	Receptor-type tyrosine-protein phosphatase kappa OS=Mus musculus OX=10090 GN=Ptprk PE=1 SV=1	513.899	583.586	683.6	637.813	475.531	562.562	520.047	498.76	596.797	617.099	596.215	528.612	528.167	635.391	698.858
P35831	Ptpn12	Tyrosine-protein phosphatase non-receptor type 12 OS=Mus musculus OX=10090 GN=Ptpn12 PE=1 SV=3	808.003	770.19	815.992	779.327	842.644	830.683	776.594	777.546	756.176	776.754	874.227	782.427	810.874	752.433	713.351
P35917	Flt4	Vascular endothelial growth factor receptor 3 OS=Mus musculus OX=10090 GN=Flt4 PE=1 SV=1	467.343	494.244	442.468	455.156	484.846	462.572	476.551	470.85	459.256	548.125	566.66	490.39	476.273	484.297	436.115
P35918	Kdr	Vascular endothelial growth factor receptor 2 OS=Mus musculus OX=10090 GN=Kdr PE=1 SV=1	144.967	112.007	113.518	120.245	127.705	125.251	120.521	125.754	127.187	123.759	129.683	151.185	101.507	141.48	107.261
P35922	Fmr1	Synaptic functional regulator FMR1 OS=Mus musculus OX=10090 GN=Fmr1 PE=1 SV=1	438.673	421.884	463.741	436.73	464.742	489.508	422.55	438.692	450.292	485.428	459.176	385.85	462.939	364.041	361.949
P35951	Ldlr	Low-density lipoprotein receptor OS=Mus musculus OX=10090 GN=Ldlr PE=1 SV=2	1281.93	1234.07	1208.72	1024.15	1269.68	1311.09	1239.4	1396.55	1316.91	1447.15	1352.11	1012.97	948.963	1077.6	1391.62
P35979	Rpl12	60S ribosomal protein L12 OS=Mus musculus OX=10090 GN=Rpl12 PE=1 SV=2	2590.13	2311.17	2365.37	2326.03	2363.3	2334.23	1841.16	2060.19	2041.39	2050.01	2017.03	2512.19	2460.1	2294.23	2210.32
P35980	Rpl18	60S ribosomal protein L18 OS=Mus musculus OX=10090 GN=Rpl18 PE=1 SV=3	2364.65	2319.71	2484.16	2389.72	2391.67	2282.46	2140.75	2166.08	2229.76	2168.07	2183.6	2601.07	2414.21	2343.58	2379.94
P35991	Btk	Tyrosine-protein kinase BTK OS=Mus musculus OX=10090 GN=Btk PE=1 SV=4	62.193	48.4705	82.415	63.0568	88.3847	59.4746	64.562	64.4121	52.0573	57.8052	83.9019	68.6634	70.5476	59.2438	53.1065
P36371	Tap2	Antigen peptide transporter 2 OS=Mus musculus OX=10090 GN=Tap2 PE=1 SV=1	1404.8	1318.89	1530.05	1405.87	1561.59	1456.06	1531.22	1325.62	1210.29	1506.7	1435.67	1483.98	1360.11	1318.06	1192.09
P36423	Tbxas1	Thromboxane-A synthase OS=Mus musculus OX=10090 GN=Tbxas1 PE=1 SV=2	459.149	425.174	568.173	484.203	551.13	475.443	453.357	447.359	392.205	483.36	522.879	465.457	498.078	446.264	364.66
P36552	Cpox	Oxygen-dependent coproporphyrinogen-III oxidase, mitochondrial OS=Mus musculus OX=10090 GN=Cpox PE=1 SV=2	2029.21	2079.28	2575.02	2278.17	2188.36	2116.33	2249.05	2357.67	2547.94	2617.1	2099.07	2565.33	2416.49	2286.08	2354.25
P36916	Gnl1	Guanine nucleotide-binding protein-like 1 OS=Mus musculus OX=10090 GN=Gnl1 PE=1 SV=4	1681.53	1645.97	1609.53	1581.68	1592.19	1593.35	1675.86	1540.47	1637.3	1538.97	1484.89	1568.13	1434.72	1626.44	1558.08
P36993	Ppm1b	Protein phosphatase 1B OS=Mus musculus OX=10090 GN=Ppm1b PE=1 SV=1	2056.32	1960.41	1767.11	1938.56	2061.71	2000.13	2101	2004.44	2159.98	2013.99	1827.78	1856.84	1827.94	1887.88	1987.06
P37040	Por	NADPH--cytochrome P450 reductase OS=Mus musculus OX=10090 GN=Por PE=1 SV=2	10932	11416.8	10612.2	11529.9	11968.4	11095.7	11005.8	11338.1	11009.3	10353.1	12942	10281.1	12374.9	10230.6	11557.7
P37172	Acvr1	Activin receptor type-1 OS=Mus musculus OX=10090 GN=Acvr1 PE=2 SV=2	25.4959	22.0633	22.8226	29.7085	25.1363	24.5235	25.1755	24.764	21.0072	26.7549	22.0367	33.3829	25.2171	25.933	22.8974
P37804	Tagln	Transgelin OS=Mus musculus OX=10090 GN=Tagln PE=1 SV=3	2774.85	2238.6	2619.54	3696.61	2164.54	2128.1	2225.48	2187.84	1518.29	1804.6	4458.02	2162.83	1975.22	3749.83	2096.37
P37913	Lig1	DNA ligase 1 OS=Mus musculus OX=10090 GN=Lig1 PE=1 SV=2	65.0209	62.5959	67.4783	86.6723	108.444	67.5363	66.4985	62.0088	77.283	94.9278	129.556	63.4464	79.2218	65.8504	64.3976
P38060	Hmgcl	Hydroxymethylglutaryl-CoA lyase, mitochondrial OS=Mus musculus OX=10090 GN=Hmgcl PE=1 SV=2	4876.46	4917.25	4162.3	4699.77	5095.74	4843.18	5449.14	6367.36	6269.02	6166.61	6219.25	5525.88	5595.69	5812.21	6577.71
P38585	Ttl	Tubulin--tyrosine ligase OS=Mus musculus OX=10090 GN=Ttl PE=1 SV=2	24.796	29.9687	24.883	23.8875	27.2059	33.7641	33.2076	37.1055	25.1391	26.2065	33.4293	24.2019	24.3812	30.3025	29.6782
P38647	Hspa9	Stress-70 protein, mitochondrial OS=Mus musculus OX=10090 GN=Hspa9 PE=1 SV=3	13601.5	13346.1	12311.4	12837.1	12836.6	13497.1	13377.9	14426.8	14285.6	14324.8	16358	14063	13659.6	14817.8	15897.1
P39039	Mbl1	Mannose-binding protein A OS=Mus musculus OX=10090 GN=Mbl1 PE=1 SV=1	814.882	789.736	1064.18	1020.14	686.301	827.814	709.035	608.466	624.153	524.049	474.792	990.454	709.574	982.211	742.842
P39054	Dnm2	Dynamin-2 OS=Mus musculus OX=10090 GN=Dnm2 PE=1 SV=2	4620.82	4683.7	4985.43	4687.67	4492.89	4849.18	4451.9	4270.38	4156.06	4260.14	4090.11	4341.59	4489.18	4386.42	4041.47
P39061	Col18a1	Collagen alpha-1(XVIII) chain OS=Mus musculus OX=10090 GN=Col18a1 PE=1 SV=4	3222.65	2944.54	4180.33	3596.78	3770.09	3629.84	3124.41	3167.74	2909.08	3092.2	3400.16	3605.11	3532.28	3130.06	2638.84
P39098	Man1a2	Mannosyl-oligosaccharide 1,2-alpha-mannosidase IB OS=Mus musculus OX=10090 GN=Man1a2 PE=1 SV=1	349.015	379.034	402.736	389.498	357.874	368.551	350.806	320.734	321.949	324.4	324.394	388.474	372.003	333.64	331.824
P39429-2	Traf2	Isoform 2 of TNF receptor-associated factor 2 OS=Mus musculus OX=10090 GN=Traf2	27.0843	35.283	27.4681	31.0039	33.6593	30.3125	28.3841	27.1707	25.7752	23.2106	24.7979	30.9827	31.3593	24.4319	23.0907
P39447	Tjp1	Tight junction protein ZO-1 OS=Mus musculus OX=10090 GN=Tjp1 PE=1 SV=2	4023.19	4018.36	4149.39	3971.16	3998.69	4240.71	4070.18	4019.68	3899.99	3907.16	4419.38	3873.16	3909.15	4073.93	3961.15
P39655	Alox12	Polyunsaturated fatty acid lipoxygenase ALOX12 OS=Mus musculus OX=10090 GN=Alox12 PE=1 SV=4	454.714	399.569	691.821	597.451	576.997	518.667	483.061	664.071	440.499	309.17	341.596	496.37	423.486	709.328	346.133
P39688	Fyn	Tyrosine-protein kinase Fyn OS=Mus musculus OX=10090 GN=Fyn PE=1 SV=4	174.546	169.408	158.167	147.636	143.708	184.512	166.747	177.557	162.821	195.288	163.45	148.131	154.442	177.344	138.775
P39876	Timp3	Metalloproteinase inhibitor 3 OS=Mus musculus OX=10090 GN=Timp3 PE=1 SV=1	158.81	152.611	192.049	184.777	208.768	174.054	172.541	210.254	155.621	145.209	153.209	176.098	159.065	214.4	144.047
P40124	Cap1	Adenylyl cyclase-associated protein 1 OS=Mus musculus OX=10090 GN=Cap1 PE=1 SV=4	3080.4	3295.99	3239.67	3184.31	3707.88	3111.49	3370.65	2980.82	3006.74	2901.44	3428.43	3104.34	3446.67	2847.85	2913.82
P40142	Tkt	Transketolase OS=Mus musculus OX=10090 GN=Tkt PE=1 SV=1	9229.8	9269.5	7349.01	8644.72	9191.37	8392.59	10331.6	8884.37	9870.59	8694.29	7472.57	8335.88	8265.54	9577.55	9534.67
P40201	Chd1	Chromodomain-helicase-DNA-binding protein 1 OS=Mus musculus OX=10090 GN=Chd1 PE=1 SV=3	149.53	140.797	143	141.484	141.397	166.835	130.16	136.806	135.394	145.686	173.077	180.183	140.032	143.277	135.985
P40224	Cxcl12	Stromal cell-derived factor 1 OS=Mus musculus OX=10090 GN=Cxcl12 PE=2 SV=2	127.601	132.31	138.491	148.12	134.732	133.12	134.319	115.213	116.669	113.374	117.384	134.536	128.52	141.153	110.942
P40237	Cd82	CD82 antigen OS=Mus musculus OX=10090 GN=Cd82 PE=1 SV=1	766.997	858.496	766.791	785.892	796.933	913.194	829.127	843.612	738.186	818.506	584.729	654.703	901.439	731.238	750.471
P40240	Cd9	CD9 antigen OS=Mus musculus OX=10090 GN=Cd9 PE=1 SV=2	210.497	261.058	286.606	280.178	315.489	273.814	266.811	277.692	217.657	252.389	309.118	267.572	339.428	271.186	209.366
P40336-2	Vps26a	Isoform 2 of Vacuolar protein sorting-associated protein 26A OS=Mus musculus OX=10090 GN=Vps26a	2202.96	2614.97	2746.55	2653.98	2351.5	2605.03	2748.67	2460.16	2513.5	2285.56	2403.92	2594.17	2251.26	2751.81	2634.71
P40630	Tfam	Transcription factor A, mitochondrial OS=Mus musculus OX=10090 GN=Tfam PE=1 SV=2	4204.12	3962.6	3522.15	3912.3	3699.91	3919.3	4047.52	4211.31	4341.02	4378.64	4449.98	4304.82	4156.46	4616.06	4633.86
P40694	Ighmbp2	DNA-binding protein SMUBP-2 OS=Mus musculus OX=10090 GN=Ighmbp2 PE=1 SV=1	129.02	133.936	124.362	127.405	133.67	129.198	124.087	122.951	119.845	112.535	134.52	117.728	130.859	114.834	103.656
P40936	Inmt	Indolethylamine N-methyltransferase OS=Mus musculus OX=10090 GN=Inmt PE=1 SV=1	5561.61	6459.5	3163.97	5295.77	7381.09	6352.55	8759.42	6900.18	6806.58	5801.47	5421.74	3442.82	5678.41	4416.83	5107.48
P41105	Rpl28	60S ribosomal protein L28 OS=Mus musculus OX=10090 GN=Rpl28 PE=1 SV=2	5971.2	5601.23	5632.27	5146.25	5153.05	5075.3	4709.17	4107.65	5066.65	4391.51	4630.11	6749.93	4892.35	6467.82	5180.39
P41183	Bcl6	B-cell lymphoma 6 protein homolog OS=Mus musculus OX=10090 GN=Bcl6 PE=1 SV=1	60.003	58.1733	32.8406	26.4921	25.4907	34.5393	60.385	22.3767	39.6588	51.1209	30.6583	66.7068	27.1401	56.2855	21.0551
P41216	Acsl1	Long-chain-fatty-acid--CoA ligase 1 OS=Mus musculus OX=10090 GN=Acsl1 PE=1 SV=2	23435.9	22598.6	17840.4	21748.4	21473.3	21954.9	22619.1	23475.9	24001.7	22731.7	19399.4	17397.8	20029.3	22969	24763.4
P41230	Kdm5c	Lysine-specific demethylase 5C OS=Mus musculus OX=10090 GN=Kdm5c PE=1 SV=4	88.8526	72.3394	93.7848	98.809	89.3759	83.0522	80.5183	86.6827	72.8128	79.1731	71.4752	110.89	83.3061	85.9821	84.3145
P41233	Abca1	Phospholipid-transporting ATPase ABCA1 OS=Mus musculus OX=10090 GN=Abca1 PE=1 SV=4	2335.37	2540.27	2735.96	2624.21	2362.75	2481.28	2318.57	2044.83	2168.86	2125.05	2068.06	2534.53	2184.29	2472.58	2133.67
P41234	Abca2	ATP-binding cassette sub-family A member 2 OS=Mus musculus OX=10090 GN=Abca2 PE=1 SV=4	249.924	267.501	299.208	228.502	204.577	251.484	211.213	187.487	214.824	197.028	172.371	218.806	198.956	220.572	203.398
P41241	Csk	Tyrosine-protein kinase CSK OS=Mus musculus OX=10090 GN=Csk PE=1 SV=2	853.799	858.563	914.016	811.279	922.715	929.646	859.416	859.537	845.905	811.702	884.078	851.596	854.081	813.03	781.922
P41317	Mbl2	Mannose-binding protein C OS=Mus musculus OX=10090 GN=Mbl2 PE=1 SV=2	1096.82	1061.35	1266.06	1161.83	1080.98	1197.78	1123.85	1119.4	1016.43	1031.22	1180.14	1331.54	1261.2	1138.09	998.55
P42125	Eci1	Enoyl-CoA delta isomerase 1, mitochondrial OS=Mus musculus OX=10090 GN=Eci1 PE=1 SV=2	7020.06	7015.79	6181.98	6691.02	6909.59	6947.2	8237.44	9000.11	8829.63	8137.06	7151.66	6689.7	7038.86	8125.57	9157.64
P42128	Foxk1	Forkhead box protein K1 OS=Mus musculus OX=10090 GN=Foxk1 PE=1 SV=2	782.947	723.731	758.908	812.395	742.479	805.457	741.499	761.44	676.281	779.479	766.275	777.068	744.812	784.708	726.033
P42208	Septin2	Septin-2 OS=Mus musculus OX=10090 GN=Septin2 PE=1 SV=2	1872.45	1920.2	2017.31	1838.63	2075.73	2043.37	1876.7	1767.67	1746.12	1740.55	1817.27	1891.61	1804.05	1831.53	1672.29
P42227	Stat3	Signal transducer and activator of transcription 3 OS=Mus musculus OX=10090 GN=Stat3 PE=1 SV=2	2509.05	2398.35	3467.36	3151.81	2846.93	2486.57	2230.28	2372.56	2275.35	2466.47	2928.92	4085.13	3491.49	3287.09	2259.18
P42230	Stat5a	Signal transducer and activator of transcription 5A OS=Mus musculus OX=10090 GN=Stat5a PE=1 SV=1	2192.43	2264.78	2233.27	2257.21	2270.52	2149.03	2225.43	2152.01	2152.44	2153.26	2062.51	1955.34	2112.5	1949.25	1834.9
P42232	Stat5b	Signal transducer and activator of transcription 5B OS=Mus musculus OX=10090 GN=Stat5b PE=1 SV=1	321.404	302.913	324.762	320.128	280.358	301.683	316.164	285.32	320.158	287.875	288.035	305.585	281.885	267.214	303.705
P42337	Pik3ca	Phosphatidylinositol 4,5-bisphosphate 3-kinase catalytic subunit alpha isoform OS=Mus musculus OX=10090 GN=Pik3ca PE=1 SV=2	606.051	584.875	593.483	591.535	590.18	624.585	610.671	618.923	588.963	647.494	619.554	581.509	608.774	569.515	548.679
P42567	Eps15	Epidermal growth factor receptor substrate 15 OS=Mus musculus OX=10090 GN=Eps15 PE=1 SV=1	2711.1	2723.4	2714.28	2602.83	2692.45	2768.89	2610.75	2470.71	2499.77	2630.54	2696.11	2821.01	2837.93	2725.62	2470.55
P42669	Pura	Transcriptional activator protein Pur-alpha OS=Mus musculus OX=10090 GN=Pura PE=1 SV=1	1304.18	1246.84	1250.01	1255.1	1213.11	1267.53	1268.36	1206.29	1149.82	1149.58	1184.84	1233.99	1177.79	1255.2	1098.24
P42703	Lifr	Leukemia inhibitory factor receptor OS=Mus musculus OX=10090 GN=Lifr PE=1 SV=1	2098.55	2078.5	2038.26	2323.25	1762.11	2229.3	1704.03	1840.5	1672.43	1800.38	1829.96	1354.22	1724.19	2121.58	1796.19
P42859	Htt	Huntingtin OS=Mus musculus OX=10090 GN=Htt PE=1 SV=2	1739.31	1675.5	1794.1	1697.34	1663.66	1704.24	1549.09	1639.51	1613.98	1709.51	1718.47	1732.11	1597.11	1591.22	1584.07
P42867	Dpagt1	UDP-N-acetylglucosamine--dolichyl-phosphate N-acetylglucosaminephosphotransferase OS=Mus musculus OX=10090 GN=Dpagt1 PE=1 SV=2	133.555	132.374	148.872	142.774	134.158	143.845	119.066	140.611	150.814	143.572	177.894	159.514	124.843	148.844	137.769
P42932	Cct8	T-complex protein 1 subunit theta OS=Mus musculus OX=10090 GN=Cct8 PE=1 SV=3	8850.9	8802.72	8014.82	8674.94	8804.57	8591.63	8765.01	8464.39	9063.01	8071.87	7579.04	7860.43	8683.33	8162.58	8368.95
P43006	Slc1a2	Excitatory amino acid transporter 2 OS=Mus musculus OX=10090 GN=Slc1a2 PE=1 SV=1	918.536	971.818	1350.06	1057.5	1113.57	981.438	991.791	879.072	890.361	899.969	884.017	1152.42	1080.93	1086.45	1032.9
P43024	Cox6a1	Cytochrome c oxidase subunit 6A1, mitochondrial OS=Mus musculus OX=10090 GN=Cox6a1 PE=1 SV=2	324.895	318.413	360.774	326.855	404	368.577	392.952	431.529	375.645	408.78	405.41	360.483	447.43	357.89	422.763
P43025	Clec3b	Tetranectin OS=Mus musculus OX=10090 GN=Clec3b PE=1 SV=2	1130.04	1123.06	898.237	975.913	1114.1	1154.42	1010.51	966.415	950.054	943.213	1237.45	918.08	1166.72	1096.48	938.53
P43120	Hhex	Hematopoietically-expressed homeobox protein Hhex OS=Mus musculus OX=10090 GN=Hhex PE=1 SV=1	68.8821	61.6589	75.7674	82.1469	72.036	99.8085	67.1606	75.5839	76.4071	69.3849	66.7789	72.083	70.7372	63.3864	76.0734
P43135	Nr2f2	COUP transcription factor 2 OS=Mus musculus OX=10090 GN=Nr2f2 PE=1 SV=2	44.7925	40.7213	44.5847	44.5676	33.9385	37.2895	44.3978	47.2439	54.4779	41.1696	52.504	40.8251	34.6031	51.4892	41.9127
P43136	Nr2f6	Nuclear receptor subfamily 2 group F member 6 OS=Mus musculus OX=10090 GN=Nr2f6 PE=1 SV=2	94.3513	88.5832	87.3659	89.4016	82.4211	89.0273	77.2836	83.4062	85.04	89.0522	92.3643	84.7359	77.2325	81.2242	61.7977
P43247	Msh2	DNA mismatch repair protein Msh2 OS=Mus musculus OX=10090 GN=Msh2 PE=1 SV=1	485.407	493.897	493.215	519.902	482.147	520.186	484.473	461.255	466.204	509.293	589.324	516.832	497.58	471.912	478.379
P43274	H1-4	Histone H1.4 OS=Mus musculus OX=10090 GN=H1-4 PE=1 SV=2	2066.46	1787.02	1778.33	2084.58	2005.03	1986.28	1963.49	1719.93	1622.75	1759.93	1809.28	1747	1455.86	1952.05	1539.33
P43275	H1-1	Histone H1.1 OS=Mus musculus OX=10090 GN=H1-1 PE=1 SV=2	778.054	808.78	1067.76	815.074	800.056	870.093	865.054	732.346	791.098	867.823	1269.82	838.704	754.653	743.824	709.895
P43276	H1-5	Histone H1.5 OS=Mus musculus OX=10090 GN=H1-5 PE=1 SV=2	4343.27	3811.29	4146.86	4359.77	4125.32	4381.11	4339.95	3754.37	3563.31	3915.09	4881.73	4216.01	3436.53	4228.09	3271.36
P43277	H1-3	Histone H1.3 OS=Mus musculus OX=10090 GN=H1-3 PE=1 SV=2	4224.02	3958.04	4219.97	4559.69	4299.49	4448.37	4526.21	4097.9	3876.52	4081.87	4600.96	4053.08	3405.4	4234.49	3540.63
P43346	Dck	Deoxycytidine kinase OS=Mus musculus OX=10090 GN=Dck PE=1 SV=1	118.689	87.0892	89.6488	91.429	107.605	119.784	85.6199	83.4352	97.9405	102.661	88.118	90.137	100.055	100.454	72.935
P43406	Itgav	Integrin alpha-V OS=Mus musculus OX=10090 GN=Itgav PE=1 SV=2	1007.65	1003.91	1113.95	995.573	1010.57	984.454	992.17	1010.3	886.697	975.509	1105.19	974.54	990.318	939.049	863.678
P43407	Sdc2	Syndecan-2 OS=Mus musculus OX=10090 GN=Sdc2 PE=1 SV=1	149.466	174.583	157.862	171.762	162.761	173.791	148.789	200.199	174.633	205.434	191.004	220.511	165.881	172.896	169.138
P43883	Plin2	Perilipin-2 OS=Mus musculus OX=10090 GN=Plin2 PE=1 SV=2	4270.82	2647.84	3792.02	4670.4	5105.69	4321.89	3979.95	4606.15	3344.35	3324.04	4781.97	2793.77	2220.63	3925.7	4788.4
P45376	Akr1b1	Aldo-keto reductase family 1 member B1 OS=Mus musculus OX=10090 GN=Akr1b1 PE=1 SV=3	2563.73	2419.21	2476.12	1944.81	2057.63	2410.92	2193.24	2199.45	2071.17	2422.88	2442.67	2476.62	2580.16	2092.97	1982.86
P45377	Akr1b8	Aldose reductase-related protein 2 OS=Mus musculus OX=10090 GN=Akr1b8 PE=1 SV=2	1342.04	1492.16	1316.13	1246.2	1280.42	1483.88	1322.9	1381.58	1357.44	1353.12	1164.05	1351.9	1291.81	1402.69	1263.35
P45448	Nr5a2	Nuclear receptor subfamily 5 group A member 2 OS=Mus musculus OX=10090 GN=Nr5a2 PE=1 SV=3	59.2069	55.3284	72.3271	63.8223	63.067	63.0585	52.4605	65.8788	56.5078	67.0563	73.6586	75.3338	55.6542	59.5097	55.9619
P45481	Crebbp	Histone lysine acetyltransferase CREBBP OS=Mus musculus OX=10090 GN=Crebbp PE=1 SV=3	544.472	523.725	535.516	578.42	537.61	582.857	537.108	523.131	474.054	535.139	549.085	579.459	512.409	533.406	492.53
P45591	Cfl2	Cofilin-2 OS=Mus musculus OX=10090 GN=Cfl2 PE=1 SV=1	4453.35	4558.32	4683.91	4815.42	4982.02	4747.04	4893.44	5151.19	4860.25	5114.95	5110.13	4409.1	5340.02	4178.82	4649.24
P45700	Man1a1	Mannosyl-oligosaccharide 1,2-alpha-mannosidase IA OS=Mus musculus OX=10090 GN=Man1a1 PE=1 SV=1	1631.81	1764.36	1849.04	1841.05	1922.44	1892.1	1775.09	1996.43	1811.45	1968.13	2005.05	2077.5	2177.06	1677.21	1776.93
P45878	Fkbp2	Peptidyl-prolyl cis-trans isomerase FKBP2 OS=Mus musculus OX=10090 GN=Fkbp2 PE=1 SV=1	1481.25	1572.76	1706.73	1602.96	1414.77	1502.23	1567.74	1609.26	1511.15	1435.1	1636.28	1644.59	1507.6	1647.32	1546.51
P45952	Acadm	Medium-chain specific acyl-CoA dehydrogenase, mitochondrial OS=Mus musculus OX=10090 GN=Acadm PE=1 SV=1	7863.24	7920.21	7121.87	7740.2	8139.06	7951.54	8684.01	10131.5	9396.34	9412.43	9376.73	7837.84	8379.01	8691.64	10051.6
P46061	Rangap1	Ran GTPase-activating protein 1 OS=Mus musculus OX=10090 GN=Rangap1 PE=1 SV=2	2022.39	2063.39	2151.36	2140.44	2053.39	2147.24	1956.3	1813.4	1936.23	1928.34	1906.54	2215.44	2031.63	2028.07	1966.1
P46412	Gpx3	Glutathione peroxidase 3 OS=Mus musculus OX=10090 GN=Gpx3 PE=1 SV=2	549.278	570.617	572.322	625.53	583.231	572.064	541.708	638.941	504.638	505.824	552.331	440.495	474.307	592.924	552.184
P46414	Cdkn1b	Cyclin-dependent kinase inhibitor 1B OS=Mus musculus OX=10090 GN=Cdkn1b PE=1 SV=2	168.476	151.29	113.257	125.922	114.862	136.03	138.362	114.633	124.877	152.919	157.036	130.871	112.114	168.781	130.807
P46425	Gstp2	Glutathione S-transferase P 2 OS=Mus musculus OX=10090 GN=Gstp2 PE=1 SV=2	17334.1	22246.9	17782.6	17072.2	16089.2	17846.2	15391.3	15374.3	17196.5	19160.9	17688.6	16299.6	21422.7	15763.9	20139.1
P46460	Nsf	Vesicle-fusing ATPase OS=Mus musculus OX=10090 GN=Nsf PE=1 SV=2	6200.44	6104.54	6330.08	6217.41	5849.75	6012.99	5872.62	5692.49	5756.9	5595.79	5416.95	5785.37	6076.64	5715.68	5623.81
P46467	Vps4b	Vacuolar protein sorting-associated protein 4B OS=Mus musculus OX=10090 GN=Vps4b PE=1 SV=2	2655.83	2655.35	2466.75	2561.39	2519.68	2506.09	2604.76	2345.36	2454.97	2416.96	2191.83	2467.22	2476.14	2423.53	2399.66
P46471	Psmc2	26S proteasome regulatory subunit 7 OS=Mus musculus OX=10090 GN=Psmc2 PE=1 SV=5	5485.98	5395.08	5169.39	5171.95	5463.97	5234.73	5351.37	5005.57	5422.96	5057.14	4853.59	5195.71	5438.77	5003.61	5216.46
P46638	Rab11b	Ras-related protein Rab-11B OS=Mus musculus OX=10090 GN=Rab11b PE=1 SV=3	2108.48	2304.42	2180.1	2147.71	2235.21	2119.17	2166.11	2124.09	2048.53	2039.3	2082.9	2089.7	2262.02	1999.82	2007.43
P46656	Fdx1	Adrenodoxin, mitochondrial OS=Mus musculus OX=10090 GN=Fdx1 PE=1 SV=1	2569.52	2713.55	2493.37	2521.14	2814.77	2817.02	2782.04	2581.4	3070.24	3062.99	2450.59	2698.6	2845.08	2772.05	3003.65
P46662	Nf2	Merlin OS=Mus musculus OX=10090 GN=Nf2 PE=1 SV=2	363.328	327.612	403.86	373.205	345.372	403.001	348.484	353.617	342.443	402.917	358.302	310.607	335.574	338.87	335.182
P46664	Adss2	Adenylosuccinate synthetase isozyme 2 OS=Mus musculus OX=10090 GN=Adss2 PE=1 SV=2	1290.27	1259.7	1189.78	1269.89	1382.02	1280.89	1273.65	1418.5	1351.86	1355.76	1274.46	1199.12	1321.61	1145.66	1306.07
P46718	Pdcd2	Programmed cell death protein 2 OS=Mus musculus OX=10090 GN=Pdcd2 PE=2 SV=2	2774.24	2555.44	2457.04	2635.89	2654.47	2758.17	2514.52	2526.17	2596.31	2502.96	2347.87	2353.91	2388.88	2463.45	2400.81
P46735	Myo1b	Unconventional myosin-Ib OS=Mus musculus OX=10090 GN=Myo1b PE=1 SV=3	7301.28	7816.95	7608.69	7493.93	7389.38	7603.2	7606.52	7245.04	7357.38	7126.17	7256.06	7431.25	7293.22	7296.75	7549.31
P46737	Brcc3	Lys-63-specific deubiquitinase BRCC36 OS=Mus musculus OX=10090 GN=Brcc3 PE=1 SV=1	917.667	974.064	938.106	917.722	845.985	896.677	992.545	840.446	994.574	856.864	946.233	1036.13	786.263	1001.96	961.472
P46935	Nedd4	E3 ubiquitin-protein ligase NEDD4 OS=Mus musculus OX=10090 GN=Nedd4 PE=1 SV=3	4137.86	4318.94	3880.45	3831.12	3905.5	3965.91	3745.21	3795.81	3866.08	3836.95	3920.75	3609.5	3770.66	3882.99	3517.8
P46938	Yap1	Transcriptional coactivator YAP1 OS=Mus musculus OX=10090 GN=Yap1 PE=1 SV=2	708.595	702.591	736.966	759.383	714.19	768.651	723.459	674.258	715.134	742.343	737.665	748.178	641.706	780.621	696.951
P46978	Stt3a	Dolichyl-diphosphooligosaccharide--protein glycosyltransferase subunit STT3A OS=Mus musculus OX=10090 GN=Stt3a PE=1 SV=1	3570.05	3727.66	4601.02	4033.89	3929.33	3978.32	3440.14	3636.14	3578.27	3763.45	3660.91	4171.23	4419.41	3757.78	3669.11
P47199	Cryz	Quinone oxidoreductase OS=Mus musculus OX=10090 GN=Cryz PE=1 SV=1	4394.37	4157.27	3725.93	4152.31	4544.4	4227.35	4713.49	4285.16	4582.42	4328.92	4022.72	4015.64	3921.48	4013.56	4189.37
P47713	Pla2g4a	Cytosolic phospholipase A2 OS=Mus musculus OX=10090 GN=Pla2g4a PE=1 SV=1	86.3091	92.0054	101.583	92.7827	140.062	87.5821	79.3038	86.7176	81.8811	90.5867	120.096	94.4344	109.549	92.9078	72.8202
P47738	Aldh2	Aldehyde dehydrogenase, mitochondrial OS=Mus musculus OX=10090 GN=Aldh2 PE=1 SV=1	20991.8	21817.9	18942.7	20370	21929.9	21736.6	22956.2	25628.7	24504.2	24659.3	23989	20780.2	22955.4	22678.2	25734
P47740	Aldh3a2	Aldehyde dehydrogenase family 3 member A2 OS=Mus musculus OX=10090 GN=Aldh3a2 PE=1 SV=2	7029.26	6028.37	4555.1	6124.84	6848.14	6241.95	7931.3	8106.03	7351.41	6199.15	5744.43	3994.57	4415.74	5968.91	6770.78
P47753	Capza1	F-actin-capping protein subunit alpha-1 OS=Mus musculus OX=10090 GN=Capza1 PE=1 SV=4	1776.67	1729.25	1800.05	1742.15	1787.01	1820.61	1755.32	1679.18	1704.37	1709.69	1660.05	1764.78	1745.26	1761.68	1650.17
P47754	Capza2	F-actin-capping protein subunit alpha-2 OS=Mus musculus OX=10090 GN=Capza2 PE=1 SV=3	856.576	886.019	884.554	850.707	928.766	891.126	885.461	900.704	890.923	862.948	905.813	893.654	842.341	853.534	831.192
P47757-4	Capzb	Isoform 3 of F-actin-capping protein subunit beta OS=Mus musculus OX=10090 GN=Capzb	2911.06	2865.71	2870.43	2819.91	2766.14	2782.72	2898.86	2675.23	2645.25	2645.36	2743.66	2881.13	2718.81	2796.71	2653.42
P47758	Srprb	Signal recognition particle receptor subunit beta OS=Mus musculus OX=10090 GN=Srprb PE=1 SV=1	1895.74	1920.54	2114.44	1989.35	1982.49	1932.75	1750.48	1753.28	1773.23	1745.68	1713.3	1941.25	2019.21	1824.22	1778.99
P47791	Gsr	Glutathione reductase, mitochondrial OS=Mus musculus OX=10090 GN=Gsr PE=1 SV=3	3180.5	3529.5	3117.6	3243.86	3392.39	3368.35	3434.66	3511.18	3604.59	3519.72	3752.25	3375.51	3431.73	3285.65	3884.69
P47809	Map2k4	Dual specificity mitogen-activated protein kinase kinase 4 OS=Mus musculus OX=10090 GN=Map2k4 PE=1 SV=2	2102.76	2032.45	2141.71	2067.93	2168.6	2117.34	2022.97	2132.02	2136.14	2176.1	2208.85	2213.02	2113.32	2087.88	2052.75
P47811	Mapk14	Mitogen-activated protein kinase 14 OS=Mus musculus OX=10090 GN=Mapk14 PE=1 SV=3	1080.9	1050.4	1134.6	1016.46	1096.06	1070.46	1025.14	1016.37	1034.34	1050.42	957.522	993.144	1048.54	922.205	913.446
P47856	Gfpt1	Glutamine--fructose-6-phosphate aminotransferase [isomerizing] 1 OS=Mus musculus OX=10090 GN=Gfpt1 PE=1 SV=3	2102.35	1860.66	2165.33	1977.3	2006.31	2213.04	1880.99	2020.89	2220.36	2191.75	1838.6	2193.9	2179.81	2042.17	1976.48
P47857-3	Pfkm	Isoform 3 of ATP-dependent 6-phosphofructokinase, muscle type OS=Mus musculus OX=10090 GN=Pfkm	2430.17	2443.2	1925.66	2218.94	2400.97	2265.08	2543.15	2595.83	2650.32	2646.25	2215.16	1946.7	2320.94	2254.37	2490.96
P47877	Igfbp2	Insulin-like growth factor-binding protein 2 OS=Mus musculus OX=10090 GN=Igfbp2 PE=2 SV=2	705.412	903.026	740.545	661.604	468.628	809.778	419.479	462.869	450.675	673.304	820.301	387.996	862.574	828.146	660.076
P47878	Igfbp3	Insulin-like growth factor-binding protein 3 OS=Mus musculus OX=10090 GN=Igfbp3 PE=2 SV=2	24.6496	19.3185	25.9438	24.8807	23.0311	29.2653	20.9423	26.6245	21.9011	24.0127	29.4686	19.6092	14.7428	22.8559	21.7943
P47879	Igfbp4	Insulin-like growth factor-binding protein 4 OS=Mus musculus OX=10090 GN=Igfbp4 PE=1 SV=2	287.298	304.582	319.094	296.032	288.142	294.921	286.178	303.081	276.11	291.777	307.081	290.688	269.047	287.721	260.917
P47911	Rpl6	60S ribosomal protein L6 OS=Mus musculus OX=10090 GN=Rpl6 PE=1 SV=3	4049.65	4198.01	4533.2	4343.83	4314.46	4191.71	4022.54	4007.49	3950.66	3866.24	3840.35	4153.76	4406.02	3949.19	3973.16
P47915	Rpl29	60S ribosomal protein L29 OS=Mus musculus OX=10090 GN=Rpl29 PE=1 SV=2	2377.56	2401	2437.42	2285.89	2253.89	2298.15	2004.31	2010.37	2169.34	2216.67	2181.6	2354.34	1958.7	2265.19	2098.15
P47934	Crat	Carnitine O-acetyltransferase OS=Mus musculus OX=10090 GN=Crat PE=1 SV=3	2412.64	2474.27	1537.56	2099.25	2771.74	1943.43	3267.45	2715.48	2548.18	2249.21	3679.84	1696.76	1960.89	2160.59	2363.86
P47941	Crkl	Crk-like protein OS=Mus musculus OX=10090 GN=Crkl PE=1 SV=2	1955.05	1932.35	2017.41	2027.65	2045.29	2065.85	2006.11	2089.58	2043.92	2130.67	2212.65	2090.64	2137.67	1933.52	1975.05
P47955	Rplp1	60S acidic ribosomal protein P1 OS=Mus musculus OX=10090 GN=Rplp1 PE=1 SV=1	409.851	632.565	537.87	473.819	626.845	681.278	492.125	312.556	558.955	657.348	647.784	425.571	412.297	622.915	386.192
P47962	Rpl5	60S ribosomal protein L5 OS=Mus musculus OX=10090 GN=Rpl5 PE=1 SV=3	6809.56	6730.91	7260.14	6923.25	6775.12	6629.12	6112.51	6262.82	6150.16	6219.17	6088.53	7308.23	6749.3	6897.21	6608.06
P47963	Rpl13	60S ribosomal protein L13 OS=Mus musculus OX=10090 GN=Rpl13 PE=1 SV=3	2538.33	2442.58	2672.75	2528.8	2431.96	2500.88	2190.46	2333.01	2307.94	2442.8	2289.47	2699.26	2432.02	2652.3	2313.62
P47968	Rpia	Ribose-5-phosphate isomerase OS=Mus musculus OX=10090 GN=Rpia PE=1 SV=2	550.52	519.99	475.447	491.266	505.524	478.921	615.276	647.832	546.751	620.008	587.589	469.159	423.361	568.393	507.192
P48025	Syk	Tyrosine-protein kinase SYK OS=Mus musculus OX=10090 GN=Syk PE=1 SV=2	434.562	395.876	518.284	422.141	727.801	421.859	416.5	415.958	351.642	457.368	558.64	459.366	479.774	482.271	382.214
P48036	Anxa5	Annexin A5 OS=Mus musculus OX=10090 GN=Anxa5 PE=1 SV=1	6385.31	5941.95	5638.49	5679.74	6527.79	6031.43	7429.61	6368.09	5999.43	5679.85	7164.7	5778.42	5980.46	5597.7	5608.47
P48193	Epb41	Protein 4.1 OS=Mus musculus OX=10090 GN=Epb41 PE=1 SV=2	4617.98	4573.81	4862.54	4734.57	4242.19	4568.66	4676.71	4677.35	4075.67	4399.82	4316.61	4213.59	4092.41	4922.2	4452.52
P48377	Rfx1	MHC class II regulatory factor RFX1 OS=Mus musculus OX=10090 GN=Rfx1 PE=1 SV=2	131.929	121.664	145.736	139.116	132.536	141.863	121.432	129.362	126.95	121.162	134.856	159.303	148.096	128.324	121.079
P48410	Abcd1	ATP-binding cassette sub-family D member 1 OS=Mus musculus OX=10090 GN=Abcd1 PE=1 SV=1	867.857	887.137	790.978	834	959.102	793.032	847.269	915.598	898.357	896.233	846.551	733.002	789.552	768.897	883.09
P48428	Tbca	Tubulin-specific chaperone A OS=Mus musculus OX=10090 GN=Tbca PE=1 SV=3	1529.34	1451.41	1223.92	1240.14	1399.51	1383.07	1296.31	1081.2	1343.03	1223.08	1113.69	1203.71	1162.28	1171.83	1125.07
P48437	Prox1	Prospero homeobox protein 1 OS=Mus musculus OX=10090 GN=Prox1 PE=1 SV=2	966.789	935.898	1121.87	1096.91	980.667	1063.23	994.494	871.53	917.562	1005.86	1030.05	1210.67	1028.7	1062.36	876.296
P48441	Idua	Alpha-L-iduronidase OS=Mus musculus OX=10090 GN=Idua PE=1 SV=2	114.775	108.153	90.0519	80.9185	75.7679	90.9613	88.5745	83.9026	91.7769	81.7032	75.5445	80.4212	82.0858	119.415	100.533
P48453	Ppp3cb	Serine/threonine-protein phosphatase 2B catalytic subunit beta isoform OS=Mus musculus OX=10090 GN=Ppp3cb PE=1 SV=2	459.217	449.418	438.068	413.315	500.431	472.801	504.265	482.159	452.091	501.632	481.486	398.009	462.256	422.035	396.106
P48678	Lmna	Prelamin-A/C OS=Mus musculus OX=10090 GN=Lmna PE=1 SV=2	6401.89	6341.84	6744.67	7128.85	6475.81	7268.91	6989.28	6479.12	5608.76	6123.07	6330.31	6689.88	6414.82	6214.23	6004.28
P48722	Hspa4l	Heat shock 70 kDa protein 4L OS=Mus musculus OX=10090 GN=Hspa4l PE=1 SV=2	3087.8	2912.66	3612.63	3137.36	3200.69	3175.48	2906.24	3091.08	2931.55	3148.38	2916.74	3374.19	3017.89	3151.21	2878.82
P48725	Pcnt	Pericentrin OS=Mus musculus OX=10090 GN=Pcnt PE=1 SV=2	348.875	286.648	317.316	300.406	287.494	319.393	289.867	283.732	261.118	318.03	287.708	265.255	281	279.462	218.033
P48758	Cbr1	Carbonyl reductase [NADPH] 1 OS=Mus musculus OX=10090 GN=Cbr1 PE=1 SV=3	4425.26	4549.71	3164.25	4094.64	4821.61	3988.18	5510.18	5368.95	5576.3	4856.09	6817.25	3748.82	4746.64	4000.32	4795.47
P48760-4	Fpgs	Isoform 4 of Folylpolyglutamate synthase, mitochondrial OS=Mus musculus OX=10090 GN=Fpgs	133.992	119.204	137.787	142.06	118.116	120.463	124.022	118.739	118.872	113.396	136.133	170.1	102.536	138.679	99.5839
P48771	Cox7a2	Cytochrome c oxidase subunit 7A2, mitochondrial OS=Mus musculus OX=10090 GN=Cox7a2 PE=1 SV=2	1220.91	1295.31	1317.59	1295.38	1364.43	1373.91	1409.03	1301.94	1422.47	1350.13	1339.37	1260.04	1554.1	1389.7	1469.56
P48774	Gstm5	Glutathione S-transferase Mu 5 OS=Mus musculus OX=10090 GN=Gstm5 PE=1 SV=1	2455.69	2641.04	2491.51	2417.19	2711.63	2341.22	2728.3	2800.81	2697.99	2430.93	2643.14	2474.98	2813.87	2097.34	2518.38
P48776	Tdo2	Tryptophan 2,3-dioxygenase OS=Mus musculus OX=10090 GN=Tdo2 PE=1 SV=2	2166.51	2133.63	2167.38	2033.51	2038.55	1893.12	2034.21	2139.53	2316.9	2576.44	2682.25	2232.54	2134.63	2274.06	2540.22
P48962	Slc25a4	ADP/ATP translocase 1 OS=Mus musculus OX=10090 GN=Slc25a4 PE=1 SV=4	7232.14	7905.92	7805.04	7391.56	7682.96	7921.81	8368.74	9070.13	8978.66	9129.39	9283.43	7893.1	9030.05	8314.93	9361.76
P49070	Camlg	Calcium signal-modulating cyclophilin ligand OS=Mus musculus OX=10090 GN=Camlg PE=1 SV=2	99.1651	96.3048	90.4468	95.1643	91.6441	98.0523	83.8568	98.9767	82.6102	112.717	102.894	99.2544	97.6705	91.7217	89.2015
P49117	Nr2c2	Nuclear receptor subfamily 2 group C member 2 OS=Mus musculus OX=10090 GN=Nr2c2 PE=1 SV=1	31.9359	29.9565	30.2892	32.6376	36.5279	33.1546	29.222	34.7932	31.5335	38.9616	30.8292	34.8308	30.4362	28.0083	34.674
P49135	Ercc3	General transcription and DNA repair factor IIH helicase subunit XPB OS=Mus musculus OX=10090 GN=Ercc3 PE=2 SV=1	232.166	243.815	252.705	242.986	235.706	245.848	260.479	237.335	220.959	233.016	257.421	227.923	233.447	217.414	219.569
P49138	Mapkapk2	MAP kinase-activated protein kinase 2 OS=Mus musculus OX=10090 GN=Mapkapk2 PE=1 SV=2	907.286	884.901	1000.26	980.88	980.854	883.062	898.38	831.445	851.657	857.709	819.379	895.057	893.08	845.112	804.235
P49182	Serpind1	Heparin cofactor 2 OS=Mus musculus OX=10090 GN=Serpind1 PE=1 SV=1	1288.6	1294.94	1499.06	1420.99	1343.11	1376.49	1255.32	1387.33	1293.19	1411.41	1544.57	1168.38	1365.57	1405.21	1209.35
P49222	Epb42	Erythrocyte membrane protein band 4.2 OS=Mus musculus OX=10090 GN=Epb42 PE=1 SV=3	1311.97	1130.01	1207.18	1278.22	934.843	942.271	1168.66	1196.69	912.115	965.228	613.065	724.211	860.845	1225.3	797.316
P49282-3	Slc11a2	Isoform 3 of Natural resistance-associated macrophage protein 2 OS=Mus musculus OX=10090 GN=Slc11a2	224.993	253.798	308.163	230.257	215.579	233.181	227.067	222.489	243.112	250.199	229.997	373.669	306.012	272.614	251.944
P49290	Epx	Eosinophil peroxidase OS=Mus musculus OX=10090 GN=Epx PE=1 SV=2	18.6914	15.589	27.7009	15.1496	21.3163	13.0286	14.0876	17.7345	10.098	30.2423	25.5076	8.7632	9.47796	12.457	4.27893
P49312	Hnrnpa1	Heterogeneous nuclear ribonucleoprotein A1 OS=Mus musculus OX=10090 GN=Hnrnpa1 PE=1 SV=2	509.116	487.315	567.583	587.191	507.928	506.912	555.075	470.383	451.603	507.225	545.961	602.447	505.353	650.443	541.892
P49429	Hpd	4-hydroxyphenylpyruvate dioxygenase OS=Mus musculus OX=10090 GN=Hpd PE=1 SV=3	11794.3	12119.7	11612.4	12277.1	13324.7	12552	13420.1	12577	14095.3	12566.8	12892.9	10518.1	13277.9	10282.5	12541.1
P49442	Inpp1	Inositol polyphosphate 1-phosphatase OS=Mus musculus OX=10090 GN=Inpp1 PE=1 SV=2	1605.88	1534.73	1499.45	1499.62	1593.85	1552.91	1591.61	1463.86	1495.03	1444.18	1273.44	1353.49	1585.68	1367.81	1454.97
P49443	Ppm1a	Protein phosphatase 1A OS=Mus musculus OX=10090 GN=Ppm1a PE=1 SV=1	2486.75	2412.26	2244.62	2401.09	2480.4	2526.87	2598.6	2570.82	2659.89	2565.41	2282.45	2163.9	2201.85	2282.44	2358.91
P49586	Pcyt1a	Choline-phosphate cytidylyltransferase A OS=Mus musculus OX=10090 GN=Pcyt1a PE=1 SV=1	1268.74	1182.08	1224.36	1282.89	1191.63	1344.41	1184.51	1305.08	1205.34	1300.34	1233.9	1172.89	1121.13	1272.6	1326.23
P49615	Cdk5	Cyclin-dependent-like kinase 5 OS=Mus musculus OX=10090 GN=Cdk5 PE=1 SV=1	1495.97	1471.22	1393.23	1465.02	1456.18	1489.62	1504.97	1416.9	1480.23	1394.88	1395.99	1317.09	1426.19	1327.55	1381.75
P49698	Hnf4a	Hepatocyte nuclear factor 4-alpha OS=Mus musculus OX=10090 GN=Hnf4a PE=1 SV=2	1269.6	1188.65	1347.83	1467.22	1376.16	1371.03	1338.83	1124.98	1191.42	1193.62	1236.83	1426.05	1340.99	1222.28	1206.38
P49710	Hcls1	Hematopoietic lineage cell-specific protein OS=Mus musculus OX=10090 GN=Hcls1 PE=1 SV=2	1065.89	909.321	1268.79	1048.78	1624.18	980.189	1051.66	893.809	822.147	1023.41	1324.96	1143.92	1080.38	1169	930.949
P49717	Mcm4	DNA replication licensing factor MCM4 OS=Mus musculus OX=10090 GN=Mcm4 PE=1 SV=1	381.814	443.943	510.469	389.224	452.532	398.986	358.832	332.387	427.995	492.714	697.896	342.468	395.291	330.693	305.826
P49718	Mcm5	DNA replication licensing factor MCM5 OS=Mus musculus OX=10090 GN=Mcm5 PE=1 SV=2	182.14	211.602	241.201	198.593	249.59	192.175	170.356	175.362	215.071	279.169	420.371	187.601	212.724	176.438	168.501
P49722	Psma2	Proteasome subunit alpha type-2 OS=Mus musculus OX=10090 GN=Psma2 PE=1 SV=3	2262.83	2191.42	2103.44	2263.85	2285.47	2309.7	2258.74	2262.85	2359.04	2364.68	2117.86	2080.74	2195.78	2144.14	2189.77
P49769	Psen1	Presenilin-1 OS=Mus musculus OX=10090 GN=Psen1 PE=1 SV=1	55.0928	65.9663	82.2302	72.2473	68.2288	72.2887	59.6935	63.3735	60.0498	71.9473	61.7722	71.0443	80.4568	62.7548	60.764
P49813	Tmod1	Tropomodulin-1 OS=Mus musculus OX=10090 GN=Tmod1 PE=1 SV=2	287.79	266.542	271.726	279.912	262.483	249.374	241.498	296.428	232.328	256.136	216.131	217.503	248.523	283.979	227.89
P49817	Cav1	Caveolin-1 OS=Mus musculus OX=10090 GN=Cav1 PE=1 SV=1	785.201	930.663	839.618	1205.74	888.27	807.033	1114.97	925.496	647.563	570.542	742.108	721.927	876.836	1254.42	775.662
P49935	Ctsh	Pro-cathepsin H OS=Mus musculus OX=10090 GN=Ctsh PE=1 SV=2	1554.11	1776.47	1546.51	1891.99	1703.33	1747.98	1666.53	1690.6	1683.08	1555.55	1272.24	1738.96	1716.76	1716.64	1904.64
P49962	Srp9	Signal recognition particle 9 kDa protein OS=Mus musculus OX=10090 GN=Srp9 PE=1 SV=2	1475.32	1489.3	1729.04	1515.27	1450.41	1514.16	1299.44	1387.74	1366.87	1402.21	1282.23	1589.42	1528.24	1417.65	1392.43
P50096	Impdh1	Inosine-5'-monophosphate dehydrogenase 1 OS=Mus musculus OX=10090 GN=Impdh1 PE=1 SV=2	62.9632	63.007	57.2853	52.6131	65.7008	60.1822	47.4795	53.471	50.566	69.7735	64.3001	51.7135	60.2299	58.9291	53.82
P50171-2	Hsd17b8	Isoform Long of Estradiol 17-beta-dehydrogenase 8 OS=Mus musculus OX=10090 GN=Hsd17b8	2000.84	1950.84	1927.17	2019.97	1989.38	2006.55	2031.85	2305.94	2316.5	2344.87	2222.59	2235.34	2238.88	2113.62	2375.53
P50172	Hsd11b1	Corticosteroid 11-beta-dehydrogenase isozyme 1 OS=Mus musculus OX=10090 GN=Hsd11b1 PE=1 SV=3	6428.03	8208.44	6558.09	7490.32	6642.66	6596.21	8376.98	6361.47	6566.43	5732.2	5857.9	6780.93	6405.04	7216.56	6465
P50247	Ahcy	Adenosylhomocysteinase OS=Mus musculus OX=10090 GN=Ahcy PE=1 SV=3	19963.5	20302.6	19901.4	21124.4	21428.1	20895.3	20998.1	20281.5	20890.7	20942.6	18669.3	17906.8	21264.5	17965	19944.1
P50285	Fmo1	Dimethylaniline monooxygenase [N-oxide-forming] 1 OS=Mus musculus OX=10090 GN=Fmo1 PE=1 SV=1	6729.65	6184.71	5222.8	5592.94	5986.82	5751.11	6080.41	6309	6795.2	6098.74	5701.02	5955.68	5567.19	6272.04	6725.5
P50294	Nat1	Arylamine N-acetyltransferase 1 OS=Mus musculus OX=10090 GN=Nat1 PE=1 SV=1	185.402	218.413	190.424	207.329	230.734	217.657	203.268	246.735	219.266	208.966	189.718	207.732	208.53	167.509	196.959
P50295	Nat2	Arylamine N-acetyltransferase 2 OS=Mus musculus OX=10090 GN=Nat2 PE=1 SV=1	769.701	843.715	837.731	877.559	880.334	873.014	939.695	958.673	890.659	871.466	798.668	844.965	874.823	785.788	845.639
P50396	Gdi1	Rab GDP dissociation inhibitor alpha OS=Mus musculus OX=10090 GN=Gdi1 PE=1 SV=3	5699.46	5743.16	5232.89	5620.36	5767.31	5558.89	5861.7	5604.36	5699.94	5559.4	5118.38	5122.07	5588.42	5078.24	5266.7
P50427	Sts	Steryl-sulfatase OS=Mus musculus OX=10090 GN=Sts PE=1 SV=1	1067.17	1152.67	886.399	987.099	907.943	985.398	1077.07	1077.45	1042.99	1085.29	1326.17	1049.15	1056.37	1118.88	1033.08
P50428	Arsa	Arylsulfatase A OS=Mus musculus OX=10090 GN=Arsa PE=1 SV=2	83.0942	103.581	72.5236	91.1646	112.912	98.394	109.634	122.94	107.798	94.2018	89.5401	78.5719	81.5444	90.4227	97.3936
P50429	Arsb	Arylsulfatase B OS=Mus musculus OX=10090 GN=Arsb PE=1 SV=3	2379.65	2745.54	1957.38	2045.36	2335.46	2280.47	2264.54	2188.67	2331.56	2147.81	1385.06	1804.06	1948.08	2299.29	2548.59
P50431	Shmt1	Serine hydroxymethyltransferase, cytosolic OS=Mus musculus OX=10090 GN=Shmt1 PE=1 SV=3	7569.66	7367.27	6728.02	7383.9	7705.2	7257.58	8764.67	7935.73	8283.51	7316.99	6205.49	6632.37	7098.07	7318.26	7330.32
P50462	Csrp3	Cysteine and glycine-rich protein 3 OS=Mus musculus OX=10090 GN=Csrp3 PE=1 SV=1	1150.09	1052.69	1227.07	1252.6	1359.47	1175.51	1175.74	1217.06	1107.25	1129.18	997.615	1267.84	1178.56	1258.85	916.285
P50516	Atp6v1a	V-type proton ATPase catalytic subunit A OS=Mus musculus OX=10090 GN=Atp6v1a PE=1 SV=2	3394.05	3411.94	3529.43	3358.87	3442.19	3470.37	3301.22	3339.86	3390.59	3424.21	3865.15	3476.91	3613.58	3369.36	3451.23
P50518	Atp6v1e1	V-type proton ATPase subunit E 1 OS=Mus musculus OX=10090 GN=Atp6v1e1 PE=1 SV=2	1388.81	1420.16	1485.15	1413.29	1477.7	1462.63	1356.66	1455.09	1398.29	1532.82	1686.51	1459.45	1579.14	1349.17	1474.46
P50543	S100a11	Protein S100-A11 OS=Mus musculus OX=10090 GN=S100a11 PE=1 SV=1	524.156	661.348	525.489	428.835	404.278	463.624	456.707	394.952	386.136	367.161	594.483	705.112	447.102	669.335	345.849
P50544	Acadvl	Very long-chain specific acyl-CoA dehydrogenase, mitochondrial OS=Mus musculus OX=10090 GN=Acadvl PE=1 SV=3	17463.6	18195	15904.5	16544	16096.9	16817	18803.8	17008.6	18026.1	16488.4	16790.7	16334.1	17861.5	18880.8	19539.1
P50580	Pa2g4	Proliferation-associated protein 2G4 OS=Mus musculus OX=10090 GN=Pa2g4 PE=1 SV=3	6468.29	6252.28	6234.7	6212.41	6008.84	5957.27	5815.56	5779.19	5936.75	5536.63	5660.84	6635.82	6018.97	6422	6065.86
P50608	Fmod	Fibromodulin OS=Mus musculus OX=10090 GN=Fmod PE=2 SV=1	10.7962	9.73133	12.9805	19.6033	14.8975	12.8352	16.4426	12.7209	10.7629	8.34507	11.2177	14.3783	12.1187	14.4778	10.6439
P50637	Tspo	Translocator protein OS=Mus musculus OX=10090 GN=Tspo PE=1 SV=1	322.513	436.327	451.207	418.206	453.903	467.848	425.452	519.781	473.386	490.906	519.673	512.464	528.19	382.03	467.957
P51125	Cast	Calpastatin OS=Mus musculus OX=10090 GN=Cast PE=1 SV=2	1916.59	1791.56	1658.91	1664.72	1700.63	1882.1	1581.56	1470.4	1544.94	1600.21	1630.67	1583.8	1281.53	1895.35	1456.37
P51141	Dvl1	Segment polarity protein dishevelled homolog DVL-1 OS=Mus musculus OX=10090 GN=Dvl1 PE=1 SV=2	58.327	48.5653	53.461	48.9862	59.4813	43.4647	45.8556	50.8796	53.899	58.4371	39.4552	44.8497	46.6419	39.0275	50.0712
P51150	Rab7a	Ras-related protein Rab-7a OS=Mus musculus OX=10090 GN=Rab7a PE=1 SV=2	3292.22	3330.91	3420.81	3324.03	3253.66	3435.75	3091.73	3123.53	3178.16	3326.27	3473.78	3471.67	3591.88	3259.63	3266.46
P51163	Uros	Uroporphyrinogen-III synthase OS=Mus musculus OX=10090 GN=Uros PE=1 SV=1	573.065	529.576	562.372	582.792	554.098	536.967	537.643	525.507	582.364	550.371	521.247	552.691	518.289	568.691	516.523
P51174	Acadl	Long-chain specific acyl-CoA dehydrogenase, mitochondrial OS=Mus musculus OX=10090 GN=Acadl PE=1 SV=2	7658.7	7942.88	6612.26	7730.12	7638.26	7514.34	9071.53	9282.98	9148.97	8797.53	8932.93	7652.87	8185.94	8673.34	9352.25
P51175	Ppox	Protoporphyrinogen oxidase OS=Mus musculus OX=10090 GN=Ppox PE=1 SV=1	1419.87	1556.18	1562.67	1461.68	1427.52	1488.49	1646.77	1737.66	1738.08	1668.21	1723.75	1726.4	1646.44	1694.3	1968.44
P51410	Rpl9	60S ribosomal protein L9 OS=Mus musculus OX=10090 GN=Rpl9 PE=2 SV=2	3760.91	4040.79	4184.49	3881.13	3999.78	3852.63	3649.94	3371.39	3842.84	3564.9	3727.32	4156.33	4047.4	3935.51	3811.56
P51432	Plcb3	1-phosphatidylinositol 4,5-bisphosphate phosphodiesterase beta-3 OS=Mus musculus OX=10090 GN=Plcb3 PE=1 SV=2	1245.75	1343.78	1327.85	1276.19	1261.06	1337.52	1361.15	1318.45	1201.38	1207.41	1234.07	1278.87	1187.18	1327.83	1181.86
P51437	Camp	Cathelicidin antimicrobial peptide OS=Mus musculus OX=10090 GN=Camp PE=1 SV=2	36.7445	18.8118	70.4486	31.5359	31.1548	18.8619	21.0091	40.6278	23.9698	24.92	52.1424	82.8949	48.7677	38.7481	22.2356
P51569	Gla	Alpha-galactosidase A OS=Mus musculus OX=10090 GN=Gla PE=1 SV=1	379.057	434.557	394.952	358.759	383.996	384.046	336.514	402.096	411.691	429.718	333.209	377.378	417.403	418.052	475.042
P51612	Xpc	DNA repair protein complementing XP-C cells homolog OS=Mus musculus OX=10090 GN=Xpc PE=1 SV=2	300.813	314.018	282.649	311.952	309.66	290.141	321.024	305.569	284.534	291.441	327.257	275.476	264.594	278.146	251.219
P51655	Gpc4	Glypican-4 OS=Mus musculus OX=10090 GN=Gpc4 PE=1 SV=2	387.072	341.202	367.194	354.377	353.005	372.812	373.464	366.143	337.345	342.794	363.48	419.537	373.638	354.786	352.255
P51658	Hsd17b2	Estradiol 17-beta-dehydrogenase 2 OS=Mus musculus OX=10090 GN=Hsd17b2 PE=1 SV=2	6254.05	6250.87	7232.96	6164.25	5879.18	6386.17	5011.9	5619.4	6142.36	5975.95	4684.18	6754.26	6302.35	6305.45	5711.59
P51660	Hsd17b4	Peroxisomal multifunctional enzyme type 2 OS=Mus musculus OX=10090 GN=Hsd17b4 PE=1 SV=3	9577.74	9099.65	8120.22	9193.83	9910.3	8750.86	9099.65	9141.71	9002.02	8586.39	10047.6	7689.94	8119.28	8768.81	8788.42
P51791	Clcn3	H(+)/Cl(-) exchange transporter 3 OS=Mus musculus OX=10090 GN=Clcn3 PE=1 SV=2	289.584	312.039	312.243	306.861	306.149	298.263	291.752	302.698	301.955	321.863	320.485	307.354	280.13	316.865	296.483
P51830	Adcy9	Adenylate cyclase type 9 OS=Mus musculus OX=10090 GN=Adcy9 PE=1 SV=1	859.848	841.521	912.964	860.815	778.27	887.978	859.716	898.802	861.434	949.472	748.832	742.582	885.383	791.793	848.825
P51855	Gss	Glutathione synthetase OS=Mus musculus OX=10090 GN=Gss PE=1 SV=1	3340.11	3560.59	3553.66	3319.38	3264.62	3351.93	3202.53	3107.08	3316.17	3223.29	3391.82	3336.89	3793.23	3092.91	3135.76
P51859	Hdgf	Hepatoma-derived growth factor OS=Mus musculus OX=10090 GN=Hdgf PE=1 SV=2	3737.46	3584.6	3168.71	3606.59	3586.18	3746.93	3512.29	3265.57	3298.85	3444.26	3691.32	3572.96	3450.83	3670.62	3236.51
P51863	Atp6v0d1	V-type proton ATPase subunit d 1 OS=Mus musculus OX=10090 GN=Atp6v0d1 PE=1 SV=2	1917.52	2119.47	1932.43	1896.54	1895.84	1934.43	1717.19	1439.92	1552.81	1443.27	1433.52	1664.46	1779.06	1724.78	1555.45
P51880	Fabp7	Fatty acid-binding protein, brain OS=Mus musculus OX=10090 GN=Fabp7 PE=1 SV=2	86.9882	116.953	145.325	121.612	101.795	122.862	109.13	116.544	94.9631	156.834	167.172	109.919	174.88	102.174	105.79
P51881	Slc25a5	ADP/ATP translocase 2 OS=Mus musculus OX=10090 GN=Slc25a5 PE=1 SV=3	8169	7994.36	7903.89	7678.28	7701.24	8130.29	7990.45	9197.78	9022.21	9698.58	9366.28	8776.82	8619.82	9051.95	9823.74
P51885	Lum	Lumican OS=Mus musculus OX=10090 GN=Lum PE=1 SV=2	1508.24	1642.64	1440.86	1832.47	1839.84	1663.9	1999.27	1431.65	1181.32	1263.3	1630.28	1621.46	1509.21	2225.6	1237.7
P51910	Apod	Apolipoprotein D OS=Mus musculus OX=10090 GN=Apod PE=1 SV=1	49.0747	52.8546	36.1991	38.3897	48.2987	50.9112	32.7985	27.4214	40.9397	48.1047	39.7586	32.3492	27.7788	46.3105	25.4576
P51949	Mnat1	CDK-activating kinase assembly factor MAT1 OS=Mus musculus OX=10090 GN=Mnat1 PE=1 SV=2	138.924	133.535	141.629	142.564	141.8	149.757	134.858	130.25	123.094	131.566	155.907	133.492	128.864	135.428	116.578
P51954	Nek1	Serine/threonine-protein kinase Nek1 OS=Mus musculus OX=10090 GN=Nek1 PE=1 SV=2	31.5942	40.8192	29.7135	32.0961	31.4187	36.8598	31.7	31.6108	32.5913	33.4973	29.2085	27.0121	30.2457	27.2496	32.2604
P52019	Sqle	Squalene monooxygenase OS=Mus musculus OX=10090 GN=Sqle PE=2 SV=1	330.862	366.054	465.045	440.774	486.005	311.248	326.951	292.091	346.233	459.051	343.736	440.111	563.167	438.943	261.124
P52196	Tst	Thiosulfate sulfurtransferase OS=Mus musculus OX=10090 GN=Tst PE=1 SV=3	5598.45	5974.99	5899.56	5863.86	5531.53	5923.55	5969.77	6400.62	6626.67	6743.72	6284.16	6377.6	6354.38	6228.68	6830.13
P52293	Kpna2	Importin subunit alpha-1 OS=Mus musculus OX=10090 GN=Kpna2 PE=1 SV=2	685.436	674.017	725.115	848.686	731.512	735.697	685.086	675.779	674.539	763.975	739.064	760.937	721.383	722.855	818.289
P52430	Pon1	Serum paraoxonase/arylesterase 1 OS=Mus musculus OX=10090 GN=Pon1 PE=1 SV=2	3651.36	4017.36	3477.63	3485.5	3580.38	3764.18	2792.54	3337.9	4216.25	3735.56	2050.48	4057.54	5016.78	3449.85	3819.15
P52431	Pold1	DNA polymerase delta catalytic subunit OS=Mus musculus OX=10090 GN=Pold1 PE=1 SV=2	203.655	195.254	209.291	199.961	241.711	209.337	214.255	208.017	200.718	226.452	234.994	182.389	205.122	175.428	176.972
P52432	Polr1c	DNA-directed RNA polymerases I and III subunit RPAC1 OS=Mus musculus OX=10090 GN=Polr1c PE=1 SV=3	86.1013	69.5844	85.7902	84.5296	65.3281	70.2702	72.4512	65.1855	62.5793	69.3506	89.5967	87.5792	88.7492	76.0964	67.2751
P52479-2	Usp10	Isoform 2 of Ubiquitin carboxyl-terminal hydrolase 10 OS=Mus musculus OX=10090 GN=Usp10	4415.25	4677.99	4559.1	4436.26	4743.13	4466.21	4378.79	4676.03	4730.52	4655.99	4459.48	4209.21	4604.75	4334.03	4816.75
P52479	Usp10	Ubiquitin carboxyl-terminal hydrolase 10 OS=Mus musculus OX=10090 GN=Usp10 PE=1 SV=3	21.3634	20.2098	19.5457	16.488	17.82	18.1614	20.8818	15.3382	16.1993	19.5943	19.325	17.9333	18.5945	17.7344	21.1489
P52480-2	Pkm	Isoform M1 of Pyruvate kinase PKM OS=Mus musculus OX=10090 GN=Pkm	221.787	193.513	215.692	204.234	173.561	192.9	207.765	157.195	160.471	178.919	214.029	223.435	177.78	220.29	156.598
P52480	Pkm	Pyruvate kinase PKM OS=Mus musculus OX=10090 GN=Pkm PE=1 SV=4	3741.52	3723.47	3653.8	3614.59	4668.24	3770.17	4066.75	3963.12	3605.85	3822.29	3963.69	4038.41	4158.29	3819.81	3524.9
P52483	Ube2e3	Ubiquitin-conjugating enzyme E2 E3 OS=Mus musculus OX=10090 GN=Ube2e3 PE=1 SV=2	128.353	138.373	133.324	143.112	123.136	144.89	133.533	110.653	121.616	119.662	125.661	137.881	127.34	116.694	96.8024
P52503	Ndufs6	NADH dehydrogenase [ubiquinone] iron-sulfur protein 6, mitochondrial OS=Mus musculus OX=10090 GN=Ndufs6 PE=1 SV=2	1170.93	1301.16	880.986	875.898	1108.28	1187.65	1028.99	913.876	1106.45	1259.84	1388.51	1233.63	1003.24	1390.61	1018.71
P52623	Uck1	Uridine-cytidine kinase 1 OS=Mus musculus OX=10090 GN=Uck1 PE=1 SV=2	1418.64	1228.87	1149.62	1295.06	1395.23	1300.24	1551.61	1261.29	1235.38	1031.51	776.932	968.053	863.206	1097.04	1059.64
P52624	Upp1	Uridine phosphorylase 1 OS=Mus musculus OX=10090 GN=Upp1 PE=1 SV=2	62.7333	54.6194	41.1023	45.9419	65.811	55.7697	59.4021	57.924	51.9962	69.6422	65.4265	52.5678	48.9238	51.1729	49.8188
P52633	Stat6	Signal transducer and transcription activator 6 OS=Mus musculus OX=10090 GN=Stat6 PE=1 SV=2	1597.76	1713.56	1588.76	1588.49	1601.12	1553.82	1505.47	1458.71	1456.35	1525.2	1536.21	1519.33	1581.87	1555.21	1363.46
P52760	Rida	2-iminobutanoate/2-iminopropanoate deaminase OS=Mus musculus OX=10090 GN=Rida PE=1 SV=3	14161.5	14181	11175.3	13244.1	13822	13685.6	14895.3	14385.7	14769.7	14181.8	15055.5	11968.8	13170.7	13164.9	14438.3
P52792-2	Gck	Isoform 2 of Hexokinase-4 OS=Mus musculus OX=10090 GN=Gck	1637.55	1800.19	1472	1720.75	2321.77	1973.82	2560.42	2316.16	2206.04	2059.32	1898.09	1328.59	1646.72	1337.31	1938.27
P52795	Efnb1	Ephrin-B1 OS=Mus musculus OX=10090 GN=Efnb1 PE=1 SV=1	620.924	566.224	547.924	554.452	589.557	628.971	602.573	586.29	545.799	577.954	583.699	477	509.353	566.77	572.558
P52825	Cpt2	Carnitine O-palmitoyltransferase 2, mitochondrial OS=Mus musculus OX=10090 GN=Cpt2 PE=1 SV=2	5621.41	5818.22	5083.86	5245.05	5386.12	5266.38	6107	6383.56	6520.62	6239.92	5652.96	5583.43	5616.52	6135.95	6731.53
P52850	Ndst2	Bifunctional heparan sulfate N-deacetylase/N-sulfotransferase 2 OS=Mus musculus OX=10090 GN=Ndst2 PE=1 SV=1	103.641	110.242	109.47	93.5511	99.2134	110.205	95.5293	112.416	103.839	96.9254	106.533	119.036	100.416	112.211	118.052
P52875	Tmem165	Transmembrane protein 165 OS=Mus musculus OX=10090 GN=Tmem165 PE=1 SV=2	80.5618	80.0712	85.7715	87.0697	94.8774	86.2049	75.0709	80.9051	71.3087	85.1155	103.15	105.047	88.9109	80.68	85.6848
P53368	Nudt1	7,8-dihydro-8-oxoguanine triphosphatase OS=Mus musculus OX=10090 GN=Nudt1 PE=1 SV=1	477.703	534.541	450.405	483.92	477.892	430.391	494.488	416.353	462.517	482.707	486.708	415.185	460.968	464.697	348.008
P53395	Dbt	Lipoamide acyltransferase component of branched-chain alpha-keto acid dehydrogenase complex, mitochondrial OS=Mus musculus OX=10090 GN=Dbt PE=1 SV=2	5073.82	5284.1	5391.69	5508.55	5139.19	5389.29	5495.56	6187.64	5916.9	6005.28	7147.39	5884.23	6146.87	5740.13	6437.43
P53612	Rabggtb	Geranylgeranyl transferase type-2 subunit beta OS=Mus musculus OX=10090 GN=Rabggtb PE=1 SV=2	586.386	653.86	655.848	629.099	708.842	703.178	668.21	693.847	721.235	705.055	634.846	592.036	741.892	553.811	645.207
P53690	Mmp14	Matrix metalloproteinase-14 OS=Mus musculus OX=10090 GN=Mmp14 PE=2 SV=3	36.1268	47.084	37.5292	35.8495	45.4156	34.1424	30.7455	25.0743	30.1312	21.5389	38.6936	64.9527	44.7113	47.4232	26.2752
P53702	Hccs	Cytochrome c-type heme lyase OS=Mus musculus OX=10090 GN=Hccs PE=1 SV=2	487.596	518.152	507.192	496.272	544.765	537.137	483.812	598.069	564.028	654.433	580.957	538.244	604.221	541.184	572.74
P53762	Arnt	Aryl hydrocarbon receptor nuclear translocator OS=Mus musculus OX=10090 GN=Arnt PE=1 SV=3	40.817	36.1799	44.7277	39.6388	40.6601	40.6762	38.334	46.3955	38.0188	43.3732	52.1298	43.4854	47.3093	41.4117	38.017
P53798	Fdft1	Squalene synthase OS=Mus musculus OX=10090 GN=Fdft1 PE=1 SV=2	482.571	650.407	578.504	598.851	652.131	427.303	461.727	480.558	563.156	625.096	574.708	572.462	801.759	710.593	406.682
P53808	Pctp	Phosphatidylcholine transfer protein OS=Mus musculus OX=10090 GN=Pctp PE=1 SV=2	2481.41	2447.89	1657.48	2208.29	2943.29	2424.45	2990.7	2793.33	2799.56	2586.06	2101.65	1494.74	2036.59	1936.92	2101.63
P53810	Pitpna	Phosphatidylinositol transfer protein alpha isoform OS=Mus musculus OX=10090 GN=Pitpna PE=1 SV=2	5027.62	4906.28	4873.08	4793.15	5199.3	4865.19	4865.27	4699.67	4857.36	4742.87	4860.7	4500.16	4995.56	4537.36	4592.56
P53986	Slc16a1	Monocarboxylate transporter 1 OS=Mus musculus OX=10090 GN=Slc16a1 PE=1 SV=1	767.555	1008.9	1078.34	883.621	973.237	1069.31	990.792	1062.32	983.616	1079.41	1108.84	1134.27	1233.38	911.984	1017.89
P53994	Rab2a	Ras-related protein Rab-2A OS=Mus musculus OX=10090 GN=Rab2a PE=1 SV=1	2657.55	2648.82	2669.5	2674.93	2618.44	2792.15	2678.36	2631.29	2701.31	2697.66	2726.44	2748.4	2654.12	2677.29	2766.22
P53995	Anapc1	Anaphase-promoting complex subunit 1 OS=Mus musculus OX=10090 GN=Anapc1 PE=1 SV=2	521.086	487.136	547.104	498.456	504.638	525.858	484.093	515.229	447.424	519.586	534.576	509.087	496.038	471.064	433.728
P53996-3	Cnbp	Isoform 3 of Cellular nucleic acid-binding protein OS=Mus musculus OX=10090 GN=Cnbp	45.4413	50.1504	45.9425	55.781	51.6777	48.5511	46.8129	41.0751	49.7772	50.9055	50.0984	55.9455	45.0271	48.5788	40.0302
P53996	Cnbp	Cellular nucleic acid-binding protein OS=Mus musculus OX=10090 GN=Cnbp PE=1 SV=2	1237.03	1383.63	1255.09	1253.11	1328.98	1285.31	1244.45	1096.3	1266.94	1301.99	1418.2	1307.33	1275.71	1298.71	1110.18
P54071	Idh2	Isocitrate dehydrogenase [NADP], mitochondrial OS=Mus musculus OX=10090 GN=Idh2 PE=1 SV=3	4017.8	4381.85	3803.51	3933.84	4075.81	4436.3	4651.65	5150.4	5342.89	5164.1	5669.92	4637.96	5344.1	4436.32	5626.31
P54099	Polg	DNA polymerase subunit gamma-1 OS=Mus musculus OX=10090 GN=Polg PE=1 SV=3	114.233	106.192	97.798	96.0423	113.267	96.7985	96.3271	102.038	113.639	112.129	120.67	99.6386	101.446	103.934	101.33
P54103	Dnajc2	DnaJ homolog subfamily C member 2 OS=Mus musculus OX=10090 GN=Dnajc2 PE=1 SV=2	854.226	787.099	807.319	818.12	870.514	827.858	806.87	809.374	818.682	826.752	815.601	795.219	823.757	818.531	785.588
P54116	Stom	Erythrocyte band 7 integral membrane protein OS=Mus musculus OX=10090 GN=Stom PE=1 SV=3	706.606	678.59	761.363	706.565	664.852	625.357	807.696	739.652	641.565	691.267	677.945	716.768	760.832	720.082	597.908
P54227	Stmn1	Stathmin OS=Mus musculus OX=10090 GN=Stmn1 PE=1 SV=2	317.821	331.25	370.135	313.99	333.518	266.029	288.642	283.507	372.057	379.975	501.904	360.866	329.87	351.72	323.248
P54254	Atxn1	Ataxin-1 OS=Mus musculus OX=10090 GN=Atxn1 PE=1 SV=2	70.791	66.3395	70.8919	75.6601	69.526	69.7468	57.3479	65.0334	64.2853	63.6207	70.6126	55.3193	62.053	68.3159	64.8868
P54276	Msh6	DNA mismatch repair protein Msh6 OS=Mus musculus OX=10090 GN=Msh6 PE=1 SV=3	698.286	657.885	677.751	705.681	629.847	708.071	621.365	639.356	650.555	698.157	732.02	669.778	719.684	670.387	648.254
P54310-2	Lipe	Isoform 2 of Hormone-sensitive lipase OS=Mus musculus OX=10090 GN=Lipe	1465.84	1449.52	1489.97	1445.2	1494.93	1462.36	1501.72	1539.34	1379.07	1365.79	1153.32	1234.65	1233.02	1422.07	1324.81
P54726	Rad23a	UV excision repair protein RAD23 homolog A OS=Mus musculus OX=10090 GN=Rad23a PE=1 SV=2	176.958	172.766	142.756	165.895	212.158	167.953	167.751	150.99	174.652	166.251	163.882	134.024	157.597	135.538	135.22
P54728	Rad23b	UV excision repair protein RAD23 homolog B OS=Mus musculus OX=10090 GN=Rad23b PE=1 SV=2	4172.66	4196.71	4105.79	4206.06	4473.1	4446.6	4067.19	4179.16	4276.77	4472.5	4101.78	3660.1	4356.76	3720.58	3976.57
P54729	Nub1	NEDD8 ultimate buster 1 OS=Mus musculus OX=10090 GN=Nub1 PE=1 SV=2	1202.11	1180.29	1198.56	1195.85	1192.19	1133.31	1157.75	1153.93	1204.6	1247.46	1255.45	1199.38	1159.39	1212.97	1093.66
P54731	Faf1	FAS-associated factor 1 OS=Mus musculus OX=10090 GN=Faf1 PE=1 SV=2	1767.89	1815.97	1703.4	1632.8	1708.83	1681.69	1618.42	1644.38	1664.51	1814.87	1659.36	1755.48	1699.5	1536.31	1569.08
P54751	St3gal1	CMP-N-acetylneuraminate-beta-galactosamide-alpha-2,3-sialyltransferase 1 OS=Mus musculus OX=10090 GN=St3gal1 PE=1 SV=1	272.247	278.662	377.702	295.637	315.536	292.255	268.767	275.917	294.111	295.597	331.007	460.18	408.539	330.222	262.151
P54761	Ephb4	Ephrin type-B receptor 4 OS=Mus musculus OX=10090 GN=Ephb4 PE=1 SV=2	327.624	289.09	299.165	304.945	290.845	306.022	305.374	290.021	285.197	301.561	279.984	289.002	318.586	305.903	295.52
P54775	Psmc4	26S proteasome regulatory subunit 6B OS=Mus musculus OX=10090 GN=Psmc4 PE=1 SV=2	4587.39	4381.77	4155.31	4373.05	4339.42	4298.66	4271	4038.14	4304.31	4108.57	3885.77	4470.37	4154.3	4256.58	4185.38
P54797	Tango2	Transport and Golgi organization 2 homolog OS=Mus musculus OX=10090 GN=Tango2 PE=1 SV=1	381.797	377.451	369.526	340.954	362.57	360.826	338.329	353.951	408.231	390.563	351.35	379.558	410.93	342.891	391.216
P54818	Galc	Galactocerebrosidase OS=Mus musculus OX=10090 GN=Galc PE=1 SV=2	140.623	166.576	141.218	141.469	157.037	147.271	179.013	150.147	156.706	137.371	108.346	116.364	128.932	185.121	173.966
P54822	Adsl	Adenylosuccinate lyase OS=Mus musculus OX=10090 GN=Adsl PE=1 SV=2	2343.48	2266.31	2231.62	2343.83	2198.7	2259.61	2286.73	2307.42	2346.25	2362	2384.22	2274.74	2303.12	2323	2488.86
P54823	Ddx6	Probable ATP-dependent RNA helicase DDX6 OS=Mus musculus OX=10090 GN=Ddx6 PE=1 SV=1	1872.31	1871.42	1907.62	1830.03	1933.99	1878.71	1825.07	1695.78	1744.69	1679.22	1710.73	1856.56	1797.44	1816.72	1792.02
P54869	Hmgcs2	Hydroxymethylglutaryl-CoA synthase, mitochondrial OS=Mus musculus OX=10090 GN=Hmgcs2 PE=1 SV=2	17584.4	17175	13661.3	17326.8	18506.9	17370.2	21263.6	21446.5	20160.5	18903.2	13578.1	15784.9	17510.8	19086.8	19609.9
P54923	Adprh	[Protein ADP-ribosylarginine] hydrolase OS=Mus musculus OX=10090 GN=Adprh PE=1 SV=1	419.975	395.938	441.031	417.384	428.06	407.365	422.622	396.498	402.37	403.248	459.288	469.594	393.666	409.233	396.821
P55050	Fabp2	Fatty acid-binding protein, intestinal OS=Mus musculus OX=10090 GN=Fabp2 PE=1 SV=2	1207.91	1114.62	710.701	1072.26	1304.46	1173.67	1580.03	1439.93	1310.66	1110.38	1253.63	763.404	773.579	1015.5	1015.45
P55065	Pltp	Phospholipid transfer protein OS=Mus musculus OX=10090 GN=Pltp PE=1 SV=1	147.985	135.48	138.725	143.753	199.178	146.273	183.858	233.964	164.619	173.749	171.864	91.2489	117.386	140.501	140.238
P55088-3	Aqp4	Isoform 3 of Aquaporin-4 OS=Mus musculus OX=10090 GN=Aqp4	62.0604	70.8643	78.7961	93.7965	172.388	119.464	135.656	148.726	103.479	118.954	98.908	49.3084	57.9713	58.7018	98.7954
P55096	Abcd3	ATP-binding cassette sub-family D member 3 OS=Mus musculus OX=10090 GN=Abcd3 PE=1 SV=2	9320.87	9166.55	7779.04	8639.6	10313.1	8930.65	10023.3	9966.61	9676.56	9370.6	10464.2	7369.26	8209.46	8928.35	9660.1
P55097	Ctsk	Cathepsin K OS=Mus musculus OX=10090 GN=Ctsk PE=1 SV=2	149.479	190.357	219.365	176.781	181.549	188.583	152.573	172.9	161.989	188.456	210.754	168.038	180.218	190.257	157.178
P55104	Inhbc	Inhibin beta C chain OS=Mus musculus OX=10090 GN=Inhbc PE=2 SV=2	107.368	98.2268	101.433	132.333	121.289	119.19	98.0485	93.3086	85.0139	99.6976	74.1702	105.42	91.68	107.663	107.558
P55194	Sh3bp1	SH3 domain-binding protein 1 OS=Mus musculus OX=10090 GN=Sh3bp1 PE=1 SV=3	90.6994	76.2765	85.5329	83.3273	99.6542	100.383	88.2527	90.6486	79.9078	93.1329	93.384	89.2419	96.1763	78.773	66.619
P55258	Rab8a	Ras-related protein Rab-8A OS=Mus musculus OX=10090 GN=Rab8a PE=1 SV=2	4202.6	4500.02	4368.71	4364.09	4578.34	4463.97	4299.2	4179.05	4085.47	4176.1	4279.43	4079.39	4581.89	3998.68	3966.68
P55264	Adk	Adenosine kinase OS=Mus musculus OX=10090 GN=Adk PE=1 SV=2	14176.3	13767.2	13065.7	13336.2	14131.1	12964.3	14435.7	13900.8	15151	13786.8	14472.8	15270.4	13941.6	15018	14470.8
P55284	Cdh5	Cadherin-5 OS=Mus musculus OX=10090 GN=Cdh5 PE=1 SV=2	689.164	646.326	652.916	627.563	727.344	679.276	623.182	637.542	610.95	655.78	712.186	615.258	643.68	684.998	593.388
P55292	Dsc2	Desmocollin-2 OS=Mus musculus OX=10090 GN=Dsc2 PE=1 SV=1	1200.89	1235.4	1118.01	1135.13	1350.55	1327.63	1470.81	1445.85	1360.24	1283.26	1683.28	1070.54	1238.24	1186.19	1294.12
P55302	Lrpap1	Alpha-2-macroglobulin receptor-associated protein OS=Mus musculus OX=10090 GN=Lrpap1 PE=1 SV=1	2179.55	2110.19	2259.99	2294.48	2305.89	2245.26	2070.56	2216.66	2037.12	2290.39	2380.36	2152.23	2344.76	1953.79	1889.51
P55772	Entpd1	Ectonucleoside triphosphate diphosphohydrolase 1 OS=Mus musculus OX=10090 GN=Entpd1 PE=1 SV=1	305.469	262.785	290.297	266.382	276.948	304.116	279.081	273.637	241.003	275.142	310.506	273.538	280.443	271.786	226.286
P56135	Atp5mf	ATP synthase subunit f, mitochondrial OS=Mus musculus OX=10090 GN=Atp5mf PE=1 SV=3	569.238	549.292	583.523	556.747	522.626	538.129	578.932	594.132	597.601	569.628	536.773	568.185	590.012	627.075	648.779
P56183	Rrp1	Ribosomal RNA processing protein 1 homolog A OS=Mus musculus OX=10090 GN=Rrp1 PE=1 SV=2	267.874	249.721	260.419	285.631	278.532	298.776	257.51	238.815	250.737	277.861	283.396	288.092	287.582	283.532	252.237
P56212	Arpp19	cAMP-regulated phosphoprotein 19 OS=Mus musculus OX=10090 GN=Arpp19 PE=1 SV=2	225.769	216.716	187.348	290.761	174.893	180.345	182.439	202.913	195.738	185.096	175.428	188.182	152.266	249.724	236.854
P56213	Gfer	FAD-linked sulfhydryl oxidase ALR OS=Mus musculus OX=10090 GN=Gfer PE=1 SV=2	841.087	864.041	856.865	881.464	905.924	865.12	866.534	1061.61	1038.2	1100.63	989.366	1008.58	1001.1	895.187	1084.39
P56371	Rab4a	Ras-related protein Rab-4A OS=Mus musculus OX=10090 GN=Rab4a PE=1 SV=2	1307.62	1381.24	1500.86	1446.51	1285.13	1377.93	1296.23	1207.24	1310.54	1206.44	904.894	1372.63	1273.59	1311.86	1261.4
P56375	Acyp2	Acylphosphatase-2 OS=Mus musculus OX=10090 GN=Acyp2 PE=1 SV=2	158.114	150.342	132.232	140.04	141.912	154.716	159.857	185.982	183.808	178.887	201.91	145.623	139.443	156.568	180.576
P56376	Acyp1	Acylphosphatase-1 OS=Mus musculus OX=10090 GN=Acyp1 PE=1 SV=2	802.705	827.113	810.221	841.731	786.383	812.781	875.531	802.336	770.644	781.025	798.11	759.138	841.283	740.401	769.313
P56379	Atp5mpl	ATP synthase subunit ATP5MPL, mitochondrial OS=Mus musculus OX=10090 GN=Atp5mpl PE=1 SV=1	1485.57	1691.37	1262.57	1329.66	1545.77	1410.34	1464.75	1230.5	1640.77	1472.61	1434.03	1347.43	1311.4	1681.89	1467.55
P56380	Nudt2	Bis(5'-nucleosyl)-tetraphosphatase [asymmetrical] OS=Mus musculus OX=10090 GN=Nudt2 PE=1 SV=3	784.91	814.491	764.718	757.837	798.758	732.812	832.327	842.836	897.156	928.577	835.625	754.139	812.012	760.027	854.383
P56382	Atp5f1e	ATP synthase subunit epsilon, mitochondrial OS=Mus musculus OX=10090 GN=Atp5f1e PE=1 SV=2	835.486	821.339	743.669	742.316	751.65	814.367	832.167	912.033	882.323	937.351	846.103	797.44	809.559	846.266	925.117
P56384	Atp5mc3	ATP synthase F(0) complex subunit C3, mitochondrial OS=Mus musculus OX=10090 GN=Atp5mc3 PE=1 SV=1	1299.51	1404.79	1086.95	1253.4	1298.05	1349.32	1320.75	1127.37	1491.86	1496.11	1333.46	1214.06	1165.53	1558.24	1205.81
P56387	Dynlt3	Dynein light chain Tctex-type 3 OS=Mus musculus OX=10090 GN=Dynlt3 PE=1 SV=1	56.7951	144.295	70.9734	62.2376	64.4564	50.6084	59.5837	50.7687	74.3278	88.0094	96.0157	52.4599	76.8831	75.2282	73.0461
P56389	Cda	Cytidine deaminase OS=Mus musculus OX=10090 GN=Cda PE=1 SV=2	178.221	174.989	153.472	149.322	192.045	161.327	191.097	167.911	196.922	153.79	166.414	194.608	177.565	179.428	148.202
P56391	Cox6b1	Cytochrome c oxidase subunit 6B1 OS=Mus musculus OX=10090 GN=Cox6b1 PE=1 SV=2	3626.5	3613.69	3911.23	3458.71	3308.93	3669.1	3602.33	3916.94	3882.33	3685.85	3578.18	3883.8	4010.68	4073.56	4219.46
P56395	Cyb5a	Cytochrome b5 OS=Mus musculus OX=10090 GN=Cyb5a PE=1 SV=2	3088.12	4375.89	2620.69	2679.82	3613.67	3799.97	3116.68	1951.78	3783.51	3684.12	3505.46	2496.47	2327.61	3394.24	2361.8
P56399	Usp5	Ubiquitin carboxyl-terminal hydrolase 5 OS=Mus musculus OX=10090 GN=Usp5 PE=1 SV=1	4443.59	4488.04	4423.52	4400.33	4640.02	4591.76	4564.22	4446.91	4618.35	4505.56	3935.86	4002.05	4457.78	4099.84	4184.88
P56400	Gp1bb	Platelet glycoprotein Ib beta chain OS=Mus musculus OX=10090 GN=Gp1bb PE=1 SV=1	22.6633	17.296	34.4353	32.5659	33.7103	21.9678	22.7235	30.7966	21.131	17.4261	13.5939	24.2019	19.9192	41.0882	19.154
P56477	Irf5	Interferon regulatory factor 5 OS=Mus musculus OX=10090 GN=Irf5 PE=1 SV=1	219.565	239.22	301.716	252.083	243.599	246.798	177.61	195.722	207.707	241.495	225.225	244.133	279.22	235.035	156.089
P56480	Atp5f1b	ATP synthase subunit beta, mitochondrial OS=Mus musculus OX=10090 GN=Atp5f1b PE=1 SV=2	22256.8	22230.6	20509.5	20677	20241.3	20456.1	22458.9	22051	22930.6	22811.1	21531.2	21521	21899.5	23423.1	24848.5
P56528	Cd38	ADP-ribosyl cyclase/cyclic ADP-ribose hydrolase 1 OS=Mus musculus OX=10090 GN=Cd38 PE=1 SV=2	844.266	790.954	866.178	829.617	778.722	932.994	761.55	886.172	789.764	839.817	798.052	767.48	856.28	843.855	757.179
P56542	Dnase2	Deoxyribonuclease-2-alpha OS=Mus musculus OX=10090 GN=Dnase2 PE=1 SV=1	233.791	250.568	224.398	217.542	210.145	257.93	214.251	219.587	212.17	238.928	221.9	231.536	201.729	274.332	249.411
P56546-2	Ctbp2	Isoform 2 of C-terminal-binding protein 2 OS=Mus musculus OX=10090 GN=Ctbp2	319.064	335.084	361.89	346.706	339.093	374.815	333.636	295.589	305.887	329.65	337.313	313.542	325.255	322.636	302.591
P56565	S100a1	Protein S100-A1 OS=Mus musculus OX=10090 GN=S100a1 PE=1 SV=2	13.4087	24.7015	16.8532	14.0866	26.9352	30.2035	23.0561	18.8377	20.2169	34.5507	35.4411	15.9084	10.7949	23.1607	6.82029
P56581	Tdg	G/T mismatch-specific thymine DNA glycosylase OS=Mus musculus OX=10090 GN=Tdg PE=1 SV=2	55.503	59.9232	59.3012	54.9525	55.1305	57.587	53.1242	56.5349	49.0976	51.437	55.7403	59.0663	54.3887	58.0141	51.6484
P56593	Cyp2a12	Cytochrome P450 2A12 OS=Mus musculus OX=10090 GN=Cyp2a12 PE=1 SV=2	10975.5	10394.9	12256.9	10939.8	10440.8	10513	10258.3	10304.6	10770.5	9815.38	8159.27	11143.3	10200.8	11238.6	10805
P56654	Cyp2c37	Cytochrome P450 2C37 OS=Mus musculus OX=10090 GN=Cyp2c37 PE=1 SV=2	1329.09	1427.89	752.943	1129.21	904.977	1065.75	1085.71	954.526	1271.03	1036.89	298.247	819.184	1052.38	1010.29	1626.68
P56655	Cyp2c38	Cytochrome P450 2C38 OS=Mus musculus OX=10090 GN=Cyp2c38 PE=2 SV=2	1085.23	1107.87	772.792	1059.18	1096.56	1083.33	1218.74	1080.4	1330.11	1026.91	598.277	665.402	1054.96	930.703	1115.25
P56656	Cyp2c39	Cytochrome P450 2C39 OS=Mus musculus OX=10090 GN=Cyp2c39 PE=1 SV=2	1265.52	1346.65	1017.26	1433.51	1565.2	1479.73	1470.73	1588.73	1495.47	1499.75	864.584	962.949	1434.12	1120.66	1330.38
P56695	Wfs1	Wolframin OS=Mus musculus OX=10090 GN=Wfs1 PE=1 SV=1	671.194	707.723	697.182	656.151	611.42	683.154	634.257	677.712	671.091	716.158	746.332	800.63	708.118	729.883	763.197
P56812	Pdcd5	Programmed cell death protein 5 OS=Mus musculus OX=10090 GN=Pdcd5 PE=1 SV=3	851.247	757.055	677.183	703.804	644.28	722.473	626.235	620.792	710.545	678.743	665.144	674.046	614.097	750.614	626.447
P56873	Znrd2	Protein ZNRD2 OS=Mus musculus OX=10090 GN=Znrd2 PE=1 SV=1	410.797	414.47	425.413	410.675	415.306	452.97	376.956	388.839	418.619	411.351	391.077	373.887	427.293	377.746	357.831
P56959	Fus	RNA-binding protein FUS OS=Mus musculus OX=10090 GN=Fus PE=1 SV=1	1238.43	1022.75	940.622	1002.72	859.051	937.535	936.782	712.55	876.67	772.104	842.895	1466.37	832.956	1392.27	901.584
P56960	Exosc10	Exosome component 10 OS=Mus musculus OX=10090 GN=Exosc10 PE=1 SV=2	1997.14	1990.06	2189.7	2263.48	1984.92	2144.34	1953.62	1728.65	1783.54	1803.02	1819.46	1991.16	2030.35	1953.93	1735.77
P57016	Lad1	Ladinin-1 OS=Mus musculus OX=10090 GN=Lad1 PE=1 SV=1	224.649	225.75	236.123	202.688	200.051	241.444	190.896	192.376	199.273	190.491	146.446	130.913	174.205	160.88	174.564
P57080	Usp25	Ubiquitin carboxyl-terminal hydrolase 25 OS=Mus musculus OX=10090 GN=Usp25 PE=1 SV=2	538.229	521.658	500.604	518.375	528.522	485.459	475.052	524.136	500.168	530.878	492.029	493.888	512.008	501.941	435.368
P57716	Ncstn	Nicastrin OS=Mus musculus OX=10090 GN=Ncstn PE=1 SV=3	644.637	659.136	717.185	663.951	684.211	686.218	602.696	629.321	607.472	692.51	627.132	619.281	719.218	620.621	607.307
P57722	Pcbp3	Poly(rC)-binding protein 3 OS=Mus musculus OX=10090 GN=Pcbp3 PE=1 SV=3	2756.69	2690.36	2724.41	2659.17	2645.2	2644.51	2538.81	2272.9	2426.38	2323.89	2375.47	2711.32	2618.75	2570.4	2342.2
P57746	Atp6v1d	V-type proton ATPase subunit D OS=Mus musculus OX=10090 GN=Atp6v1d PE=1 SV=1	747.666	760.594	805.18	752.404	795.676	861.201	742.747	833.874	803.756	897.016	940.311	819.525	881.869	712.227	782.523
P57759	Erp29	Endoplasmic reticulum resident protein 29 OS=Mus musculus OX=10090 GN=Erp29 PE=1 SV=2	1359.18	1317.31	1538.12	1381.59	1377.99	1410.47	1203.15	1176.14	1160.92	1166.16	1347.56	1415.11	1317.99	1308.58	1205.7
P57780	Actn4	Alpha-actinin-4 OS=Mus musculus OX=10090 GN=Actn4 PE=1 SV=1	15392.2	15815.1	15866.7	15762.7	15676.4	15427.6	16319.7	13879.5	13881.3	13316.3	14536.5	14885.1	15405.4	14954	13232.2
P57784	Snrpa1	U2 small nuclear ribonucleoprotein A' OS=Mus musculus OX=10090 GN=Snrpa1 PE=1 SV=2	434.62	458.308	485.112	468.301	459.94	478.019	449.408	430.956	452.085	478.66	454.542	476.513	474.835	470.181	456.895
P58021	Tm9sf2	Transmembrane 9 superfamily member 2 OS=Mus musculus OX=10090 GN=Tm9sf2 PE=1 SV=1	1037.08	1144.79	1475.4	1199.83	1173.29	1267.19	1077.22	1178.37	1149.28	1190.75	1208.52	1534.58	1431.32	1221.51	1120.45
P58044	Idi1	Isopentenyl-diphosphate Delta-isomerase 1 OS=Mus musculus OX=10090 GN=Idi1 PE=1 SV=1	1272.84	1405.67	1207.65	1272.9	1328.41	914.812	1064.51	995.361	1418.29	1560.45	1389.76	1462.21	1723.7	1687.97	1078.55
P58058	Nadk	NAD kinase OS=Mus musculus OX=10090 GN=Nadk PE=1 SV=2	450.043	452.15	443.884	431.652	586.828	457.092	465.8	540.915	476.816	537.762	630.983	416.328	436.015	378.864	429.818
P58059	Mrps21	28S ribosomal protein S21, mitochondrial OS=Mus musculus OX=10090 GN=Mrps21 PE=1 SV=1	229.501	231.998	222.032	210.169	213.635	226.498	230.755	266.886	248.49	247.492	260.678	214.856	233.031	205.611	258.426
P58064	Mrps6	28S ribosomal protein S6, mitochondrial OS=Mus musculus OX=10090 GN=Mrps6 PE=1 SV=3	845.302	784.063	786.987	745.766	734.461	744.768	779.935	781.362	812.827	767.87	872.813	791.038	777.42	844.002	896.306
P58137	Acot8	Acyl-coenzyme A thioesterase 8 OS=Mus musculus OX=10090 GN=Acot8 PE=1 SV=1	955.968	976.757	839.53	933.226	1093.39	869.4	972.591	1056.28	989.056	982.272	1051.62	815.88	941.676	878.933	981.722
P58158	B3gat3	Galactosylgalactosylxylosylprotein 3-beta-glucuronosyltransferase 3 OS=Mus musculus OX=10090 GN=B3gat3 PE=1 SV=1	241.63	232.128	268.02	239.277	226.652	226.807	212.267	253.63	219.41	241.756	203.114	290.292	255.194	265.251	217.95
P58252	Eef2	Elongation factor 2 OS=Mus musculus OX=10090 GN=Eef2 PE=1 SV=2	19465.1	18390.7	20050.9	18942.2	18449.7	18313.2	16953.9	17212.8	17965.9	17482.3	16875.1	21045.8	18858	19169.7	18442.4
P58281-2	Opa1	Isoform 2 of Dynamin-like 120 kDa protein, mitochondrial OS=Mus musculus OX=10090 GN=Opa1	6467.3	6743.08	6019.95	6442.79	6434.58	6682.23	7431.26	7907.27	7565.36	7388.66	7258.2	6237.97	6803.44	7396.73	8132.44
P58283-2	Rnf216	Isoform 2 of E3 ubiquitin-protein ligase RNF216 OS=Mus musculus OX=10090 GN=Rnf216	60.909	47.6434	63.6541	58.1134	57.031	55.5893	48.9465	48.8871	51.9568	55.0888	54.8944	55.8964	53.2427	53.691	45.2806
P58389	Ptpa	Serine/threonine-protein phosphatase 2A activator OS=Mus musculus OX=10090 GN=Ptpa PE=1 SV=1	1765.35	1644.37	1701.1	1762.09	1702.29	1771.05	1799.02	1853.56	1726.65	1800.2	1636.87	1554.91	1635.6	1661.06	1604.03
P58390	Kcnn2	Small conductance calcium-activated potassium channel protein 2 OS=Mus musculus OX=10090 GN=Kcnn2 PE=1 SV=2	257.337	238.097	253.717	250.601	218.192	252.323	237.818	257.255	222.405	262.603	258.836	248.166	247.699	238.571	222.917
P58404	Strn4	Striatin-4 OS=Mus musculus OX=10090 GN=Strn4 PE=1 SV=2	648.552	629.757	623.444	604.799	589.379	616.935	593.265	540.552	550.291	554.496	580.249	545.759	577.172	549.582	570.359
P58465	Ctdspl	CTD small phosphatase-like protein OS=Mus musculus OX=10090 GN=Ctdspl PE=2 SV=3	40.3745	36.7239	31.6295	27.0146	52.196	40.7005	37.287	47.9647	47.2791	59.4773	42.8333	19.1828	41.9762	20.09	23.3171
P58466	Ctdsp1	Carboxy-terminal domain RNA polymerase II polypeptide A small phosphatase 1 OS=Mus musculus OX=10090 GN=Ctdsp1 PE=1 SV=1	71.0699	70.7531	69.5954	73.3788	75.3702	64.4103	64.1926	72.9699	68.2601	75.12	74.6907	69.7955	78.3086	70.2045	60.7358
P58468	Fam207a	Protein FAM207A OS=Mus musculus OX=10090 GN=Fam207a PE=1 SV=1	62.3186	81.1114	69.5879	87.2588	61.7532	65.3258	63.876	53.3442	60.1587	65.1404	64.8164	66.5505	63.4576	70.3528	72.9264
P58501	Paxbp1	PAX3- and PAX7-binding protein 1 OS=Mus musculus OX=10090 GN=Paxbp1 PE=1 SV=3	936.195	887.764	971.522	1062.29	912.462	1072.38	932.498	889.33	853.875	949.96	965.234	940.999	912.23	874.546	889.255
P58544	Btbd1	BTB/POZ domain-containing protein 1 OS=Mus musculus OX=10090 GN=Btbd1 PE=1 SV=3	39.7733	32.3179	41.9697	34.0815	39.3493	38.3707	45.7467	46.1253	37.7088	49.7272	38.9177	33.6097	38.0658	38.1715	36.6383
P58710	Gulo	L-gulonolactone oxidase OS=Mus musculus OX=10090 GN=Gulo PE=1 SV=3	9455.29	9174.62	9395.06	9835.78	8567.34	9452.38	8239.91	8062.3	8845.47	8473.32	7029.63	9033.61	9037.22	8732.06	8899.26
P58735	Slc26a1	Sulfate anion transporter 1 OS=Mus musculus OX=10090 GN=Slc26a1 PE=1 SV=1	1955.88	1930.21	2279.68	2047.52	2077.42	2066.56	1985.95	2188.3	2220.59	2225.59	2489.45	2078.11	2319.34	1997.9	2040.87
P58742	Aaas	Aladin OS=Mus musculus OX=10090 GN=Aaas PE=1 SV=1	130.409	153.012	135.032	151.153	130.697	165.653	159.877	153.263	137.014	151.716	166.075	152.348	122.161	145.935	149.638
P58771	Tpm1	Tropomyosin alpha-1 chain OS=Mus musculus OX=10090 GN=Tpm1 PE=1 SV=1	689.013	653.649	731.796	743.254	729.649	733.309	676.081	563.743	601.666	602.351	895.459	803.895	624.577	865.304	578.725
P58774-2	Tpm2	Isoform 2 of Tropomyosin beta chain OS=Mus musculus OX=10090 GN=Tpm2	280.766	209.696	233.045	399.909	332.001	260.203	283.333	194.518	224.845	199.036	366.44	194.967	165.991	400.612	196.965
P58774	Tpm2	Tropomyosin beta chain OS=Mus musculus OX=10090 GN=Tpm2 PE=1 SV=1	205.021	152.351	166.313	294.646	217.877	219.659	203.22	190.516	161.85	188.728	270.593	159.796	142.515	297.821	129.626
P58801	Ripk2	Receptor-interacting serine/threonine-protein kinase 2 OS=Mus musculus OX=10090 GN=Ripk2 PE=1 SV=1	29.6707	30.1057	27.8958	26.8031	28.1311	26.7482	21.5793	22.8738	34.471	24.6142	35.8232	44.9888	34.6949	36.797	24.5512
P58802	Tbc1d10a	TBC1 domain family member 10A OS=Mus musculus OX=10090 GN=Tbc1d10a PE=1 SV=1	262.836	255.758	273.102	257.773	244.158	274.021	262.567	246.403	245.268	254.978	227.142	280.95	265.16	263.762	226.513
P58854	Tubgcp3	Gamma-tubulin complex component 3 OS=Mus musculus OX=10090 GN=Tubgcp3 PE=1 SV=2	707.262	710.119	774.98	729.965	716.993	779.746	714.477	712.436	714.572	731.377	724.012	725.417	678.062	696.852	681.045
P58871	Tnks1bp1	182 kDa tankyrase-1-binding protein OS=Mus musculus OX=10090 GN=Tnks1bp1 PE=1 SV=2	2292.77	2217.72	2263.82	2159.32	2201.3	2340.24	2257.55	2213.8	2106.8	2180.38	2275.39	2137.94	2114.25	2127.84	2018.71
P58929	Gmeb2	Glucocorticoid modulatory element-binding protein 2 OS=Mus musculus OX=10090 GN=Gmeb2 PE=2 SV=2	122.225	121.196	143.674	132.074	121.166	145.181	126.522	107.75	112.616	121.204	129.585	137.209	111.61	121.835	107.069
P59016	Vps33b	Vacuolar protein sorting-associated protein 33B OS=Mus musculus OX=10090 GN=Vps33b PE=1 SV=1	395.271	351.953	372.211	355.81	378.305	388.036	370.486	360.853	333.837	379.17	381.596	360.804	394.164	373.809	325.571
P59017	Bcl2l13	Bcl-2-like protein 13 OS=Mus musculus OX=10090 GN=Bcl2l13 PE=1 SV=2	1196.61	1128.48	1190.7	1283	1176.19	1330.35	1174.38	1519.64	1340.02	1463.28	1363.01	1360.25	1279.6	1341.66	1457.4
P59034	Lrrc3	Leucine-rich repeat-containing protein 3 OS=Mus musculus OX=10090 GN=Lrrc3 PE=1 SV=1	107.666	93.5669	90.4708	93.7798	107.613	110.105	93.585	93.2159	107.507	96.285	76.607	68.2746	93.7121	96.3033	83.6764
P59041	Dnajc30	DnaJ homolog subfamily C member 30, mitochondrial OS=Mus musculus OX=10090 GN=Dnajc30 PE=1 SV=1	225.328	222.981	200.431	191.104	194.274	216.217	202.28	238.895	220.696	257.055	232.068	229.136	253.67	228.562	229.14
P59048	Pdrg1	p53 and DNA damage-regulated protein 1 OS=Mus musculus OX=10090 GN=Pdrg1 PE=2 SV=1	215.823	220.393	237.403	220.763	208.147	228.211	192.976	204.326	222.478	204.789	221.141	183.728	229.787	181.784	204.022
P59108	Cpne2	Copine-2 OS=Mus musculus OX=10090 GN=Cpne2 PE=1 SV=1	448.845	480.35	454.206	442.211	436.528	452.879	428.631	454.364	400.042	423.038	421.543	379.28	481.354	434.976	395.849
P59110	Senp1	Sentrin-specific protease 1 OS=Mus musculus OX=10090 GN=Senp1 PE=1 SV=1	63.138	54.2934	74.7505	67.5438	58.1923	64.5698	64.681	55.2198	58.9943	55.7818	66.4026	66.2289	67.8432	64.1683	54.8218
P59114	Pcif1	mRNA (2'-O-methyladenosine-N(6)-)-methyltransferase OS=Mus musculus OX=10090 GN=Pcif1 PE=1 SV=1	81.2691	80.3309	86.1684	77.9327	71.9155	90.7356	88.9993	89.7618	83.6577	76.1586	89.0351	76.553	85.2624	84.3642	81.3205
P59178	L3mbtl2	Lethal(3)malignant brain tumor-like protein 2 OS=Mus musculus OX=10090 GN=L3mbtl2 PE=1 SV=2	25.8702	23.7062	21.236	31.1985	25.7303	26.4313	20.9359	23.1954	26.2701	22.4254	30.2566	26.5563	21.1442	25.9749	23.875
P59235	Nup43	Nucleoporin Nup43 OS=Mus musculus OX=10090 GN=Nup43 PE=1 SV=2	190.582	195.491	209.232	199.152	197.797	209.905	185.193	182.79	194.388	196.192	193.358	207.118	195.243	202.947	183.836
P59266	Fitm2	Fat storage-inducing transmembrane protein 2 OS=Mus musculus OX=10090 GN=Fitm2 PE=1 SV=1	74.9692	95.94	77.6317	85.8517	91.5432	95.9382	114.092	113.628	87.7431	93.7948	72.8247	55.68	85.8893	65.0898	83.0981
P59325	Eif5	Eukaryotic translation initiation factor 5 OS=Mus musculus OX=10090 GN=Eif5 PE=1 SV=1	2268.04	2329.19	2172.66	2241.17	2367.49	2323.51	2333.95	2213.01	2219.87	2186.44	2005.1	2148.69	2427.63	2211.01	2373.16
P59326	Ythdf1	YTH domain-containing family protein 1 OS=Mus musculus OX=10090 GN=Ythdf1 PE=1 SV=1	565.182	613.389	661.161	611.506	572.472	651.236	540.769	549.022	548.323	589.116	628.105	696.992	661.523	668.728	598.203
P59470	Polr3b	DNA-directed RNA polymerase III subunit RPC2 OS=Mus musculus OX=10090 GN=Polr3b PE=1 SV=2	304.629	267.686	323.917	298.169	285.558	310.428	288.977	286.168	294.166	315.117	308.483	326.791	307.129	319.952	291.534
P59481	Lman2l	VIP36-like protein OS=Mus musculus OX=10090 GN=Lman2l PE=1 SV=1	686.482	715.073	730.47	757.681	691.721	719.197	674.188	704.839	660.713	669.436	761.079	741.025	695.94	723.11	677.959
P59672	Anks1a	Ankyrin repeat and SAM domain-containing protein 1A OS=Mus musculus OX=10090 GN=Anks1a PE=1 SV=3	705.798	671.092	760.273	674.273	717.236	669.119	662.087	637.403	646.742	668.239	661.912	677.497	652.06	713.545	612.797
P59708	Sf3b6	Splicing factor 3B subunit 6 OS=Mus musculus OX=10090 GN=Sf3b6 PE=1 SV=1	315.298	299.071	350.124	352.635	327.823	350.594	284.014	308.285	323.167	357.451	347.265	348.573	341.346	336.263	318.5
P59729	Rin3	Ras and Rab interactor 3 OS=Mus musculus OX=10090 GN=Rin3 PE=1 SV=2	504.729	491.938	497.391	510.158	506.32	537.825	554.039	554.071	496.283	477.349	497.201	491.721	477.215	491.15	477.086
P59759	Mrtfb	Myocardin-related transcription factor B OS=Mus musculus OX=10090 GN=Mrtfb PE=1 SV=1	809.461	762.928	841.75	775.103	740.714	775.963	696.958	722.531	699.555	701.913	668.701	752.496	734.742	729.765	643.431
P59764	Dock4	Dedicator of cytokinesis protein 4 OS=Mus musculus OX=10090 GN=Dock4 PE=1 SV=1	894.219	910.713	978.381	909.088	831.069	878.26	841.121	838.538	850.576	882.972	742.412	848.375	851.808	796.964	797.477
P59808	Sash1	SAM and SH3 domain-containing protein 1 OS=Mus musculus OX=10090 GN=Sash1 PE=1 SV=1	584.524	554.773	534.509	544.752	544.521	602.092	548.611	607.398	579.205	611.161	604.727	502.783	596.873	568.435	530.719
P59913	Pcmtd1	Protein-L-isoaspartate O-methyltransferase domain-containing protein 1 OS=Mus musculus OX=10090 GN=Pcmtd1 PE=1 SV=1	917.797	941.795	913.112	891.378	971.526	948.243	992.147	965.967	1018.57	1000.67	1173.52	805.812	1013.48	828.578	896.752
P59941	Sirt6	NAD-dependent protein deacetylase sirtuin-6 OS=Mus musculus OX=10090 GN=Sirt6 PE=1 SV=1	25.4182	26.6107	35.4923	22.8412	31.0578	27.8821	30.5875	21.2663	19.5051	28.1945	24.5069	27.8403	32.7168	25.5895	22.1093
P59997	Kdm2a	Lysine-specific demethylase 2A OS=Mus musculus OX=10090 GN=Kdm2a PE=1 SV=2	88.2755	92.9324	111.147	131.526	98.8821	107.158	99.1279	83.9193	88.555	115.742	104.825	118.7	93.2413	102.386	93.5638
P59999	Arpc4	Actin-related protein 2/3 complex subunit 4 OS=Mus musculus OX=10090 GN=Arpc4 PE=1 SV=3	511.247	560.774	554.831	541.612	572.857	575.435	550.151	514.9	507.23	543.786	577.68	513.603	555.587	493.577	520.43
P60122	Ruvbl1	RuvB-like 1 OS=Mus musculus OX=10090 GN=Ruvbl1 PE=1 SV=1	2163.49	2173.53	2315.41	2304.11	2146.57	2255.21	2099.32	2014.81	2020.26	2037.78	2168.07	2225.67	2224.82	2030.83	1966.42
P60229	Eif3e	Eukaryotic translation initiation factor 3 subunit E OS=Mus musculus OX=10090 GN=Eif3e PE=1 SV=1	4185.21	4226.26	4641.61	4280.1	4019.44	3997.29	3723	3605.68	3803.42	3733.62	3599.9	4454.74	4140.47	4035.38	3971.95
P60334	Cdo1	Cysteine dioxygenase type 1 OS=Mus musculus OX=10090 GN=Cdo1 PE=1 SV=1	237.234	191.104	125.044	161.713	179.38	102.683	185.286	3850.46	3110.57	3477.8	2239.22	3252.33	2835.23	2249.78	3871.72
P60335	Pcbp1	Poly(rC)-binding protein 1 OS=Mus musculus OX=10090 GN=Pcbp1 PE=1 SV=1	2498.1	2564.57	2667.09	2532.34	2465.72	2571.38	2378.56	2185.75	2374.51	2288.12	2386.07	2681.92	2577.86	2502.7	2285.27
P60469	Ppfia3	Liprin-alpha-3 OS=Mus musculus OX=10090 GN=Ppfia3 PE=1 SV=2	307.222	289.325	312.572	297.766	308.179	311.268	311.036	238.704	251.687	258.887	235.845	228.075	258.053	242.135	180.068
P60521	Gabarapl2	Gamma-aminobutyric acid receptor-associated protein-like 2 OS=Mus musculus OX=10090 GN=Gabarapl2 PE=1 SV=1	428.547	372.017	369.977	401.869	417.613	385.684	395.84	438.914	393.517	364.202	327.825	315.634	402.2	345.204	391.103
P60603	Romo1	Reactive oxygen species modulator 1 OS=Mus musculus OX=10090 GN=Romo1 PE=2 SV=1	51.071	41.3019	44.1254	40.7358	42.443	44.6228	42.3289	36.5122	52.2978	50.2237	44.7551	46.7256	37.2366	42.5066	35.1297
P60605	Ube2g2	Ubiquitin-conjugating enzyme E2 G2 OS=Mus musculus OX=10090 GN=Ube2g2 PE=1 SV=1	115.441	102.898	113.922	116.004	97.767	99.4221	101.762	105.803	111.104	112.98	99.8766	128.55	82.9777	107.217	122.912
P60670	Nploc4	Nuclear protein localization protein 4 homolog OS=Mus musculus OX=10090 GN=Nploc4 PE=1 SV=3	2944.1	2993.73	2911.27	3093.52	3054.57	3033.47	2908.9	3307.89	3148.03	3141.46	3102.23	2908.58	3096.44	2813.85	3010.73
P60762-2	Morf4l1	Isoform 2 of Mortality factor 4-like protein 1 OS=Mus musculus OX=10090 GN=Morf4l1	203.376	204.638	222.25	216.766	217.816	247.676	204.35	207.007	199.683	206.362	220.284	217.214	202.165	204.307	209.471
P60766	Cdc42	Cell division control protein 42 homolog OS=Mus musculus OX=10090 GN=Cdc42 PE=1 SV=2	2156.23	2172.13	1984.07	2046.12	2123.97	2132.31	2192.48	2010.66	2129.68	1926.33	2124.82	2220.81	1995.22	2065.49	2156.61
P60824	Cirbp	Cold-inducible RNA-binding protein OS=Mus musculus OX=10090 GN=Cirbp PE=1 SV=1	129.985	138.72	128.964	123.781	139.696	117.915	148.087	129.529	138.223	131.533	145.549	156.35	125.128	151.759	141.21
P60840	Ensa	Alpha-endosulfine OS=Mus musculus OX=10090 GN=Ensa PE=1 SV=1	760.577	702.656	654.653	621.827	564.419	622.384	593.442	630.881	590.965	581.467	715.187	641.901	506.77	846.17	716.474
P60843	Eif4a1	Eukaryotic initiation factor 4A-I OS=Mus musculus OX=10090 GN=Eif4a1 PE=1 SV=1	2211.91	2222.39	2354.48	2309.16	2055.9	2179.95	2079.74	2049.45	2036.5	2098.32	2058.59	2389.04	2120.66	2228.48	2107.99
P60867	Rps20	40S ribosomal protein S20 OS=Mus musculus OX=10090 GN=Rps20 PE=1 SV=1	2054.53	2335.34	2251.52	2138.37	2037.9	1930.47	1877.36	1873.97	1986.85	2056.46	1952.12	2026.66	2171.29	1986.58	1866.19
P60898	Polr2i	DNA-directed RNA polymerase II subunit RPB9 OS=Mus musculus OX=10090 GN=Polr2i PE=1 SV=1	55.1941	61.3339	54.232	46.5526	57.6301	58.5567	57.9807	40.0777	58.1641	55.7626	65.3452	65.9676	42.9659	77.649	44.0652
P60904	Dnajc5	DnaJ homolog subfamily C member 5 OS=Mus musculus OX=10090 GN=Dnajc5 PE=1 SV=1	904.497	865.393	991.06	920.503	896.384	897.877	848.226	918.003	866.211	994.686	906.004	908.89	990.269	888.234	963.337
P61021	Rab5b	Ras-related protein Rab-5B OS=Mus musculus OX=10090 GN=Rab5b PE=1 SV=1	681.134	661.951	636.298	687.748	651.951	677.707	643.442	635.951	636.866	619.487	576.926	633.924	652.197	647.83	616.884
P61022	Chp1	Calcineurin B homologous protein 1 OS=Mus musculus OX=10090 GN=Chp1 PE=1 SV=2	423.246	355.589	357.034	391.767	385.041	378.969	400.414	370.751	342.558	345.894	434.378	376.356	299.67	394.771	375.541
P61027	Rab10	Ras-related protein Rab-10 OS=Mus musculus OX=10090 GN=Rab10 PE=1 SV=1	1193.34	1247.93	1262.27	1239.19	1293.42	1289.66	1140.46	1179.76	1143.47	1258.66	1217.39	1293.26	1210.07	1170.98	1150.93
P61028	Rab8b	Ras-related protein Rab-8B OS=Mus musculus OX=10090 GN=Rab8b PE=1 SV=1	36.9273	31.7428	39.5336	36.355	26.1136	32.2176	30.5004	23.2626	26.8424	30.5025	33.7232	33.5225	39.9123	29.5047	27.8239
P61079	Ube2d3	Ubiquitin-conjugating enzyme E2 D3 OS=Mus musculus OX=10090 GN=Ube2d3 PE=1 SV=1	760.654	730.391	738.279	724.697	745.762	747.445	761.49	760.005	780.045	751.47	732.502	717.533	766.917	746.78	739.425
P61082	Ube2m	NEDD8-conjugating enzyme Ubc12 OS=Mus musculus OX=10090 GN=Ube2m PE=1 SV=1	697.151	663.682	660.992	651.92	740.771	666.943	594.409	626.266	617.371	606.178	615.203	662.336	653.38	653.147	611.138
P61087	Ube2k	Ubiquitin-conjugating enzyme E2 K OS=Mus musculus OX=10090 GN=Ube2k PE=1 SV=3	1747.12	1804.24	1764.81	1754.49	1765.38	1698.57	1621.59	1662.15	1763.96	1702.03	1590.79	1766.25	1779.63	1683.87	1729.09
P61089	Ube2n	Ubiquitin-conjugating enzyme E2 N OS=Mus musculus OX=10090 GN=Ube2n PE=1 SV=1	2499.66	2485.29	2520.48	2482.57	2569.48	2460.79	2476.47	2157.59	2254.57	2119.04	2154.65	2279.86	2278.15	2238.37	2124.06
P61148	Fgf1	Fibroblast growth factor 1 OS=Mus musculus OX=10090 GN=Fgf1 PE=1 SV=1	254.009	293.069	253.895	262.385	296.755	278.537	263.278	272.575	261.532	318.008	212.087	197.478	321.491	179.259	217.076
P61161	Actr2	Actin-related protein 2 OS=Mus musculus OX=10090 GN=Actr2 PE=1 SV=1	1653.15	1615.36	1711.92	1700.38	1771.72	1701.77	1694.18	1562.29	1580.29	1496.05	1588.66	1732.66	1659.56	1615.29	1572.11
P61164	Actr1a	Alpha-centractin OS=Mus musculus OX=10090 GN=Actr1a PE=1 SV=1	3163.68	3139.98	3263.78	3171.44	3076.11	3156.4	3012.71	3099.6	3201.58	3169.26	3055.03	3320.1	3179.32	3140.15	3301.05
P61166	Tmem258	Transmembrane protein 258 OS=Mus musculus OX=10090 GN=Tmem258 PE=1 SV=1	318.437	282.894	256.018	263.903	256.698	261.907	243.765	214.339	243.719	236.431	209.86	272.934	222.528	282.532	210.241
P61202-2	Cops2	Isoform 2 of COP9 signalosome complex subunit 2 OS=Mus musculus OX=10090 GN=Cops2	3067.23	3093.14	3217.18	3224.66	2874.98	3141.78	3317.09	2955.38	3145.79	2886.57	2951.92	3235.37	2791.18	3314.65	3176.44
P61205	Arf3	ADP-ribosylation factor 3 OS=Mus musculus OX=10090 GN=Arf3 PE=2 SV=2	5954.02	6167.62	6500.01	6280.94	6344.53	6189.83	6040.07	5944.93	5794.53	5927.78	6214.86	5977.12	6487.48	5553.71	5650.65
P61211	Arl1	ADP-ribosylation factor-like protein 1 OS=Mus musculus OX=10090 GN=Arl1 PE=1 SV=1	1689.06	1799.44	2305.32	2145.14	2152.59	2158.47	1901.82	2207.14	2192.19	2237.96	2508.43	2229.63	2448.75	1938.12	2256.68
P61222	Abce1	ATP-binding cassette sub-family E member 1 OS=Mus musculus OX=10090 GN=Abce1 PE=1 SV=1	4357.18	4033.15	4227.26	4130.73	4094.22	4171.68	3734.75	3773.53	3844.59	3785.71	3516.89	4022.11	3851.72	3891.02	3670.02
P61226	Rap2b	Ras-related protein Rap-2b OS=Mus musculus OX=10090 GN=Rap2b PE=1 SV=1	203.769	176.792	214.726	190.758	221.362	192.03	192.729	194.804	176.2	196.63	249.259	205.707	201.178	195.887	160.527
P61255	Rpl26	60S ribosomal protein L26 OS=Mus musculus OX=10090 GN=Rpl26 PE=1 SV=1	2071.48	2182.03	2313.24	2136.05	1983.62	2013.52	2012.89	1892.93	1954.41	1854.27	1860.77	2160.22	1901.03	2287.02	2000.87
P61290	Psme3	Proteasome activator complex subunit 3 OS=Mus musculus OX=10090 GN=Psme3 PE=1 SV=1	1248.09	1307.83	1363.02	1466.1	1328.59	1428.24	1333.24	1209.46	1183.45	1314.82	1250.77	1337.09	1332.21	1351.38	1282.21
P61358	Rpl27	60S ribosomal protein L27 OS=Mus musculus OX=10090 GN=Rpl27 PE=1 SV=2	3027.26	2765.21	3005.9	2738.61	2578.13	2780.93	2394.07	2329.15	2607.76	2532.62	2521.15	3193.76	2348.71	3086.01	2715.33
P61406	Smg6	Telomerase-binding protein EST1A OS=Mus musculus OX=10090 GN=Smg6 PE=1 SV=1	484.219	469.845	473.334	453.922	454.111	504.898	443.814	470.419	442.649	479.311	469.095	450.451	453.912	460.234	441.995
P61458	Pcbd1	Pterin-4-alpha-carbinolamine dehydratase OS=Mus musculus OX=10090 GN=Pcbd1 PE=1 SV=2	2355.14	2255.51	1990.82	2442	2461.77	2233.75	2530.27	2428.36	2565.44	2457.24	2494.62	1965.62	2317.42	2071.38	2132.01
P61514	Rpl37a	60S ribosomal protein L37a OS=Mus musculus OX=10090 GN=Rpl37a PE=1 SV=2	1984.1	2296.27	2434.07	2092.67	1905.97	2136.18	2185.75	1847.25	2049.88	1902.5	1840.97	2233.08	1681.89	2442.12	2101.06
P61588	Rnd3	Rho-related GTP-binding protein RhoE OS=Mus musculus OX=10090 GN=Rnd3 PE=1 SV=1	72.782	65.4077	53.494	61.3565	73.6646	72.6576	78.7788	71.5199	62.3552	61.8994	84.5111	68.5304	57.9721	66.2653	81.185
P61600	Naa20	N-alpha-acetyltransferase 20 OS=Mus musculus OX=10090 GN=Naa20 PE=1 SV=1	188.387	166.476	189.589	173.918	161.885	182.145	166.934	198.072	189.674	201.568	207.216	219.697	182.699	203.391	191.237
P61620	Sec61a1	Protein transport protein Sec61 subunit alpha isoform 1 OS=Mus musculus OX=10090 GN=Sec61a1 PE=1 SV=2	2710.95	2925.8	3749.06	3235.5	2971.19	3219.91	2657.48	2777.97	2752.66	2937.28	2889	3374.14	3450.6	2887.31	2881.15
P61750	Arf4	ADP-ribosylation factor 4 OS=Mus musculus OX=10090 GN=Arf4 PE=1 SV=2	2103.44	1947.27	2159.79	2087.28	2037.09	2007.84	1935.85	1835.25	1877.01	1893.58	1933.53	2048.39	1987.39	1858.53	1823.43
P61759	Vbp1	Prefoldin subunit 3 OS=Mus musculus OX=10090 GN=Vbp1 PE=1 SV=2	1008.43	1055.82	918.014	1011.36	1065.91	1017.76	1026.09	970.075	1034.42	980.262	1046.36	993.579	1037.7	874.837	962.55
P61804	Dad1	Dolichyl-diphosphooligosaccharide--protein glycosyltransferase subunit DAD1 OS=Mus musculus OX=10090 GN=Dad1 PE=1 SV=3	802.486	933.605	1027.88	994.292	846.204	838.001	863.143	830.891	835.225	747.826	764.654	857.413	1077.71	781.116	828.722
P61922	Abat	4-aminobutyrate aminotransferase, mitochondrial OS=Mus musculus OX=10090 GN=Abat PE=1 SV=1	6912.66	6846.63	7330.87	7001.09	7253.46	7403.63	7251.83	8163.94	8199.05	7852.1	8723.8	7160.77	7377.64	7170.2	8430.42
P61924	Copz1	Coatomer subunit zeta-1 OS=Mus musculus OX=10090 GN=Copz1 PE=1 SV=1	493.024	481.364	536.506	497.696	480.851	494.778	422.855	472.17	436.594	475.186	437.518	546.832	482.774	492.328	468.102
P61957	Sumo2	Small ubiquitin-related modifier 2 OS=Mus musculus OX=10090 GN=Sumo2 PE=1 SV=1	65.515	57.3997	54.5644	55.8928	65.256	57.3534	53.4652	37.8997	52.3191	50.2915	60.0447	45.3687	47.3145	61.2296	42.1906
P61961	Ufm1	Ubiquitin-fold modifier 1 OS=Mus musculus OX=10090 GN=Ufm1 PE=1 SV=1	1317.72	1322.06	1333.15	1363.24	1303.22	1273.48	1258.04	1133.09	1304.22	1187.85	1070.44	1261.2	1388.93	1180.33	1231.32
P61963	Dcaf7	DDB1- and CUL4-associated factor 7 OS=Mus musculus OX=10090 GN=Dcaf7 PE=1 SV=1	462.07	485.118	509.363	519.81	446.815	496.268	493.741	487.724	475.761	477.671	495.535	520.198	463.298	545.086	442.965
P61965	Wdr5	WD repeat-containing protein 5 OS=Mus musculus OX=10090 GN=Wdr5 PE=1 SV=1	1549.38	1562.76	1647.99	1697.39	1639.18	1752.71	1680.83	1544.27	1458.93	1582.64	1649.73	1486.69	1534.76	1522.69	1534.6
P61967	Ap1s1	AP-1 complex subunit sigma-1A OS=Mus musculus OX=10090 GN=Ap1s1 PE=1 SV=1	401.197	417.388	441.604	438.698	438.65	441.031	432.303	442.247	434.696	443.995	479.839	397.119	440.568	367.945	404.816
P61971	Nutf2	Nuclear transport factor 2 OS=Mus musculus OX=10090 GN=Nutf2 PE=1 SV=1	770.018	808.295	709.963	682.401	750.06	732.366	722.888	714.265	753.726	710.702	723.808	699.923	759.081	721.788	686.609
P61982	Ywhag	14-3-3 protein gamma OS=Mus musculus OX=10090 GN=Ywhag PE=1 SV=2	3701.07	3585.65	3361.13	3394.86	3746.21	3523.66	3523.59	3503.47	3549.95	3521.68	3404.33	3571.54	3523.44	3463.45	3464.17
P62046	Lrch1	Leucine-rich repeat and calponin homology domain-containing protein 1 OS=Mus musculus OX=10090 GN=Lrch1 PE=1 SV=2	151.916	126.144	137.443	139.039	143.443	132.947	120.346	127.546	119.373	132.28	133.678	119.699	130.313	123.466	120.835
P62069	Usp46	Ubiquitin carboxyl-terminal hydrolase 46 OS=Mus musculus OX=10090 GN=Usp46 PE=1 SV=1	122.216	133.825	166.208	139.025	152.107	137.97	132.62	152.584	121.955	142.763	140.634	130.833	145.93	131.948	142.788
P62071	Rras2	Ras-related protein R-Ras2 OS=Mus musculus OX=10090 GN=Rras2 PE=1 SV=1	497.184	516.523	485.042	469.384	509.893	518.068	523.324	509.532	499.892	501.191	527.005	496.569	498.578	507.204	528.814
P62073	Timm10	Mitochondrial import inner membrane translocase subunit Tim10 OS=Mus musculus OX=10090 GN=Timm10 PE=1 SV=1	1478.43	1636.43	761.28	738.123	634.619	784.581	658.325	886.188	1035.96	868.587	1010.71	1235.45	812.578	1335.35	948.633
P62075	Timm13	Mitochondrial import inner membrane translocase subunit Tim13 OS=Mus musculus OX=10090 GN=Timm13 PE=1 SV=1	2514.44	2517.72	2463.87	2489.34	2227.05	2279.54	2264.36	2725.29	2796.34	2511.91	2408.51	2795.47	3032.01	2637.96	2938.98
P62077	Timm8b	Mitochondrial import inner membrane translocase subunit Tim8 B OS=Mus musculus OX=10090 GN=Timm8b PE=1 SV=1	571.621	702.03	332.652	356.126	465.306	514.706	347.079	432.412	502.262	615.747	544.525	474.333	381.469	722.334	381.556
P62082	Rps7	40S ribosomal protein S7 OS=Mus musculus OX=10090 GN=Rps7 PE=2 SV=1	1786.57	1768.05	1904.45	1794.9	1758.79	1765.99	1603.94	1619.27	1627.61	1684.31	1560.03	1927.6	1867.91	1768.8	1698.98
P62137	Ppp1ca	Serine/threonine-protein phosphatase PP1-alpha catalytic subunit OS=Mus musculus OX=10090 GN=Ppp1ca PE=1 SV=1	889.581	862.283	901.299	943.685	936.716	891.462	870.611	864.943	884.229	868.893	830.619	896.834	829.557	898.155	855.175
P62141	Ppp1cb	Serine/threonine-protein phosphatase PP1-beta catalytic subunit OS=Mus musculus OX=10090 GN=Ppp1cb PE=1 SV=3	708.187	666.662	684.477	711.787	730.441	745.57	676.147	682.527	673.341	692.658	745.004	638.467	720.079	645.895	642.719
P62192	Psmc1	26S proteasome regulatory subunit 4 OS=Mus musculus OX=10090 GN=Psmc1 PE=1 SV=1	5040.89	4626.77	4551.95	4695.6	4686.51	4638.7	4645.84	4480.3	4712.85	4548.47	4282.92	5021.6	4586.78	4897.24	4544.94
P62196	Psmc5	26S proteasome regulatory subunit 8 OS=Mus musculus OX=10090 GN=Psmc5 PE=1 SV=1	3857.3	3765.84	3678.46	3815.86	3964.57	3759.53	3844.08	3791.84	3847.22	3666.97	3524.96	3800.98	3921.13	3501.26	3630.74
P62242	Rps8	40S ribosomal protein S8 OS=Mus musculus OX=10090 GN=Rps8 PE=1 SV=2	2362.85	2221.57	2292.96	2241.57	2031.13	2049.43	2010.34	1898.08	2006.27	1820.13	1899.03	2562.87	1879.53	2485.67	2074.99
P62245	Rps15a	40S ribosomal protein S15a OS=Mus musculus OX=10090 GN=Rps15a PE=1 SV=2	2693.33	2481.69	2685.96	2604.08	2430.01	2499.18	2240.64	2300.96	2313.45	2354.93	2198.39	2573.95	2455.54	2548.07	2419.25
P62254	Ube2g1	Ubiquitin-conjugating enzyme E2 G1 OS=Mus musculus OX=10090 GN=Ube2g1 PE=1 SV=3	862.087	873.914	823.769	808.095	844.773	852.215	847.357	779.627	864.532	842.621	805.169	771.141	826.705	760.988	813.193
P62257	Ube2h	Ubiquitin-conjugating enzyme E2 H OS=Mus musculus OX=10090 GN=Ube2h PE=1 SV=1	799.544	670.26	649.822	751.25	776.398	757.948	700.263	760.414	761.989	744.196	708.802	579.558	640.365	686.473	704.657
P62259	Ywhae	14-3-3 protein epsilon OS=Mus musculus OX=10090 GN=Ywhae PE=1 SV=1	7452.34	7463.24	7122.24	7114.57	7565.85	7338.77	7525.75	6916.68	7287.13	6997.49	7052.75	7200.01	7450.59	6957.8	7137.45
P62264	Rps14	40S ribosomal protein S14 OS=Mus musculus OX=10090 GN=Rps14 PE=1 SV=3	846.396	964.295	882.607	810.265	743.176	803.425	700.252	704.24	791.124	880.23	807.319	808.293	856.201	844.735	746.1
P62267	Rps23	40S ribosomal protein S23 OS=Mus musculus OX=10090 GN=Rps23 PE=1 SV=3	1938.53	1856.87	2038.69	1830.76	1750.94	1756.3	1653.48	1590.56	1699.54	1615.3	1675.26	2052.19	1648.09	1894.92	1784.86
P62270	Rps18	40S ribosomal protein S18 OS=Mus musculus OX=10090 GN=Rps18 PE=1 SV=3	2420.14	2435.14	2571.21	2482.57	2398.87	2291.01	2269.64	2183.75	2223.8	2137.73	2146.38	2460.63	2482.22	2367.36	2294.74
P62274	Rps29	40S ribosomal protein S29 OS=Mus musculus OX=10090 GN=Rps29 PE=1 SV=2	1010.07	799.382	910.69	830.113	669.197	763.122	665.837	668.831	745.099	704.52	717.997	1019.13	667.358	880.198	759.176
P62281	Rps11	40S ribosomal protein S11 OS=Mus musculus OX=10090 GN=Rps11 PE=1 SV=3	5111.49	5147.07	5330.87	4970.12	5078.91	4808.21	4721.1	4448.81	4736.27	4387.23	4444.6	5165.89	5329.74	4920.19	4754.86
P62301	Rps13	40S ribosomal protein S13 OS=Mus musculus OX=10090 GN=Rps13 PE=1 SV=2	4130.91	4069.13	4356.68	4161.41	3752.47	3951.55	3692.91	3657.6	3782.73	3843.32	3688.34	4222.86	4191.9	3726.35	3760.01
P62305	Snrpe	Small nuclear ribonucleoprotein E OS=Mus musculus OX=10090 GN=Snrpe PE=1 SV=1	270.344	276.216	303.564	290.387	268.101	296.877	284.435	253.651	245.575	253.968	271.878	286.853	275.466	273.326	277.73
P62307	Snrpf	Small nuclear ribonucleoprotein F OS=Mus musculus OX=10090 GN=Snrpf PE=1 SV=1	177.694	177.03	184.194	185.342	170.907	193.199	221.327	156.413	158.88	160.421	176.047	207.098	158.984	199.968	211.279
P62309	Snrpg	Small nuclear ribonucleoprotein G OS=Mus musculus OX=10090 GN=Snrpg PE=1 SV=1	216.546	214.412	249.583	250.416	215.045	253.441	203.631	216.644	204.053	221.268	239.684	225.001	238.582	223.94	192.585
P62311	Lsm3	U6 snRNA-associated Sm-like protein LSm3 OS=Mus musculus OX=10090 GN=Lsm3 PE=1 SV=2	215.835	210.614	173.194	171.331	203.108	280.547	241.323	154.738	187.835	191.347	210.425	203.179	149.745	225.37	175.197
P62313	Lsm6	U6 snRNA-associated Sm-like protein LSm6 OS=Mus musculus OX=10090 GN=Lsm6 PE=1 SV=1	1337.39	1342.27	1408.38	1380.49	1287.88	1409.01	1282.07	1269.61	1247.93	1239.45	1368.68	1424.11	1289.3	1327.36	1276.61
P62315	Snrpd1	Small nuclear ribonucleoprotein Sm D1 OS=Mus musculus OX=10090 GN=Snrpd1 PE=1 SV=1	418.177	499.549	590.75	571.155	457.815	543.741	622.589	485.751	501.987	483.061	530.304	520.799	431.252	588.756	577.018
P62317	Snrpd2	Small nuclear ribonucleoprotein Sm D2 OS=Mus musculus OX=10090 GN=Snrpd2 PE=1 SV=1	2529.25	2385.78	2704.77	2901.56	2593.18	2897.89	2473.99	2514.71	2393.44	2591.03	2531.08	2668.83	2693.6	2644.53	2464.67
P62320	Snrpd3	Small nuclear ribonucleoprotein Sm D3 OS=Mus musculus OX=10090 GN=Snrpd3 PE=1 SV=1	81.571	90.5851	97.0175	91.3909	99.6232	90.5059	85.7458	79.4511	76.1472	90.3819	86.8798	89.4956	89.1307	74.7332	86.9756
P62331	Arf6	ADP-ribosylation factor 6 OS=Mus musculus OX=10090 GN=Arf6 PE=1 SV=2	1193.03	1377.88	1350.76	1345.3	1372.44	1420.78	1347.55	1394.91	1275.69	1372.07	1228.45	1158.09	1524.08	1153.47	1252.69
P62334	Psmc6	26S proteasome regulatory subunit 10B OS=Mus musculus OX=10090 GN=Psmc6 PE=1 SV=1	4130.17	3962.08	3838.27	4062.97	4178.44	3990.59	3913.18	3871.75	4007.03	3852.89	3685.78	4121.05	3970.02	3821.15	3855.07
P62342	Selenot	Thioredoxin reductase-like selenoprotein T OS=Mus musculus OX=10090 GN=Selenot PE=1 SV=2	380.082	375.098	403.921	374.287	396.149	367.539	392.697	373.041	368.105	394.319	399.801	388.878	439.518	339.505	404.015
P62482	Kcnab2	Voltage-gated potassium channel subunit beta-2 OS=Mus musculus OX=10090 GN=Kcnab2 PE=1 SV=1	26.4508	19.6056	32.9721	26.0605	25.0647	26.9018	26.2529	21.8323	23.5468	17.9312	33.4354	25.1253	21.5291	25.1529	17.219
P62488	Polr2g	DNA-directed RNA polymerase II subunit RPB7 OS=Mus musculus OX=10090 GN=Polr2g PE=1 SV=1	214.298	204.118	226.777	235.054	226.996	242.067	229.925	204.536	197.308	207.409	243.896	237.358	223.218	213.968	189.405
P62627	Dynlrb1	Dynein light chain roadblock-type 1 OS=Mus musculus OX=10090 GN=Dynlrb1 PE=1 SV=3	532.086	526.495	398.342	443.545	416.852	433.935	374.221	377.254	488.758	486.09	467.896	457.504	454.345	451.972	413.118
P62700	Ypel5	Protein yippee-like 5 OS=Mus musculus OX=10090 GN=Ypel5 PE=1 SV=1	243.135	259.134	255.939	226.378	261.089	263.661	267.124	223.502	238.835	240.031	240.634	256.038	243.248	234.496	226.226
P62702	Rps4x	40S ribosomal protein S4, X isoform OS=Mus musculus OX=10090 GN=Rps4x PE=1 SV=2	7914.18	8154.74	8822.23	7933.55	7398.41	7689.71	7743.21	6918.9	7550.59	6957.31	6885.93	8455.21	7520.21	8328.2	7581.61
P62715	Ppp2cb	Serine/threonine-protein phosphatase 2A catalytic subunit beta isoform OS=Mus musculus OX=10090 GN=Ppp2cb PE=1 SV=1	1010.74	1079.55	1015.11	1060.05	1086.69	1064.69	1067.61	1090.04	1153.63	1068.27	1073.88	1111.03	1015.25	1069.2	1127.97
P62717	Rpl18a	60S ribosomal protein L18a OS=Mus musculus OX=10090 GN=Rpl18a PE=1 SV=1	3833.19	3886.11	4122.8	3803.26	3930.11	3839.8	3511.34	3481.56	3748.85	3667.29	3668.85	4205.81	3951.56	4074.89	3780
P62737	Acta2	Actin, aortic smooth muscle OS=Mus musculus OX=10090 GN=Acta2 PE=1 SV=1	19274.6	19236.4	18917.5	19136.3	18555.4	17605.7	18108.7	16421.4	15995.3	16726	18042.4	18246.5	18523	19172	16944.1
P62743	Ap2s1	AP-2 complex subunit sigma OS=Mus musculus OX=10090 GN=Ap2s1 PE=1 SV=1	1137.32	1223.54	1264.95	1161.48	1217.68	1210.71	1168.77	1221.66	1143.08	1188.55	1222.9	1105	1247.52	1093.24	1129.12
P62746	Rhob	Rho-related GTP-binding protein RhoB OS=Mus musculus OX=10090 GN=Rhob PE=1 SV=1	885.128	948.108	906.33	952.934	942.267	904.693	935.252	854.257	952.146	845.029	955.14	1027.55	937.498	909.162	932.738
P62748	Hpcal1	Hippocalcin-like protein 1 OS=Mus musculus OX=10090 GN=Hpcal1 PE=1 SV=2	1085.47	1010.83	1147.25	1098.32	1095.68	1057.68	1136.15	945.106	986.368	972.099	903.288	1094.17	1130.37	1044.49	965.152
P62751	Rpl23a	60S ribosomal protein L23a OS=Mus musculus OX=10090 GN=Rpl23a PE=1 SV=1	7185.47	6947.75	7308.13	6782.08	6687.13	6617.39	6128.69	5882.32	6497.2	6245.91	6032.1	7402.93	6084.21	7357.1	6381.08
P62754	Rps6	40S ribosomal protein S6 OS=Mus musculus OX=10090 GN=Rps6 PE=1 SV=1	4639.42	4557.57	4748.75	4701.21	4506.2	4459.49	4094.74	4132.19	4195.51	4148.95	3990.32	4772.99	4400.29	4363.45	4319.37
P62774	Mtpn	Myotrophin OS=Mus musculus OX=10090 GN=Mtpn PE=1 SV=2	616.862	890.677	451.33	467.129	576.07	549.105	484.709	510.621	521.389	571.356	515.592	437.95	502.1	516.811	399.755
P62806	H4c1	Histone H4 OS=Mus musculus OX=10090 GN=H4c1 PE=1 SV=2	7880.08	7754.24	8017.56	8120.5	7842.59	8105.22	8542.53	7057.18	7100	7313.61	8197.75	7578.52	7293.85	8065.07	7128.72
P62814	Atp6v1b2	V-type proton ATPase subunit B, brain isoform OS=Mus musculus OX=10090 GN=Atp6v1b2 PE=1 SV=1	2266.59	2407.01	2469	2289.03	2325.28	2479.29	2205.22	2427.26	2451.1	2404.38	2791.02	2504.56	2492.37	2391.23	2475.62
P62823	Rab3c	Ras-related protein Rab-3C OS=Mus musculus OX=10090 GN=Rab3c PE=1 SV=1	190.779	213.388	166.893	158.903	190.122	177.761	187.154	173.53	189.562	171.687	177.646	166.979	197.144	173.694	159.907
P62827	Ran	GTP-binding nuclear protein Ran OS=Mus musculus OX=10090 GN=Ran PE=1 SV=3	3926.91	3920.31	3841.26	4012.01	3995.48	3956.78	3900.48	3590.65	3753.93	3642.54	3725.33	3977.33	3885.54	3942.47	3695.19
P62830	Rpl23	60S ribosomal protein L23 OS=Mus musculus OX=10090 GN=Rpl23 PE=1 SV=1	4084.37	4087.13	4301.83	4139.02	4147.43	4144.31	3756.14	3854.07	3857.12	3915.59	3758.83	4207.63	4191.79	3883.02	3734.42
P62835	Rap1a	Ras-related protein Rap-1A OS=Mus musculus OX=10090 GN=Rap1a PE=1 SV=1	1454.02	1351.3	1287.82	1237.55	1260.37	1289.19	1389.25	1232.2	1217.2	1234.79	1233.41	1377.97	1247.18	1373.65	1330.17
P62843	Rps15	40S ribosomal protein S15 OS=Mus musculus OX=10090 GN=Rps15 PE=1 SV=2	2270.65	2112.64	2590.26	2521.57	2243.8	2446.46	2144.18	2504.86	2182.24	2458.33	2133.24	2363.7	2491.48	2407.91	2195.52
P62849	Rps24	40S ribosomal protein S24 OS=Mus musculus OX=10090 GN=Rps24 PE=1 SV=1	3094.41	3250.87	3648.41	3271.11	3645.08	3272.88	2857.52	2943.12	3003.54	3293.97	2982.35	3043.9	3097.52	3038.4	2916.37
P62852	Rps25	40S ribosomal protein S25 OS=Mus musculus OX=10090 GN=Rps25 PE=1 SV=1	2150.66	2147	2282.58	2096.14	1947.23	2118.07	1829.21	1885.79	1974.77	1932.13	1895.65	2173.08	2046.68	2142.58	1978.1
P62855	Rps26	40S ribosomal protein S26 OS=Mus musculus OX=10090 GN=Rps26 PE=1 SV=3	1415.88	1584.46	1795	1653.4	1727.25	1681.28	1565.67	1665.66	1569.5	1757.63	1534.81	1383.96	1701.54	1362.08	1347.3
P62858	Rps28	40S ribosomal protein S28 OS=Mus musculus OX=10090 GN=Rps28 PE=1 SV=1	450.24	420.31	484.964	455.718	427.758	444.567	398.612	421.056	412.622	413.454	412.938	435.895	447.279	443.472	400.072
P62862	Fau	40S ribosomal protein S30 OS=Mus musculus OX=10090 GN=Fau PE=1 SV=1	1324.03	1508.65	1439.6	1378.33	1580.46	1462.51	1327.73	1091.96	1431.74	1158.34	1306.38	1450.54	1236.87	1440.44	1233.35
P62869	Elob	Elongin-B OS=Mus musculus OX=10090 GN=Elob PE=1 SV=1	3014.29	2931.91	2337.62	2405.59	2746.5	2804.78	2488.54	2181.78	2771.25	2754.35	2889.36	2543.44	2570.77	2720.25	2210.58
P62874	Gnb1	Guanine nucleotide-binding protein G(I)/G(S)/G(T) subunit beta-1 OS=Mus musculus OX=10090 GN=Gnb1 PE=1 SV=3	494.134	491.087	467.434	449.606	461.591	453.119	493.804	446.484	438.647	394.778	409.867	487.393	393.546	528.829	423.025
P62876	Polr2l	DNA-directed RNA polymerases I, II, and III subunit RPABC5 OS=Mus musculus OX=10090 GN=Polr2l PE=3 SV=1	129.516	123.99	125.701	145	115.648	124.684	107.817	109.548	121.148	103.956	132.258	129.969	119.166	118.936	111.745
P62878	Rbx1	E3 ubiquitin-protein ligase RBX1 OS=Mus musculus OX=10090 GN=Rbx1 PE=1 SV=1	463.311	415.986	383.016	381.709	428.645	403.792	413.104	416.043	403.086	411.524	372.566	446.037	400.71	407.02	373.968
P62880	Gnb2	Guanine nucleotide-binding protein G(I)/G(S)/G(T) subunit beta-2 OS=Mus musculus OX=10090 GN=Gnb2 PE=1 SV=3	1395.34	1453.2	1260.27	1316.52	1342.95	1409.13	1429.99	1264.64	1280.47	1211.09	1231.01	1274.66	1309.12	1385.7	1304.85
P62889	Rpl30	60S ribosomal protein L30 OS=Mus musculus OX=10090 GN=Rpl30 PE=1 SV=2	3411.97	3179.21	3512.52	3350.91	3155.9	3422.69	2922.89	3061.36	3056.51	3188.73	2920.33	3464.52	3355.8	3281.81	3027.77
P62892	Rpl39	60S ribosomal protein L39 OS=Mus musculus OX=10090 GN=Rpl39 PE=1 SV=2	205.742	196.157	228.585	232.214	216.928	247.768	195.829	180.227	217.912	206.599	227.9	263.752	209.919	251.858	223.203
P62897	Cycs	Cytochrome c, somatic OS=Mus musculus OX=10090 GN=Cycs PE=1 SV=2	4796.05	4208.67	3824.89	3651.68	3554.27	3681.77	4097.48	3989.07	4385.2	4069.3	4385.93	4751.68	3925.54	5288.63	5148.23
P62900	Rpl31	60S ribosomal protein L31 OS=Mus musculus OX=10090 GN=Rpl31 PE=1 SV=1	3543.4	3355.49	3894.83	3546.31	3353.82	3611.59	3027.87	3309.87	3167.61	3497.93	3155.3	3457.94	3258.02	3514.11	3123.77
P62908	Rps3	40S ribosomal protein S3 OS=Mus musculus OX=10090 GN=Rps3 PE=1 SV=1	6357.67	6541.93	7157.85	6475.51	6561.89	6524.82	5897.14	6037.91	6231.35	6137.88	6140.48	6823.54	6804.82	6506.82	6237.25
P62911	Rpl32	60S ribosomal protein L32 OS=Mus musculus OX=10090 GN=Rpl32 PE=1 SV=2	6426.13	6417	6850.18	6350.85	5728.08	5761.16	5682.78	5211.3	6042.63	5280.87	5590.52	7164.3	5051.97	7433.22	6304.54
P62915	Gtf2b	Transcription initiation factor IIB OS=Mus musculus OX=10090 GN=Gtf2b PE=1 SV=1	691.235	706.966	693.502	761.853	694.924	796.224	713.461	663.549	668.755	677.475	827.951	705.983	778.319	768.168	703.207
P62918	Rpl8	60S ribosomal protein L8 OS=Mus musculus OX=10090 GN=Rpl8 PE=1 SV=2	7085.41	6964.66	7374.36	6848.86	6671.44	6637.08	6184.47	5854.54	6351.69	5959.12	6010.02	7356.61	6310.18	7191.73	6280.81
P62960	Ybx1	Y-box-binding protein 1 OS=Mus musculus OX=10090 GN=Ybx1 PE=1 SV=3	698.28	768.313	805.504	782.592	784.086	778.529	738.441	777.673	783.305	786.69	812.137	718.992	835.642	772.146	765.822
P62962	Pfn1	Profilin-1 OS=Mus musculus OX=10090 GN=Pfn1 PE=1 SV=2	5272.55	5483.15	5250.67	5108.34	5512.7	5303.33	5074.54	4796.72	4934.12	5046.22	4870.47	4551.25	5127.72	4765.54	4456.78
P62983	Rps27a	Ubiquitin-40S ribosomal protein S27a OS=Mus musculus OX=10090 GN=Rps27a PE=1 SV=2	6911.02	6948.12	5782.11	6178.27	5906.98	6239.56	6155.55	5065.28	5918.81	5986.76	6271.42	6344.54	6045.86	6116.35	5693.52
P62996	Tra2b	Transformer-2 protein homolog beta OS=Mus musculus OX=10090 GN=Tra2b PE=1 SV=1	1906.52	1788.72	2030.15	2221.92	1871	2160.19	1903.47	1795.37	1716.57	1860.62	1895.96	2077.55	1879.04	2069.92	1947.22
P63001	Rac1	Ras-related C3 botulinum toxin substrate 1 OS=Mus musculus OX=10090 GN=Rac1 PE=1 SV=1	517.726	461.889	463.385	394.105	453.373	450.339	462.489	417.726	418.29	422.104	466.035	480.958	426.059	467.198	447.56
P63002-2	Tle5	Isoform 2 of TLE family member 5 OS=Mus musculus OX=10090 GN=Tle5	40.5375	48.6937	40.2236	45.1933	34.0172	38.6265	35.699	37.965	35.3894	30.7502	38.8969	36.8549	34.9209	46.8862	28.4965
P63005	Pafah1b1	Platelet-activating factor acetylhydrolase IB subunit alpha OS=Mus musculus OX=10090 GN=Pafah1b1 PE=1 SV=2	3767.42	3801.15	3953.38	3634.68	3810.2	3785.64	3659.28	3482.1	3662.75	3652.39	3704.47	3862.23	3662.37	3703.61	3706.01
P63017	Hspa8	Heat shock cognate 71 kDa protein OS=Mus musculus OX=10090 GN=Hspa8 PE=1 SV=1	19995.3	18779.9	19318.5	19763.4	18671.6	19438.6	17738.8	17891.2	17989.7	17875.7	17604	19453.9	18618.6	19175.2	18655.1
P63028	Tpt1	Translationally-controlled tumor protein OS=Mus musculus OX=10090 GN=Tpt1 PE=1 SV=1	2366.75	2339.49	2432.19	2386.49	2501.8	2480.64	2247.27	2180.9	2318.6	2387.95	2037.79	2186.95	2529.16	2225.36	2247.72
P63034	Cyth2	Cytohesin-2 OS=Mus musculus OX=10090 GN=Cyth2 PE=1 SV=2	95.6379	95.0089	105.883	133.871	124.923	136.244	104.49	101.206	101.585	106.791	117.059	100.336	110.187	99.1227	88.6426
P63037	Dnaja1	DnaJ homolog subfamily A member 1 OS=Mus musculus OX=10090 GN=Dnaja1 PE=1 SV=1	2904.15	2698.33	3055.29	3020.45	3147.36	3182.44	2959.6	3050.73	2896.69	2918.41	2735.26	2596.03	2799.75	2695.75	2861.99
P63038	Hspd1	60 kDa heat shock protein, mitochondrial OS=Mus musculus OX=10090 GN=Hspd1 PE=1 SV=1	29885.2	28372.8	30195.9	29124.4	26605.8	28549.5	27370.1	32303.1	31478.9	33143.7	34433	36326.6	32162.1	35643.3	37516
P63044	Vamp2	Vesicle-associated membrane protein 2 OS=Mus musculus OX=10090 GN=Vamp2 PE=1 SV=2	217.857	217.416	211.13	211.331	187.18	199.282	239.719	190.345	239.994	191.372	179.571	175.31	164.568	191.414	177.516
P63073	Eif4e	Eukaryotic translation initiation factor 4E OS=Mus musculus OX=10090 GN=Eif4e PE=1 SV=1	916.948	984.517	1010.6	972.425	951.145	910.597	927.737	855.207	894.451	833.632	895.858	1041.67	944.255	912.812	990.59
P63082	Atp6v0c	V-type proton ATPase 16 kDa proteolipid subunit OS=Mus musculus OX=10090 GN=Atp6v0c PE=1 SV=1	132.893	217.317	200.343	187.489	201.75	224.619	145.855	122.585	133.795	98.7517	128.881	105.598	94.5812	106.215	104.859
P63085	Mapk1	Mitogen-activated protein kinase 1 OS=Mus musculus OX=10090 GN=Mapk1 PE=1 SV=3	2373.82	2265.09	2219.9	2294.17	2403.55	2395.39	2371.2	2291.33	2291.34	2217.03	2224.92	2097.88	2255.62	2099.91	2150.55
P63087-2	Ppp1cc	Isoform 2 of Serine/threonine-protein phosphatase PP1-gamma catalytic subunit OS=Mus musculus OX=10090 GN=Ppp1cc	1482.1	1451.37	1528.09	1491.67	1495.81	1571.5	1487.75	1432.64	1459.65	1392.04	1537.38	1587.36	1403.91	1550.95	1469.17
P63101	Ywhaz	14-3-3 protein zeta/delta OS=Mus musculus OX=10090 GN=Ywhaz PE=1 SV=1	2967.52	2811.65	2883.52	2839.53	2906.45	2893.06	2773.34	2635.74	2636.35	2650.68	3063.49	2845.42	2798.65	2742.13	2629.71
P63139	Nfyb	Nuclear transcription factor Y subunit beta OS=Mus musculus OX=10090 GN=Nfyb PE=1 SV=1	141.888	118.416	123.087	142.556	122.523	130.237	112.723	99.3696	106.889	102.584	144.149	143.98	116.902	120.606	123.86
P63147	Ube2b	Ubiquitin-conjugating enzyme E2 B OS=Mus musculus OX=10090 GN=Ube2b PE=1 SV=1	187.209	207.363	191.987	196.883	204.173	186.85	195.9	201.602	200.218	206.575	193.042	161.975	182.348	159.313	174.049
P63154	Crnkl1	Crooked neck-like protein 1 OS=Mus musculus OX=10090 GN=Crnkl1 PE=1 SV=1	1183.81	1099.05	1255.58	1251.51	1122.8	1208.02	1166.24	1016.96	1003.87	1095.51	1120.84	1207.89	1176.17	1092.78	1019.88
P63158	Hmgb1	High mobility group protein B1 OS=Mus musculus OX=10090 GN=Hmgb1 PE=1 SV=2	4486.02	4148.36	3832.09	4113.12	3750.13	4159.09	4319.95	3447.96	3769.68	3478.09	4282.57	4634.19	3587.43	4809.58	4025.35
P63163	Snrpn	Small nuclear ribonucleoprotein-associated protein N OS=Mus musculus OX=10090 GN=Snrpn PE=1 SV=1	1171.25	1182.57	1357.27	1376.31	1282.44	1341.83	1260.67	1166.39	1212.2	1211.5	1299.55	1299.17	1341.46	1298.62	1265.64
P63166	Sumo1	Small ubiquitin-related modifier 1 OS=Mus musculus OX=10090 GN=Sumo1 PE=1 SV=1	730.739	788.941	801.688	776.124	687.847	818.929	826.433	677.802	708.535	700.23	656.984	708.916	641.114	735.796	646.563
P63168	Dynll1	Dynein light chain 1, cytoplasmic OS=Mus musculus OX=10090 GN=Dynll1 PE=1 SV=1	241.584	219.778	267.744	220.682	233.187	265.138	182.129	201.052	191.267	195.394	186.018	237.102	241.356	257.833	216.145
P63213	Gng2	Guanine nucleotide-binding protein G(I)/G(S)/G(O) subunit gamma-2 OS=Mus musculus OX=10090 GN=Gng2 PE=1 SV=2	87.5524	86.4731	77.3867	90.0619	95.2961	88.0718	89.8434	89.3759	75.8494	84.583	116.723	80.3161	102.036	88.8915	73.7785
P63242	Eif5a	Eukaryotic translation initiation factor 5A-1 OS=Mus musculus OX=10090 GN=Eif5a PE=1 SV=2	6158.94	6220.88	6451.85	6257.24	5541.49	6057.87	6189.47	5407.67	6067.32	5593.19	5733.65	6717.37	5819.97	6584.91	6448.98
P63254	Crip1	Cysteine-rich protein 1 OS=Mus musculus OX=10090 GN=Crip1 PE=1 SV=2	446.472	500.368	463.731	493.111	474.702	470.88	575.963	389.718	355.755	337.678	638.317	624.139	381.763	638.983	459.631
P63260	Actg1	Actin, cytoplasmic 2 OS=Mus musculus OX=10090 GN=Actg1 PE=1 SV=1	2442.59	2545.79	2706.27	2394.18	2200.03	2312.6	2815.13	2121.15	2247.25	2067.87	2394.57	2937.4	2176.81	2921.28	2446.99
P63271	Supt4h1a	Transcription elongation factor SPT4-A OS=Mus musculus OX=10090 GN=Supt4h1a PE=2 SV=1	177.464	163.413	192.035	206.045	170.872	170.896	166.609	158.655	153.155	182.707	207.095	174.429	171.279	159.832	154.364
P63276	Rps17	40S ribosomal protein S17 OS=Mus musculus OX=10090 GN=Rps17 PE=1 SV=2	4829.16	5183.12	5518.3	5289.32	5240.7	4910.09	4963.37	4598.47	4922.63	4586.53	4780.17	5121.59	5596.85	4971.8	5056.79
P63280	Ube2i	SUMO-conjugating enzyme UBC9 OS=Mus musculus OX=10090 GN=Ube2i PE=1 SV=1	806.561	811.778	892.064	855.253	863.707	876.969	805.511	760.58	821.422	852.979	892.966	854.744	930.389	845.28	788.646
P63300	Selenow	Selenoprotein W OS=Mus musculus OX=10090 GN=Selenow PE=1 SV=3	756.521	778.809	749.776	767.509	797.195	708.884	806.336	822.058	823.128	815.009	738.206	784.344	723.676	761.666	785.994
P63321	Rala	Ras-related protein Ral-A OS=Mus musculus OX=10090 GN=Rala PE=1 SV=1	869.916	847.836	756.383	806.647	872.798	864.505	917.911	853.426	830.873	807.324	775.229	738.391	802.383	805.982	792.065
P63325	Rps10	40S ribosomal protein S10 OS=Mus musculus OX=10090 GN=Rps10 PE=1 SV=1	8363.82	8066.86	9088.06	7985.23	7926.14	7938.71	7229.87	7200.16	7679.05	7639.81	7629.33	8574.27	8399.36	8235.98	7915.36
P63328-2	Ppp3ca	Isoform 2 of Serine/threonine-protein phosphatase 2B catalytic subunit alpha isoform OS=Mus musculus OX=10090 GN=Ppp3ca	462.161	413.201	398.115	399.195	429.648	453.027	415.898	452.55	416.145	446.76	396.038	376.776	356.551	394.75	381.479
P63330	Ppp2ca	Serine/threonine-protein phosphatase 2A catalytic subunit alpha isoform OS=Mus musculus OX=10090 GN=Ppp2ca PE=1 SV=1	1776.04	1764.75	1594.06	1643.2	1815.16	1695.15	1823.59	1707.12	1766.38	1629.95	1632.08	1619.48	1780.87	1631.26	1733.81
P67778	Phb	Prohibitin OS=Mus musculus OX=10090 GN=Phb PE=1 SV=1	5014.98	5122.82	4721.85	5018.93	5411.29	4854.97	5576.5	6179.68	6013.04	5886.95	6010.63	5171.36	5914.39	5093.41	6344.6
P67871	Csnk2b	Casein kinase II subunit beta OS=Mus musculus OX=10090 GN=Csnk2b PE=1 SV=1	1504.33	1420.44	1458.63	1518.3	1510.46	1483.09	1470.63	1366.88	1422.81	1381.32	1462.21	1527.67	1440.91	1474.08	1472.07
P67984	Rpl22	60S ribosomal protein L22 OS=Mus musculus OX=10090 GN=Rpl22 PE=1 SV=2	1835.31	1937.96	2020.01	1963.09	1999.79	1868.04	1810.9	1671.89	1752.1	1690.86	1627.66	1844.15	1973.9	1753.24	1719.86
P68037	Ube2l3	Ubiquitin-conjugating enzyme E2 L3 OS=Mus musculus OX=10090 GN=Ube2l3 PE=1 SV=1	1178.72	1093.57	1038.82	1178.93	1155.3	1110.86	1076.16	1135.24	1143.09	1109.15	1022.08	1161.9	1123.23	1114.48	1093.78
P68040	Rack1	Receptor of activated protein C kinase 1 OS=Mus musculus OX=10090 GN=Rack1 PE=1 SV=3	7473.5	7029.1	7512.22	6875.84	6832.56	7055.71	6311.27	6190.33	6554.51	6254.23	6351.89	7879.67	6985.68	7417.96	6763.02
P68181-4	Prkacb	Isoform 4 of cAMP-dependent protein kinase catalytic subunit beta OS=Mus musculus OX=10090 GN=Prkacb	2267.4	2408.89	2399.17	2334.08	2167.77	2400.09	2797.67	2402.81	2434.2	2244.34	1950.1	2200.59	1994.03	2565.16	2321.73
P68254	Ywhaq	14-3-3 protein theta OS=Mus musculus OX=10090 GN=Ywhaq PE=1 SV=1	1207.18	1240.33	1067.05	1111.95	1203.56	1198.35	1256.65	989.729	1181.19	1092.98	1338.25	1058.82	1072.71	1165.66	1055.6
P68368	Tuba4a	Tubulin alpha-4A chain OS=Mus musculus OX=10090 GN=Tuba4a PE=1 SV=1	1211.59	1200.08	1100.44	1170.57	1168.78	1212.39	1087.01	1060.88	1078.34	1050.93	983.13	999.734	1125.31	1092.29	1030.29
P68372	Tubb4b	Tubulin beta-4B chain OS=Mus musculus OX=10090 GN=Tubb4b PE=1 SV=1	8447.93	8084.73	8471.16	8193.58	7788.74	8112.86	7930.76	7125.03	7450.05	7318.57	7188.1	7839.19	7536.48	8096.72	7608.1
P68373	Tuba1c	Tubulin alpha-1C chain OS=Mus musculus OX=10090 GN=Tuba1c PE=1 SV=1	6076.02	6044.62	6224.77	6148.42	6203.48	6081.12	6050.61	5400.53	5590.32	5464.42	5434.07	5765.6	5728.67	5724.7	5463.69
P68404-2	Prkcb	Isoform Beta-II of Protein kinase C beta type OS=Mus musculus OX=10090 GN=Prkcb	391.365	366.397	443.535	366.89	504.418	402.434	355.428	359.369	358.045	374.638	386.097	377.728	343.897	355.438	340.466
P68510	Ywhah	14-3-3 protein eta OS=Mus musculus OX=10090 GN=Ywhah PE=1 SV=2	1796.24	1703.58	1832.07	1799.58	1820.39	1779.13	1798.68	1800.2	1707.78	1761.92	1905.84	1910.04	1819.25	1712.08	1683.58
P69566	Ranbp9	Ran-binding protein 9 OS=Mus musculus OX=10090 GN=Ranbp9 PE=1 SV=1	252.662	235.529	266.401	236.985	235.907	262.526	202.834	231.344	240.275	272.624	272.283	285.03	241.205	239.548	208.289
P70121	Zhx1	Zinc fingers and homeoboxes protein 1 OS=Mus musculus OX=10090 GN=Zhx1 PE=1 SV=2	270.104	263.34	302.624	326.3	282.793	280.157	301.182	285.011	262.426	262.069	284.43	266.917	247.157	271.484	272.367
P70122	Sbds	Ribosome maturation protein SBDS OS=Mus musculus OX=10090 GN=Sbds PE=1 SV=4	1997.96	2073.06	1908.98	1941.47	2149.22	2012.03	2128.7	2077.37	2084.75	1973.78	2014.03	1882.04	2127.53	1910.59	2019.61
P70158	Smpdl3a	Acid sphingomyelinase-like phosphodiesterase 3a OS=Mus musculus OX=10090 GN=Smpdl3a PE=1 SV=2	465.416	514.216	414.012	465.249	515.84	495.969	514.567	456.381	470.941	431.406	386.92	353.853	437.319	437.473	529.971
P70168	Kpnb1	Importin subunit beta-1 OS=Mus musculus OX=10090 GN=Kpnb1 PE=1 SV=2	3289.91	3282.62	3547.6	3465.01	3367.47	3437.53	3259.6	3221.5	3356.62	3464.21	3511.3	3396	3429.87	3163.96	3225.66
P70170-2	Abcc9	Isoform SUR2B of ATP-binding cassette sub-family C member 9 OS=Mus musculus OX=10090 GN=Abcc9	359.444	434.2	421.702	398.853	438.909	482.148	416.401	423.138	353.637	421.8	480.039	392.652	426.61	366.661	352.564
P70175	Dlg3	Disks large homolog 3 OS=Mus musculus OX=10090 GN=Dlg3 PE=1 SV=1	610.691	714.944	682.688	730.913	659.24	720.559	762.951	700.802	696.828	651.534	623.68	561.896	618.057	636.527	684.067
P70182-3	Pip5k1a	Isoform 3 of Phosphatidylinositol 4-phosphate 5-kinase type-1 alpha OS=Mus musculus OX=10090 GN=Pip5k1a	94.5123	97.4885	95.5678	107.62	94.7738	96.3221	110.489	96.7767	95.2723	101.971	100.225	84.0133	98.3312	94.0504	94.2398
P70188	Kifap3	Kinesin-associated protein 3 OS=Mus musculus OX=10090 GN=Kifap3 PE=1 SV=1	417.003	403.277	433.526	434.269	406.367	449.984	385.643	441.706	410.18	447.48	439.611	421.573	408.201	392.249	376.04
P70193	Lrig1	Leucine-rich repeats and immunoglobulin-like domains protein 1 OS=Mus musculus OX=10090 GN=Lrig1 PE=1 SV=2	90.4574	88.8154	72.2415	90.1059	118.821	106.383	99.9469	133.85	100.862	157.456	125.62	68.3269	135.78	71.1249	82.4117
P70195	Psmb7	Proteasome subunit beta type-7 OS=Mus musculus OX=10090 GN=Psmb7 PE=1 SV=1	895.669	875.138	831.198	947.13	916.847	887.871	862.29	954.329	974.077	902.264	887.788	880.04	929.784	919.631	978.425
P70196	Traf6	TNF receptor-associated factor 6 OS=Mus musculus OX=10090 GN=Traf6 PE=1 SV=2	81.4385	84.7209	79.144	70.2356	76.6373	67.7934	55.2822	64.3796	74.2766	80.6895	83.0262	74.6774	64.7057	72.5685	55.0623
P70202	Lxn	Latexin OS=Mus musculus OX=10090 GN=Lxn PE=1 SV=2	92.419	95.8714	91.2717	104.121	91.6406	91.4388	98.4762	101.342	80.7649	97.1474	119.034	78.9763	81.169	86.709	77.2566
P70206	Plxna1	Plexin-A1 OS=Mus musculus OX=10090 GN=Plxna1 PE=1 SV=1	27.562	30.6158	23.6551	31.7106	29.558	31.0306	19.6763	25.8008	25.1664	27.1857	23.5991	25.4029	31.3317	22.4186	30.5586
P70207	Plxna2	Plexin-A2 OS=Mus musculus OX=10090 GN=Plxna2 PE=1 SV=2	12.1884	16.0963	23.761	16.7124	18.7332	19.9228	21.5289	24.1992	20.8147	17.6845	24.4016	16.0122	11.0787	15.3023	16.4478
P70232	Chl1	Neural cell adhesion molecule L1-like protein OS=Mus musculus OX=10090 GN=Chl1 PE=1 SV=2	11.4865	14.6157	17.9782	26.4657	8.91128	18.8967	10.4726	13.2303	12.0192	10.0702	10.6726	9.73658	15.7106	22.8602	14.8006
P70236	Map2k6	Dual specificity mitogen-activated protein kinase kinase 6 OS=Mus musculus OX=10090 GN=Map2k6 PE=1 SV=1	305.785	272.566	256.978	273.098	254.607	321.126	273.971	355.101	305.553	317.977	244.531	225.035	269.858	261.199	304.961
P70245	Ebp	3-beta-hydroxysteroid-Delta(8),Delta(7)-isomerase OS=Mus musculus OX=10090 GN=Ebp PE=1 SV=3	321.284	440.601	539.423	436.653	247.998	379.122	655.27	388.79	467.27	366.184	466.798	482.176	261.082	634.509	502.262
P70255	Nfic	Nuclear factor 1 C-type OS=Mus musculus OX=10090 GN=Nfic PE=1 SV=1	597.563	622.681	632.115	664.485	664.934	683.686	639.951	601.698	604.957	624.88	626.111	575.301	564.88	596.273	628.95
P70257-1	Nfix	Isoform NFIX1 of Nuclear factor 1 X-type OS=Mus musculus OX=10090 GN=Nfix	236.084	227.815	233.969	239.821	200.233	241.845	211.72	220.851	226.993	211.42	190.159	205.261	201.36	233.418	207.232
P70261	Pald1	Paladin OS=Mus musculus OX=10090 GN=Pald1 PE=1 SV=1	1737.46	1719.12	1606.9	1609.86	1703.46	1688.31	1660.2	1621.38	1607.06	1638.03	1431.36	1511.65	1605.54	1573.73	1451.89
P70265	Pfkfb2	6-phosphofructo-2-kinase/fructose-2,6-bisphosphatase 2 OS=Mus musculus OX=10090 GN=Pfkfb2 PE=1 SV=2	304.208	299.794	337.365	372.105	338.471	284.093	330.353	344.775	379.057	335.89	348.717	384.677	322.408	306.425	385.59
P70266	Pfkfb1	6-phosphofructo-2-kinase/fructose-2,6-bisphosphatase 1 OS=Mus musculus OX=10090 GN=Pfkfb1 PE=1 SV=2	3004.72	2679.83	2633.47	3075.49	3583.22	2963.56	3320.11	3956.11	4033.82	3692.12	2892.85	3127.92	3230.02	2855.95	3568.86
P70268-2	Pkn1	Isoform 2 of Serine/threonine-protein kinase N1 OS=Mus musculus OX=10090 GN=Pkn1	166.045	166.543	177.324	168.423	187.162	179.404	166.697	169.698	159.802	167.763	189.706	162.629	196.092	164.126	156.171
P70271	Pdlim4	PDZ and LIM domain protein 4 OS=Mus musculus OX=10090 GN=Pdlim4 PE=1 SV=3	125.471	125.748	141.305	147.457	164.121	142.594	128.336	113.998	95.9738	108.838	151.847	115.077	124.288	157.456	94.656
P70274	Selenop	Selenoprotein P OS=Mus musculus OX=10090 GN=Selenop PE=1 SV=3	420.087	510.58	588.387	499.644	439.647	515.288	532.781	487.829	442.566	465.022	445.204	494.264	447.749	610.54	463.046
P70279	Surf6	Surfeit locus protein 6 OS=Mus musculus OX=10090 GN=Surf6 PE=1 SV=1	358.398	362.391	352.047	359.062	366.219	420.847	306.15	338.741	312.26	374.565	335.283	380.631	348.674	348.414	337.878
P70280	Vamp7	Vesicle-associated membrane protein 7 OS=Mus musculus OX=10090 GN=Vamp7 PE=1 SV=1	507.784	490.45	500.202	469.338	460.834	491.844	466.602	470.46	476.693	491.889	416.228	535.06	498.571	477.872	490.258
P70288	Hdac2	Histone deacetylase 2 OS=Mus musculus OX=10090 GN=Hdac2 PE=1 SV=1	1299.31	1288.33	1307.97	1414.78	1426.49	1331.49	1348.05	1184.96	1170.8	1155.72	1258.36	1382.87	1288.61	1366.31	1301.97
P70290	Mpp1	55 kDa erythrocyte membrane protein OS=Mus musculus OX=10090 GN=Mpp1 PE=1 SV=1	2010.33	1947.82	2088.71	1953.77	1734.8	1723.58	1759.75	1829.37	1723.58	1809.45	1633.98	1749.59	1881.15	1953.51	1815.93
P70295	Aup1	Ancient ubiquitous protein 1 OS=Mus musculus OX=10090 GN=Aup1 PE=1 SV=1	844.487	806.375	821.829	796.398	770.458	814.462	706.415	763.078	738.003	731.885	720.223	744.938	832.59	682.943	704.969
P70296	Pebp1	Phosphatidylethanolamine-binding protein 1 OS=Mus musculus OX=10090 GN=Pebp1 PE=1 SV=3	2324.64	2381.17	1711.43	1792.95	1890.88	2401.47	2260.86	2023.08	2426.76	2339.33	1738.79	1959.13	1900.83	1859.97	2447.04
P70297	Stam	Signal transducing adapter molecule 1 OS=Mus musculus OX=10090 GN=Stam PE=1 SV=3	1680.04	1542.1	1611.45	1663	1567.38	1684.35	1572.26	1563.29	1494.51	1581.8	1583.91	1626.19	1494.89	1539.63	1491.5
P70302	Stim1	Stromal interaction molecule 1 OS=Mus musculus OX=10090 GN=Stim1 PE=1 SV=2	2423.42	2297.96	2528.25	2351.94	2200.61	2243.39	2258.23	2294.25	2033.8	2104.12	2459.53	2451.81	2258.59	2371.87	2272.45
P70303	Ctps2	CTP synthase 2 OS=Mus musculus OX=10090 GN=Ctps2 PE=1 SV=1	497.068	510.118	474.862	435.448	474.415	474.852	502.043	538.238	499.436	560.085	771.902	535.66	570.743	457.829	484.398
P70313	Nos3	Nitric oxide synthase, endothelial OS=Mus musculus OX=10090 GN=Nos3 PE=1 SV=4	172.687	172.083	178.718	165.904	173.473	191.975	161.28	176.371	167.562	163.898	164.879	150.105	155.798	174.071	175.322
P70318	Tial1	Nucleolysin TIAR OS=Mus musculus OX=10090 GN=Tial1 PE=1 SV=1	947.552	991.56	1033.35	1042.83	974.125	1037.94	972.02	904.896	946.883	916.595	1011.85	1032.66	1027.79	1019.79	944.293
P70324	Tbx3	T-box transcription factor TBX3 OS=Mus musculus OX=10090 GN=Tbx3 PE=1 SV=3	17.5711	26.7085	16.4518	18.7037	20.9887	24.5472	14.5009	15.2116	21.3736	21.5167	16.5333	26.7176	24.5219	20.3751	20.7259
P70333	Hnrnph2	Heterogeneous nuclear ribonucleoprotein H2 OS=Mus musculus OX=10090 GN=Hnrnph2 PE=1 SV=1	3503.4	3361.35	3911.48	3829.3	3391.93	3761.87	3439.67	3300.17	3245.99	3452.23	3757.06	4192.88	3618.45	3802.14	3549.26
P70335	Rock1	Rho-associated protein kinase 1 OS=Mus musculus OX=10090 GN=Rock1 PE=1 SV=1	3135.77	3284.33	3063.88	3159.35	3219.69	3247.99	3243.64	2995.96	2972.21	2972.12	3077.09	2755.3	3049.26	2790.71	2680.21
P70340	Smad1	Mothers against decapentaplegic homolog 1 OS=Mus musculus OX=10090 GN=Smad1 PE=1 SV=2	95.7536	98.3246	84.9978	85.1818	80.9691	103.02	91.1019	86.8872	84.5554	96.0567	97.0147	118.604	82.043	117.488	87.0834
P70347	Tank	TRAF family member-associated NF-kappa-B activator OS=Mus musculus OX=10090 GN=Tank PE=1 SV=1	23.8434	27.484	37.3773	24.8405	29.6047	29.5368	32.9935	27.3856	21.9838	32.3807	35.5197	22.7547	32.6567	27.0355	25.8594
P70349	Hint1	Histidine triad nucleotide-binding protein 1 OS=Mus musculus OX=10090 GN=Hint1 PE=1 SV=3	5211.82	5804.32	4127.41	4899.93	4951.08	5261.45	5984.64	4990.63	5352.43	5190.98	5295.78	5106.86	5580.23	4632.68	5488.86
P70353	Nfyc	Nuclear transcription factor Y subunit gamma OS=Mus musculus OX=10090 GN=Nfyc PE=1 SV=2	233.938	246.971	250.531	276.129	258.854	270.603	244.467	217.341	244.881	222.315	247.44	245.434	260.567	229.446	201.08
P70362	Ufd1	Ubiquitin recognition factor in ER-associated degradation protein 1 OS=Mus musculus OX=10090 GN=Ufd1 PE=1 SV=2	1373.74	1395.77	1260.09	1340.64	1391.87	1390.24	1360.73	1393.73	1362.21	1304.53	1336.42	1326.03	1309.28	1331.37	1354.51
P70365	Ncoa1	Nuclear receptor coactivator 1 OS=Mus musculus OX=10090 GN=Ncoa1 PE=1 SV=2	80.3997	80.4538	84.6887	89.0604	76.3866	97.1101	92.1226	72.1372	72.0319	98.6171	86.6262	85.9544	83.2785	86.4935	72.7272
P70372	Elavl1	ELAV-like protein 1 OS=Mus musculus OX=10090 GN=Elavl1 PE=1 SV=2	1562.51	1568.03	1718.6	1741.3	1607.96	1682.64	1616.15	1347.35	1424.36	1307.34	1343.25	1570.63	1454.03	1590.08	1413.9
P70375	F7	Coagulation factor VII OS=Mus musculus OX=10090 GN=F7 PE=1 SV=1	209.658	224.874	197.898	200.294	208.173	206.678	188.708	228.044	201.333	200.978	186.983	194.71	238.183	189.093	185.288
P70380	Il18	Interleukin-18 OS=Mus musculus OX=10090 GN=Il18 PE=1 SV=2	19.6056	24.5196	23.088	24.8109	25.0144	18.1548	24.9403	27.1217	22.1054	32.7342	22.5817	11.9218	24.7716	12.1453	16.9017
P70387	Hfe	Hereditary hemochromatosis protein homolog OS=Mus musculus OX=10090 GN=Hfe PE=1 SV=2	703.063	692.493	693.498	705.281	743.392	692.796	694.207	669.27	614.362	629.83	599.642	666.105	666.518	644.236	625.72
P70388	Rad50	DNA repair protein RAD50 OS=Mus musculus OX=10090 GN=Rad50 PE=1 SV=1	1494.61	1351.36	1564.81	1518.02	1485.68	1643.96	1402.28	1435.98	1476.48	1599.69	1475.35	1449.53	1561.48	1396.32	1388.81
P70389	Igfals	Insulin-like growth factor-binding protein complex acid labile subunit OS=Mus musculus OX=10090 GN=Igfals PE=1 SV=1	479.508	505.03	520.188	600.844	530.585	521.393	533.658	581.782	556.286	576.274	497.375	399.212	454.022	522.123	544.56
P70398	Usp9x	Probable ubiquitin carboxyl-terminal hydrolase FAF-X OS=Mus musculus OX=10090 GN=Usp9x PE=1 SV=2	7267.58	7142.14	7372.6	7227.57	7322.82	7283.08	7198.27	7131.29	7444.62	7248.12	7542.09	7522.1	7408.7	7176.38	7226.63
P70399	Tp53bp1	TP53-binding protein 1 OS=Mus musculus OX=10090 GN=Tp53bp1 PE=1 SV=3	369.413	364.148	409.65	401.252	378.823	381.923	367.113	356.78	346.126	378.55	378.477	376.899	385.686	372.924	322.341
P70403	Cux1	Protein CASP OS=Mus musculus OX=10090 GN=Cux1 PE=1 SV=2	1036.23	967.151	1052.7	962.297	1000.73	977.035	919.853	963.089	946.393	1032.9	1072.93	1071.19	967.813	1007.91	963.247
P70404	Idh3g	Isocitrate dehydrogenase [NAD] subunit gamma 1, mitochondrial OS=Mus musculus OX=10090 GN=Idh3g PE=1 SV=1	2407.07	2471.75	2624.31	2332.3	2127.46	2214.97	2326.67	2464.44	2617.21	2602.14	2662.68	3097.34	2799.92	2894.93	3078.81
P70428	Ext2	Exostosin-2 OS=Mus musculus OX=10090 GN=Ext2 PE=1 SV=2	362.722	352.717	407.608	347.115	385.386	382.235	338.484	387.25	327.946	398.576	372.01	369.851	426.815	334.815	313.069
P70429	Evl	Ena/VASP-like protein OS=Mus musculus OX=10090 GN=Evl PE=1 SV=2	199.88	164.363	219.706	168.366	219.046	167.109	153.942	133.37	137.197	181.242	244.994	191.851	176.896	159.041	128.83
P70434	Irf7	Interferon regulatory factor 7 OS=Mus musculus OX=10090 GN=Irf7 PE=1 SV=1	74.366	83.3065	100.676	85.6978	69.3381	69.0208	83.6129	52.1822	58.9409	75.7068	74.5227	99.715	112.112	109.121	46.4184
P70441	Slc9a3r1	Na(+)/H(+) exchange regulatory cofactor NHE-RF1 OS=Mus musculus OX=10090 GN=Slc9a3r1 PE=1 SV=3	4864.27	4723.53	5108.05	4917.07	4609.6	5108.38	4591.25	4593.04	4715.96	4716.47	3879.71	5311.89	5037.99	4673.4	4860.76
P70444	Bid	BH3-interacting domain death agonist OS=Mus musculus OX=10090 GN=Bid PE=1 SV=2	195.899	164.567	162.244	166.629	156.401	180.091	193.193	150.702	158.83	155.128	172.819	156.913	151.029	153.608	144.097
P70445	Eif4ebp2	Eukaryotic translation initiation factor 4E-binding protein 2 OS=Mus musculus OX=10090 GN=Eif4ebp2 PE=1 SV=1	373.879	451.827	292.581	319.488	299.086	289.764	283.266	297.036	332.075	359.553	396.892	280.204	286.072	411.31	263.041
P70451	Fer	Tyrosine-protein kinase Fer OS=Mus musculus OX=10090 GN=Fer PE=1 SV=2	254.544	265.289	257.1	262.268	288.568	256.708	271.485	304.18	267.414	283.996	285.159	241.951	290.05	250.295	258.175
P70452	Stx4	Syntaxin-4 OS=Mus musculus OX=10090 GN=Stx4 PE=1 SV=1	736.663	695.953	729.056	711.259	650.924	768.761	720.177	737.143	655.17	698.142	705.722	727.718	669.046	783.327	672.622
P70459	Erf	ETS domain-containing transcription factor ERF OS=Mus musculus OX=10090 GN=Erf PE=1 SV=1	74.196	77.2259	83.6452	77.2762	82.0426	94.2064	75.9663	82.9556	80.7952	91.4264	90.9798	82.0372	76.0767	82.0325	75.979
P70460	Vasp	Vasodilator-stimulated phosphoprotein OS=Mus musculus OX=10090 GN=Vasp PE=1 SV=4	571.811	572.754	607.374	564.951	795.762	586.629	618.233	551.086	530.189	498.392	672.331	616.342	633.125	547.439	510.956
P70662	Ldb1	LIM domain-binding protein 1 OS=Mus musculus OX=10090 GN=Ldb1 PE=1 SV=2	120.025	157.565	164.033	144.453	174.196	142.023	164.962	101.875	139.376	124.226	155.737	129.172	165.5	122.058	125.602
P70665	Siae	Sialate O-acetylesterase OS=Mus musculus OX=10090 GN=Siae PE=1 SV=3	897.299	961.272	858.767	895.961	870.474	903.624	881.658	846.638	857.485	873.678	587.237	627.011	692.715	878.229	908.294
P70670	Naca	Nascent polypeptide-associated complex subunit alpha, muscle-specific form OS=Mus musculus OX=10090 GN=Naca PE=1 SV=2	1075.62	1085.07	1042.68	1051.41	1090.45	1045.69	1003.04	997.79	1017.26	1033.2	1027.04	997.79	1060.68	1023.89	975.185
P70671	Irf3	Interferon regulatory factor 3 OS=Mus musculus OX=10090 GN=Irf3 PE=1 SV=1	2202.31	2101.45	2135.94	2061.68	2044.32	2230.78	1999.47	2121.42	2139.32	2250.73	2073.85	2231.82	2104.74	2202.99	2045.57
P70677	Casp3	Caspase-3 OS=Mus musculus OX=10090 GN=Casp3 PE=1 SV=1	1630.8	1731.25	1479.93	1551.77	1722.8	1670.7	1636.41	1665.85	1747.7	1737	2094.5	1586.81	1707.05	1498.18	1573.91
P70694	Akr1c6	Estradiol 17 beta-dehydrogenase 5 OS=Mus musculus OX=10090 GN=Akr1c6 PE=1 SV=1	17884.4	19259.8	15701.3	17753.8	18043.1	17895.6	19767.8	17691	19412.8	17318.6	13667.9	16021.6	17458	17076.7	17214
P70697	Urod	Uroporphyrinogen decarboxylase OS=Mus musculus OX=10090 GN=Urod PE=1 SV=2	3029.45	3025.9	2630.84	2888.29	2630.59	2697.2	2946.45	2712.45	2922.48	2500.3	2410.92	2959	2736.6	3232.39	3292.07
P70698	Ctps1	CTP synthase 1 OS=Mus musculus OX=10090 GN=Ctps1 PE=1 SV=2	884.977	801.688	899.319	860.179	868.73	859.733	790.905	1006.41	1008.36	1014.46	854.613	866.43	861.751	810.166	897.125
P70699	Gaa	Lysosomal alpha-glucosidase OS=Mus musculus OX=10090 GN=Gaa PE=1 SV=2	1977.73	2454.16	1318.34	1559.81	1639.26	1631.39	1642.01	1517.79	1732.14	1593.42	1230.96	1482.22	1377.35	2014.2	1888.7
P70700	Polr1b	DNA-directed RNA polymerase I subunit RPA2 OS=Mus musculus OX=10090 GN=Polr1b PE=1 SV=2	245.254	267.598	282.984	263.931	230.973	260.433	224.489	242.183	233.29	256.281	272.691	280.708	291.315	252.096	245.848
P70704	Atp8a1	Phospholipid-transporting ATPase IA OS=Mus musculus OX=10090 GN=Atp8a1 PE=1 SV=2	128.453	122.05	132.255	132.242	125.324	116.486	120.932	132.515	104.808	123.561	128.39	110.764	130.119	112.89	100.252
P80313	Cct7	T-complex protein 1 subunit eta OS=Mus musculus OX=10090 GN=Cct7 PE=1 SV=1	6203.75	5889.32	5549.47	6009.22	6149.17	6205.49	5896.98	6068.03	6222.22	5936.01	5519.47	5699.66	5881.2	5756.86	5852.26
P80314	Cct2	T-complex protein 1 subunit beta OS=Mus musculus OX=10090 GN=Cct2 PE=1 SV=4	8507.54	8239.26	7852.84	8243.29	8235.36	8425.09	8434.94	8607.42	8814.88	8854.17	7833.96	7890.5	8407.36	8333.58	8387.22
P80315	Cct4	T-complex protein 1 subunit delta OS=Mus musculus OX=10090 GN=Cct4 PE=1 SV=3	4280.58	4197.79	3870.08	4219.06	4229.02	4187.62	4047.96	4191.34	4425.39	4164.37	3818.3	3855.99	4130.39	3780.26	4124.64
P80316	Cct5	T-complex protein 1 subunit epsilon OS=Mus musculus OX=10090 GN=Cct5 PE=1 SV=1	6541.18	6145.93	5710.54	6073.65	6069.35	6140.3	6253.37	5889.55	6338.11	5786.61	5473	5873.87	5899.19	6165.13	6121.7
P80317	Cct6a	T-complex protein 1 subunit zeta OS=Mus musculus OX=10090 GN=Cct6a PE=1 SV=3	5637.03	5398.98	5087.71	5386.85	5479.74	5506.25	5632.18	5368.39	5790.22	5506.86	5195.97	5101.31	5522.78	5298.75	5390.2
P80318	Cct3	T-complex protein 1 subunit gamma OS=Mus musculus OX=10090 GN=Cct3 PE=1 SV=1	6890.7	6761.98	6385.3	6588.51	6953.79	6876.63	6776.13	7059.34	7303.99	7105.12	6400.35	6380.94	6946.72	6529.18	6884.82
P81117	Nucb2	Nucleobindin-2 OS=Mus musculus OX=10090 GN=Nucb2 PE=1 SV=2	210.033	273.574	384.157	166.713	224.344	434.295	135.784	93.1914	202.517	307.357	168.444	284.496	202.382	418.909	193.153
P81122	Irs2	Insulin receptor substrate 2 OS=Mus musculus OX=10090 GN=Irs2 PE=1 SV=2	351.467	355.245	381.512	331.53	231.358	312.969	263.512	266.911	277.862	271.495	339.505	479.33	410.824	396.598	275.287
P82198	Tgfbi	Transforming growth factor-beta-induced protein ig-h3 OS=Mus musculus OX=10090 GN=Tgfbi PE=1 SV=1	1562.58	2009.67	1752.9	1740.39	2052.65	2022.74	1987.9	1754.62	1433.79	1701.96	3750.72	2334.3	2223.45	1773.96	1374.29
P82343	Renbp	N-acylglucosamine 2-epimerase OS=Mus musculus OX=10090 GN=Renbp PE=1 SV=3	392.592	406.676	356.943	379.119	403.307	397.273	391.465	377.022	372.809	398.471	606.919	389.918	392.292	386.61	370.545
P82347	Sgcd	Delta-sarcoglycan OS=Mus musculus OX=10090 GN=Sgcd PE=1 SV=1	35.6407	36.5371	37.0373	55.3944	39.7023	43.8555	47.2766	35.0478	27.4098	38.4983	45.5124	42.4235	45.935	48.2306	42.0594
P83093	Stim2	Stromal interaction molecule 2 OS=Mus musculus OX=10090 GN=Stim2 PE=1 SV=2	825.194	790.381	914.171	759.06	713.344	848.798	734.026	799.616	779.063	874.488	846.83	758.592	760.034	753.647	820.774
P83741-3	Wnk1	Isoform 3 of Serine/threonine-protein kinase WNK1 OS=Mus musculus OX=10090 GN=Wnk1	580.38	580.679	609.824	567.084	585.441	586.228	564.193	559.943	557.138	623.506	619.32	566.558	549.127	555.909	540.963
P83870	Phf5a	PHD finger-like domain-containing protein 5A OS=Mus musculus OX=10090 GN=Phf5a PE=1 SV=1	531.024	526.705	614.316	575.156	582.289	623.371	506.475	510.62	503.408	539.617	570.917	612.107	620.354	552.163	499.227
P83877	Txnl4a	Thioredoxin-like protein 4A OS=Mus musculus OX=10090 GN=Txnl4a PE=1 SV=1	598.166	489.34	495.684	503.519	522.373	567.301	465.692	508.449	485.452	548.814	549.971	530.127	485.474	528.666	486.864
P83882	Rpl36a	60S ribosomal protein L36a OS=Mus musculus OX=10090 GN=Rpl36a PE=3 SV=2	3702.24	3642.55	3813.98	3509.56	3314.13	3620.86	3007.28	2820.14	3340.22	2925.04	3127.15	4414.82	2893.91	3943.33	3622.02
P83887	Tubg1	Tubulin gamma-1 chain OS=Mus musculus OX=10090 GN=Tubg1 PE=1 SV=1	256.837	257.902	274.726	266.206	272.217	278.812	257.942	230.682	237.229	208.853	235.66	241.939	223.283	267.469	233.861
P83917	Cbx1	Chromobox protein homolog 1 OS=Mus musculus OX=10090 GN=Cbx1 PE=1 SV=1	382.98	359.217	388.935	399.713	392.291	437.113	396.973	330.846	346.516	392.765	438.318	387.427	356.882	387.576	338.14
P83940	Eloc	Elongin-C OS=Mus musculus OX=10090 GN=Eloc PE=1 SV=1	1548.31	2381.43	1594.88	1558.34	1939.54	2097.37	2016.02	1146.99	2120.28	1901.26	2098.87	1514.8	1257.39	2386.77	1396.29
P84084	Arf5	ADP-ribosylation factor 5 OS=Mus musculus OX=10090 GN=Arf5 PE=1 SV=2	282.735	279.327	255.834	288.341	287.466	283.578	251.541	287.796	255.643	281.26	245.939	261.127	278.9	231.197	233.123
P84089	Erh	Enhancer of rudimentary homolog OS=Mus musculus OX=10090 GN=Erh PE=1 SV=1	535.534	489.354	511.132	485.923	409.501	517.693	440.867	393.906	477.327	407.228	460.359	558.172	423.581	530.129	463.907
P84091	Ap2m1	AP-2 complex subunit mu OS=Mus musculus OX=10090 GN=Ap2m1 PE=1 SV=1	4370	4800.25	4862.97	4621.87	4699.98	4889.05	4678.32	4506.22	4570.55	4448.34	4577.47	4618.45	4779.75	4659.51	4536.2
P84096	Rhog	Rho-related GTP-binding protein RhoG OS=Mus musculus OX=10090 GN=Rhog PE=1 SV=1	958.225	935.651	1055.56	937.906	1056.13	982.508	969.706	953.801	904.499	936.692	1059.99	989.679	1062.32	906.111	862.069
P84099	Rpl19	60S ribosomal protein L19 OS=Mus musculus OX=10090 GN=Rpl19 PE=1 SV=1	2203.47	2232.58	2361.11	2174.3	2172.14	2116.75	1997.63	1874.16	2078.64	1986.99	1957.67	2241.6	2129.78	2156.58	1991.67
P84104	Srsf3	Serine/arginine-rich splicing factor 3 OS=Mus musculus OX=10090 GN=Srsf3 PE=1 SV=1	2252.14	2072.83	2197.01	2473.92	2167.77	2345.43	2234.68	1980.79	2014.99	2058.89	2146.53	2584.76	2245.78	2279.85	2048.23
P84228	H3c2	Histone H3.2 OS=Mus musculus OX=10090 GN=H3c2 PE=1 SV=2	2785.55	2666.59	2699.34	2871.17	2712.35	2809.28	2826.77	2385.54	2379.32	2519.91	2955.08	2596.37	2569.56	2511.67	2450.97
P85094	Isoc2a	Isochorismatase domain-containing protein 2A OS=Mus musculus OX=10090 GN=Isoc2a PE=1 SV=1	2115.19	1852.74	1993.07	2111.19	1864.29	2026.14	1962.86	2424.06	2244.43	2515.94	2179.56	2378.31	2129.56	2239.7	2274.18
P97287	Mcl1	Induced myeloid leukemia cell differentiation protein Mcl-1 homolog OS=Mus musculus OX=10090 GN=Mcl1 PE=1 SV=3	274.032	288.298	268.893	267.893	276.63	270.885	232.099	270.001	279.054	294.528	331.748	275.917	313.791	286.917	271.173
P97290	Serping1	Plasma protease C1 inhibitor OS=Mus musculus OX=10090 GN=Serping1 PE=1 SV=3	1787.62	1741.46	2216.31	2059.62	1735.92	1796.68	1707.38	1831.58	1656.42	1699.64	1841.73	2511.01	1973.85	2366.38	1768.47
P97298	Serpinf1	Pigment epithelium-derived factor OS=Mus musculus OX=10090 GN=Serpinf1 PE=1 SV=2	1466.1	1412.33	1433.53	1401.13	1455.74	1403.95	1341.67	1499.48	1425.08	1504.33	1568.44	1273.96	1276.57	1421.9	1398.87
P97300	Nptn	Neuroplastin OS=Mus musculus OX=10090 GN=Nptn PE=1 SV=3	398.037	542.622	479.935	487.19	549.561	593.23	512.382	527.791	515.743	590.659	604.882	401.092	550.372	456.299	463.511
P97302	Bach1	Transcription regulator protein BACH1 OS=Mus musculus OX=10090 GN=Bach1 PE=1 SV=1	19.8017	14.4792	13.6133	15.0171	13.9099	15.5367	27.593	38.7314	19.7241	16.6615	13.9574	25.6611	14.4485	14.6033	9.17716
P97304	Polr1d	DNA-directed RNA polymerases I and III subunit RPAC2 OS=Mus musculus OX=10090 GN=Polr1d PE=1 SV=1	52.037	53.883	54.7337	58.4717	55.2878	48.9002	54.8134	41.4155	59.2953	53.3362	57.5183	55.4677	60.3949	52.7199	50.4585
P97305	Nfatc3	Nuclear factor of activated T-cells, cytoplasmic 3 OS=Mus musculus OX=10090 GN=Nfatc3 PE=1 SV=1	261.337	264.069	283.914	249.732	244.897	276.309	263.299	270.309	252.057	294.877	299.704	279.797	265.715	268.919	252.546
P97310	Mcm2	DNA replication licensing factor MCM2 OS=Mus musculus OX=10090 GN=Mcm2 PE=1 SV=3	238.011	309.042	288.608	240.651	304.455	231.674	213.337	209.213	267.944	317.765	485.831	246.238	271.51	250.014	231.993
P97311	Mcm6	DNA replication licensing factor MCM6 OS=Mus musculus OX=10090 GN=Mcm6 PE=1 SV=1	233.005	304.022	310.071	289.024	305.647	237.838	239.479	234.203	295.116	341.297	485.982	243.035	294.541	235.252	204.601
P97313	Prkdc	DNA-dependent protein kinase catalytic subunit OS=Mus musculus OX=10090 GN=Prkdc PE=1 SV=3	279.125	258.062	325.731	276.197	260.897	304.923	230.683	278.03	276.389	303.585	266.205	274.121	299.613	260.3	274.324
P97314	Csrp2	Cysteine and glycine-rich protein 2 OS=Mus musculus OX=10090 GN=Csrp2 PE=1 SV=3	756.472	736.926	832.197	819.279	823.868	832.581	741.076	718.053	692.41	734.592	1088.29	885.841	784.297	878.337	706.287
P97315	Csrp1	Cysteine and glycine-rich protein 1 OS=Mus musculus OX=10090 GN=Csrp1 PE=1 SV=3	868.276	863.981	1020.63	1152.35	976.339	925.166	953.836	918.336	710.957	820.399	1235.55	1003.49	875.858	1222.69	813.77
P97321	Fap	Prolyl endopeptidase FAP OS=Mus musculus OX=10090 GN=Fap PE=1 SV=1	12.2389	21.7006	9.08599	15.047	16.4365	16.9871	11.4009	16.6196	16.0256	21.9052	19.9196	12.8131	12.9516	10.2093	12.5251
P97325	St3gal3	CMP-N-acetylneuraminate-beta-1,4-galactoside alpha-2,3-sialyltransferase OS=Mus musculus OX=10090 GN=St3gal3 PE=1 SV=2	679.979	646.165	887.289	719.153	694.396	731.185	635.168	693.995	664.655	705.798	806.02	890.28	838.968	797.853	631.536
P97333	Nrp1	Neuropilin-1 OS=Mus musculus OX=10090 GN=Nrp1 PE=1 SV=2	939.898	860.835	1037.42	870.362	695.2	829.807	786.697	805.796	675.853	752.443	608.724	936.54	685.913	968.423	817.178
P97348	Rhod	Rho-related GTP-binding protein RhoD OS=Mus musculus OX=10090 GN=Rhod PE=1 SV=1	412.006	406.21	443.104	365.981	381.622	434.171	429.05	389.159	399.978	370.592	379.13	431.373	413.964	420.567	399.646
P97351	Rps3a	40S ribosomal protein S3a OS=Mus musculus OX=10090 GN=Rps3a PE=1 SV=3	8122.1	7877.65	8750.23	8163.9	7668.95	8095.07	7416.66	7390.68	7600.28	7836.06	7344.28	8651.05	7936.42	8225.68	7473.49
P97352	S100a13	Protein S100-A13 OS=Mus musculus OX=10090 GN=S100a13 PE=1 SV=1	998.535	984.187	803.226	990.952	1031.46	938.68	1103.01	1003.25	1021.54	866.906	855.755	789.636	1008.66	829.585	877.149
P97355	Sms	Spermine synthase OS=Mus musculus OX=10090 GN=Sms PE=1 SV=1	70.6231	64.8432	56.3624	64.3197	85.5215	73.2611	74.4777	94.3616	79.2945	82.6305	93.0977	61.3183	68.0989	78.2291	81.9102
P97360	Etv6	Transcription factor ETV6 OS=Mus musculus OX=10090 GN=Etv6 PE=1 SV=1	296.083	273.586	377.186	324.332	310.494	335.806	282.651	294.927	265.272	322.694	308.265	391.594	328.517	306.675	289.256
P97363	Sptlc2	Serine palmitoyltransferase 2 OS=Mus musculus OX=10090 GN=Sptlc2 PE=1 SV=2	521.006	574.871	602.471	539.451	553.024	579.364	473.58	550.88	528.93	557.806	609.052	677.218	607.22	521.668	500.769
P97364	Sephs2	Selenide, water dikinase 2 OS=Mus musculus OX=10090 GN=Sephs2 PE=1 SV=3	2577.49	2661.82	2675.61	2702.94	2629.45	2925.99	2732.9	2621.9	2830.83	2682.86	2343.34	2454.91	2601.68	2487.18	2785.9
P97366	Evi5	Ecotropic viral integration site 5 protein OS=Mus musculus OX=10090 GN=Evi5 PE=1 SV=2	1162.21	1156.16	1172.32	1072.8	1228.76	1146.41	1094.39	1174.15	1213.98	1290.16	1444.36	1156.58	1186.84	1059.14	1094.84
P97369	Ncf4	Neutrophil cytosol factor 4 OS=Mus musculus OX=10090 GN=Ncf4 PE=1 SV=2	25.9424	22.9938	37.8108	29.3666	47.4256	26.3251	25.5254	26.325	17.8667	29.7382	31.3989	36.6486	32.4272	30.7107	15.0629
P97370	Atp1b3	Sodium/potassium-transporting ATPase subunit beta-3 OS=Mus musculus OX=10090 GN=Atp1b3 PE=1 SV=1	2645.47	2659.27	2455	2656.02	2432.39	2697.79	2633.28	2433.01	2426.57	2244.48	2083.53	2455.29	2423	2639.76	2489.75
P97371	Psme1	Proteasome activator complex subunit 1 OS=Mus musculus OX=10090 GN=Psme1 PE=1 SV=2	6844.41	6502.33	6023.92	5955.55	6499.94	6023.75	6740.72	5858.65	6437.47	6293.31	5526.29	5957.43	6379.24	5766.08	5903.53
P97372	Psme2	Proteasome activator complex subunit 2 OS=Mus musculus OX=10090 GN=Psme2 PE=1 SV=4	3808.06	3740.8	3656.34	3698.76	4027.05	3722.23	3997.98	3797.62	3975.18	4152.85	3741.14	3738.95	4091.71	3461	3685.23
P97376	Frg1	Protein FRG1 OS=Mus musculus OX=10090 GN=Frg1 PE=1 SV=2	183.298	176.071	171.663	185.93	181.472	196.001	161.106	165.975	154.876	174.155	200.773	175.424	172.136	162.482	149.582
P97377	Cdk2	Cyclin-dependent kinase 2 OS=Mus musculus OX=10090 GN=Cdk2 PE=1 SV=2	681.092	636.321	582.417	604.344	679.809	639.278	649.058	583.553	645.227	664.408	676.821	676.824	597.752	653.898	596.959
P97379	G3bp2	Ras GTPase-activating protein-binding protein 2 OS=Mus musculus OX=10090 GN=G3bp2 PE=1 SV=2	1787.34	1723.58	1889.88	1747.08	1707.75	1618.16	1649.69	1682.43	1766.1	1745.13	1603.42	2020.79	1722.07	1864.45	1786.71
P97384	Anxa11	Annexin A11 OS=Mus musculus OX=10090 GN=Anxa11 PE=1 SV=2	1384.58	1442.82	1470.03	1446.27	1316.38	1375.73	1574.48	1424.32	1443.26	1402.09	1313.75	1446.21	1274.73	1467.68	1441.42
P97386	Lig3	DNA ligase 3 OS=Mus musculus OX=10090 GN=Lig3 PE=1 SV=2	1265.72	1225.07	1327.39	1347.86	1256.52	1366.24	1223.65	1197.87	1176.59	1230.36	1086.01	1220.03	1302.89	1195.35	1172.59
P97390	Vps45	Vacuolar protein sorting-associated protein 45 OS=Mus musculus OX=10090 GN=Vps45 PE=1 SV=1	1066.99	1120.23	1174.94	1171.4	988.021	1083.38	1132.54	1023.55	1037.38	971.225	1009.83	1081.24	974.753	1131.04	1020.4
P97393	Arhgap5	Rho GTPase-activating protein 5 OS=Mus musculus OX=10090 GN=Arhgap5 PE=1 SV=2	1079.02	1106.02	1181.52	1145.38	1165.49	1160.08	1119.03	1110.09	1071.3	1162.29	1224.56	1136.78	1166.2	1019.27	1025.59
P97412	Lyst	Lysosomal-trafficking regulator OS=Mus musculus OX=10090 GN=Lyst PE=1 SV=1	179.448	172.965	168.965	147.553	172.999	162.055	155.412	174.094	173.031	177.706	194.869	166.106	143.946	139.972	158.33
P97425	Ear2	Eosinophil cationic protein 2 OS=Mus musculus OX=10090 GN=Ear2 PE=2 SV=1	52.1366	49.7859	59.0158	45.8366	50.3747	44.2358	44.8699	43.3693	41.8561	87.1684	72.3881	38.4426	35.6768	46.8371	32.3984
P97429	Anxa4	Annexin A4 OS=Mus musculus OX=10090 GN=Anxa4 PE=1 SV=4	2769.27	2712.06	2443.99	2616.28	2819.84	2651.16	3028.32	2836.63	2764.65	2586.77	2535.38	2405.01	2563.18	2430.65	2455.65
P97431	Irf6	Interferon regulatory factor 6 OS=Mus musculus OX=10090 GN=Irf6 PE=1 SV=2	517.306	519.035	468.085	502.771	487.487	549.145	470.654	478.721	453.449	460.413	414.511	450.028	465.01	510.741	400.192
P97432	Nbr1	Next to BRCA1 gene 1 protein OS=Mus musculus OX=10090 GN=Nbr1 PE=1 SV=1	161.909	183.392	177.587	166.536	148.735	173.166	126.464	131.568	159.508	159.613	145.452	181.544	142.407	154.7	146.939
P97447	Fhl1	Four and a half LIM domains protein 1 OS=Mus musculus OX=10090 GN=Fhl1 PE=1 SV=3	1193.55	1165.28	1171.61	1276.2	1202.74	1124.03	1299.92	1199.76	1112.15	1028.07	1266.81	1199.17	1163.44	1343.26	1044.94
P97449	Anpep	Aminopeptidase N OS=Mus musculus OX=10090 GN=Anpep PE=1 SV=4	3767.94	3706.97	4993.76	4369.48	3685.61	4036.53	3709.16	3419.98	3238.75	3369.9	3464.31	4322.67	3573.64	4135.91	3581.95
P97450	Atp5pf	ATP synthase-coupling factor 6, mitochondrial OS=Mus musculus OX=10090 GN=Atp5pf PE=1 SV=1	67.1114	106.136	52.6675	49.8635	45.5448	41.8251	55.9132	45.5074	52.8488	49.3246	53.813	64.1173	52.2842	78.1416	68.5255
P97452	Bop1	Ribosome biogenesis protein BOP1 OS=Mus musculus OX=10090 GN=Bop1 PE=1 SV=1	566.138	564.63	591.287	613.977	597.641	640.346	517.201	553.704	602.66	614.425	659.173	740.235	633.797	650.995	582.561
P97454	Smad5	Mothers against decapentaplegic homolog 5 OS=Mus musculus OX=10090 GN=Smad5 PE=1 SV=2	167.254	145.752	134.226	112.58	113.643	137.659	134.649	112.962	129.377	128.879	143.084	165.019	115.822	162.961	138.212
P97464	Ext1	Exostosin-1 OS=Mus musculus OX=10090 GN=Ext1 PE=1 SV=1	66.0869	70.8647	79.0231	58.4634	63.6882	67.0737	68.6952	77.0118	66.115	74.8503	73.5425	86.3373	69.7972	66.1494	62.593
P97465	Dok1	Docking protein 1 OS=Mus musculus OX=10090 GN=Dok1 PE=1 SV=2	24.7685	19.4719	27.8954	19.7915	25.6309	21.4771	26.8987	18.7706	16.9143	21.257	20.0765	20.9998	21.0413	19.449	13.6666
P97470	Ppp4c	Serine/threonine-protein phosphatase 4 catalytic subunit OS=Mus musculus OX=10090 GN=Ppp4c PE=1 SV=2	832.847	843.155	897.521	904.943	876.406	881.875	892.065	811.472	841.786	848.098	847.599	855.59	832.63	793.731	804.048
P97471	Smad4	Mothers against decapentaplegic homolog 4 OS=Mus musculus OX=10090 GN=Smad4 PE=1 SV=2	746.023	758.425	759.152	746.66	732.599	765.593	715.515	715.826	718.848	699.264	812.976	791.22	740.902	755.462	738.547
P97473	Tarbp2	RISC-loading complex subunit TARBP2 OS=Mus musculus OX=10090 GN=Tarbp2 PE=1 SV=2	385.767	371.598	420.678	381.612	372.68	412.801	355.463	376.208	416.441	424.298	413.852	393.761	377.438	376.644	362.242
[truncated: 6,203 more rows]

## Sheet: Metabolite
Table S9b. LRRC58KD metabolomics in mouse liver
[truncated: 250 more rows]
