# Supplementary material for: Covariation MS uncovers a protein that controls cysteine catabolism
Source: Nature. 2025 Sep 17;647(8088):268–76. doi: 10.1038/s41586-025-09535-5 (PMC12589099; doi:10.1038/s41586-025-09535-5)
Supplement: Supplementary file 6 — Source Data Fig. 5 [file 41586_2025_9535_MOESM6_ESM.xlsx]

## Sheet: Figure 5b
	scr							KD
LRRC58	0.916097	0.915165	0.817248	0.909275	1.04226	1.33913	1.06082	0.590174	0.376151	0.256951	0.306977	0.378753	0.318064	0.318319	0.213213

## Sheet: Figure 5c
	scr							KD
CDO1	1.40441	1.13132	0.740253	0.957332	1.06192	0.607877	1.09688	22.7945	18.4144	20.5884	13.2561	19.2536	16.7844	13.3186	22.9204

## Sheet: Figure 5d
	scr												KD
Total Cholesterol	1.60553	1.36604	2.04167	1.14213	1.34268	1.17718	1.87033	2.12344	1.63863	1.6912	1.35047	1.56854	1.78855	1.32516	0.799455	0.816978	0.865654	1.22002	1.35436	1.28621	1.23949	0.801402	1.61332	1.14213

## Sheet: Figure 5e
	scr											KD
Cysteine	1.00076	1.21154	1.76928	1.10842	0.890723	1.11241	0.509713	0.796891	0.743976	1.17775	0.678528	0.669607	0.670925	0.520468	0.436902	0.537694	0.695766	0.538781	0.657562	0.646308	0.903703	0.773888	0.681784

## Sheet: Figure 5f
	scr									KD
Taurine-C2N1	1.65612	0.720325	1.35457	1.20349	0.184137	1.22611	0.45908	0.294123	1.90205	6.81964	1.09693	3.0796	2.19115	5.89239	4.38674	1.06784	2.40578	2.00023	0.364158

## Sheet: Figure 5g
	scr											KD
Total BA	1.25229	1.05095	0.920151	1.12938	1.46507	1.05495	0.722045	0.812486	0.988397	0.679899	0.924381	0.684074	0.703189	0.957343	1.08675	0.562278	0.874273	0.744086	0.716105	0.829652	0.832756	0.668509	0.758233

## Sheet: Figure 5h
	scr									KD
Total Cholesterol (biliary)	13.7975	16.8844	14.5692	16.2229	15.9473	14.5692	14.1282	14.9551	10.9862	20.5777	17.601	24.4364	19.4752	17.4908	14.5141	14.0731	21.1841	14.6243	13.5219	17.0498	18.9791

## Sheet: Figure 5i
	scr											KD
TG	6.61261	9.5648	8.40748	4.02079	5.33749	4.21483	5.5939	10.4518	6.58489	9.28067	9.54401	7.58281	4.88704	3.32779	7.03534	6.772	3.02287	4.07623	4.24948	5.26819	5.90575	7.50658

## Sheet: Figure 5j
	scr											KD
Hydroxypalmitoyl-carnitine	1.05218	0.979575	0.442531	0.807318	0.782192	1.89897	0.451231	0.485485	1.45251	0.725545	1.92246	0.464328	0.395942	0.463242	0.550995	0.40118	0.422458	0.182369	0.390161	0.404599	0.29431	0.462818	0.362455
Lauroyl-L-carnitine	0.849317	0.656317	0.447517	0.741431	0.617388	2.18665	0.41498	0.455803	1.66246	0.765571	2.20257	0.322303	0.335776	0.367256	0.435685	0.402815	0.447169	0.333504	0.565727	0.543152	0.302968	0.430092	0.517767
Myristoyl-carnitine	1.07107	0.799343	0.527766	0.799679	0.761173	1.95911	0.4599	0.509542	1.49667	0.685164	1.93059	0.409067	0.398591	0.390854	0.477461	0.521487	0.430555	0.368263	0.529737	0.526236	0.362354	0.499435	0.494548
O-Acetyl-L-carnitine	1.35687	1.74042	1.05871	1.00258	0.901856	1.07431	0.703519	0.799558	0.81151	0.621695	0.928982	0.440462	0.409946	0.490091	0.579675	0.239474	0.30617	0.181582	0.715914	0.692326	0.563688	0.613564	0.616513
heptanoyl-carnitine	1.84826	1.26012	0.272014	1.99906	0.20796	1.17045	0.0521999	1.01157	2.06797	0.242895	0.867493	0.949296	0.563996	0.616559	0.360164	0.465858	0.245502	0.804159	0.457737	0.0481615	0.334215	0.653635	0.813504
Palmitoyl-DL-carnitine	1.25711	0.920142	0.631001	0.824966	0.906277	1.61557	0.582824	0.663736	1.24337	0.75654	1.59846	0.569822	0.593926	0.47658	0.570988	0.718173	0.57774	0.512463	0.640986	0.622728	0.470088	0.592861	0.596493
Glutaryl-L-carnitine	1.2406	1.29893	0.589128	1.03451	0.974185	1.15437	0.920991	0.876954	0.970958	0.72289	1.21648	0.393846	0.595529	0.571363	0.746302	0.658291	0.519853	0.501683	0.753228	0.645648	0.547527	0.525445	0.631472
Ocatadecanoyl-carnitine	1.3827	0.981929	0.643607	0.821277	0.989638	1.44557	0.761853	0.67236	1.10738	0.777912	1.41577	0.654062	0.655585	0.637762	0.747123	0.699366	0.596752	0.421219	0.678377	0.668194	0.446849	0.533459	0.632544
Isovaleryl-carnitine	1.35296	1.69992	1.33613	0.994336	1.00917	0.832559	0.630663	0.804423	0.650307	0.853405	0.836121	0.357453	0.553414	0.395537	0.484087	0.633088	0.524283	0.624175	1.10759	1.09481	0.820753	0.791695	1.03015
L-carnitine	1.42198	1.18403	0.916741	1.00226	1.1305	1.01233	0.682966	0.700518	0.939696	0.809174	1.19982	0.698412	0.807591	0.53451	0.689435	1.03898	0.703066	0.869331	0.772367	0.680145	0.604002	0.557875	0.643197
Butyryl-carnitine	1.21604	1.18662	0.945064	1.00796	0.908827	1.1406	0.601548	0.999383	0.887142	0.964925	1.14189	0.433147	0.432342	0.466159	0.585342	0.383317	0.430619	0.395696	1.45577	1.43931	0.767853	0.711319	1.35191
Propionyl-carnitine	1.02053	1.10976	0.565192	0.869175	0.651157	1.37472	0.92095	0.618275	1.05959	0.902625	1.90802	0.575507	2.80939	0.413418	0.519108	0.805287	1.07069	0.799427	1.10734	0.650476	0.764818	0.730577	0.811254

## Sheet: Figure 5k
	Low LRRC58								High LRRC58
Total Cholesterol	1.83149	2.83239	3.01058	2.36475	4.70477	4.26336	3.06249	2.03505	3.17667	6.37569	4.78158	4.88785	4.91558	4.10377	3.46093	4.4149	5.07235
