# Supplementary material for: Covariation MS uncovers a protein that controls cysteine catabolism
Source: Nature. 2025 Sep 17;647(8088):268–76. doi: 10.1038/s41586-025-09535-5 (PMC12589099; doi:10.1038/s41586-025-09535-5)
Supplement: Supplementary file 7 — Source Data Extended Data Fig. 9 [file 41586_2025_9535_MOESM7_ESM.xlsx]

## Sheet: ED Fig 9b
	scr											KD
LRRC58 transcript	0.914281	0.966806	0.923982	0.892686	0.857229	0.880798	0.894698	1.04311	1.25415	1.27701	1.09524	0.245971	0.256661	0.221732	0.264698	0.240413	0.162335	0.301301	0.201667	0.313299	0.239313	0.408039	0.206088

## Sheet: ED Fig 9c
	Scramble				LRRC58-AAV8
BAT	0.914321	1.09798	1.1524	0.835297	0.89866	0.756537	0.985682	0.705322
Brain	1.17675	0.942054	0.875399	1.0058	0.88081	0.90686	0.961959	0.757803
Pancreas	0.944061	0.945407	1.06693	1.0436	0.976482	0.962692	1.02957	0.927463
Epi	0.689959	0.933503	1.17949	1.19704	1.15982	1.12043	1.14056	1.14353
suQ	0.941936	0.955419	0.993912	1.10873	1.17368	0.922046	0.90604	0.733692
Spleen	0.994682	0.982841	1.00684	1.01564	1.0281	0.96589	1.03048	1.01888
Kidney	1.01167	0.978258	0.982614	1.02746	0.962239	0.996175	0.962203	1.00324

## Sheet: ED Fig 9d
	scr											KD
Hypotaurine	1.04686	1.11666	1.24943	0.838715	1.15253	1.03171	0.730592	0.906103	0.938984	0.994599	0.993813	1.43394	1.48839	0.82423	0.691137	1.22724	1.06185	0.705755	1.14107	1.34351	1.01925	1.47272	1.07472

## Sheet: ED Fig 9e
	scr											KD
Taurine	1.02688	1.06888	1.23095	1.20903	1.19648	0.849256	0.730335	1.00964	0.795087	1.11009	0.773382	1.16951	1.21333	0.942147	0.788848	0.969007	1.0276	0.796371	0.900717	1.04664	0.948753	0.949455	0.861032

## Sheet: ED Fig 9g
	Scramble									LRRC58-AAV8
LRRC58 mRNA	0.848533	0.841625	0.939114	0.983235	0.88317	0.97799	1.08407	1.20936	1.23291	0.228271	0.257815	0.258429	0.279908	0.284178	0.299894	0.323073	0.332571	0.351825	0.37836

## Sheet: ED Fig 9h
	scr											KD
Eladic/oleic/petroselinic acid	1.63588	1.02299	1.65664	1.22538	1.96916	0.704885	0.353932	0.515543	0.660548	0.585859	0.669189	0.573419	0.566054	0.591434	0.969836	0.459604	0.55004	0.468396	0.490876	0.464386	1.09256	0.490623	0.95837
Palmitoleic acid	1.58701	1.0413	1.65719	1.17162	1.85102	0.695362	0.380255	0.64365	0.636816	0.726707	0.609075	0.729656	0.756493	0.699496	0.969251	0.604972	0.440703	0.430563	0.465386	0.457923	0.92108	0.571926	1.0836
Linoleic acid	1.83799	1.04827	1.57112	1.32021	2.19581	0.62198	0.350837	0.400317	0.595655	0.503425	0.554385	0.554044	0.553983	0.575801	0.87107	0.446587	0.402501	0.45487	0.371105	0.413936	1.28914	0.533954	1.19401

## Sheet: ED Fig 9i
	scramble						siLRRC58					siCombo
Taurochenodeoxycholic Acid	1.13353	0.785657	0.643946	0.934478	1.16783	1.33456	1.51398	1.49928	1.26423	1.52798	1.25913	0.905582	1.2995	0.993252	0.708023	1.02986	0.903428	0.974614
Tauro-β-muricholic AcidMA	1.13043	0.788785	0.702278	0.676161	1.1255	1.57685	1.54345	1.67449	1.21882	1.22806	1.41795	0.778538	0.862421	0.503944	0.579601	0.664475	0.527082	0.572512
Taurocholic acid	1.10588	0.875354	0.58151	0.882631	1.21168	1.34294	1.61262	1.53532	1.36234	1.47417	1.46018	1.05428	1.27869	0.938751	0.980316	1.19717	0.959648	1.00252

## Sheet: ED Fig 9j
	Scr					LRRC58siA					LRRC58siA +CDO1siA
Cholesterol relative to scramble	1.00933	0.986939	0.994402	1.00933	0.979475	0.716036	0.851373	0.761148	0.881448	0.700998	2.12883	2.08929	2.07348	2.11301	2.10511
